# Supplementary material for: Screening Novel Vaccine Candidates for Leishmania Donovani by Combining Differential Proteomics and Immunoinformatics Analysis
Source: Front Immunol. 2022 Jun 23;13:902066. doi: 10.3389/fimmu.2022.902066 (PMC9260594; doi:10.3389/fimmu.2022.902066)
Supplement: Supplementary file 3 [file Table_3.xlsx]

## Sheet: Sheet1
		Supplementary table 1 : the data of infectious experment in vitro
		Three BALB/C mice (mouse 1, 2, and 3) were sacrificed for peritoneal macrophages. The cells were respectively co-culture with 9044 and DD8 for 6 hours and washed away the parasites not phagocytized by peritoneal macrophages. Wright’s staining was performed for the evaluation of parasitic burdens at the 6th, 12th, 18th, and 24th hour. The number of parasites per 100 cells was counted under light m…
		Parasitic burden of 9044 (per 100 cells)						Reduction rate of 9044 (×100%)
			6th hour	12th hour	18th hour	24th hour			6 to 12th hour	12 to 18th hour	18 to 24th hour
		Mouse 1	144	82	48	21		Mouse 1	0.430556	0.414634	0.5625
		Mouse 2	164	108	55	29		Mouse 2	0.341463	0.490741	0.472727
		Mouse 3	171	87	46	19		Mouse 3	0.491228	0.471264	0.586957
		Parasitic burden of DD8 (per 100 cells)						Reduction rate of DD8 (×100%)
			6th hour	12th hour	18th hour	24th hour			6 to 12th hour	12 to 18th hour	18 to 24th hour
		Mouse 1	222	57	25	11		Mouse 1	0.743243	0.561404	0.56
		Mouse 2	226	58	27	13		Mouse 2	0.743363	0.534483	0.518519
		Mouse 3	210	60	20	12		Mouse 3	0.714286	0.666667	0.4
