# Supplementary material for: Screening Novel Vaccine Candidates for Leishmania Donovani by Combining Differential Proteomics and Immunoinformatics Analysis
Source: Front Immunol. 2022 Jun 23;13:902066. doi: 10.3389/fimmu.2022.902066 (PMC9260594; doi:10.3389/fimmu.2022.902066)
Supplement: Supplementary file 4 [file Table_4.xlsx]

## Sheet: sheet 1
Supplementary table 2: differentially expressed proteins
Accession	Definition	Amino acid length	9044/DD8 expression fold (Negative number refers to 9044 down regulation,while postive number represents the 9044 upregulation, P Value<0.01)
XP_003864021.1	ATP-binding cassette protein subfamily D, member 3, putative	321	-3.28463
XP_001468702.1	transmembrane/endomembrane-like protein	59	-6.02926
XP_003865394.1	dihydrolipoamide acetyltransferase precursor, putative	382	-4.54473
XP_003857867.1	long chain fatty acid CoA ligase, putative	90	4.4578
XP_001468929.1	oligosaccharyl transferase-like protein	62	-4.36692
XP_003857988.1	long chain fatty Acyl CoA synthetase, putative	95	-4.97546
XP_003862728.1	alkyldihydroxyacetonephosphate synthase	268	-5.54995
XP_003857865.1	fatty acyl CoA synthetase 2, putative	89	-4.0194
XP_003865176.1	cell division related protein kinase 2	376	3.34578
XP_003859298.1	>XP_003859298.1 AMP deaminase, putative [Leishmania donovani] Overall Protective Antigen Prediction = 0.5168 ( Probable ANTIGEN ).	145	-3.75259
XP_001470025.1	putative oxidoreductase	69	-7.03547
XP_001466123.1	cyclophilin a	39	-3.88591
XP_001467102.1	reticulon domain protein, 22 kDa potentially aggravating protein (paple22)	48	-5.31429
XP_003864404.1	RNA helicase, putative	344	-4.86624
XP_003864180.1	malate dehydrogenase	332	-3.50281
XP_003861424.1	>XP_003861424.1 cyclophilin a [Leishmania donovani] Overall Protective Antigen Prediction = 0.5877 ( Probable ANTIGEN ).	212	-4.13465
XP_001470513.1	putative fatty acid desaturase	78	-3.6586
XP_003862446.1	D-lactate dehydrogenase-like protein	255	-5.7753
XP_001469508.1	putative dynein heavy chain	65	4.58269
XP_001468726.2	putative dynein heavy chain	60	5.55933
XP_003860914.1	>XP_003860914.1 hypothetical protein, conserved [Leishmania donovani] Overall Protective Antigen Prediction = 0.5608 ( Probable ANTIGEN ).	195	-5.46044
XP_003860747.1	>XP_003860747.1 heat shock protein DNAJ, putative [Leishmania donovani] Overall Protective Antigen Prediction = 0.5554 ( Probable ANTIGEN ).	188	-3.70333
XP_003862889.1	hypothetical protein, conserved	276	-5.80337
XP_003860149.1	>XP_003860149.1 heat shock protein, putative [Leishmania donovani] Overall Protective Antigen Prediction = 0.5041 ( Probable ANTIGEN ).	173	-4.09318
XP_001464521.1	conserved hypothetical protein	21	-4.81792
XP_003859830.1	>XP_003859830.1 ADP-ribosylation factor-like, putative [Leishmania donovani] Overall Protective Antigen Prediction = 0.4550 ( Probable NON-ANTIGEN ).	159	-5.48829
XP_003858588.1	>XP_003858588.1 ubiquitin-activating enzyme-like protein [Leishmania donovani] Overall Protective Antigen Prediction = 0.5243 ( Probable ANTIGEN ).	118	-5.63462
XP_003860318.1	>XP_003860318.1 cysteine peptidase A (CBA) [Leishmania donovani] Overall Protective Antigen Prediction = 0.6653 ( Probable ANTIGEN ).	178	-5.75206
XP_001465113.1	cysteine peptidase A (CPA)	30	-5.51223
XP_003863739.1	ATP-binding cassette protein subfamily B, member 3, putative	310	-2.93759
XP_003858270.1	>XP_003858270.1 methylthioadenosine phosphorylase, putative [Leishmania donovani] Overall Protective Antigen Prediction = 0.3678 ( Probable NON-ANTIGEN ).	102	-5.59268
XP_003860035.1	>XP_003860035.1 hypothetical protein, conserved [Leishmania donovani] Overall Protective Antigen Prediction = 0.6004 ( Probable ANTIGEN ).	167	-5.62543
XP_003861940.1	ATP-binding cassette protein subfamily A, member 9, putative	237	3.59872
XP_003862043.1	hypothetical protein, conserved	243	-7.21317
XP_003863816.1	hypothetical protein, unknown function	313	-4.00489
XP_003864586.1	uncharacterized protein LDBPK_044270	350	-3.99316
XP_003863328.1	3,2-trans-enoyl-CoA isomerase, mitochondrial precursor, putative	295	-5.84933
XP_001470352.1	methylmalonyl-coa epimerase-like protein	74	-4.55644
XP_003858549.1	>XP_003858549.1 cation-transporting ATPase, putative [Leishmania donovani] Overall Protective Antigen Prediction = 0.5974 ( Probable ANTIGEN ).	112	-5.15929
XP_003864101.1	dynein intermediate chain, putative	324	-4.69812
XP_003863354.1	calreticulin, putative	296	-6.12799
XP_003865017.1	hypothetical protein, conserved	365	-3.53278
XP_003863897.1	sterol C-24 reductase, putative	315	-5.99582
XP_003862481.1	ATP-binding cassette protein subfamily A, member 10, putative	258	-5.2209
XP_003860948.1	>XP_003860948.1 aldose 1-epimerase-like protein [Leishmania donovani] Overall Protective Antigen Prediction = 0.5176 ( Probable ANTIGEN ).	198	-3.82742
XP_003859894.1	>XP_003859894.1 hypothetical protein, conserved [Leishmania donovani] Overall Protective Antigen Prediction = 0.4570 ( Probable NON-ANTIGEN ).	160	3.6016
XP_003864281.1	hypothetical protein, conserved	335	5.23616
XP_003860072.1	>XP_003860072.1 peroxisomal enoyl-coa hydratase, putative [Leishmania donovani] Overall Protective Antigen Prediction = 0.4150 ( Probable NON-ANTIGEN ).	170	-5.45818
XP_003863607.1	iron superoxide dismutase, putative	306	-7.40129
XP_003862710.1	ribonuclease inhibitor-like protein	267	-3.92462
XP_003862032.1	hypothetical protein, conserved	242	-3.54558
XP_001467554.1	phosphatidylethanolaminen-methyltransferase-lik e protein	50	-3.98609
XP_001465230.1	putative 1,2-Dihydroxy-3-keto-5-methylthiopentene dioxygenase	31	-3.80708
XP_003859955.1	>XP_003859955.1 hypothetical protein, conserved [Leishmania donovani] Overall Protective Antigen Prediction = 0.5844 ( Probable ANTIGEN ).	163	-3.92812
XP_003860874.1	>XP_003860874.1 fk506-binding protein 1-like protein [Leishmania donovani] Overall Protective Antigen Prediction = 0.2269 ( Probable NON-ANTIGEN ).	193	-3.30491
XP_003861665.1	glutathione peroxidase-like protein, putative	223	-5.89797
XP_003865151.1	proteasome beta 2 subunit, putative	375	-3.37639
XP_003865093.1	folate/biopterin transporter, putative	370	-5.06743
XP_003858847.1	>XP_003858847.1 dehydrogenase-like protein [Leishmania donovani] Overall Protective Antigen Prediction = 0.6080 ( Probable ANTIGEN ).	129	-3.9633
XP_003865142.1	peptidyl-prolyl cis-trans isomerase, putative	374	-3.79538
XP_003864995.1	hypothetical protein, conserved	363	-4.59216
XP_003858309.1	>XP_003858309.1 histone H4 [Leishmania donovani] Overall Protective Antigen Prediction = 0.6682 ( Probable ANTIGEN ).	103	-6.05817
XP_003864717.1	histone H4	352	5.91596
XP_003864402.1	acyl-CoA binding protein, putative	343	-5.26217
XP_003864828.1	hypothetical protein, conserved	357	-3.23616
XP_003865083.1	diacylglycerol kinase-like protein	368	-5.32679
XP_003392714.1	amino acid permease	84	-6.09237
XP_003863629.1	cop-coated vesicle membrane protein p24 precursor, putative	307	-5.42364
XP_003859480.1	>XP_003859480.1 dynein heavy chain, putative [Leishmania donovani] Overall Protective Antigen Prediction = 0.4941 ( Probable NON-ANTIGEN ).	150	-3.67974
XP_003865056.1	glycine cleavage system H protein, putative	367	-4.54396
XP_003865728.1	choline/ethanolamine phosphotransferase (CEPT), putative	393	-4.6153
XP_003857835.1	cyclophilin type peptidyl-prolyl cis-trans isomerase, putative	88	-3.91295
XP_003859360.1	>XP_003859360.1 programmed cell death 6 protein-like protein [Leishmania donovani] Overall Protective Antigen Prediction = 0.4843 ( Probable NON-ANTIGEN ).	146	-5.27039
XP_003865796.1	similarity to endo-1-like protein	395	-5.36961
XP_001463087.1	conserved hypothetical protein	5	-3.799
XP_003858311.1	>XP_003858311.1 hypothetical protein, conserved [Leishmania donovani] Overall Protective Antigen Prediction = 0.6295 ( Probable ANTIGEN ).	104	-6.27632
XP_003865696.1	G-actin binding protein, putative	390	-3.29356
XP_003861950.1	vesicular-fusion ATPase-like protein, putative	238	-4.96205
XP_001470502.1	metallo-peptidase, Clan MA(E), Family M3	77	-5.71034
XP_003858563.1	>XP_003858563.1 peptide methionine sulfoxide reductase-like [Leishmania donovani] Overall Protective Antigen Prediction = 0.4104 ( Probable NON-ANTIGEN ).	114	-5.69349
XP_003859987.1	>XP_003859987.1 histone H2B [Leishmania donovani] Overall Protective Antigen Prediction = 0.4355 ( Probable NON-ANTIGEN ).	165	-4.09054
XP_003858557.1	>XP_003858557.1 peptidyl-prolyl cis-trans isomerase/rotamase, putative [Leishmania donovani] Overall Protective Antigen Prediction = 0.2594 ( Probable NON-ANTIGEN ).	113	-5.25311
XP_003862730.1	hypothetical protein, conserved	269	-4.65134
XP_003858219.1	>XP_003858219.1 glutaredoxin-like protein [Leishmania donovani] Overall Protective Antigen Prediction = 0.4361 ( Probable NON-ANTIGEN ).	100	-4.90249
XP_003864479.1	hypothetical protein, conserved	348	-4.8634
XP_003858787.1	>XP_003858787.1 hypothetical protein, conserved [Leishmania donovani] Overall Protective Antigen Prediction = 0.6261 ( Probable ANTIGEN ).	125	-4.7196
XP_001466642.1	tryparedoxin	44	-6.26112
XP_003860425.1	>XP_003860425.1 cytochrome c oxidase assembly factor-like protein [Leishmania donovani] Overall Protective Antigen Prediction = 0.4177 ( Probable NON-ANTIGEN ).	183	-4.90322
XP_003859812.1	>XP_003859812.1 cyclophilin, putative [Leishmania donovani] Overall Protective Antigen Prediction = 0.6497 ( Probable ANTIGEN ).	158	-5.09936
XP_003864437.1	hypothetical protein, conserved	345	-3.04129
XP_003865106.1	hypothetical protein, conserved	373	-4.13334
XP_003858415.1	>XP_003858415.1 protein disulfide isomerase [Leishmania donovani] Overall Protective Antigen Prediction = 0.4829 ( Probable NON-ANTIGEN ).	109	-4.15209
XP_003859200.1	>XP_003859200.1 hypothetical protein, conserved [Leishmania donovani] Overall Protective Antigen Prediction = 0.7324 ( Probable ANTIGEN ).	141	-4.33797
XP_003861651.1	protein disulfide isomerase, putative	221	-4.41555
XP_003864604.1	coatomer zeta subunit, putative	351	-4.60108
XP_003863289.1	tryparedoxin-like protein	291	-3.30622
XP_003865536.1	golgi SNARE protein-like protein	386	-3.1692
XP_001470209.1	sulfate transporter-like protein	71	-4.5972
XP_003863219.1	hypothetical protein, conserved	290	-3.70755
XP_003865261.1	hypothetical protein, conserved	378	-5.77035
XP_003858653.1	>XP_003858653.1 hypothetical protein, conserved [Leishmania donovani] Overall Protective Antigen Prediction = 0.7197 ( Probable ANTIGEN ).	119	-3.17723
XP_003860063.1	>XP_003860063.1 hypothetical protein, conserved [Leishmania donovani] Overall Protective Antigen Prediction = 0.5880 ( Probable ANTIGEN ).	168	-8.18259
XP_003864851.1	hypothetical protein, conserved	358	-4.26472
XP_003864324.1	hypothetical protein, conserved	339	-5.69624
XP_003858749.1	>XP_003858749.1 hypothetical protein, conserved [Leishmania donovani] Overall Protective Antigen Prediction = 0.6010 ( Probable ANTIGEN ).	122	-4.55997
XP_003863918.1	dnaj chaperone-like protein	317	-4.44359
XP_003865349.1	hypothetical protein, conserved	381	-3.95508
XP_003861789.1	hypothetical protein, conserved	231	-4.62447
XP_003861923.1	glutaredoxin-like protein	233	-6.03775
XP_003859396.1	>XP_003859396.1 hypothetical protein, conserved [Leishmania donovani] Overall Protective Antigen Prediction = 0.3009 ( Probable NON-ANTIGEN ).	148	-4.89421
XP_001470481.1	conserved hypothetical protein	75	4.77723
XP_003858396.1	>XP_003858396.1 hypothetical protein, conserved [Leishmania donovani] Overall Protective Antigen Prediction = 0.3843 ( Probable NON-ANTIGEN ).	106	-3.08183
XP_003861684.1	hypothetical protein, conserved	226	-3.526
XP_003858897.1	>XP_003858897.1 zinc binding dehydrogenase-like protein [Leishmania donovani] Overall Protective Antigen Prediction = 0.5084 ( Probable ANTIGEN ).	132	-4.13476
XP_003860333.1	>XP_003860333.1 hypothetical protein, unknown function [Leishmania donovani] Overall Protective Antigen Prediction = 0.4422 ( Probable NON-ANTIGEN ).	179	-6.67164
XP_003859691.1	>XP_003859691.1 hypothetical protein, conserved [Leishmania donovani] Overall Protective Antigen Prediction = 0.5015 ( Probable ANTIGEN ).	155	-6.4756
XP_003858676.1	>XP_003858676.1 hypothetical protein, unknown function [Leishmania donovani] Overall Protective Antigen Prediction = 0.4714 ( Probable NON-ANTIGEN ).	120	-5.1809
XP_003861924.1	hypothetical protein, conserved	234	-4.37
XP_003861213.1	>XP_003861213.1 hypothetical protein, conserved [Leishmania donovani] Overall Protective Antigen Prediction = 0.6845 ( Probable ANTIGEN ).	207	-4.48312
XP_003862587.1	glutamamyl carboxypeptidase, putative	261	-7.43372
XP_003862570.1	RNA binding protein, putative	260	-4.3749
XP_003863761.1	chaperone protein DNAj, putative	311	-3.59
XP_001462796.1	putative 60S acidic ribosomal protein P2	2	-7.90152
XP_003862480.1	hypothetical protein, conserved	257	-3.47192
XP_003862707.1	mitochondrial carrier protein-like protein	266	-3.7101
XP_001463491.1	conserved hypothetical protein	12	-3.98415
XP_001464380.1	putative 60S acidic ribosomal protein	20	-8.93144
XP_001463307.1	conserved hypothetical protein	8	-3.26527
XP_003861061.1	>XP_003861061.1 hypothetical protein, conserved [Leishmania donovani] Overall Protective Antigen Prediction = 0.4827 ( Probable NON-ANTIGEN ).	202	-4.64593
XP_003861659.1	hypothetical protein, conserved	222	-4.14693
XP_003863199.1	biotin/lipoate protein ligase-like protein	286	-6.34397
XP_001469343.1	glucose transporter, lmgt2	64	-8.78336
XP_003862425.1	QA-SNARE protein putative	253	-3.28648
XP_003858571.1	>XP_003858571.1 phosphoglycerate mutase protein, putative [Leishmania donovani] Overall Protective Antigen Prediction = 0.3725 ( Probable NON-ANTIGEN ).	116	-4.77905
XP_003864190.1	hypothetical protein, conserved	334	-3.62613
XP_003858945.1	>XP_003858945.1 RNA-binding protein-like protein [Leishmania donovani] Overall Protective Antigen Prediction = 0.6848 ( Probable ANTIGEN ).	134	-4.37263
XP_003392314.1	putative surface antigen protein 2	82	-4.50112
XP_003858037.1	cytochrome c oxidase copper chaperone, putative	97	-4.42365
XP_003862734.1	hypothetical protein, conserved	270	-5.28836
XP_003863210.1	hypothetical protein, conserved	288	-3.79889
XP_003861314.1	>XP_003861314.1 hypothetical protein, conserved [Leishmania donovani] Overall Protective Antigen Prediction = 0.6439 ( Probable ANTIGEN ).	209	-4.57892
XP_003864719.1	hypothetical protein, conserved	353	-3.98769
XP_003392748.1	conserved hypothetical protein	86	-4.23949
XP_003864010.1	macrophage migration inhibitory factor-like protein	320	-5.86034
XP_003859273.1	>XP_003859273.1 ubiquitin-like protein [Leishmania donovani] Overall Protective Antigen Prediction = 0.5809 ( Probable ANTIGEN ).	142	-5.26656
XP_003861928.1	hypothetical protein, conserved	235	-5.64965
XP_001465756.1	conserved hypothetical protein	34	-5.56971
XP_003862340.1	glycosomal membrane protein-like protein	251	-5.88656
XP_003858564.1	>XP_003858564.1 hypothetical protein, conserved [Leishmania donovani] Overall Protective Antigen Prediction = 0.5345 ( Probable ANTIGEN ).	115	-3.27797
XP_003864136.1	hypothetical protein, conserved	328	-5.59386
XP_003859065.1	>XP_003859065.1 hypothetical protein, conserved [Leishmania donovani] Overall Protective Antigen Prediction = 0.4006 ( Probable NON-ANTIGEN ).	137	-3.72823
XP_003859292.1	>XP_003859292.1 hypothetical protein, conserved [Leishmania donovani] Overall Protective Antigen Prediction = 0.5990 ( Probable ANTIGEN ).	144	-5.42484
XP_001466502.1	conserved hypothetical protein	43	-3.68087
XP_003861016.1	>XP_003861016.1 hypothetical protein, unknown function [Leishmania donovani] Overall Protective Antigen Prediction = 0.8388 ( Probable ANTIGEN ).	201	-6.45767
XP_003860373.1	>XP_003860373.1 hypothetical protein, conserved [Leishmania donovani] Overall Protective Antigen Prediction = 0.3487 ( Probable NON-ANTIGEN ).	180	-5.32023
XP_003865723.1	hypothetical protein, conserved	392	-2.9332
XP_001465520.2	conserved hypothetical protein	33	-3.14644
XP_001463703.2	conserved hypothetical protein	17	-3.44348
XP_003860069.1	>XP_003860069.1 hypothetical protein, conserved [Leishmania donovani] Overall Protective Antigen Prediction = 0.5517 ( Probable ANTIGEN ).	169	-4.11091
XP_003863151.1	amino acid transporter aATP11, putative	283	-7.32251
XP_003858483.1	>XP_003858483.1 homoserine dehydrogenase-like protein [Leishmania donovani] Overall Protective Antigen Prediction = 0.5139 ( Probable ANTIGEN ).	111	-5.95463
XP_003865415.1	hypothetical protein, conserved	384	-3.99946
XP_003860823.1	>XP_003860823.1 hypothetical protein, conserved [Leishmania donovani] Overall Protective Antigen Prediction = 0.5455 ( Probable ANTIGEN ).	191	-4.23038
XP_003862309.1	ribose 5-phosphate isomerase, putative	250	-5.82083
XP_003864954.1	hypothetical protein, conserved	362	-6.33536
XP_001470263.1	putative glycoprotein	72	-5.00981
XP_003863780.1	DEAD/DEAH box helicase, putative	312	-3.74185
XP_003865300.1	hypothetical protein, conserved	380	-3.9812
XP_003865012.1	hypothetical protein, conserved	364	-6.64824
XP_003864815.1	hypothetical protein, conserved	356	-4.08555
XP_003864896.1	hypothetical protein, conserved	359	-4.04113
XP_003859497.1	>XP_003859497.1 hypothetical protein, conserved [Leishmania donovani] Overall Protective Antigen Prediction = 0.5542 ( Probable ANTIGEN ).	151	-3.97963
XP_003858191.1	paraflagellar rod component par4, putative	98	-3.4538
XP_003860857.1	>XP_003860857.1 hypothetical protein, unknown function [Leishmania donovani] Overall Protective Antigen Prediction = 0.5835 ( Probable ANTIGEN ).	192	-5.96118
XP_003859510.1	>XP_003859510.1 hypothetical protein, conserved [Leishmania donovani] Overall Protective Antigen Prediction = 0.5253 ( Probable ANTIGEN ).	153	-3.70323
XP_001463001.1	putative microtubule-associated protein	4	-7.86551
XP_003860172.1	>XP_003860172.1 hypothetical protein, unknown function [Leishmania donovani] Overall Protective Antigen Prediction = 0.4029 ( Probable NON-ANTIGEN ).	174	-3.73725
XP_003862834.1	hypothetical protein, conserved	275	-3.75244
XP_001463579.1	conserved hypothetical protein	13	-5.1122
XP_001463697.2	GP63, leishmanolysin	15	-5.50382
XP_003858795.1	>XP_003858795.1 hypothetical protein, conserved [Leishmania donovani] Overall Protective Antigen Prediction = 0.6183 ( Probable ANTIGEN ).	127	-3.62808
XP_001466815.1	conserved hypothetical protein	46	-5.28529
XP_003865416.1	hypothetical protein, conserved	385	-5.1903
XP_003858401.1	>XP_003858401.1 hypothetical protein, conserved [Leishmania donovani] Overall Protective Antigen Prediction = 0.3581 ( Probable NON-ANTIGEN ).	107	-4.17136
XP_003864731.1	hypothetical protein, conserved	354	-3.92523
XP_003864152.1	hypothetical protein, conserved	329	-4.69744
XP_003861011.1	>XP_003861011.1 hypothetical protein, conserved [Leishmania donovani] Overall Protective Antigen Prediction = 0.7008 ( Probable ANTIGEN ).	200	-4.76079
XP_003859926.1	>XP_003859926.1 hypothetical protein, conserved [Leishmania donovani] Overall Protective Antigen Prediction = 0.4987 ( Probable NON-ANTIGEN ).	162	-4.7699
XP_003859286.1	>XP_003859286.1 hypothetical protein, conserved [Leishmania donovani] Overall Protective Antigen Prediction = 0.5909 ( Probable ANTIGEN ).	143	-4.38497
XP_003862233.1	hypothetical protein	248	-4.13839
XP_003864902.1	hypothetical protein, conserved	360	-3.90499
XP_003858874.1	>XP_003858874.1 hypothetical protein, conserved [Leishmania donovani] Overall Protective Antigen Prediction = 0.6052 ( Probable ANTIGEN ).	131	-3.84633
XP_003863326.1	3'-nucleotidase/nuclease precursor, putative	294	-4.73815
XP_003861666.1	asparagine synthetase a, putative	224	-4.83635
XP_003858790.1	>XP_003858790.1 hypothetical protein, conserved [Leishmania donovani] Overall Protective Antigen Prediction = 0.9178 ( Probable ANTIGEN ).	126	-5.28299
XP_001466761.1	conserved hypothetical protein	45	-4.37392
XP_003858583.1	>XP_003858583.1 hypothetical protein, unknown function [Leishmania donovani] Overall Protective Antigen Prediction = 0.2958 ( Probable NON-ANTIGEN ).	117	-5.45811
XP_001470499.1	conserved hypothetical protein	76	-4.12804
XP_003865102.1	hypothetical protein, conserved	371	-3.88327
XP_003863972.1	hypothetical protein, conserved	319	-4.81759
XP_003863085.1	hypothetical protein, conserved	281	-3.08306
XP_003858761.1	>XP_003858761.1 hypothetical protein, conserved [Leishmania donovani] Overall Protective Antigen Prediction = 0.6617 ( Probable ANTIGEN ).	124	-3.13469
XP_003861572.1	>XP_003861572.1 hypothetical protein, conserved [Leishmania donovani] Overall Protective Antigen Prediction = 0.4970 ( Probable NON-ANTIGEN ).	220	-5.12141
XP_003858192.1	hypothetical protein, conserved	99	-3.37467
XP_003862246.1	haloacid dehalogenase-like hydrolase-like protein	249	-4.02236
XP_003864475.1	aldose 1-epimerase-like protein	347	-5.27003
XP_003863311.1	hypothetical protein, conserved	293	-3.74397
XP_003865714.1	hypothetical protein, conserved	391	-4.10277
XP_003863009.1	hypothetical protein, conserved	280	-3.4216
XP_003859080.1	>XP_003859080.1 hypothetical protein, conserved [Leishmania donovani] Overall Protective Antigen Prediction = 0.5723 ( Probable ANTIGEN ).	139	3.56951
XP_003864929.1	hypothetical protein, conserved	361	-4.28194
XP_003859055.1	>XP_003859055.1 hypothetical protein, conserved [Leishmania donovani] Overall Protective Antigen Prediction = 0.6123 ( Probable ANTIGEN ).	135	-4.17706
XP_001463910.1	putative 60S ribosomal protein L28	19	-6.14963
XP_003392747.1	conserved hypothetical protein	85	-3.42447
XP_001463239.1	conserved hypothetical protein	6	-4.85872
XP_003865405.1	hypothetical protein, conserved	383	3.77798
XP_003859192.1	>XP_003859192.1 NADH:flavin oxidoreductase/NADH oxidase, putative [Leishmania donovani] Overall Protective Antigen Prediction = 0.4677 ( Probable NON-ANTIGEN ).	140	-4.34077
XP_003860189.1	>XP_003860189.1 hypothetical protein, conserved [Leishmania donovani] Overall Protective Antigen Prediction = 0.6460 ( Probable ANTIGEN ).	176	-3.9226
XP_003392249.1	GP63, leishmanolysin	81	-7.91509
XP_003864349.1	hypothetical protein, conserved	340	-4.95711
XP_001469780.1	conserved hypothetical protein	67	-6.21039
XP_001467883.1	conserved hypothetical protein	51	-4.48185
XP_001463309.2	conserved hypothetical protein	9	-3.25514
XP_001468752.1	conserved hypothetical protein	61	-5.30573
XP_003861105.1	>XP_003861105.1 hypothetical protein, conserved [Leishmania donovani] Overall Protective Antigen Prediction = 0.5301 ( Probable ANTIGEN ).	204	-5.57624
XP_003858755.1	>XP_003858755.1 hypothetical protein, conserved [Leishmania donovani] Overall Protective Antigen Prediction = 0.5579 ( Probable ANTIGEN ).	123	-4.9445
XP_003862947.1	zinc-finger protein, conserved	278	-7.53389
XP_001464576.2	conserved hypothetical protein	22	-4.87772
XP_003862641.1	hypothetical protein, conserved	262	-5.23229
XP_003861551.1	>XP_003861551.1 hypothetical protein, conserved [Leishmania donovani] Overall Protective Antigen Prediction = 0.6476 ( Probable ANTIGEN ).	219	-6.56162
XP_003859079.1	>XP_003859079.1 hypothetical protein, conserved [Leishmania donovani] Overall Protective Antigen Prediction = 0.4988 ( Probable NON-ANTIGEN ).	138	-5.73228
XP_003858802.1	>XP_003858802.1 hypothetical protein, conserved [Leishmania donovani] Overall Protective Antigen Prediction = 0.7889 ( Probable ANTIGEN ).	128	-4.79649
XP_003865836.1	RNA editing comple protein MP63	397	-3.58338
XP_003863307.1	hypothetical protein, conserved	292	-4.7648
XP_003862805.1	surface protein amastin, putative	272	-10.1557
XP_003860523.1	>XP_003860523.1 hypothetical protein, conserved [Leishmania donovani] Overall Protective Antigen Prediction = 0.3698 ( Probable NON-ANTIGEN ).	186	-3.77471
XP_003858001.1	hypothetical protein, conserved	96	-4.48104
XP_003865693.1	aminopeptidase P1, putative	389	-3.09002
XP_003860436.1	>XP_003860436.1 hypothetical protein, conserved [Leishmania donovani] Overall Protective Antigen Prediction = 0.6183 ( Probable ANTIGEN ).	184	-4.10689
XP_003861733.1	hypothetical protein, conserved	229	-3.25998
XP_003859402.1	>XP_003859402.1 hypothetical protein, conserved [Leishmania donovani] Overall Protective Antigen Prediction = 0.5251 ( Probable ANTIGEN ).	149	-3.88289
XP_003857947.1	hypothetical protein, conserved	94	-5.46699
XP_003860932.1	>XP_003860932.1 pteridine reductase 1 [Leishmania donovani] Overall Protective Antigen Prediction = 0.5397 ( Probable ANTIGEN ).	197	-3.65381
XP_003862555.1	hypothetical protein, conserved	259	-4.49268
XP_001470198.1	putative hydrolase, alpha/beta fold family	70	-3.64505
XP_003865604.1	hypothetical protein, conserved	387	-5.48937
XP_003859503.1	>XP_003859503.1 hypothetical protein, conserved [Leishmania donovani] Overall Protective Antigen Prediction = 0.5734 ( Probable ANTIGEN ).	152	-5.30735
XP_003862685.1	hypothetical protein, conserved	264	-4.79676
XP_003862413.1	hypothetical protein, conserved	252	-4.24577
XP_003864389.1	hypothetical protein, conserved	341	-5.1739
XP_003859390.1	>XP_003859390.1 carboxypeptidase, putative [Leishmania donovani] Overall Protective Antigen Prediction = 0.3858 ( Probable NON-ANTIGEN ).	147	-4.29897
XP_003859967.1	>XP_003859967.1 hypothetical protein, conserved [Leishmania donovani] Overall Protective Antigen Prediction = 0.5998 ( Probable ANTIGEN ).	164	5.01122
XP_003865272.1	hypothetical protein, conserved	379	-4.46182
XP_003863420.1	hypothetical protein, conserved	299	-6.77
XP_003863205.1	N-acyl-L-amino acid amidohydrolase, putative	287	-5.70434
XP_001462698.2	metallo-peptidase, Clan MG, Family M24	1	-4.21234
XP_001463661.1	conserved hypothetical protein	14	-3.37074
XP_003862657.1	hypothetical protein, conserved	263	-3.75748
XP_003863720.1	hypothetical protein, conserved	309	-4.74179
XP_003862056.1	hypothetical protein, conserved	245	-3.19959
XP_003392354.1	putative chaperonin TCP20	83	4.21462
XP_003859761.1	>XP_003859761.1 hypothetical protein, conserved [Leishmania donovani] Overall Protective Antigen Prediction = 0.7466 ( Probable ANTIGEN ).	157	-4.74011
XP_001464936.1	putative bifunctional aminoacyl-tRNA synthetase	26	-5.85165
XP_003861842.1	hypothetical protein, conserved	232	-4.31346
XP_001468189.1	conserved hypothetical protein	53	-5.82319
XP_001462843.1	conserved hypothetical protein	3	-3.07373
XP_003863501.1	hypothetical protein, conserved	303	-3.589
XP_001465425.1	conserved hypothetical protein	32	-4.38706
XP_003864799.1	adenine aminohydrolase	355	-3.625
XP_003859515.1	>XP_003859515.1 hypothetical protein, conserved [Leishmania donovani] Overall Protective Antigen Prediction = 0.6375 ( Probable ANTIGEN ).	154	-4.48366
XP_003863399.1	hypothetical protein, conserved	298	-3.74407
XP_003862445.1	hypothetical protein, conserved	254	-4.27007
XP_003862699.1	hypothetical protein, conserved	265	-5.41131
XP_001468598.2	hypothetical protein	58	-5.87622
XP_001465875.2	hypothetical protein	36	-4.2797
XP_003860401.1	>XP_003860401.1 hypothetical protein, conserved [Leishmania donovani] Overall Protective Antigen Prediction = 0.4903 ( Probable NON-ANTIGEN ).	182	-4.89148
XP_003861464.1	>XP_003861464.1 hypothetical protein, conserved [Leishmania donovani] Overall Protective Antigen Prediction = 0.9018 ( Probable ANTIGEN ).	216	-4.7154
XP_003861362.1	>XP_003861362.1 hypothetical protein, conserved [Leishmania donovani] Overall Protective Antigen Prediction = 0.6137 ( Probable ANTIGEN ).	210	-3.66945
XP_003863447.1	hypothetical protein, conserved	300	-4.43268
XP_003857869.1	hypothetical protein, conserved	91	-4.1627
XP_003858376.1	>XP_003858376.1 hypothetical protein, conserved [Leishmania donovani] Overall Protective Antigen Prediction = 0.6583 ( Probable ANTIGEN ).	105	-4.08529
XP_003863137.1	cytoskeleton-associated protein CAP5.5, putative	282	-2.95299
XP_001464969.1	nucleoside hydrolase	28	-5.73349
XP_003860317.1	>XP_003860317.1 hypothetical protein, conserved [Leishmania donovani] Overall Protective Antigen Prediction = 0.4844 ( Probable NON-ANTIGEN ).	177	-4.28762
XP_003860895.1	>XP_003860895.1 hypothetical protein, conserved [Leishmania donovani] Overall Protective Antigen Prediction = 0.8048 ( Probable ANTIGEN ).	194	-4.9395
XP_003865760.1	flagellum transition zone component, putative	394	-5.88287
XP_003862449.1	hypothetical protein, conserved	256	-4.39328
XP_003861548.1	>XP_003861548.1 RNA triphosphatase, putative [Leishmania donovani] Overall Protective Antigen Prediction = 0.6495 ( Probable ANTIGEN ).	218	-4.25677
XP_003864163.1	hypothetical protein, conserved	330	-4.76075
XP_003862823.1	hypothetical protein, conserved	274	-6.18225
XP_003864172.1	ascorbate-dependent peroxidase, putative	331	-5.24889
XP_003861390.1	>XP_003861390.1 hypothetical protein, conserved [Leishmania donovani] Overall Protective Antigen Prediction = 0.3372 ( Probable NON-ANTIGEN ).	211	-3.77931
XP_003861163.1	>XP_003861163.1 mitochondrial translocase subunit, putative [Leishmania donovani] Overall Protective Antigen Prediction = 0.5060 ( Probable ANTIGEN ).	205	-4.07231
XP_001466076.1	conserved hypothetical protein	38	-4.45835
XP_001469580.1	putative xylulokinase	66	3.51095
XP_001469331.1	conserved hypothetical protein	63	-6.69502
XP_003858742.1	>XP_003858742.1 hypothetical protein, conserved [Leishmania donovani] Overall Protective Antigen Prediction = 0.8463 ( Probable ANTIGEN ).	121	-3.18674
XP_003863911.1	2,4-dienoyl-coa reductase fadh1, putative	316	-3.75808
XP_003860635.1	>XP_003860635.1 hypothetical protein, conserved [Leishmania donovani] Overall Protective Antigen Prediction = 0.4696 ( Probable NON-ANTIGEN ).	187	-3.55899
XP_001468165.1	putative 2,4-dienoyl-coa reductase fadh1	52	-3.24052
XP_001470563.1	conserved hypothetical protein	79	-3.06642
XP_003861933.1	hypothetical protein, conserved	236	-3.30566
XP_003861187.1	>XP_003861187.1 hypothetical protein, conserved [Leishmania donovani] Overall Protective Antigen Prediction = 0.4737 ( Probable NON-ANTIGEN ).	206	-4.95289
XP_003864314.1	hypothetical protein, conserved	337	-3.29272
XP_001467326.1	conserved hypothetical protein	49	-4.41578
XP_003392836.1	conserved hypothetical protein	87	-6.3378
XP_003864082.1	hypothetical protein, conserved	323	-4.1739
XP_003864321.1	hypothetical protein, conserved	338	-5.9737
XP_003865799.1	hypothetical protein, conserved	396	-3.5625
XP_003858943.1	>XP_003858943.1 nucleoside phosphorylase-like protein [Leishmania donovani] Overall Protective Antigen Prediction = 0.4365 ( Probable NON-ANTIGEN ).	133	-5.05052
XP_003860178.1	>XP_003860178.1 hypothetical protein, conserved [Leishmania donovani] Overall Protective Antigen Prediction = 0.1653 ( Probable NON-ANTIGEN ).	175	-5.62252
XP_003860385.1	>XP_003860385.1 hypothetical protein, unknown function [Leishmania donovani] Overall Protective Antigen Prediction = 0.7094 ( Probable ANTIGEN ).	181	-5.33405
XP_001468443.1	conserved hypothetical protein	56	-2.88673
XP_003863218.1	hypothetical protein, conserved	289	-4.47925
XP_003857924.1	hypothetical protein, conserved	93	-5.24834
XP_001468203.1	conserved hypothetical protein	54	-4.29866
XP_003863937.1	hypothetical protein, conserved	318	-3.56005
XP_003865092.1	hypothetical protein, conserved	369	-7.84829
XP_001465876.1	hypothetical protein	37	-3.16263
XP_003862052.1	hypothetical protein, conserved	244	-5.29602
XP_003860820.1	>XP_003860820.1 hypothetical protein, conserved [Leishmania donovani] Overall Protective Antigen Prediction = 0.6420 ( Probable ANTIGEN ).	190	-3.88312
XP_003860100.1	>XP_003860100.1 hypothetical protein, conserved [Leishmania donovani] Overall Protective Antigen Prediction = 0.6821 ( Probable ANTIGEN ).	172	-3.68092
XP_003863597.1	coatomer epsilon subunit, putative	305	-3.12926
XP_003861952.1	hypothetical protein, conserved	239	-5.24816
XP_001464943.1	conserved hypothetical protein	27	-3.56436
XP_003862799.1	hypothetical protein, conserved	271	-5.18773
XP_001470264.1	2,3-bisphosphoglycerate-independent phosphoglycerate mutase-like	73	-3.27137
XP_003863870.1	hypothetical protein, conserved	314	-4.43152
XP_001463700.1	GP63, leishmanolysin	16	-6.8445
XP_001464676.1	receptor-type adenylate cyclase b	23	-3.99263
XP_003861438.1	>XP_003861438.1 hypothetical protein, conserved [Leishmania donovani] Overall Protective Antigen Prediction = 0.6633 ( Probable ANTIGEN ).	214	-3.80756
XP_003864486.1	hypothetical protein, conserved	349	-3.1331
XP_003860983.1	>XP_003860983.1 hypothetical protein, unknown function [Leishmania donovani] Overall Protective Antigen Prediction = 0.6144 ( Probable ANTIGEN ).	199	-4.32313
XP_001463248.1	conserved hypothetical protein	7	-3.56322
XP_003860098.1	>XP_003860098.1 hypothetical protein, conserved [Leishmania donovani] Overall Protective Antigen Prediction = 0.6419 ( Probable ANTIGEN ).	171	-3.09186
XP_001463417.1	hypothetical protein, unknown function	11	-5.92524
XP_003859900.1	>XP_003859900.1 hypothetical protein, conserved [Leishmania donovani] Overall Protective Antigen Prediction = 0.7329 ( Probable ANTIGEN ).	161	-4.13073
XP_003860763.1	>XP_003860763.1 hypothetical protein, conserved [Leishmania donovani] Overall Protective Antigen Prediction = 0.5019 ( Probable ANTIGEN ).	189	-3.8515
XP_003861668.1	hypothetical protein, conserved	225	-3.99134
XP_003864081.1	hypothetical protein, conserved	322	-4.27656
XP_003862946.1	hypothetical protein	277	-4.73447
XP_003864187.1	hypothetical protein, conserved	333	-5.44394
XP_003864301.1	hypothetical protein, conserved	336	-4.56432
XP_003865628.1	hypothetical protein, conserved	388	-3.94829
XP_003863197.1	hypothetical protein	285	-6.80307
XP_001463403.1	hypothetical protein, unknown function	10	-4.09801
XP_003862952.1	hypothetical protein, conserved	279	-3.14309
XP_001466999.1	p1/s1 nuclease	47	-5.92382
XP_003859056.1	>XP_003859056.1 hypothetical protein, conserved [Leishmania donovani] Overall Protective Antigen Prediction = 0.5275 ( Probable ANTIGEN ).	136	-5.22673
XP_001464756.1	putative META domain containing protein	25	-6.24118
XP_001466276.1	conserved hypothetical protein	41	-5.92262
XP_003864446.1	hypothetical protein, conserved	346	-3.12674
XP_003858862.1	>XP_003858862.1 hypothetical protein, unknown function [Leishmania donovani] Overall Protective Antigen Prediction = 0.5870 ( Probable ANTIGEN ).	130	-6.0541
XP_003865104.1	hypothetical protein, conserved	372	-4.6767
XP_003862191.1	hypothetical protein, conserved	247	-4.4339
XP_001466139.1	conserved hypothetical protein	40	-6.56643
XP_003862119.1	hypothetical protein, conserved	246	-3.33633
XP_003863505.1	hypothetical protein	304	-4.58464
XP_003861228.1	>XP_003861228.1 hypothetical protein, conserved [Leishmania donovani] Overall Protective Antigen Prediction = 0.7705 ( Probable ANTIGEN ).	208	-4.33412
XP_001466299.1	conserved hypothetical protein	42	-3.62605
XP_003858420.1	>XP_003858420.1 hypothetical protein, conserved [Leishmania donovani] Overall Protective Antigen Prediction = 0.5623 ( Probable ANTIGEN ).	110	-3.73968
XP_003861441.1	>XP_003861441.1 hypothetical protein, conserved [Leishmania donovani] Overall Protective Antigen Prediction = 0.7092 ( Probable ANTIGEN ).	215	-5.30081
XP_001468430.1	conserved hypothetical protein	55	-4.6265
XP_003861779.1	hypothetical protein, conserved	230	-4.79964
XP_003862015.1	hypothetical protein, conserved	241	-3.16059
XP_001465792.1	hypothetical protein	35	-7.94817
XP_003862806.1	amastin-like surface protein-like protein	273	-4.292
XP_003863467.1	hypothetical protein, conserved	302	-4.07359
XP_003861992.1	hypothetical protein, conserved	240	-8.22625
XP_003864102.1	hypothetical protein, conserved	325	-3.38435
XP_003858239.1	>XP_003858239.1 nuclear receptor binding factor-like protein [Leishmania donovani] Overall Protective Antigen Prediction = 0.3633 ( Probable NON-ANTIGEN ).	101	-4.88073
XP_003860923.1	>XP_003860923.1 endoribonuclease L-PSP (pb5), putative [Leishmania donovani] Overall Protective Antigen Prediction = 0.7691 ( Probable ANTIGEN ).	196	-5.97615
XP_003864395.1	hypothetical protein	342	-4.1176
XP_003858411.1	>XP_003858411.1 hypothetical protein, conserved [Leishmania donovani] Overall Protective Antigen Prediction = 0.5657 ( Probable ANTIGEN ).	108	-3.31921
XP_001468444.1	putative leucine-rich repeat protein	57	-5.48136
XP_003861433.1	>XP_003861433.1 hypothetical protein, conserved [Leishmania donovani] Overall Protective Antigen Prediction = 0.5509 ( Probable ANTIGEN ).	213	-3.96608
XP_001465035.1	conserved hypothetical protein	29	-3.75411
XP_001469861.1	conserved hypothetical protein	68	-4.85489
XP_003863382.1	hypothetical protein, conserved	297	-3.51042
XP_003860454.1	>XP_003860454.1 hypothetical protein, conserved [Leishmania donovani] Overall Protective Antigen Prediction = 0.9195 ( Probable ANTIGEN ).	185	-3.51786
XP_003865225.1	hypothetical protein, conserved	377	-3.60332
XP_003860023.1	>XP_003860023.1 alpha glucosidase II subunit, putative [Leishmania donovani] Overall Protective Antigen Prediction = 0.4465 ( Probable NON-ANTIGEN ).	166	-3.88061
XP_001463903.1	conserved hypothetical protein	18	-5.49161
XP_003861703.1	hypothetical protein, conserved	228	-4.61087
XP_003861699.1	hypothetical protein, conserved	227	-3.20309
XP_003863455.1	hypothetical protein, conserved	301	-3.19055
XP_001464701.1	peptidase T, putative, metallo-peptidase	24	3.41518
XP_003859741.1	>XP_003859741.1 dihydroorotate dehydrogenase [Leishmania donovani] Overall Protective Antigen Prediction = 0.2861 ( Probable NON-ANTIGEN ).	156	-4.88566
XP_003861104.1	>XP_003861104.1 glycosomal membrane like protein [Leishmania donovani] Overall Protective Antigen Prediction = 0.4227 ( Probable NON-ANTIGEN ).	203	-6.17417
XP_003861510.1	>XP_003861510.1 hypothetical protein, conserved [Leishmania donovani] Overall Protective Antigen Prediction = 0.6487 ( Probable ANTIGEN ).	217	-4.33135
XP_003392224.1	putative pteridine transporter	80	-8.58685
XP_003863678.1	hypothetical protein, conserved	308	-3.31949
XP_003864125.1	hypothetical protein, conserved	327	-4.63279
XP_003857887.1	hypothetical protein, conserved	92	-3.46352
XP_003865035.1	hypothetical protein, conserved	366	-3.79436
XP_003864124.1	D-alanyl-glycyl endopeptidase-like protein	326	-6.36703
