# Supplementary material for: Screening Novel Vaccine Candidates for Leishmania Donovani by Combining Differential Proteomics and Immunoinformatics Analysis
Source: Front Immunol. 2022 Jun 23;13:902066. doi: 10.3389/fimmu.2022.902066 (PMC9260594; doi:10.3389/fimmu.2022.902066)
Supplement: Supplementary file 5 [file Table_5.xlsx]

## Sheet: Introduction
	Supplementary table 3: prediction of antigenicity, allergenicity, and human and mice homologous proteins
	Supplementary Table 2 includes as follow:
	sheet 1	There were 155 differentially expressed proteins simultaneously included in the analysis results of antigen index, allergen and blastp,
	sheet 2	According to the analysis results of antigen index, there were 266 differentially expressed proteins that contained antigentic index >0.5 and were selected.
	sheet 3	According to the analysis results of allergen, there were 319 differentially expressed proteins that were not allergenity and were selected.
	sheet 4	According to the analysis results of blastp with human, there were 261 differentially expressed proteins that were not both identify >30 and E-value <1e-5, and were selected.
	sheet 5	According to the analysis results of blastp with mouse, there were 271 differentially expressed proteins that were not both identify >30 and E-value <1e-5, and were selected.

## Sheet: sheet 1
There were 155 differentially expressed proteins simultaneously included in the analysis results of antigen index, allergen and blastp,
Accession	Definition	Amino acid length	9044/DD8 expression fold (Negative number refers to 9044 down regulation,while postive number represents the 9044 upregulation, P Value<0.01)	Antigen index	Sequence identify (%) (Human)	E-value of identify (Human)	Sequence identify (%) (Mouse)	E-value of identify (Mouse)	Allergen
XP_003865799.1	hypothetical protein, conserved	396	-3.5625	0.6364	53.125	16.8335	65	5.41107	No
XP_003865796.1	similarity to endo-1-like protein	395	-5.36961	0.6498	25.571	5.41197e-12	27.727	2.77789e-14	No
XP_003865760.1	flagellum transition zone component, putative	394	-5.88287	0.6201	30.952	0.150473	38.776	4.55856	No
XP_003865723.1	hypothetical protein, conserved	392	-2.9332	0.5673	42.857	14.1574	50	0.257526	No
XP_003865693.1	aminopeptidase P1, putative	389	-3.09002	0.5149	27.609	1.33866e-24	29.293	1.01816e-26	No
XP_003865536.1	golgi SNARE protein-like protein	386	-3.1692	0.6284	23.889	4.84667e-05	25.182	1.88818e-09	No
XP_003865405.1	hypothetical protein, conserved	383	3.77798	0.6348	31.148	4.3433	42.424	1.79009	No
XP_003865349.1	hypothetical protein, conserved	381	-3.95508	0.6192	28	9.38826e-17	29.231	9.90635	No
XP_003865225.1	hypothetical protein, conserved	377	-3.60332	0.5794	32.143	4.39988	39.535	9.47859	No
XP_003865035.1	hypothetical protein, conserved	366	-3.79436	0.5149	47.059	10.1185	40.909	9.92942	No
XP_003865012.1	hypothetical protein, conserved	364	-6.64824	0.6224	44.444	1.17794	40	0.607287	No
XP_003864954.1	hypothetical protein, conserved	362	-6.33536	0.647	38.71	0.748314	38.71	0.433656	No
XP_003864902.1	hypothetical protein, conserved	360	-3.90499	0.6035	40	7.96044	40.385	1.12135	No
XP_003864896.1	hypothetical protein, conserved	359	-4.04113	0.5428	45.714	1.7087	45.714	0.662987	No
XP_003864815.1	hypothetical protein, conserved	356	-4.08555	0.5923	43.243	19.9717	35.556	0.608617	No
XP_003864731.1	hypothetical protein, conserved	354	-3.92523	0.5218	29.808	0.397973	36.486	1.02343	No
XP_003864446.1	hypothetical protein, conserved	346	-3.12674	0.6607	45	1.17703	43.75	7.30312	No
XP_003864402.1	acyl-CoA binding protein, putative	343	-5.26217	0.659	29.412	3.69853e-05	29.412	3.59382e-05	No
XP_003864395.1	hypothetical protein	342	-4.1176	0.5578	43.59	3.22383	48	8.98896	No
XP_003864389.1	hypothetical protein, conserved	341	-5.1739	0.5501	42.857	6.414	42.857	2.86364	No
XP_003864301.1	hypothetical protein, conserved	336	-4.56432	0.639	43.548	1.84419	41.935	6.91284	No
XP_003864190.1	hypothetical protein, conserved	334	-3.62613	0.5975	29.624	1.35954e-80	29.857	4.40586e-87	No
XP_003864163.1	hypothetical protein, conserved	330	-4.76075	0.6715	40.541	4.10772	37.736	4.6969	No
XP_003864152.1	hypothetical protein, conserved	329	-4.69744	0.5014	31.507	1.03555	29.73	9.68861	No
XP_003864136.1	hypothetical protein, conserved	328	-5.59386	0.7072	38.889	0.573716	41.86	0.0862918	No
XP_003864125.1	hypothetical protein, conserved	327	-4.63279	0.6891	33.871	7.34259	54.545	9.7908	No
XP_003864124.1	D-alanyl-glycyl endopeptidase-like protein	326	-6.36703	0.5393	37.5	2.61304	43.75	9.93185	No
XP_003864102.1	hypothetical protein, conserved	325	-3.38435	0.533	39.024	2.45502	47.619	8.91956	No
XP_003864082.1	hypothetical protein, conserved	323	-4.1739	0.7409	27.778	4.59124	38.889	5.28989	No
XP_003864081.1	hypothetical protein, conserved	322	-4.27656	0.7179	35.417	17.6088	35.417	6.84624	No
XP_003863972.1	hypothetical protein, conserved	319	-4.81759	0.6779	30.263	7.36093	59.259	1.33665	No
XP_003863937.1	hypothetical protein, conserved	318	-3.56005	0.6733	47.619	10.9152	29.07	4.68617	No
XP_003863911.1	2,4-dienoyl-coa reductase fadh1, putative	316	-3.75808	0.5102	46.154	0.027549	44.444	4.90654	No
XP_003863870.1	hypothetical protein, conserved	314	-4.43152	0.585	34.375	4.36683	47.619	6.40875	No
XP_003863780.1	DEAD/DEAH box helicase, putative	312	-3.74185	0.6132	45.455	0.256214	53.846	0.500185	No
XP_003863678.1	hypothetical protein, conserved	308	-3.31949	0.5364	32.558	3.0954	31.148	9.74193	No
XP_003863505.1	hypothetical protein	304	-4.58464	0.615	30.612	9.52871	45.714	7.89728	No
XP_003863455.1	hypothetical protein, conserved	301	-3.19055	0.7245	50	15.5904	44.828	9.594	No
XP_003863399.1	hypothetical protein, conserved	298	-3.74407	0.6648	28.188	16.3371	36.364	4.06527	No
XP_003863326.1	3'-nucleotidase/nuclease precursor, putative	294	-4.73815	0.5881	36.364	12.6595	42.857	1.16071	No
XP_003863307.1	hypothetical protein, conserved	292	-4.7648	0.5344	50	5.44086	50	2.25934	No
XP_003863218.1	hypothetical protein, conserved	289	-4.47925	0.5626	51.429	10.7014	47.5	5.59745	No
XP_003863197.1	hypothetical protein	285	-6.80307	0.7742	50	9.88039	40.541	6.96752	No
XP_003863151.1	amino acid transporter aATP11, putative	283	-7.32251	0.575	25	1.53945e-05	23.715	3.93885e-06	No
XP_003863009.1	hypothetical protein, conserved	280	-3.4216	0.641	34.328	10.4988	54.545	1.58967	No
XP_003862952.1	hypothetical protein, conserved	279	-3.14309	0.5412	37.313	6.1511	32.258	7.06732	No
XP_003862947.1	zinc-finger protein, conserved	278	-7.53389	0.6534	42.105	4.42389	50	2.05769	No
XP_003862834.1	hypothetical protein, conserved	275	-3.75244	0.5628	22.688	4.14909e-20	23.203	1.02841e-15	No
XP_003862806.1	amastin-like surface protein-like protein	273	-4.292	0.5127	44.828	16.4603	47.619	8.74573	No
XP_003862805.1	surface protein amastin, putative	272	-10.1557	0.6489	45.455	2.05409	43.182	2.34593	No
XP_003862685.1	hypothetical protein, conserved	264	-4.79676	0.7734	42.857	17.2796	34.615	2.66058	No
XP_003862657.1	hypothetical protein, conserved	263	-3.75748	0.5258	42.424	14.8881	38.889	3.25995	No
XP_003862641.1	hypothetical protein, conserved	262	-5.23229	0.525	23.448	2.14687e-11	23.721	5.88669e-16	No
XP_003862449.1	hypothetical protein, conserved	256	-4.39328	0.9527	53.846	1.67103	48.276	4.58704	No
XP_003862445.1	hypothetical protein, conserved	254	-4.27007	0.6577	38.776	0.318422	41.379	4.08695	No
XP_003862413.1	hypothetical protein, conserved	252	-4.24577	0.6287	37.5	0.518167	38.889	2.76716	No
XP_003862191.1	hypothetical protein, conserved	247	-4.4339	0.5656	46.154	10.7354	44.828	7.70891	No
XP_003862056.1	hypothetical protein, conserved	245	-3.19959	0.6105	44.737	12.6249	39.583	3.3779	No
XP_003861952.1	hypothetical protein, conserved	239	-5.24816	0.6453	48.485	19.9669	47.059	6.02257	No
XP_003861842.1	hypothetical protein, conserved	232	-4.31346	0.7553	45.455	15.3824	52.632	3.55654	No
XP_003861733.1	hypothetical protein, conserved	229	-3.25998	0.603	32.653	3.92159	37.037	2.48587	No
XP_003861703.1	hypothetical protein, conserved	228	-4.61087	0.7361	43.478	12.7186	34.694	9.53893	No
XP_003861668.1	hypothetical protein, conserved	225	-3.99134	0.5833	43.478	14.6828	47.222	6.70547	No
XP_003861548.1	>XP_003861548.1 RNA triphosphatase, putative [Leishmania donovani] Overall Protective Antigen Prediction = 0.6495 ( Probable ANTIGEN ).	218	-4.25677	0.6495	37.5	12.5134	39.535	4.60975	No
XP_003861510.1	>XP_003861510.1 hypothetical protein, conserved [Leishmania donovani] Overall Protective Antigen Prediction = 0.6487 ( Probable ANTIGEN ).	217	-4.33135	0.6487	51.613	13.1487	36.585	9.62233	No
XP_003861441.1	>XP_003861441.1 hypothetical protein, conserved [Leishmania donovani] Overall Protective Antigen Prediction = 0.7092 ( Probable ANTIGEN ).	215	-5.30081	0.7092	39.655	4.89921	42.857	8.31231	No
XP_003861438.1	>XP_003861438.1 hypothetical protein, conserved [Leishmania donovani] Overall Protective Antigen Prediction = 0.6633 ( Probable ANTIGEN ).	214	-3.80756	0.6633	38.462	1.17319	47.222	6.49982	No
XP_003861433.1	>XP_003861433.1 hypothetical protein, conserved [Leishmania donovani] Overall Protective Antigen Prediction = 0.5509 ( Probable ANTIGEN ).	213	-3.96608	0.5509	41.379	15.7531	29.487	8.83974	No
XP_003861362.1	>XP_003861362.1 hypothetical protein, conserved [Leishmania donovani] Overall Protective Antigen Prediction = 0.6137 ( Probable ANTIGEN ).	210	-3.66945	0.6137	50	4.59307	53.571	4.24045	No
XP_003861228.1	>XP_003861228.1 hypothetical protein, conserved [Leishmania donovani] Overall Protective Antigen Prediction = 0.7705 ( Probable ANTIGEN ).	208	-4.33412	0.7705	36.111	10.9589	56.25	7.90969	No
XP_003861105.1	>XP_003861105.1 hypothetical protein, conserved [Leishmania donovani] Overall Protective Antigen Prediction = 0.5301 ( Probable ANTIGEN ).	204	-5.57624	0.5301	50	11.9441	50	1.99242	No
XP_003861011.1	>XP_003861011.1 hypothetical protein, conserved [Leishmania donovani] Overall Protective Antigen Prediction = 0.7008 ( Probable ANTIGEN ).	200	-4.76079	0.7008	46.667	13.6268	44.186	1.02627	No
XP_003860983.1	>XP_003860983.1 hypothetical protein, unknown function [Leishmania donovani] Overall Protective Antigen Prediction = 0.6144 ( Probable ANTIGEN ).	199	-4.32313	0.6144	48.276	1.36834	68.75	6.51655	No
XP_003860895.1	>XP_003860895.1 hypothetical protein, conserved [Leishmania donovani] Overall Protective Antigen Prediction = 0.8048 ( Probable ANTIGEN ).	194	-4.9395	0.8048	44.444	8.5304	37.931	4.54963	No
XP_003860857.1	>XP_003860857.1 hypothetical protein, unknown function [Leishmania donovani] Overall Protective Antigen Prediction = 0.5835 ( Probable ANTIGEN ).	192	-5.96118	0.5835	44.737	12.4711	37.097	0.79656	No
XP_003860823.1	>XP_003860823.1 hypothetical protein, conserved [Leishmania donovani] Overall Protective Antigen Prediction = 0.5455 ( Probable ANTIGEN ).	191	-4.23038	0.5455	31.579	0.0117299	26.293	6.03255e-05	No
XP_003860820.1	>XP_003860820.1 hypothetical protein, conserved [Leishmania donovani] Overall Protective Antigen Prediction = 0.6420 ( Probable ANTIGEN ).	190	-3.88312	0.642	57.895	13.0836	57.895	5.96717	No
XP_003860763.1	>XP_003860763.1 hypothetical protein, conserved [Leishmania donovani] Overall Protective Antigen Prediction = 0.5019 ( Probable ANTIGEN ).	189	-3.8515	0.5019	23.984	1.99522e-06	35.556	6.68882	No
XP_003860454.1	>XP_003860454.1 hypothetical protein, conserved [Leishmania donovani] Overall Protective Antigen Prediction = 0.9195 ( Probable ANTIGEN ).	185	-3.51786	0.9195	29.31	0.934958	46.667	9.3647	No
XP_003860436.1	>XP_003860436.1 hypothetical protein, conserved [Leishmania donovani] Overall Protective Antigen Prediction = 0.6183 ( Probable ANTIGEN ).	184	-4.10689	0.6183	39.286	8.6763	36.508	2.45436	No
XP_003860385.1	>XP_003860385.1 hypothetical protein, unknown function [Leishmania donovani] Overall Protective Antigen Prediction = 0.7094 ( Probable ANTIGEN ).	181	-5.33405	0.7094	36.957	0.356497	39.474	5.5044	No
XP_003860189.1	>XP_003860189.1 hypothetical protein, conserved [Leishmania donovani] Overall Protective Antigen Prediction = 0.6460 ( Probable ANTIGEN ).	176	-3.9226	0.646	78.571	1.06973	71.429	1.79938	No
XP_003860100.1	>XP_003860100.1 hypothetical protein, conserved [Leishmania donovani] Overall Protective Antigen Prediction = 0.6821 ( Probable ANTIGEN ).	172	-3.68092	0.6821	50	4.17294	38.776	6.00846	No
XP_003860098.1	>XP_003860098.1 hypothetical protein, conserved [Leishmania donovani] Overall Protective Antigen Prediction = 0.6419 ( Probable ANTIGEN ).	171	-3.09186	0.6419	42.424	14.2689	47.059	6.57244	No
XP_003859967.1	>XP_003859967.1 hypothetical protein, conserved [Leishmania donovani] Overall Protective Antigen Prediction = 0.5998 ( Probable ANTIGEN ).	164	5.01122	0.5998	29.167	10.6661	48.387	2.9041	No
XP_003859900.1	>XP_003859900.1 hypothetical protein, conserved [Leishmania donovani] Overall Protective Antigen Prediction = 0.7329 ( Probable ANTIGEN ).	161	-4.13073	0.7329	29.126	13.3368	56.41	6.66609	No
XP_003859761.1	>XP_003859761.1 hypothetical protein, conserved [Leishmania donovani] Overall Protective Antigen Prediction = 0.7466 ( Probable ANTIGEN ).	157	-4.74011	0.7466	51.613	9.08253	51.613	3.43649	No
XP_003859515.1	>XP_003859515.1 hypothetical protein, conserved [Leishmania donovani] Overall Protective Antigen Prediction = 0.6375 ( Probable ANTIGEN ).	154	-4.48366	0.6375	47.368	9.4729	47.368	3.98366	No
XP_003859510.1	>XP_003859510.1 hypothetical protein, conserved [Leishmania donovani] Overall Protective Antigen Prediction = 0.5253 ( Probable ANTIGEN ).	153	-3.70323	0.5253	43.243	16.6541	39.216	0.885836	No
XP_003859497.1	>XP_003859497.1 hypothetical protein, conserved [Leishmania donovani] Overall Protective Antigen Prediction = 0.5542 ( Probable ANTIGEN ).	151	-3.97963	0.5542	41.463	1.47418	41.463	0.713937	No
XP_003859402.1	>XP_003859402.1 hypothetical protein, conserved [Leishmania donovani] Overall Protective Antigen Prediction = 0.5251 ( Probable ANTIGEN ).	149	-3.88289	0.5251	52.174	12.5789	41.176	2.54371	No
XP_003859292.1	>XP_003859292.1 hypothetical protein, conserved [Leishmania donovani] Overall Protective Antigen Prediction = 0.5990 ( Probable ANTIGEN ).	144	-5.42484	0.599	42.222	11.8733	47.727	0.0964522	No
XP_003859286.1	>XP_003859286.1 hypothetical protein, conserved [Leishmania donovani] Overall Protective Antigen Prediction = 0.5909 ( Probable ANTIGEN ).	143	-4.38497	0.5909	36	8.74159	35	1.03338	No
XP_003859080.1	>XP_003859080.1 hypothetical protein, conserved [Leishmania donovani] Overall Protective Antigen Prediction = 0.5723 ( Probable ANTIGEN ).	139	3.56951	0.5723	41.304	17.2087	38.298	1.60175	No
XP_003859056.1	>XP_003859056.1 hypothetical protein, conserved [Leishmania donovani] Overall Protective Antigen Prediction = 0.5275 ( Probable ANTIGEN ).	136	-5.22673	0.5275	23.214	9.57627	30.556	7.14358	No
XP_003859055.1	>XP_003859055.1 hypothetical protein, conserved [Leishmania donovani] Overall Protective Antigen Prediction = 0.6123 ( Probable ANTIGEN ).	135	-4.17706	0.6123	33.929	2.63573	37.5	1.69373	No
XP_003858874.1	>XP_003858874.1 hypothetical protein, conserved [Leishmania donovani] Overall Protective Antigen Prediction = 0.6052 ( Probable ANTIGEN ).	131	-3.84633	0.6052	28.571	16.3737	39.623	1.13302	No
XP_003858802.1	>XP_003858802.1 hypothetical protein, conserved [Leishmania donovani] Overall Protective Antigen Prediction = 0.7889 ( Probable ANTIGEN ).	128	-4.79649	0.7889	24.176	2.01151	30.882	2.18695	No
XP_003858795.1	>XP_003858795.1 hypothetical protein, conserved [Leishmania donovani] Overall Protective Antigen Prediction = 0.6183 ( Probable ANTIGEN ).	127	-3.62808	0.6183	41.667	13.5483	34.328	0.962774	No
XP_003858761.1	>XP_003858761.1 hypothetical protein, conserved [Leishmania donovani] Overall Protective Antigen Prediction = 0.6617 ( Probable ANTIGEN ).	124	-3.13469	0.6617	32.53	5.23344	35.556	1.36491	No
XP_003858755.1	>XP_003858755.1 hypothetical protein, conserved [Leishmania donovani] Overall Protective Antigen Prediction = 0.5579 ( Probable ANTIGEN ).	123	-4.9445	0.5579	45.833	4.35178	44.737	2.04207	No
XP_003858742.1	>XP_003858742.1 hypothetical protein, conserved [Leishmania donovani] Overall Protective Antigen Prediction = 0.8463 ( Probable ANTIGEN ).	121	-3.18674	0.8463	42.857	0.000135971	42.553	4.88611	No
XP_003858564.1	>XP_003858564.1 hypothetical protein, conserved [Leishmania donovani] Overall Protective Antigen Prediction = 0.5345 ( Probable ANTIGEN ).	115	-3.27797	0.5345	46.429	5.13866	31.132	0.0596499	No
XP_003858483.1	>XP_003858483.1 homoserine dehydrogenase-like protein [Leishmania donovani] Overall Protective Antigen Prediction = 0.5139 ( Probable ANTIGEN ).	111	-5.95463	0.5139	46.667	15.2659	45.161	0.392363	No
XP_003858420.1	>XP_003858420.1 hypothetical protein, conserved [Leishmania donovani] Overall Protective Antigen Prediction = 0.5623 ( Probable ANTIGEN ).	110	-3.73968	0.5623	56	10.8701	35.294	8.11324	No
XP_003858411.1	>XP_003858411.1 hypothetical protein, conserved [Leishmania donovani] Overall Protective Antigen Prediction = 0.5657 ( Probable ANTIGEN ).	108	-3.31921	0.5657	42.857	5.60175	52	9.14158	No
XP_003858376.1	>XP_003858376.1 hypothetical protein, conserved [Leishmania donovani] Overall Protective Antigen Prediction = 0.6583 ( Probable ANTIGEN ).	105	-4.08529	0.6583	44.444	3.32585	46.154	4.44333	No
XP_003858192.1	hypothetical protein, conserved	99	-3.37467	0.5016	39.216	15.2272	52.778	1.39769	No
XP_003858001.1	hypothetical protein, conserved	96	-4.48104	0.5252	53.571	5.83999	53.571	2.42907	No
XP_003857947.1	hypothetical protein, conserved	94	-5.46699	0.511	40	8.30473	46.429	2.54442	No
XP_003857924.1	hypothetical protein, conserved	93	-5.24834	0.586	45.238	6.97133	46.154	5.60091	No
XP_003857869.1	hypothetical protein, conserved	91	-4.1627	0.6592	38.71	11.0762	45.161	4.37632	No
XP_003392747.1	conserved hypothetical protein	85	-3.42447	0.5663	34.483	15.2271	36	1.75488	No
XP_003392714.1	amino acid permease	84	-6.09237	0.6536	24.465	1.22145e-09	23.894	4.22846e-09	No
XP_003392354.1	putative chaperonin TCP20	83	4.21462	0.503	28.876	6.37785e-60	28.599	7.90444e-60	No
XP_003392249.1	GP63, leishmanolysin	81	-7.91509	0.5314	26.91	1.98372e-26	27.358	5.53764e-29	No
XP_003392224.1	putative pteridine transporter	80	-8.58685	0.5993	40.541	3.18486	38.235	9.71897	No
XP_001470563.1	conserved hypothetical protein	79	-3.06642	0.6744	29.6	10.5762	35.821	4.99358	No
XP_001470499.1	conserved hypothetical protein	76	-4.12804	0.5525	25.704	8.95604e-05	21.405	8.12338e-07	No
XP_001470198.1	putative hydrolase, alpha/beta fold family	70	-3.64505	0.5105	29.496	3.26479e-05	22.695	3.31957e-05	No
XP_001469780.1	conserved hypothetical protein	67	-6.21039	0.6198	33.333	6.10346	34.667	1.87376	No
XP_001468752.1	conserved hypothetical protein	61	-5.30573	0.5289	39.535	7.78367	36.735	1.98204	No
XP_001468598.2	hypothetical protein	58	-5.87622	0.5649	43.59	18.0501	51.282	4.16766	No
XP_001468430.1	conserved hypothetical protein	55	-4.6265	0.6416	30.303	1.79924	32.836	8.48246	No
XP_001468203.1	conserved hypothetical protein	54	-4.29866	0.6021	40	12.6334	35	5.64862	No
XP_001468165.1	putative 2,4-dienoyl-coa reductase fadh1	52	-3.24052	0.5039	46.154	0.0277861	44.444	4.94878	No
XP_001467883.1	conserved hypothetical protein	51	-4.48185	0.7421	52.941	4.70802	47.059	1.9231	No
XP_001467102.1	reticulon domain protein, 22 kDa potentially aggravating protein (paple22)	48	-5.31429	0.7764	25.455	7.75357e-07	24.545	4.74772e-07	No
XP_001466815.1	conserved hypothetical protein	46	-5.28529	0.5611	26	1.4616e-18	26.748	5.14283e-32	No
XP_001466761.1	conserved hypothetical protein	45	-4.37392	0.5083	42.424	14.8881	39.394	1.23456	No
XP_001466502.1	conserved hypothetical protein	43	-3.68087	0.5924	36.364	0.452311	36.364	0.187816	No
XP_001466299.1	conserved hypothetical protein	42	-3.62605	0.5692	44.444	2.82915	56	8.08175	No
XP_001466276.1	conserved hypothetical protein	41	-5.92262	0.5173	34.375	3.79173	37.288	7.28421	No
XP_001466139.1	conserved hypothetical protein	40	-6.56643	0.5834	33.962	11.7997	38.462	7.79321	No
XP_001466076.1	conserved hypothetical protein	38	-4.45835	0.5332	36.364	7.65303	36.364	4.87487	No
XP_001465876.1	hypothetical protein	37	-3.16263	0.505	47.222	16.558	47.222	5.7509	No
XP_001465875.2	hypothetical protein	36	-4.2797	0.5047	35.593	8.88838	42.553	4.20381	No
XP_001465520.2	conserved hypothetical protein	33	-3.14644	0.5984	29.514	0.204834	37.313	0.312357	No
XP_001465425.1	conserved hypothetical protein	32	-4.38706	0.5538	42.424	1.30005	57.895	3.91209	No
XP_001465035.1	conserved hypothetical protein	29	-3.75411	0.5385	37.736	15.9418	27.829	2.05001e-25	No
XP_001464943.1	conserved hypothetical protein	27	-3.56436	0.6267	42.553	14.0705	42.553	6.24932	No
XP_001464936.1	putative bifunctional aminoacyl-tRNA synthetase	26	-5.85165	0.5035	61.538	5.78347	26.829	5.48111e-06	No
XP_001464676.1	receptor-type adenylate cyclase b	23	-3.99263	0.5634	30.645	2.14629	33.333	6.45757	No
XP_001464576.2	conserved hypothetical protein	22	-4.87772	0.5232	42.222	6.13938	36.735	2.07105	No
XP_001463910.1	putative 60S ribosomal protein L28	19	-6.14963	0.5562	44.444	2.70201	37.5	1.70903	No
XP_001463700.1	GP63, leishmanolysin	16	-6.8445	0.6393	41.304	11.9034	24.582	8.85633e-29	No
XP_001463697.2	GP63, leishmanolysin	15	-5.50382	0.5384	33.333	0.776218	25.148	7.42191e-25	No
XP_001463661.1	conserved hypothetical protein	14	-3.37074	0.5088	33.333	2.06197	40	3.16965	No
XP_001463579.1	conserved hypothetical protein	13	-5.1122	0.5736	37.5	1.2337	39.344	0.952922	No
XP_001463417.1	hypothetical protein, unknown function	11	-5.92524	0.7694	50	15.0921	43.333	6.61827	No
XP_001463403.1	hypothetical protein, unknown function	10	-4.09801	0.599	56.25	12.348	60	6.99515	No
XP_001463309.2	conserved hypothetical protein	9	-3.25514	0.5743	33.962	19.6063	36.207	1.95259	No
XP_001463248.1	conserved hypothetical protein	7	-3.56322	0.5487	25.786	1.92152e-15	46.875	6.52975	No
XP_001463239.1	conserved hypothetical protein	6	-4.85872	0.6097	44.776	0.0030719	50	1.76838	No
XP_001462843.1	conserved hypothetical protein	3	-3.07373	0.5888	40.426	7.08164	35.088	3.81251	No

## Sheet: sheet 2
According to the analysis results of antigen index, there were 266 differentially expressed proteins that contained antigentic index >0.5 and were selected.
Accession	Definition	Antigen index
XP_001468702.1	transmembrane/endomembrane-like protein	0.5777
XP_003865394.1	dihydrolipoamide acetyltransferase precursor, putative	0.666
XP_001468929.1	oligosaccharyl transferase-like protein	0.5386
XP_003859298.1	>XP_003859298.1 AMP deaminase, putative [Leishmania donovani] Overall Protective Antigen Prediction = 0.5168 ( Probable ANTIGEN ).	0.5168
XP_001466123.1	cyclophilin a	0.6331
XP_001467102.1	reticulon domain protein, 22 kDa potentially aggravating protein (paple22)	0.7764
XP_003861424.1	>XP_003861424.1 cyclophilin a [Leishmania donovani] Overall Protective Antigen Prediction = 0.5877 ( Probable ANTIGEN ).	0.5877
XP_001470513.1	putative fatty acid desaturase	0.6064
XP_003860914.1	>XP_003860914.1 hypothetical protein, conserved [Leishmania donovani] Overall Protective Antigen Prediction = 0.5608 ( Probable ANTIGEN ).	0.5608
XP_003860747.1	>XP_003860747.1 heat shock protein DNAJ, putative [Leishmania donovani] Overall Protective Antigen Prediction = 0.5554 ( Probable ANTIGEN ).	0.5554
XP_003862889.1	hypothetical protein, conserved	0.5085
XP_003860149.1	>XP_003860149.1 heat shock protein, putative [Leishmania donovani] Overall Protective Antigen Prediction = 0.5041 ( Probable ANTIGEN ).	0.5041
XP_001464521.1	conserved hypothetical protein	0.5081
XP_003858588.1	>XP_003858588.1 ubiquitin-activating enzyme-like protein [Leishmania donovani] Overall Protective Antigen Prediction = 0.5243 ( Probable ANTIGEN ).	0.5243
XP_003860318.1	>XP_003860318.1 cysteine peptidase A (CBA) [Leishmania donovani] Overall Protective Antigen Prediction = 0.6653 ( Probable ANTIGEN ).	0.6653
XP_001465113.1	cysteine peptidase A (CPA)	0.6779
XP_003863739.1	ATP-binding cassette protein subfamily B, member 3, putative	0.5526
XP_003860035.1	>XP_003860035.1 hypothetical protein, conserved [Leishmania donovani] Overall Protective Antigen Prediction = 0.6004 ( Probable ANTIGEN ).	0.6004
XP_003861940.1	ATP-binding cassette protein subfamily A, member 9, putative	0.5579
XP_003863328.1	3,2-trans-enoyl-CoA isomerase, mitochondrial precursor, putative	0.5127
XP_001470352.1	methylmalonyl-coa epimerase-like protein	0.5317
XP_003858549.1	>XP_003858549.1 cation-transporting ATPase, putative [Leishmania donovani] Overall Protective Antigen Prediction = 0.5974 ( Probable ANTIGEN ).	0.5974
XP_003864101.1	dynein intermediate chain, putative	0.6783
XP_003863354.1	calreticulin, putative	0.5291
XP_003863897.1	sterol C-24 reductase, putative	0.7063
XP_003862481.1	ATP-binding cassette protein subfamily A, member 10, putative	0.5586
XP_003860948.1	>XP_003860948.1 aldose 1-epimerase-like protein [Leishmania donovani] Overall Protective Antigen Prediction = 0.5176 ( Probable ANTIGEN ).	0.5176
XP_003864281.1	hypothetical protein, conserved	0.8785
XP_003863607.1	iron superoxide dismutase, putative	0.5084
XP_003862032.1	hypothetical protein, conserved	0.763
XP_003859955.1	>XP_003859955.1 hypothetical protein, conserved [Leishmania donovani] Overall Protective Antigen Prediction = 0.5844 ( Probable ANTIGEN ).	0.5844
XP_003861665.1	glutathione peroxidase-like protein, putative	0.5658
XP_003865151.1	proteasome beta 2 subunit, putative	0.5674
XP_003865093.1	folate/biopterin transporter, putative	0.5142
XP_003858847.1	>XP_003858847.1 dehydrogenase-like protein [Leishmania donovani] Overall Protective Antigen Prediction = 0.6080 ( Probable ANTIGEN ).	0.608
XP_003858309.1	>XP_003858309.1 histone H4 [Leishmania donovani] Overall Protective Antigen Prediction = 0.6682 ( Probable ANTIGEN ).	0.6682
XP_003864717.1	histone H4	0.6658
XP_003864402.1	acyl-CoA binding protein, putative	0.659
XP_003392714.1	amino acid permease	0.6536
XP_003865056.1	glycine cleavage system H protein, putative	0.5686
XP_003857835.1	cyclophilin type peptidyl-prolyl cis-trans isomerase, putative	0.5803
XP_003865796.1	similarity to endo-1-like protein	0.6498
XP_001463087.1	conserved hypothetical protein	0.6221
XP_003858311.1	>XP_003858311.1 hypothetical protein, conserved [Leishmania donovani] Overall Protective Antigen Prediction = 0.6295 ( Probable ANTIGEN ).	0.6295
XP_003865696.1	G-actin binding protein, putative	0.7081
XP_003861950.1	vesicular-fusion ATPase-like protein, putative	0.5821
XP_003862730.1	hypothetical protein, conserved	0.6665
XP_003864479.1	hypothetical protein, conserved	0.5434
XP_003858787.1	>XP_003858787.1 hypothetical protein, conserved [Leishmania donovani] Overall Protective Antigen Prediction = 0.6261 ( Probable ANTIGEN ).	0.6261
XP_003859812.1	>XP_003859812.1 cyclophilin, putative [Leishmania donovani] Overall Protective Antigen Prediction = 0.6497 ( Probable ANTIGEN ).	0.6497
XP_003859200.1	>XP_003859200.1 hypothetical protein, conserved [Leishmania donovani] Overall Protective Antigen Prediction = 0.7324 ( Probable ANTIGEN ).	0.7324
XP_003861651.1	protein disulfide isomerase, putative	0.5088
XP_003865536.1	golgi SNARE protein-like protein	0.6284
XP_001470209.1	sulfate transporter-like protein	0.6213
XP_003863219.1	hypothetical protein, conserved	0.506
XP_003865261.1	hypothetical protein, conserved	0.6723
XP_003858653.1	>XP_003858653.1 hypothetical protein, conserved [Leishmania donovani] Overall Protective Antigen Prediction = 0.7197 ( Probable ANTIGEN ).	0.7197
XP_003860063.1	>XP_003860063.1 hypothetical protein, conserved [Leishmania donovani] Overall Protective Antigen Prediction = 0.5880 ( Probable ANTIGEN ).	0.588
XP_003864324.1	hypothetical protein, conserved	0.5976
XP_003858749.1	>XP_003858749.1 hypothetical protein, conserved [Leishmania donovani] Overall Protective Antigen Prediction = 0.6010 ( Probable ANTIGEN ).	0.601
XP_003863918.1	dnaj chaperone-like protein	0.7399
XP_003865349.1	hypothetical protein, conserved	0.6192
XP_003861789.1	hypothetical protein, conserved	0.5947
XP_003861923.1	glutaredoxin-like protein	0.7429
XP_001470481.1	conserved hypothetical protein	0.5682
XP_003861684.1	hypothetical protein, conserved	0.5568
XP_003858897.1	>XP_003858897.1 zinc binding dehydrogenase-like protein [Leishmania donovani] Overall Protective Antigen Prediction = 0.5084 ( Probable ANTIGEN ).	0.5084
XP_003859691.1	>XP_003859691.1 hypothetical protein, conserved [Leishmania donovani] Overall Protective Antigen Prediction = 0.5015 ( Probable ANTIGEN ).	0.5015
XP_003861924.1	hypothetical protein, conserved	0.6509
XP_003861213.1	>XP_003861213.1 hypothetical protein, conserved [Leishmania donovani] Overall Protective Antigen Prediction = 0.6845 ( Probable ANTIGEN ).	0.6845
XP_003862587.1	glutamamyl carboxypeptidase, putative	0.6509
XP_003862570.1	RNA binding protein, putative	0.653
XP_001462796.1	putative 60S acidic ribosomal protein P2	0.6931
XP_003862480.1	hypothetical protein, conserved	0.6506
XP_001463491.1	conserved hypothetical protein	0.5133
XP_001464380.1	putative 60S acidic ribosomal protein	0.5685
XP_001463307.1	conserved hypothetical protein	0.6503
XP_001469343.1	glucose transporter, lmgt2	0.6744
XP_003862425.1	QA-SNARE protein putative	0.5266
XP_003864190.1	hypothetical protein, conserved	0.5975
XP_003858945.1	>XP_003858945.1 RNA-binding protein-like protein [Leishmania donovani] Overall Protective Antigen Prediction = 0.6848 ( Probable ANTIGEN ).	0.6848
XP_003392314.1	putative surface antigen protein 2	0.5751
XP_003858037.1	cytochrome c oxidase copper chaperone, putative	0.7214
XP_003861314.1	>XP_003861314.1 hypothetical protein, conserved [Leishmania donovani] Overall Protective Antigen Prediction = 0.6439 ( Probable ANTIGEN ).	0.6439
XP_003392748.1	conserved hypothetical protein	0.5312
XP_003864010.1	macrophage migration inhibitory factor-like protein	0.7145
XP_003859273.1	>XP_003859273.1 ubiquitin-like protein [Leishmania donovani] Overall Protective Antigen Prediction = 0.5809 ( Probable ANTIGEN ).	0.5809
XP_003861928.1	hypothetical protein, conserved	0.5008
XP_001465756.1	conserved hypothetical protein	0.6378
XP_003858564.1	>XP_003858564.1 hypothetical protein, conserved [Leishmania donovani] Overall Protective Antigen Prediction = 0.5345 ( Probable ANTIGEN ).	0.5345
XP_003864136.1	hypothetical protein, conserved	0.7072
XP_003859292.1	>XP_003859292.1 hypothetical protein, conserved [Leishmania donovani] Overall Protective Antigen Prediction = 0.5990 ( Probable ANTIGEN ).	0.599
XP_001466502.1	conserved hypothetical protein	0.5924
XP_003861016.1	>XP_003861016.1 hypothetical protein, unknown function [Leishmania donovani] Overall Protective Antigen Prediction = 0.8388 ( Probable ANTIGEN ).	0.8388
XP_003865723.1	hypothetical protein, conserved	0.5673
XP_001465520.2	conserved hypothetical protein	0.5984
XP_001463703.2	conserved hypothetical protein	0.5553
XP_003860069.1	>XP_003860069.1 hypothetical protein, conserved [Leishmania donovani] Overall Protective Antigen Prediction = 0.5517 ( Probable ANTIGEN ).	0.5517
XP_003863151.1	amino acid transporter aATP11, putative	0.575
XP_003858483.1	>XP_003858483.1 homoserine dehydrogenase-like protein [Leishmania donovani] Overall Protective Antigen Prediction = 0.5139 ( Probable ANTIGEN ).	0.5139
XP_003865415.1	hypothetical protein, conserved	0.5206
XP_003860823.1	>XP_003860823.1 hypothetical protein, conserved [Leishmania donovani] Overall Protective Antigen Prediction = 0.5455 ( Probable ANTIGEN ).	0.5455
XP_003862309.1	ribose 5-phosphate isomerase, putative	0.5991
XP_003864954.1	hypothetical protein, conserved	0.647
XP_001470263.1	putative glycoprotein	0.9201
XP_003863780.1	DEAD/DEAH box helicase, putative	0.6132
XP_003865012.1	hypothetical protein, conserved	0.6224
XP_003864815.1	hypothetical protein, conserved	0.5923
XP_003864896.1	hypothetical protein, conserved	0.5428
XP_003859497.1	>XP_003859497.1 hypothetical protein, conserved [Leishmania donovani] Overall Protective Antigen Prediction = 0.5542 ( Probable ANTIGEN ).	0.5542
XP_003858191.1	paraflagellar rod component par4, putative	0.5934
XP_003860857.1	>XP_003860857.1 hypothetical protein, unknown function [Leishmania donovani] Overall Protective Antigen Prediction = 0.5835 ( Probable ANTIGEN ).	0.5835
XP_003859510.1	>XP_003859510.1 hypothetical protein, conserved [Leishmania donovani] Overall Protective Antigen Prediction = 0.5253 ( Probable ANTIGEN ).	0.5253
XP_003862834.1	hypothetical protein, conserved	0.5628
XP_001463579.1	conserved hypothetical protein	0.5736
XP_001463697.2	GP63, leishmanolysin	0.5384
XP_003858795.1	>XP_003858795.1 hypothetical protein, conserved [Leishmania donovani] Overall Protective Antigen Prediction = 0.6183 ( Probable ANTIGEN ).	0.6183
XP_001466815.1	conserved hypothetical protein	0.5611
XP_003864731.1	hypothetical protein, conserved	0.5218
XP_003864152.1	hypothetical protein, conserved	0.5014
XP_003861011.1	>XP_003861011.1 hypothetical protein, conserved [Leishmania donovani] Overall Protective Antigen Prediction = 0.7008 ( Probable ANTIGEN ).	0.7008
XP_003859286.1	>XP_003859286.1 hypothetical protein, conserved [Leishmania donovani] Overall Protective Antigen Prediction = 0.5909 ( Probable ANTIGEN ).	0.5909
XP_003864902.1	hypothetical protein, conserved	0.6035
XP_003858874.1	>XP_003858874.1 hypothetical protein, conserved [Leishmania donovani] Overall Protective Antigen Prediction = 0.6052 ( Probable ANTIGEN ).	0.6052
XP_003863326.1	3'-nucleotidase/nuclease precursor, putative	0.5881
XP_003858790.1	>XP_003858790.1 hypothetical protein, conserved [Leishmania donovani] Overall Protective Antigen Prediction = 0.9178 ( Probable ANTIGEN ).	0.9178
XP_001466761.1	conserved hypothetical protein	0.5083
XP_001470499.1	conserved hypothetical protein	0.5525
XP_003863972.1	hypothetical protein, conserved	0.6779
XP_003863085.1	hypothetical protein, conserved	0.5539
XP_003858761.1	>XP_003858761.1 hypothetical protein, conserved [Leishmania donovani] Overall Protective Antigen Prediction = 0.6617 ( Probable ANTIGEN ).	0.6617
XP_003858192.1	hypothetical protein, conserved	0.5016
XP_003863009.1	hypothetical protein, conserved	0.641
XP_003859080.1	>XP_003859080.1 hypothetical protein, conserved [Leishmania donovani] Overall Protective Antigen Prediction = 0.5723 ( Probable ANTIGEN ).	0.5723
XP_003864929.1	hypothetical protein, conserved	0.5895
XP_003859055.1	>XP_003859055.1 hypothetical protein, conserved [Leishmania donovani] Overall Protective Antigen Prediction = 0.6123 ( Probable ANTIGEN ).	0.6123
XP_001463910.1	putative 60S ribosomal protein L28	0.5562
XP_003392747.1	conserved hypothetical protein	0.5663
XP_001463239.1	conserved hypothetical protein	0.6097
XP_003865405.1	hypothetical protein, conserved	0.6348
XP_003860189.1	>XP_003860189.1 hypothetical protein, conserved [Leishmania donovani] Overall Protective Antigen Prediction = 0.6460 ( Probable ANTIGEN ).	0.646
XP_003392249.1	GP63, leishmanolysin	0.5314
XP_001469780.1	conserved hypothetical protein	0.6198
XP_001467883.1	conserved hypothetical protein	0.7421
XP_001463309.2	conserved hypothetical protein	0.5743
XP_001468752.1	conserved hypothetical protein	0.5289
XP_003861105.1	>XP_003861105.1 hypothetical protein, conserved [Leishmania donovani] Overall Protective Antigen Prediction = 0.5301 ( Probable ANTIGEN ).	0.5301
XP_003858755.1	>XP_003858755.1 hypothetical protein, conserved [Leishmania donovani] Overall Protective Antigen Prediction = 0.5579 ( Probable ANTIGEN ).	0.5579
XP_003862947.1	zinc-finger protein, conserved	0.6534
XP_001464576.2	conserved hypothetical protein	0.5232
XP_003862641.1	hypothetical protein, conserved	0.525
XP_003861551.1	>XP_003861551.1 hypothetical protein, conserved [Leishmania donovani] Overall Protective Antigen Prediction = 0.6476 ( Probable ANTIGEN ).	0.6476
XP_003858802.1	>XP_003858802.1 hypothetical protein, conserved [Leishmania donovani] Overall Protective Antigen Prediction = 0.7889 ( Probable ANTIGEN ).	0.7889
XP_003863307.1	hypothetical protein, conserved	0.5344
XP_003862805.1	surface protein amastin, putative	0.6489
XP_003858001.1	hypothetical protein, conserved	0.5252
XP_003865693.1	aminopeptidase P1, putative	0.5149
XP_003860436.1	>XP_003860436.1 hypothetical protein, conserved [Leishmania donovani] Overall Protective Antigen Prediction = 0.6183 ( Probable ANTIGEN ).	0.6183
XP_003861733.1	hypothetical protein, conserved	0.603
XP_003859402.1	>XP_003859402.1 hypothetical protein, conserved [Leishmania donovani] Overall Protective Antigen Prediction = 0.5251 ( Probable ANTIGEN ).	0.5251
XP_003857947.1	hypothetical protein, conserved	0.511
XP_003860932.1	>XP_003860932.1 pteridine reductase 1 [Leishmania donovani] Overall Protective Antigen Prediction = 0.5397 ( Probable ANTIGEN ).	0.5397
XP_001470198.1	putative hydrolase, alpha/beta fold family	0.5105
XP_003865604.1	hypothetical protein, conserved	0.8083
XP_003859503.1	>XP_003859503.1 hypothetical protein, conserved [Leishmania donovani] Overall Protective Antigen Prediction = 0.5734 ( Probable ANTIGEN ).	0.5734
XP_003862685.1	hypothetical protein, conserved	0.7734
XP_003862413.1	hypothetical protein, conserved	0.6287
XP_003864389.1	hypothetical protein, conserved	0.5501
XP_003859967.1	>XP_003859967.1 hypothetical protein, conserved [Leishmania donovani] Overall Protective Antigen Prediction = 0.5998 ( Probable ANTIGEN ).	0.5998
XP_001463661.1	conserved hypothetical protein	0.5088
XP_003862657.1	hypothetical protein, conserved	0.5258
XP_003862056.1	hypothetical protein, conserved	0.6105
XP_003392354.1	putative chaperonin TCP20	0.503
XP_003859761.1	>XP_003859761.1 hypothetical protein, conserved [Leishmania donovani] Overall Protective Antigen Prediction = 0.7466 ( Probable ANTIGEN ).	0.7466
XP_001464936.1	putative bifunctional aminoacyl-tRNA synthetase	0.5035
XP_003861842.1	hypothetical protein, conserved	0.7553
XP_001468189.1	conserved hypothetical protein	0.5612
XP_001462843.1	conserved hypothetical protein	0.5888
XP_001465425.1	conserved hypothetical protein	0.5538
XP_003859515.1	>XP_003859515.1 hypothetical protein, conserved [Leishmania donovani] Overall Protective Antigen Prediction = 0.6375 ( Probable ANTIGEN ).	0.6375
XP_003863399.1	hypothetical protein, conserved	0.6648
XP_003862445.1	hypothetical protein, conserved	0.6577
XP_001468598.2	hypothetical protein	0.5649
XP_001465875.2	hypothetical protein	0.5047
XP_003861464.1	>XP_003861464.1 hypothetical protein, conserved [Leishmania donovani] Overall Protective Antigen Prediction = 0.9018 ( Probable ANTIGEN ).	0.9018
XP_003861362.1	>XP_003861362.1 hypothetical protein, conserved [Leishmania donovani] Overall Protective Antigen Prediction = 0.6137 ( Probable ANTIGEN ).	0.6137
XP_003863447.1	hypothetical protein, conserved	0.6065
XP_003857869.1	hypothetical protein, conserved	0.6592
XP_003858376.1	>XP_003858376.1 hypothetical protein, conserved [Leishmania donovani] Overall Protective Antigen Prediction = 0.6583 ( Probable ANTIGEN ).	0.6583
XP_001464969.1	nucleoside hydrolase	0.6204
XP_003860895.1	>XP_003860895.1 hypothetical protein, conserved [Leishmania donovani] Overall Protective Antigen Prediction = 0.8048 ( Probable ANTIGEN ).	0.8048
XP_003865760.1	flagellum transition zone component, putative	0.6201
XP_003862449.1	hypothetical protein, conserved	0.9527
XP_003861548.1	>XP_003861548.1 RNA triphosphatase, putative [Leishmania donovani] Overall Protective Antigen Prediction = 0.6495 ( Probable ANTIGEN ).	0.6495
XP_003864163.1	hypothetical protein, conserved	0.6715
XP_003861163.1	>XP_003861163.1 mitochondrial translocase subunit, putative [Leishmania donovani] Overall Protective Antigen Prediction = 0.5060 ( Probable ANTIGEN ).	0.506
XP_001466076.1	conserved hypothetical protein	0.5332
XP_003858742.1	>XP_003858742.1 hypothetical protein, conserved [Leishmania donovani] Overall Protective Antigen Prediction = 0.8463 ( Probable ANTIGEN ).	0.8463
XP_003863911.1	2,4-dienoyl-coa reductase fadh1, putative	0.5102
XP_001468165.1	putative 2,4-dienoyl-coa reductase fadh1	0.5039
XP_001470563.1	conserved hypothetical protein	0.6744
XP_003864082.1	hypothetical protein, conserved	0.7409
XP_003865799.1	hypothetical protein, conserved	0.6364
XP_003860385.1	>XP_003860385.1 hypothetical protein, unknown function [Leishmania donovani] Overall Protective Antigen Prediction = 0.7094 ( Probable ANTIGEN ).	0.7094
XP_003863218.1	hypothetical protein, conserved	0.5626
XP_003857924.1	hypothetical protein, conserved	0.586
XP_001468203.1	conserved hypothetical protein	0.6021
XP_003863937.1	hypothetical protein, conserved	0.6733
XP_001465876.1	hypothetical protein	0.505
XP_003860820.1	>XP_003860820.1 hypothetical protein, conserved [Leishmania donovani] Overall Protective Antigen Prediction = 0.6420 ( Probable ANTIGEN ).	0.642
XP_003860100.1	>XP_003860100.1 hypothetical protein, conserved [Leishmania donovani] Overall Protective Antigen Prediction = 0.6821 ( Probable ANTIGEN ).	0.6821
XP_003861952.1	hypothetical protein, conserved	0.6453
XP_001464943.1	conserved hypothetical protein	0.6267
XP_001470264.1	2,3-bisphosphoglycerate-independent phosphoglycerate mutase-like	0.6252
XP_003863870.1	hypothetical protein, conserved	0.585
XP_001463700.1	GP63, leishmanolysin	0.6393
XP_001464676.1	receptor-type adenylate cyclase b	0.5634
XP_003861438.1	>XP_003861438.1 hypothetical protein, conserved [Leishmania donovani] Overall Protective Antigen Prediction = 0.6633 ( Probable ANTIGEN ).	0.6633
XP_003860983.1	>XP_003860983.1 hypothetical protein, unknown function [Leishmania donovani] Overall Protective Antigen Prediction = 0.6144 ( Probable ANTIGEN ).	0.6144
XP_001463248.1	conserved hypothetical protein	0.5487
XP_003860098.1	>XP_003860098.1 hypothetical protein, conserved [Leishmania donovani] Overall Protective Antigen Prediction = 0.6419 ( Probable ANTIGEN ).	0.6419
XP_001463417.1	hypothetical protein, unknown function	0.7694
XP_003859900.1	>XP_003859900.1 hypothetical protein, conserved [Leishmania donovani] Overall Protective Antigen Prediction = 0.7329 ( Probable ANTIGEN ).	0.7329
XP_003860763.1	>XP_003860763.1 hypothetical protein, conserved [Leishmania donovani] Overall Protective Antigen Prediction = 0.5019 ( Probable ANTIGEN ).	0.5019
XP_003861668.1	hypothetical protein, conserved	0.5833
XP_003864081.1	hypothetical protein, conserved	0.7179
XP_003862946.1	hypothetical protein	0.6111
XP_003864301.1	hypothetical protein, conserved	0.639
XP_003865628.1	hypothetical protein, conserved	0.6021
XP_003863197.1	hypothetical protein	0.7742
XP_001463403.1	hypothetical protein, unknown function	0.599
XP_003862952.1	hypothetical protein, conserved	0.5412
XP_003859056.1	>XP_003859056.1 hypothetical protein, conserved [Leishmania donovani] Overall Protective Antigen Prediction = 0.5275 ( Probable ANTIGEN ).	0.5275
XP_001466276.1	conserved hypothetical protein	0.5173
XP_003864446.1	hypothetical protein, conserved	0.6607
XP_003858862.1	>XP_003858862.1 hypothetical protein, unknown function [Leishmania donovani] Overall Protective Antigen Prediction = 0.5870 ( Probable ANTIGEN ).	0.587
XP_003862191.1	hypothetical protein, conserved	0.5656
XP_001466139.1	conserved hypothetical protein	0.5834
XP_003863505.1	hypothetical protein	0.615
XP_003861228.1	>XP_003861228.1 hypothetical protein, conserved [Leishmania donovani] Overall Protective Antigen Prediction = 0.7705 ( Probable ANTIGEN ).	0.7705
XP_001466299.1	conserved hypothetical protein	0.5692
XP_003858420.1	>XP_003858420.1 hypothetical protein, conserved [Leishmania donovani] Overall Protective Antigen Prediction = 0.5623 ( Probable ANTIGEN ).	0.5623
XP_003861441.1	>XP_003861441.1 hypothetical protein, conserved [Leishmania donovani] Overall Protective Antigen Prediction = 0.7092 ( Probable ANTIGEN ).	0.7092
XP_001468430.1	conserved hypothetical protein	0.6416
XP_003861779.1	hypothetical protein, conserved	0.5736
XP_003862015.1	hypothetical protein, conserved	0.5611
XP_001465792.1	hypothetical protein	0.924
XP_003862806.1	amastin-like surface protein-like protein	0.5127
XP_003863467.1	hypothetical protein, conserved	0.5534
XP_003861992.1	hypothetical protein, conserved	0.7142
XP_003864102.1	hypothetical protein, conserved	0.533
XP_003860923.1	>XP_003860923.1 endoribonuclease L-PSP (pb5), putative [Leishmania donovani] Overall Protective Antigen Prediction = 0.7691 ( Probable ANTIGEN ).	0.7691
XP_003864395.1	hypothetical protein	0.5578
XP_003858411.1	>XP_003858411.1 hypothetical protein, conserved [Leishmania donovani] Overall Protective Antigen Prediction = 0.5657 ( Probable ANTIGEN ).	0.5657
XP_003861433.1	>XP_003861433.1 hypothetical protein, conserved [Leishmania donovani] Overall Protective Antigen Prediction = 0.5509 ( Probable ANTIGEN ).	0.5509
XP_001465035.1	conserved hypothetical protein	0.5385
XP_003860454.1	>XP_003860454.1 hypothetical protein, conserved [Leishmania donovani] Overall Protective Antigen Prediction = 0.9195 ( Probable ANTIGEN ).	0.9195
XP_003865225.1	hypothetical protein, conserved	0.5794
XP_003861703.1	hypothetical protein, conserved	0.7361
XP_003863455.1	hypothetical protein, conserved	0.7245
XP_003861510.1	>XP_003861510.1 hypothetical protein, conserved [Leishmania donovani] Overall Protective Antigen Prediction = 0.6487 ( Probable ANTIGEN ).	0.6487
XP_003392224.1	putative pteridine transporter	0.5993
XP_003863678.1	hypothetical protein, conserved	0.5364
XP_003864125.1	hypothetical protein, conserved	0.6891
XP_003865035.1	hypothetical protein, conserved	0.5149
XP_003864124.1	D-alanyl-glycyl endopeptidase-like protein	0.5393

## Sheet: sheet 3
According to the analysis results of allergen, there were 318 differentially expressed proteins that were not allergenity and were selected.
Accession	Definition	Allergen
XP_001468702.1	transmembrane/endomembrane-like protein	No
XP_003857867.1	long chain fatty acid CoA ligase, putative	No
XP_001468929.1	oligosaccharyl transferase-like protein	No
XP_003862728.1	alkyldihydroxyacetonephosphate synthase	No
XP_003857865.1	fatty acyl CoA synthetase 2, putative	No
XP_003865176.1	cell division related protein kinase 2	No
XP_003859298.1	>XP_003859298.1 AMP deaminase, putative [Leishmania donovani] Overall Protective Antigen Prediction = 0.5168 ( Probable ANTIGEN ).	No
XP_001467102.1	reticulon domain protein, 22 kDa potentially aggravating protein (paple22)	No
XP_003864404.1	RNA helicase, putative	No
XP_001470513.1	putative fatty acid desaturase	No
XP_001469508.1	putative dynein heavy chain	No
XP_001468726.2	putative dynein heavy chain	No
XP_003860914.1	>XP_003860914.1 hypothetical protein, conserved [Leishmania donovani] Overall Protective Antigen Prediction = 0.5608 ( Probable ANTIGEN ).	No
XP_003860747.1	>XP_003860747.1 heat shock protein DNAJ, putative [Leishmania donovani] Overall Protective Antigen Prediction = 0.5554 ( Probable ANTIGEN ).	No
XP_003862889.1	hypothetical protein, conserved	No
XP_003860149.1	>XP_003860149.1 heat shock protein, putative [Leishmania donovani] Overall Protective Antigen Prediction = 0.5041 ( Probable ANTIGEN ).	No
XP_001464521.1	conserved hypothetical protein	No
XP_003858588.1	>XP_003858588.1 ubiquitin-activating enzyme-like protein [Leishmania donovani] Overall Protective Antigen Prediction = 0.5243 ( Probable ANTIGEN ).	No
XP_003863739.1	ATP-binding cassette protein subfamily B, member 3, putative	No
XP_003860035.1	>XP_003860035.1 hypothetical protein, conserved [Leishmania donovani] Overall Protective Antigen Prediction = 0.6004 ( Probable ANTIGEN ).	No
XP_003861940.1	ATP-binding cassette protein subfamily A, member 9, putative	No
XP_003863816.1	hypothetical protein, unknown function	No
XP_003863328.1	3,2-trans-enoyl-CoA isomerase, mitochondrial precursor, putative	No
XP_001470352.1	methylmalonyl-coa epimerase-like protein	No
XP_003858549.1	>XP_003858549.1 cation-transporting ATPase, putative [Leishmania donovani] Overall Protective Antigen Prediction = 0.5974 ( Probable ANTIGEN ).	No
XP_003864101.1	dynein intermediate chain, putative	No
XP_003865017.1	hypothetical protein, conserved	No
XP_003863897.1	sterol C-24 reductase, putative	No
XP_003862481.1	ATP-binding cassette protein subfamily A, member 10, putative	No
XP_003860948.1	>XP_003860948.1 aldose 1-epimerase-like protein [Leishmania donovani] Overall Protective Antigen Prediction = 0.5176 ( Probable ANTIGEN ).	No
XP_003859894.1	>XP_003859894.1 hypothetical protein, conserved [Leishmania donovani] Overall Protective Antigen Prediction = 0.4570 ( Probable NON-ANTIGEN ).	No
XP_003864281.1	hypothetical protein, conserved	No
XP_003860072.1	>XP_003860072.1 peroxisomal enoyl-coa hydratase, putative [Leishmania donovani] Overall Protective Antigen Prediction = 0.4150 ( Probable NON-ANTIGEN ).	No
XP_003862710.1	ribonuclease inhibitor-like protein	No
XP_001467554.1	phosphatidylethanolaminen-methyltransferase-lik e protein	No
XP_001465230.1	putative 1,2-Dihydroxy-3-keto-5-methylthiopentene dioxygenase	No
XP_003859955.1	>XP_003859955.1 hypothetical protein, conserved [Leishmania donovani] Overall Protective Antigen Prediction = 0.5844 ( Probable ANTIGEN ).	No
XP_003865093.1	folate/biopterin transporter, putative	No
XP_003858847.1	>XP_003858847.1 dehydrogenase-like protein [Leishmania donovani] Overall Protective Antigen Prediction = 0.6080 ( Probable ANTIGEN ).	No
XP_003864995.1	hypothetical protein, conserved	No
XP_003858309.1	>XP_003858309.1 histone H4 [Leishmania donovani] Overall Protective Antigen Prediction = 0.6682 ( Probable ANTIGEN ).	No
XP_003864717.1	histone H4	No
XP_003864402.1	acyl-CoA binding protein, putative	No
XP_003864828.1	hypothetical protein, conserved	No
XP_003865083.1	diacylglycerol kinase-like protein	No
XP_003392714.1	amino acid permease	No
XP_003863629.1	cop-coated vesicle membrane protein p24 precursor, putative	No
XP_003859480.1	>XP_003859480.1 dynein heavy chain, putative [Leishmania donovani] Overall Protective Antigen Prediction = 0.4941 ( Probable NON-ANTIGEN ).	No
XP_003865728.1	choline/ethanolamine phosphotransferase (CEPT), putative	No
XP_003859360.1	>XP_003859360.1 programmed cell death 6 protein-like protein [Leishmania donovani] Overall Protective Antigen Prediction = 0.4843 ( Probable NON-ANTIGEN ).	No
XP_003865796.1	similarity to endo-1-like protein	No
XP_001463087.1	conserved hypothetical protein	No
XP_003858311.1	>XP_003858311.1 hypothetical protein, conserved [Leishmania donovani] Overall Protective Antigen Prediction = 0.6295 ( Probable ANTIGEN ).	No
XP_003865696.1	G-actin binding protein, putative	No
XP_003861950.1	vesicular-fusion ATPase-like protein, putative	No
XP_001470502.1	metallo-peptidase, Clan MA(E), Family M3	No
XP_003859987.1	>XP_003859987.1 histone H2B [Leishmania donovani] Overall Protective Antigen Prediction = 0.4355 ( Probable NON-ANTIGEN ).	No
XP_003858557.1	>XP_003858557.1 peptidyl-prolyl cis-trans isomerase/rotamase, putative [Leishmania donovani] Overall Protective Antigen Prediction = 0.2594 ( Probable NON-ANTIGEN ).	No
XP_003862730.1	hypothetical protein, conserved	No
XP_003858219.1	>XP_003858219.1 glutaredoxin-like protein [Leishmania donovani] Overall Protective Antigen Prediction = 0.4361 ( Probable NON-ANTIGEN ).	No
XP_003864479.1	hypothetical protein, conserved	No
XP_003858787.1	>XP_003858787.1 hypothetical protein, conserved [Leishmania donovani] Overall Protective Antigen Prediction = 0.6261 ( Probable ANTIGEN ).	No
XP_001466642.1	tryparedoxin	No
XP_003860425.1	>XP_003860425.1 cytochrome c oxidase assembly factor-like protein [Leishmania donovani] Overall Protective Antigen Prediction = 0.4177 ( Probable NON-ANTIGEN ).	No
XP_003859812.1	>XP_003859812.1 cyclophilin, putative [Leishmania donovani] Overall Protective Antigen Prediction = 0.6497 ( Probable ANTIGEN ).	No
XP_003864437.1	hypothetical protein, conserved	No
XP_003865106.1	hypothetical protein, conserved	No
XP_003859200.1	>XP_003859200.1 hypothetical protein, conserved [Leishmania donovani] Overall Protective Antigen Prediction = 0.7324 ( Probable ANTIGEN ).	No
XP_003864604.1	coatomer zeta subunit, putative	No
XP_003863289.1	tryparedoxin-like protein	No
XP_003865536.1	golgi SNARE protein-like protein	No
XP_001470209.1	sulfate transporter-like protein	No
XP_003863219.1	hypothetical protein, conserved	No
XP_003865261.1	hypothetical protein, conserved	No
XP_003858653.1	>XP_003858653.1 hypothetical protein, conserved [Leishmania donovani] Overall Protective Antigen Prediction = 0.7197 ( Probable ANTIGEN ).	No
XP_003860063.1	>XP_003860063.1 hypothetical protein, conserved [Leishmania donovani] Overall Protective Antigen Prediction = 0.5880 ( Probable ANTIGEN ).	No
XP_003864851.1	hypothetical protein, conserved	No
XP_003858749.1	>XP_003858749.1 hypothetical protein, conserved [Leishmania donovani] Overall Protective Antigen Prediction = 0.6010 ( Probable ANTIGEN ).	No
XP_003863918.1	dnaj chaperone-like protein	No
XP_003865349.1	hypothetical protein, conserved	No
XP_001470481.1	conserved hypothetical protein	No
XP_003858396.1	>XP_003858396.1 hypothetical protein, conserved [Leishmania donovani] Overall Protective Antigen Prediction = 0.3843 ( Probable NON-ANTIGEN ).	No
XP_003858897.1	>XP_003858897.1 zinc binding dehydrogenase-like protein [Leishmania donovani] Overall Protective Antigen Prediction = 0.5084 ( Probable ANTIGEN ).	No
XP_003860333.1	>XP_003860333.1 hypothetical protein, unknown function [Leishmania donovani] Overall Protective Antigen Prediction = 0.4422 ( Probable NON-ANTIGEN ).	No
XP_003861924.1	hypothetical protein, conserved	No
XP_003861213.1	>XP_003861213.1 hypothetical protein, conserved [Leishmania donovani] Overall Protective Antigen Prediction = 0.6845 ( Probable ANTIGEN ).	No
XP_003862570.1	RNA binding protein, putative	No
XP_003863761.1	chaperone protein DNAj, putative	No
XP_003862480.1	hypothetical protein, conserved	No
XP_003862707.1	mitochondrial carrier protein-like protein	No
XP_001463491.1	conserved hypothetical protein	No
XP_001463307.1	conserved hypothetical protein	No
XP_003861061.1	>XP_003861061.1 hypothetical protein, conserved [Leishmania donovani] Overall Protective Antigen Prediction = 0.4827 ( Probable NON-ANTIGEN ).	No
XP_003863199.1	biotin/lipoate protein ligase-like protein	No
XP_001469343.1	glucose transporter, lmgt2	No
XP_003864190.1	hypothetical protein, conserved	No
XP_003858945.1	>XP_003858945.1 RNA-binding protein-like protein [Leishmania donovani] Overall Protective Antigen Prediction = 0.6848 ( Probable ANTIGEN ).	No
XP_003392314.1	putative surface antigen protein 2	No
XP_003862734.1	hypothetical protein, conserved	No
XP_003863210.1	hypothetical protein, conserved	No
XP_003861314.1	>XP_003861314.1 hypothetical protein, conserved [Leishmania donovani] Overall Protective Antigen Prediction = 0.6439 ( Probable ANTIGEN ).	No
XP_003864719.1	hypothetical protein, conserved	No
XP_003392748.1	conserved hypothetical protein	No
XP_003864010.1	macrophage migration inhibitory factor-like protein	No
XP_003859273.1	>XP_003859273.1 ubiquitin-like protein [Leishmania donovani] Overall Protective Antigen Prediction = 0.5809 ( Probable ANTIGEN ).	No
XP_003861928.1	hypothetical protein, conserved	No
XP_001465756.1	conserved hypothetical protein	No
XP_003862340.1	glycosomal membrane protein-like protein	No
XP_003858564.1	>XP_003858564.1 hypothetical protein, conserved [Leishmania donovani] Overall Protective Antigen Prediction = 0.5345 ( Probable ANTIGEN ).	No
XP_003864136.1	hypothetical protein, conserved	No
XP_003859065.1	>XP_003859065.1 hypothetical protein, conserved [Leishmania donovani] Overall Protective Antigen Prediction = 0.4006 ( Probable NON-ANTIGEN ).	No
XP_003859292.1	>XP_003859292.1 hypothetical protein, conserved [Leishmania donovani] Overall Protective Antigen Prediction = 0.5990 ( Probable ANTIGEN ).	No
XP_001466502.1	conserved hypothetical protein	No
XP_003860373.1	>XP_003860373.1 hypothetical protein, conserved [Leishmania donovani] Overall Protective Antigen Prediction = 0.3487 ( Probable NON-ANTIGEN ).	No
XP_003865723.1	hypothetical protein, conserved	No
XP_001465520.2	conserved hypothetical protein	No
XP_003863151.1	amino acid transporter aATP11, putative	No
XP_003858483.1	>XP_003858483.1 homoserine dehydrogenase-like protein [Leishmania donovani] Overall Protective Antigen Prediction = 0.5139 ( Probable ANTIGEN ).	No
XP_003860823.1	>XP_003860823.1 hypothetical protein, conserved [Leishmania donovani] Overall Protective Antigen Prediction = 0.5455 ( Probable ANTIGEN ).	No
XP_003864954.1	hypothetical protein, conserved	No
XP_003863780.1	DEAD/DEAH box helicase, putative	No
XP_003865012.1	hypothetical protein, conserved	No
XP_003864815.1	hypothetical protein, conserved	No
XP_003864896.1	hypothetical protein, conserved	No
XP_003859497.1	>XP_003859497.1 hypothetical protein, conserved [Leishmania donovani] Overall Protective Antigen Prediction = 0.5542 ( Probable ANTIGEN ).	No
XP_003860857.1	>XP_003860857.1 hypothetical protein, unknown function [Leishmania donovani] Overall Protective Antigen Prediction = 0.5835 ( Probable ANTIGEN ).	No
XP_003859510.1	>XP_003859510.1 hypothetical protein, conserved [Leishmania donovani] Overall Protective Antigen Prediction = 0.5253 ( Probable ANTIGEN ).	No
XP_001463001.1	putative microtubule-associated protein	No
XP_003860172.1	>XP_003860172.1 hypothetical protein, unknown function [Leishmania donovani] Overall Protective Antigen Prediction = 0.4029 ( Probable NON-ANTIGEN ).	No
XP_003862834.1	hypothetical protein, conserved	No
XP_001463579.1	conserved hypothetical protein	No
XP_001463697.2	GP63, leishmanolysin	No
XP_003858795.1	>XP_003858795.1 hypothetical protein, conserved [Leishmania donovani] Overall Protective Antigen Prediction = 0.6183 ( Probable ANTIGEN ).	No
XP_001466815.1	conserved hypothetical protein	No
XP_003865416.1	hypothetical protein, conserved	No
XP_003858401.1	>XP_003858401.1 hypothetical protein, conserved [Leishmania donovani] Overall Protective Antigen Prediction = 0.3581 ( Probable NON-ANTIGEN ).	No
XP_003864731.1	hypothetical protein, conserved	No
XP_003864152.1	hypothetical protein, conserved	No
XP_003861011.1	>XP_003861011.1 hypothetical protein, conserved [Leishmania donovani] Overall Protective Antigen Prediction = 0.7008 ( Probable ANTIGEN ).	No
XP_003859926.1	>XP_003859926.1 hypothetical protein, conserved [Leishmania donovani] Overall Protective Antigen Prediction = 0.4987 ( Probable NON-ANTIGEN ).	No
XP_003859286.1	>XP_003859286.1 hypothetical protein, conserved [Leishmania donovani] Overall Protective Antigen Prediction = 0.5909 ( Probable ANTIGEN ).	No
XP_003862233.1	hypothetical protein	No
XP_003864902.1	hypothetical protein, conserved	No
XP_003858874.1	>XP_003858874.1 hypothetical protein, conserved [Leishmania donovani] Overall Protective Antigen Prediction = 0.6052 ( Probable ANTIGEN ).	No
XP_003863326.1	3'-nucleotidase/nuclease precursor, putative	No
XP_003861666.1	asparagine synthetase a, putative	No
XP_001466761.1	conserved hypothetical protein	No
XP_003858583.1	>XP_003858583.1 hypothetical protein, unknown function [Leishmania donovani] Overall Protective Antigen Prediction = 0.2958 ( Probable NON-ANTIGEN ).	No
XP_001470499.1	conserved hypothetical protein	No
XP_003865102.1	hypothetical protein, conserved	No
XP_003863972.1	hypothetical protein, conserved	No
XP_003858761.1	>XP_003858761.1 hypothetical protein, conserved [Leishmania donovani] Overall Protective Antigen Prediction = 0.6617 ( Probable ANTIGEN ).	No
XP_003861572.1	>XP_003861572.1 hypothetical protein, conserved [Leishmania donovani] Overall Protective Antigen Prediction = 0.4970 ( Probable NON-ANTIGEN ).	No
XP_003858192.1	hypothetical protein, conserved	No
XP_003862246.1	haloacid dehalogenase-like hydrolase-like protein	No
XP_003864475.1	aldose 1-epimerase-like protein	No
XP_003863311.1	hypothetical protein, conserved	No
XP_003863009.1	hypothetical protein, conserved	No
XP_003859080.1	>XP_003859080.1 hypothetical protein, conserved [Leishmania donovani] Overall Protective Antigen Prediction = 0.5723 ( Probable ANTIGEN ).	No
XP_003859055.1	>XP_003859055.1 hypothetical protein, conserved [Leishmania donovani] Overall Protective Antigen Prediction = 0.6123 ( Probable ANTIGEN ).	No
XP_001463910.1	putative 60S ribosomal protein L28	No
XP_003392747.1	conserved hypothetical protein	No
XP_001463239.1	conserved hypothetical protein	No
XP_003865405.1	hypothetical protein, conserved	No
XP_003859192.1	>XP_003859192.1 NADH:flavin oxidoreductase/NADH oxidase, putative [Leishmania donovani] Overall Protective Antigen Prediction = 0.4677 ( Probable NON-ANTIGEN ).	No
XP_003860189.1	>XP_003860189.1 hypothetical protein, conserved [Leishmania donovani] Overall Protective Antigen Prediction = 0.6460 ( Probable ANTIGEN ).	No
XP_003392249.1	GP63, leishmanolysin	No
XP_003864349.1	hypothetical protein, conserved	No
XP_001469780.1	conserved hypothetical protein	No
XP_001467883.1	conserved hypothetical protein	No
XP_001463309.2	conserved hypothetical protein	No
XP_001468752.1	conserved hypothetical protein	No
XP_003861105.1	>XP_003861105.1 hypothetical protein, conserved [Leishmania donovani] Overall Protective Antigen Prediction = 0.5301 ( Probable ANTIGEN ).	No
XP_003858755.1	>XP_003858755.1 hypothetical protein, conserved [Leishmania donovani] Overall Protective Antigen Prediction = 0.5579 ( Probable ANTIGEN ).	No
XP_003862947.1	zinc-finger protein, conserved	No
XP_001464576.2	conserved hypothetical protein	No
XP_003862641.1	hypothetical protein, conserved	No
XP_003859079.1	>XP_003859079.1 hypothetical protein, conserved [Leishmania donovani] Overall Protective Antigen Prediction = 0.4988 ( Probable NON-ANTIGEN ).	No
XP_003858802.1	>XP_003858802.1 hypothetical protein, conserved [Leishmania donovani] Overall Protective Antigen Prediction = 0.7889 ( Probable ANTIGEN ).	No
XP_003865836.1	RNA editing comple protein MP63	No
XP_003863307.1	hypothetical protein, conserved	No
XP_003862805.1	surface protein amastin, putative	No
XP_003860523.1	>XP_003860523.1 hypothetical protein, conserved [Leishmania donovani] Overall Protective Antigen Prediction = 0.3698 ( Probable NON-ANTIGEN ).	No
XP_003858001.1	hypothetical protein, conserved	No
XP_003865693.1	aminopeptidase P1, putative	No
XP_003860436.1	>XP_003860436.1 hypothetical protein, conserved [Leishmania donovani] Overall Protective Antigen Prediction = 0.6183 ( Probable ANTIGEN ).	No
XP_003861733.1	hypothetical protein, conserved	No
XP_003859402.1	>XP_003859402.1 hypothetical protein, conserved [Leishmania donovani] Overall Protective Antigen Prediction = 0.5251 ( Probable ANTIGEN ).	No
XP_003857947.1	hypothetical protein, conserved	No
XP_003860932.1	>XP_003860932.1 pteridine reductase 1 [Leishmania donovani] Overall Protective Antigen Prediction = 0.5397 ( Probable ANTIGEN ).	No
XP_003862555.1	hypothetical protein, conserved	No
XP_001470198.1	putative hydrolase, alpha/beta fold family	No
XP_003859503.1	>XP_003859503.1 hypothetical protein, conserved [Leishmania donovani] Overall Protective Antigen Prediction = 0.5734 ( Probable ANTIGEN ).	No
XP_003862685.1	hypothetical protein, conserved	No
XP_003862413.1	hypothetical protein, conserved	No
XP_003864389.1	hypothetical protein, conserved	No
XP_003859390.1	>XP_003859390.1 carboxypeptidase, putative [Leishmania donovani] Overall Protective Antigen Prediction = 0.3858 ( Probable NON-ANTIGEN ).	No
XP_003859967.1	>XP_003859967.1 hypothetical protein, conserved [Leishmania donovani] Overall Protective Antigen Prediction = 0.5998 ( Probable ANTIGEN ).	No
XP_003865272.1	hypothetical protein, conserved	No
XP_003863420.1	hypothetical protein, conserved	No
XP_003863205.1	N-acyl-L-amino acid amidohydrolase, putative	No
XP_001462698.2	metallo-peptidase, Clan MG, Family M24	No
XP_001463661.1	conserved hypothetical protein	No
XP_003862657.1	hypothetical protein, conserved	No
XP_003863720.1	hypothetical protein, conserved	No
XP_003862056.1	hypothetical protein, conserved	No
XP_003392354.1	putative chaperonin TCP20	No
XP_003859761.1	>XP_003859761.1 hypothetical protein, conserved [Leishmania donovani] Overall Protective Antigen Prediction = 0.7466 ( Probable ANTIGEN ).	No
XP_001464936.1	putative bifunctional aminoacyl-tRNA synthetase	No
XP_003861842.1	hypothetical protein, conserved	No
XP_001462843.1	conserved hypothetical protein	No
XP_001465425.1	conserved hypothetical protein	No
XP_003864799.1	adenine aminohydrolase	No
XP_003859515.1	>XP_003859515.1 hypothetical protein, conserved [Leishmania donovani] Overall Protective Antigen Prediction = 0.6375 ( Probable ANTIGEN ).	No
XP_003863399.1	hypothetical protein, conserved	No
XP_003862445.1	hypothetical protein, conserved	No
XP_003862699.1	hypothetical protein, conserved	No
XP_001468598.2	hypothetical protein	No
XP_001465875.2	hypothetical protein	No
XP_003860401.1	>XP_003860401.1 hypothetical protein, conserved [Leishmania donovani] Overall Protective Antigen Prediction = 0.4903 ( Probable NON-ANTIGEN ).	No
XP_003861362.1	>XP_003861362.1 hypothetical protein, conserved [Leishmania donovani] Overall Protective Antigen Prediction = 0.6137 ( Probable ANTIGEN ).	No
XP_003857869.1	hypothetical protein, conserved	No
XP_003858376.1	>XP_003858376.1 hypothetical protein, conserved [Leishmania donovani] Overall Protective Antigen Prediction = 0.6583 ( Probable ANTIGEN ).	No
XP_003863137.1	cytoskeleton-associated protein CAP5.5, putative	No
XP_003860317.1	>XP_003860317.1 hypothetical protein, conserved [Leishmania donovani] Overall Protective Antigen Prediction = 0.4844 ( Probable NON-ANTIGEN ).	No
XP_003860895.1	>XP_003860895.1 hypothetical protein, conserved [Leishmania donovani] Overall Protective Antigen Prediction = 0.8048 ( Probable ANTIGEN ).	No
XP_003865760.1	flagellum transition zone component, putative	No
XP_003862449.1	hypothetical protein, conserved	No
XP_003861548.1	>XP_003861548.1 RNA triphosphatase, putative [Leishmania donovani] Overall Protective Antigen Prediction = 0.6495 ( Probable ANTIGEN ).	No
XP_003864163.1	hypothetical protein, conserved	No
XP_003862823.1	hypothetical protein, conserved	No
XP_003864172.1	ascorbate-dependent peroxidase, putative	No
XP_003861390.1	>XP_003861390.1 hypothetical protein, conserved [Leishmania donovani] Overall Protective Antigen Prediction = 0.3372 ( Probable NON-ANTIGEN ).	No
XP_001466076.1	conserved hypothetical protein	No
XP_001469580.1	putative xylulokinase	No
XP_001469331.1	conserved hypothetical protein	No
XP_003858742.1	>XP_003858742.1 hypothetical protein, conserved [Leishmania donovani] Overall Protective Antigen Prediction = 0.8463 ( Probable ANTIGEN ).	No
XP_003863911.1	2,4-dienoyl-coa reductase fadh1, putative	No
XP_001468165.1	putative 2,4-dienoyl-coa reductase fadh1	No
XP_001470563.1	conserved hypothetical protein	No
XP_003861933.1	hypothetical protein, conserved	No
XP_003861187.1	>XP_003861187.1 hypothetical protein, conserved [Leishmania donovani] Overall Protective Antigen Prediction = 0.4737 ( Probable NON-ANTIGEN ).	No
XP_003864314.1	hypothetical protein, conserved	No
XP_001467326.1	conserved hypothetical protein	No
XP_003864082.1	hypothetical protein, conserved	No
XP_003864321.1	hypothetical protein, conserved	No
XP_003865799.1	hypothetical protein, conserved	No
XP_003860178.1	>XP_003860178.1 hypothetical protein, conserved [Leishmania donovani] Overall Protective Antigen Prediction = 0.1653 ( Probable NON-ANTIGEN ).	No
XP_003860385.1	>XP_003860385.1 hypothetical protein, unknown function [Leishmania donovani] Overall Protective Antigen Prediction = 0.7094 ( Probable ANTIGEN ).	No
XP_001468443.1	conserved hypothetical protein	No
XP_003863218.1	hypothetical protein, conserved	No
XP_003857924.1	hypothetical protein, conserved	No
XP_001468203.1	conserved hypothetical protein	No
XP_003863937.1	hypothetical protein, conserved	No
XP_003865092.1	hypothetical protein, conserved	No
XP_001465876.1	hypothetical protein	No
XP_003862052.1	hypothetical protein, conserved	No
XP_003860820.1	>XP_003860820.1 hypothetical protein, conserved [Leishmania donovani] Overall Protective Antigen Prediction = 0.6420 ( Probable ANTIGEN ).	No
XP_003860100.1	>XP_003860100.1 hypothetical protein, conserved [Leishmania donovani] Overall Protective Antigen Prediction = 0.6821 ( Probable ANTIGEN ).	No
XP_003861952.1	hypothetical protein, conserved	No
XP_001464943.1	conserved hypothetical protein	No
XP_003862799.1	hypothetical protein, conserved	No
XP_001470264.1	2,3-bisphosphoglycerate-independent phosphoglycerate mutase-like	No
XP_003863870.1	hypothetical protein, conserved	No
XP_001463700.1	GP63, leishmanolysin	No
XP_001464676.1	receptor-type adenylate cyclase b	No
XP_003861438.1	>XP_003861438.1 hypothetical protein, conserved [Leishmania donovani] Overall Protective Antigen Prediction = 0.6633 ( Probable ANTIGEN ).	No
XP_003864486.1	hypothetical protein, conserved	No
XP_003860983.1	>XP_003860983.1 hypothetical protein, unknown function [Leishmania donovani] Overall Protective Antigen Prediction = 0.6144 ( Probable ANTIGEN ).	No
XP_001463248.1	conserved hypothetical protein	No
XP_003860098.1	>XP_003860098.1 hypothetical protein, conserved [Leishmania donovani] Overall Protective Antigen Prediction = 0.6419 ( Probable ANTIGEN ).	No
XP_001463417.1	hypothetical protein, unknown function	No
XP_003859900.1	>XP_003859900.1 hypothetical protein, conserved [Leishmania donovani] Overall Protective Antigen Prediction = 0.7329 ( Probable ANTIGEN ).	No
XP_003860763.1	>XP_003860763.1 hypothetical protein, conserved [Leishmania donovani] Overall Protective Antigen Prediction = 0.5019 ( Probable ANTIGEN ).	No
XP_003861668.1	hypothetical protein, conserved	No
XP_003864081.1	hypothetical protein, conserved	No
XP_003864301.1	hypothetical protein, conserved	No
XP_003863197.1	hypothetical protein	No
XP_001463403.1	hypothetical protein, unknown function	No
XP_003862952.1	hypothetical protein, conserved	No
XP_001466999.1	p1/s1 nuclease	No
XP_003859056.1	>XP_003859056.1 hypothetical protein, conserved [Leishmania donovani] Overall Protective Antigen Prediction = 0.5275 ( Probable ANTIGEN ).	No
XP_001466276.1	conserved hypothetical protein	No
XP_003864446.1	hypothetical protein, conserved	No
XP_003865104.1	hypothetical protein, conserved	No
XP_003862191.1	hypothetical protein, conserved	No
XP_001466139.1	conserved hypothetical protein	No
XP_003862119.1	hypothetical protein, conserved	No
XP_003863505.1	hypothetical protein	No
XP_003861228.1	>XP_003861228.1 hypothetical protein, conserved [Leishmania donovani] Overall Protective Antigen Prediction = 0.7705 ( Probable ANTIGEN ).	No
XP_001466299.1	conserved hypothetical protein	No
XP_003858420.1	>XP_003858420.1 hypothetical protein, conserved [Leishmania donovani] Overall Protective Antigen Prediction = 0.5623 ( Probable ANTIGEN ).	No
XP_003861441.1	>XP_003861441.1 hypothetical protein, conserved [Leishmania donovani] Overall Protective Antigen Prediction = 0.7092 ( Probable ANTIGEN ).	No
XP_001468430.1	conserved hypothetical protein	No
XP_003862806.1	amastin-like surface protein-like protein	No
XP_003864102.1	hypothetical protein, conserved	No
XP_003858239.1	>XP_003858239.1 nuclear receptor binding factor-like protein [Leishmania donovani] Overall Protective Antigen Prediction = 0.3633 ( Probable NON-ANTIGEN ).	No
XP_003864395.1	hypothetical protein	No
XP_003858411.1	>XP_003858411.1 hypothetical protein, conserved [Leishmania donovani] Overall Protective Antigen Prediction = 0.5657 ( Probable ANTIGEN ).	No
XP_001468444.1	putative leucine-rich repeat protein	No
XP_003861433.1	>XP_003861433.1 hypothetical protein, conserved [Leishmania donovani] Overall Protective Antigen Prediction = 0.5509 ( Probable ANTIGEN ).	No
XP_001465035.1	conserved hypothetical protein	No
XP_001469861.1	conserved hypothetical protein	No
XP_003860454.1	>XP_003860454.1 hypothetical protein, conserved [Leishmania donovani] Overall Protective Antigen Prediction = 0.9195 ( Probable ANTIGEN ).	No
XP_003865225.1	hypothetical protein, conserved	No
XP_003860023.1	>XP_003860023.1 alpha glucosidase II subunit, putative [Leishmania donovani] Overall Protective Antigen Prediction = 0.4465 ( Probable NON-ANTIGEN ).	No
XP_003861703.1	hypothetical protein, conserved	No
XP_003861699.1	hypothetical protein, conserved	No
XP_003863455.1	hypothetical protein, conserved	No
XP_003859741.1	>XP_003859741.1 dihydroorotate dehydrogenase [Leishmania donovani] Overall Protective Antigen Prediction = 0.2861 ( Probable NON-ANTIGEN ).	No
XP_003861104.1	>XP_003861104.1 glycosomal membrane like protein [Leishmania donovani] Overall Protective Antigen Prediction = 0.4227 ( Probable NON-ANTIGEN ).	No
XP_003861510.1	>XP_003861510.1 hypothetical protein, conserved [Leishmania donovani] Overall Protective Antigen Prediction = 0.6487 ( Probable ANTIGEN ).	No
XP_003392224.1	putative pteridine transporter	No
XP_003863678.1	hypothetical protein, conserved	No
XP_003864125.1	hypothetical protein, conserved	No
XP_003857887.1	hypothetical protein, conserved	No
XP_003865035.1	hypothetical protein, conserved	No
XP_003864124.1	D-alanyl-glycyl endopeptidase-like protein	No

## Sheet: sheet 4
According to the analysis results of blastp with human, there were 261 differentially expressed proteins that were not both identify >30 and E-value <1e-5, and were selected.
Accession	Definition	Sequence identify (%) (Human)	E-value of identify (Human)
XP_001467102.1	reticulon domain protein, 22 kDa potentially aggravating protein (paple22)	25.455	7.75357e-07
XP_003864402.1	acyl-CoA binding protein, putative	29.412	3.69853e-05
XP_003392714.1	amino acid permease	24.465	1.22145e-09
XP_003865796.1	similarity to endo-1-like protein	25.571	5.41197e-12
XP_003862730.1	hypothetical protein, conserved	28.216	2.37014e-28
XP_003858787.1	>XP_003858787.1 hypothetical protein, conserved [Leishmania donovani] Overall Protective Antigen Prediction = 0.6261 ( Probable ANTIGEN ).	28.716	1.38356e-22
XP_003865536.1	golgi SNARE protein-like protein	23.889	4.84667e-05
XP_003865349.1	hypothetical protein, conserved	28	9.38826e-17
XP_003864190.1	hypothetical protein, conserved	29.624	1.35954e-80
XP_003858945.1	>XP_003858945.1 RNA-binding protein-like protein [Leishmania donovani] Overall Protective Antigen Prediction = 0.6848 ( Probable ANTIGEN ).	27.5	1.68116e-05
XP_003861314.1	>XP_003861314.1 hypothetical protein, conserved [Leishmania donovani] Overall Protective Antigen Prediction = 0.6439 ( Probable ANTIGEN ).	28.986	1.42089e-05
XP_003858742.1	>XP_003858742.1 hypothetical protein, conserved [Leishmania donovani] Overall Protective Antigen Prediction = 0.8463 ( Probable ANTIGEN ).	42.857	0.000135971
XP_003392748.1	conserved hypothetical protein	51.282	0.000178214
XP_001463239.1	conserved hypothetical protein	44.776	0.0030719
XP_001465756.1	conserved hypothetical protein	36.283	0.00721999
XP_003860823.1	>XP_003860823.1 hypothetical protein, conserved [Leishmania donovani] Overall Protective Antigen Prediction = 0.5455 ( Probable ANTIGEN ).	31.579	0.0117299
XP_003863911.1	2,4-dienoyl-coa reductase fadh1, putative	46.154	0.027549
XP_001468165.1	putative 2,4-dienoyl-coa reductase fadh1	46.154	0.0277861
XP_003865836.1	RNA editing comple protein MP63	60.714	0.0849679
XP_003865760.1	flagellum transition zone component, putative	30.952	0.150473
XP_003861928.1	hypothetical protein, conserved	42.857	0.227747
XP_001465520.2	conserved hypothetical protein	29.514	0.204834
XP_003863780.1	DEAD/DEAH box helicase, putative	45.455	0.256214
XP_003862445.1	hypothetical protein, conserved	38.776	0.318422
XP_003863151.1	amino acid transporter aATP11, putative	25	1.53945e-05
XP_003860385.1	>XP_003860385.1 hypothetical protein, unknown function [Leishmania donovani] Overall Protective Antigen Prediction = 0.7094 ( Probable ANTIGEN ).	36.957	0.356497
XP_003860373.1	>XP_003860373.1 hypothetical protein, conserved [Leishmania donovani] Overall Protective Antigen Prediction = 0.3487 ( Probable NON-ANTIGEN ).	53.571	0.431867
XP_001466502.1	conserved hypothetical protein	36.364	0.452311
XP_003862413.1	hypothetical protein, conserved	37.5	0.518167
XP_003864136.1	hypothetical protein, conserved	38.889	0.573716
XP_001470263.1	putative glycoprotein	22.648	1.68645e-05
XP_003863382.1	hypothetical protein, conserved	36.585	0.63902
XP_003863311.1	hypothetical protein, conserved	41.176	0.663291
XP_003864954.1	hypothetical protein, conserved	38.71	0.748314
XP_001463697.2	GP63, leishmanolysin	33.333	0.776218
XP_003865102.1	hypothetical protein, conserved	32.727	0.806012
XP_003865415.1	hypothetical protein, conserved	46.667	0.807369
XP_003861187.1	>XP_003861187.1 hypothetical protein, conserved [Leishmania donovani] Overall Protective Antigen Prediction = 0.4737 ( Probable NON-ANTIGEN ).	42.857	0.818798
XP_003860069.1	>XP_003860069.1 hypothetical protein, conserved [Leishmania donovani] Overall Protective Antigen Prediction = 0.5517 ( Probable ANTIGEN ).	52.632	0.828764
XP_003864152.1	hypothetical protein, conserved	31.507	1.03555
XP_003860189.1	>XP_003860189.1 hypothetical protein, conserved [Leishmania donovani] Overall Protective Antigen Prediction = 0.6460 ( Probable ANTIGEN ).	78.571	1.06973
XP_003859926.1	>XP_003859926.1 hypothetical protein, conserved [Leishmania donovani] Overall Protective Antigen Prediction = 0.4987 ( Probable NON-ANTIGEN ).	38.235	1.16791
XP_003862834.1	hypothetical protein, conserved	22.688	4.14909e-20
XP_001463703.2	conserved hypothetical protein	38.333	1.16988
XP_003861438.1	>XP_003861438.1 hypothetical protein, conserved [Leishmania donovani] Overall Protective Antigen Prediction = 0.6633 ( Probable ANTIGEN ).	38.462	1.17319
XP_003864446.1	hypothetical protein, conserved	45	1.17703
XP_001466815.1	conserved hypothetical protein	26	1.4616e-18
XP_003865012.1	hypothetical protein, conserved	44.444	1.17794
XP_003865300.1	hypothetical protein, conserved	62.5	1.22704
XP_003864731.1	hypothetical protein, conserved	29.808	0.397973
XP_001463579.1	conserved hypothetical protein	37.5	1.2337
XP_001465425.1	conserved hypothetical protein	42.424	1.30005
XP_003865696.1	G-actin binding protein, putative	45.455	1.32039
XP_003860983.1	>XP_003860983.1 hypothetical protein, unknown function [Leishmania donovani] Overall Protective Antigen Prediction = 0.6144 ( Probable ANTIGEN ).	48.276	1.36834
XP_001464969.1	nucleoside hydrolase	41.667	1.43255
XP_001464380.1	putative 60S acidic ribosomal protein	100	1.43335
XP_003858874.1	>XP_003858874.1 hypothetical protein, conserved [Leishmania donovani] Overall Protective Antigen Prediction = 0.6052 ( Probable ANTIGEN ).	28.571	16.3737
XP_003859497.1	>XP_003859497.1 hypothetical protein, conserved [Leishmania donovani] Overall Protective Antigen Prediction = 0.5542 ( Probable ANTIGEN ).	41.463	1.47418
XP_003861666.1	asparagine synthetase a, putative	28.378	12.1128
XP_003861779.1	hypothetical protein, conserved	40	1.51013
XP_003862449.1	hypothetical protein, conserved	53.846	1.67103
XP_003864896.1	hypothetical protein, conserved	45.714	1.7087
XP_001470499.1	conserved hypothetical protein	25.704	8.95604e-05
XP_003861390.1	>XP_003861390.1 hypothetical protein, conserved [Leishmania donovani] Overall Protective Antigen Prediction = 0.3372 ( Probable NON-ANTIGEN ).	39.13	1.71711
XP_001468430.1	conserved hypothetical protein	30.303	1.79924
XP_001463903.1	conserved hypothetical protein	30.841	1.84094
XP_003864301.1	hypothetical protein, conserved	43.548	1.84419
XP_001464756.1	putative META domain containing protein	52.381	1.84987
XP_003864349.1	hypothetical protein, conserved	43.333	1.99002
XP_003862805.1	surface protein amastin, putative	45.455	2.05409
XP_001463661.1	conserved hypothetical protein	33.333	2.06197
XP_001464676.1	receptor-type adenylate cyclase b	30.645	2.14629
XP_003865714.1	hypothetical protein, conserved	26.804	0.666315
XP_003863085.1	hypothetical protein, conserved	32.787	2.2471
XP_001465113.1	cysteine peptidase A (CPA)	42.424	2.36648
XP_003861699.1	hypothetical protein, conserved	34.783	2.39886
XP_003864187.1	hypothetical protein, conserved	39.655	2.44039
XP_003862340.1	glycosomal membrane protein-like protein	40	2.451
XP_003864102.1	hypothetical protein, conserved	39.024	2.45502
XP_003865272.1	hypothetical protein, conserved	41.379	2.55694
XP_003864124.1	D-alanyl-glycyl endopeptidase-like protein	37.5	2.61304
XP_003859055.1	>XP_003859055.1 hypothetical protein, conserved [Leishmania donovani] Overall Protective Antigen Prediction = 0.6123 ( Probable ANTIGEN ).	33.929	2.63573
XP_001463910.1	putative 60S ribosomal protein L28	44.444	2.70201
XP_003392249.1	GP63, leishmanolysin	26.91	1.98372e-26
XP_001466299.1	conserved hypothetical protein	44.444	2.82915
XP_003864929.1	hypothetical protein, conserved	40.625	2.98734
XP_003863678.1	hypothetical protein, conserved	32.558	3.0954
XP_003392224.1	putative pteridine transporter	40.541	3.18486
XP_003864395.1	hypothetical protein	43.59	3.22383
XP_003858376.1	>XP_003858376.1 hypothetical protein, conserved [Leishmania donovani] Overall Protective Antigen Prediction = 0.6583 ( Probable ANTIGEN ).	44.444	3.32585
XP_001466276.1	conserved hypothetical protein	34.375	3.79173
XP_003861733.1	hypothetical protein, conserved	32.653	3.92159
XP_003862946.1	hypothetical protein	38.889	3.94617
XP_003862641.1	hypothetical protein, conserved	23.448	2.14687e-11
XP_001464521.1	conserved hypothetical protein	37.143	4.02193
XP_003864163.1	hypothetical protein, conserved	40.541	4.10772
XP_003858802.1	>XP_003858802.1 hypothetical protein, conserved [Leishmania donovani] Overall Protective Antigen Prediction = 0.7889 ( Probable ANTIGEN ).	24.176	2.01151
XP_003860100.1	>XP_003860100.1 hypothetical protein, conserved [Leishmania donovani] Overall Protective Antigen Prediction = 0.6821 ( Probable ANTIGEN ).	50	4.17294
XP_003863467.1	hypothetical protein, conserved	34.286	4.18686
XP_003863447.1	hypothetical protein, conserved	36.735	4.252
XP_003865405.1	hypothetical protein, conserved	31.148	4.3433
XP_003858755.1	>XP_003858755.1 hypothetical protein, conserved [Leishmania donovani] Overall Protective Antigen Prediction = 0.5579 ( Probable ANTIGEN ).	45.833	4.35178
XP_003865693.1	aminopeptidase P1, putative	27.609	1.33866e-24
XP_003863870.1	hypothetical protein, conserved	34.375	4.36683
XP_003865225.1	hypothetical protein, conserved	32.143	4.39988
XP_003862947.1	zinc-finger protein, conserved	42.105	4.42389
XP_003861362.1	>XP_003861362.1 hypothetical protein, conserved [Leishmania donovani] Overall Protective Antigen Prediction = 0.6137 ( Probable ANTIGEN ).	50	4.59307
XP_001467883.1	conserved hypothetical protein	52.941	4.70802
XP_003861441.1	>XP_003861441.1 hypothetical protein, conserved [Leishmania donovani] Overall Protective Antigen Prediction = 0.7092 ( Probable ANTIGEN ).	39.655	4.89921
XP_001470198.1	putative hydrolase, alpha/beta fold family	29.496	3.26479e-05
XP_003858583.1	>XP_003858583.1 hypothetical protein, unknown function [Leishmania donovani] Overall Protective Antigen Prediction = 0.2958 ( Probable NON-ANTIGEN ).	38.636	4.98901
XP_001469861.1	conserved hypothetical protein	50	5.09224
XP_003858564.1	>XP_003858564.1 hypothetical protein, conserved [Leishmania donovani] Overall Protective Antigen Prediction = 0.5345 ( Probable ANTIGEN ).	46.429	5.13866
XP_001462698.2	metallo-peptidase, Clan MG, Family M24	36.844	5.2233
XP_003858761.1	>XP_003858761.1 hypothetical protein, conserved [Leishmania donovani] Overall Protective Antigen Prediction = 0.6617 ( Probable ANTIGEN ).	32.53	5.23344
XP_003863307.1	hypothetical protein, conserved	50	5.44086
XP_003859967.1	>XP_003859967.1 hypothetical protein, conserved [Leishmania donovani] Overall Protective Antigen Prediction = 0.5998 ( Probable ANTIGEN ).	29.167	10.6661
XP_003865604.1	hypothetical protein, conserved	35.714	5.46515
XP_003858411.1	>XP_003858411.1 hypothetical protein, conserved [Leishmania donovani] Overall Protective Antigen Prediction = 0.5657 ( Probable ANTIGEN ).	42.857	5.60175
XP_001464936.1	putative bifunctional aminoacyl-tRNA synthetase	61.538	5.78347
XP_003858001.1	hypothetical protein, conserved	53.571	5.83999
XP_003862555.1	hypothetical protein, conserved	37.037	5.91235
XP_001469780.1	conserved hypothetical protein	33.333	6.10346
XP_001464576.2	conserved hypothetical protein	42.222	6.13938
XP_003862952.1	hypothetical protein, conserved	37.313	6.1511
XP_003392354.1	putative chaperonin TCP20	28.876	6.37785e-60
XP_003864799.1	adenine aminohydrolase	39.024	6.17941
XP_003864389.1	hypothetical protein, conserved	42.857	6.414
XP_003861464.1	>XP_003861464.1 hypothetical protein, conserved [Leishmania donovani] Overall Protective Antigen Prediction = 0.9018 ( Probable ANTIGEN ).	36.111	6.5338
XP_003861016.1	>XP_003861016.1 hypothetical protein, unknown function [Leishmania donovani] Overall Protective Antigen Prediction = 0.8388 ( Probable ANTIGEN ).	41.026	6.64651
XP_003859192.1	>XP_003859192.1 NADH:flavin oxidoreductase/NADH oxidase, putative [Leishmania donovani] Overall Protective Antigen Prediction = 0.4677 ( Probable NON-ANTIGEN ).	35.714	6.85985
XP_003857924.1	hypothetical protein, conserved	45.238	6.97133
XP_001462843.1	conserved hypothetical protein	40.426	7.08164
XP_003858862.1	>XP_003858862.1 hypothetical protein, unknown function [Leishmania donovani] Overall Protective Antigen Prediction = 0.5870 ( Probable ANTIGEN ).	34.783	7.13234
XP_003861163.1	>XP_003861163.1 mitochondrial translocase subunit, putative [Leishmania donovani] Overall Protective Antigen Prediction = 0.5060 ( Probable ANTIGEN ).	41.176	7.25276
XP_003863399.1	hypothetical protein, conserved	28.188	16.3371
XP_003864125.1	hypothetical protein, conserved	33.871	7.34259
XP_003863972.1	hypothetical protein, conserved	30.263	7.36093
XP_003862246.1	haloacid dehalogenase-like hydrolase-like protein	35.849	7.41522
XP_001466999.1	p1/s1 nuclease	40	7.51898
XP_003860401.1	>XP_003860401.1 hypothetical protein, conserved [Leishmania donovani] Overall Protective Antigen Prediction = 0.4903 ( Probable NON-ANTIGEN ).	29.545	9.20123e-15
XP_003863420.1	hypothetical protein, conserved	52.632	7.58327
XP_003865416.1	hypothetical protein, conserved	44	7.64763
XP_001466076.1	conserved hypothetical protein	36.364	7.65303
XP_001468752.1	conserved hypothetical protein	39.535	7.78367
XP_003864902.1	hypothetical protein, conserved	40	7.96044
XP_003863137.1	cytoskeleton-associated protein CAP5.5, putative	28.934	6.31631e-31
XP_003858191.1	paraflagellar rod component par4, putative	41.27	8.01573
XP_003860317.1	>XP_003860317.1 hypothetical protein, conserved [Leishmania donovani] Overall Protective Antigen Prediction = 0.4844 ( Probable NON-ANTIGEN ).	28.058	1.36924e-07
XP_003857947.1	hypothetical protein, conserved	40	8.30473
XP_003861572.1	>XP_003861572.1 hypothetical protein, conserved [Leishmania donovani] Overall Protective Antigen Prediction = 0.4970 ( Probable NON-ANTIGEN ).	42.857	8.37345
XP_003860895.1	>XP_003860895.1 hypothetical protein, conserved [Leishmania donovani] Overall Protective Antigen Prediction = 0.8048 ( Probable ANTIGEN ).	44.444	8.5304
XP_003861992.1	hypothetical protein, conserved	32	8.58152
XP_003860436.1	>XP_003860436.1 hypothetical protein, conserved [Leishmania donovani] Overall Protective Antigen Prediction = 0.6183 ( Probable ANTIGEN ).	39.286	8.6763
XP_003859286.1	>XP_003859286.1 hypothetical protein, conserved [Leishmania donovani] Overall Protective Antigen Prediction = 0.5909 ( Probable ANTIGEN ).	36	8.74159
XP_001465875.2	hypothetical protein	35.593	8.88838
XP_003859761.1	>XP_003859761.1 hypothetical protein, conserved [Leishmania donovani] Overall Protective Antigen Prediction = 0.7466 ( Probable ANTIGEN ).	51.613	9.08253
XP_003861104.1	>XP_003861104.1 glycosomal membrane like protein [Leishmania donovani] Overall Protective Antigen Prediction = 0.4227 ( Probable NON-ANTIGEN ).	47.826	9.18506
XP_003859079.1	>XP_003859079.1 hypothetical protein, conserved [Leishmania donovani] Overall Protective Antigen Prediction = 0.4988 ( Probable NON-ANTIGEN ).	31.481	9.29564
XP_001469580.1	putative xylulokinase	28.472	6.14644e-06
XP_001469331.1	conserved hypothetical protein	21.474	5.09269e-06
XP_003864475.1	aldose 1-epimerase-like protein	40	9.33155
XP_003864321.1	hypothetical protein, conserved	50	9.45409
XP_003859515.1	>XP_003859515.1 hypothetical protein, conserved [Leishmania donovani] Overall Protective Antigen Prediction = 0.6375 ( Probable ANTIGEN ).	47.368	9.4729
XP_003863505.1	hypothetical protein	30.612	9.52871
XP_001470563.1	conserved hypothetical protein	29.6	10.5762
XP_003861933.1	hypothetical protein, conserved	25.553	6.35342e-30
XP_003863501.1	hypothetical protein, conserved	50	9.57167
XP_003858943.1	>XP_003858943.1 nucleoside phosphorylase-like protein [Leishmania donovani] Overall Protective Antigen Prediction = 0.4365 ( Probable NON-ANTIGEN ).	50	9.67936
XP_003863197.1	hypothetical protein	50	9.88039
XP_003392836.1	conserved hypothetical protein	29.197	0.3172
XP_003864082.1	hypothetical protein, conserved	27.778	4.59124
XP_003865035.1	hypothetical protein, conserved	47.059	10.1185
XP_003863009.1	hypothetical protein, conserved	34.328	10.4988
XP_003863218.1	hypothetical protein, conserved	51.429	10.7014
XP_003862191.1	hypothetical protein, conserved	46.154	10.7354
XP_003858420.1	>XP_003858420.1 hypothetical protein, conserved [Leishmania donovani] Overall Protective Antigen Prediction = 0.5623 ( Probable ANTIGEN ).	56	10.8701
XP_003863937.1	hypothetical protein, conserved	47.619	10.9152
XP_003861228.1	>XP_003861228.1 hypothetical protein, conserved [Leishmania donovani] Overall Protective Antigen Prediction = 0.7705 ( Probable ANTIGEN ).	36.111	10.9589
XP_003862823.1	hypothetical protein, conserved	54.545	10.9933
XP_003862015.1	hypothetical protein, conserved	48.148	11.0288
XP_003857869.1	hypothetical protein, conserved	38.71	11.0762
XP_003865092.1	hypothetical protein, conserved	29.412	12.1781
XP_001463001.1	putative microtubule-associated protein	40.909	11.2839
XP_003862799.1	hypothetical protein, conserved	44.444	11.3291
XP_001466139.1	conserved hypothetical protein	33.962	11.7997
XP_003859292.1	>XP_003859292.1 hypothetical protein, conserved [Leishmania donovani] Overall Protective Antigen Prediction = 0.5990 ( Probable ANTIGEN ).	42.222	11.8733
XP_003863597.1	coatomer epsilon subunit, putative	27.07	8.74848e-22
XP_001463700.1	GP63, leishmanolysin	41.304	11.9034
XP_003861105.1	>XP_003861105.1 hypothetical protein, conserved [Leishmania donovani] Overall Protective Antigen Prediction = 0.5301 ( Probable ANTIGEN ).	50	11.9441
XP_003858790.1	>XP_003858790.1 hypothetical protein, conserved [Leishmania donovani] Overall Protective Antigen Prediction = 0.9178 ( Probable ANTIGEN ).	37.931	12.1403
XP_003860523.1	>XP_003860523.1 hypothetical protein, conserved [Leishmania donovani] Overall Protective Antigen Prediction = 0.3698 ( Probable NON-ANTIGEN ).	40.625	12.2316
XP_001463403.1	hypothetical protein, unknown function	56.25	12.348
XP_003862052.1	hypothetical protein, conserved	38.71	12.3804
XP_003860857.1	>XP_003860857.1 hypothetical protein, unknown function [Leishmania donovani] Overall Protective Antigen Prediction = 0.5835 ( Probable ANTIGEN ).	44.737	12.4711
XP_003862309.1	ribose 5-phosphate isomerase, putative	30.233	12.4984
XP_003864486.1	hypothetical protein, conserved	26.341	1.94524e-13
XP_003861548.1	>XP_003861548.1 RNA triphosphatase, putative [Leishmania donovani] Overall Protective Antigen Prediction = 0.6495 ( Probable ANTIGEN ).	37.5	12.5134
XP_001463248.1	conserved hypothetical protein	25.786	1.92152e-15
XP_003859402.1	>XP_003859402.1 hypothetical protein, conserved [Leishmania donovani] Overall Protective Antigen Prediction = 0.5251 ( Probable ANTIGEN ).	52.174	12.5789
XP_001465230.1	putative 1,2-Dihydroxy-3-keto-5-methylthiopentene dioxygenase	46.875	12.6225
XP_003859900.1	>XP_003859900.1 hypothetical protein, conserved [Leishmania donovani] Overall Protective Antigen Prediction = 0.7329 ( Probable ANTIGEN ).	29.126	13.3368
XP_003860763.1	>XP_003860763.1 hypothetical protein, conserved [Leishmania donovani] Overall Protective Antigen Prediction = 0.5019 ( Probable ANTIGEN ).	23.984	1.99522e-06
XP_003862056.1	hypothetical protein, conserved	44.737	12.6249
XP_001468203.1	conserved hypothetical protein	40	12.6334
XP_003863326.1	3'-nucleotidase/nuclease precursor, putative	36.364	12.6595
XP_003864172.1	ascorbate-dependent peroxidase, putative	60	12.698
XP_003861703.1	hypothetical protein, conserved	43.478	12.7186
XP_003865628.1	hypothetical protein, conserved	21.397	0.0142951
XP_003864314.1	hypothetical protein, conserved	48	12.742
XP_003863205.1	N-acyl-L-amino acid amidohydrolase, putative	36.585	12.7567
XP_001468189.1	conserved hypothetical protein	43.333	12.9831
XP_003860820.1	>XP_003860820.1 hypothetical protein, conserved [Leishmania donovani] Overall Protective Antigen Prediction = 0.6420 ( Probable ANTIGEN ).	57.895	13.0836
XP_003859056.1	>XP_003859056.1 hypothetical protein, conserved [Leishmania donovani] Overall Protective Antigen Prediction = 0.5275 ( Probable ANTIGEN ).	23.214	9.57627
XP_003861510.1	>XP_003861510.1 hypothetical protein, conserved [Leishmania donovani] Overall Protective Antigen Prediction = 0.6487 ( Probable ANTIGEN ).	51.613	13.1487
XP_001467326.1	conserved hypothetical protein	36	13.3257
XP_001465792.1	hypothetical protein	40	13.3366
XP_003858795.1	>XP_003858795.1 hypothetical protein, conserved [Leishmania donovani] Overall Protective Antigen Prediction = 0.6183 ( Probable ANTIGEN ).	41.667	13.5483
XP_003861011.1	>XP_003861011.1 hypothetical protein, conserved [Leishmania donovani] Overall Protective Antigen Prediction = 0.7008 ( Probable ANTIGEN ).	46.667	13.6268
XP_003862699.1	hypothetical protein, conserved	42.857	13.755
XP_001464943.1	conserved hypothetical protein	42.553	14.0705
XP_003865723.1	hypothetical protein, conserved	42.857	14.1574
XP_003857887.1	hypothetical protein, conserved	43.59	14.2002
XP_003860098.1	>XP_003860098.1 hypothetical protein, conserved [Leishmania donovani] Overall Protective Antigen Prediction = 0.6419 ( Probable ANTIGEN ).	42.424	14.2689
XP_003861668.1	hypothetical protein, conserved	43.478	14.6828
XP_003860172.1	>XP_003860172.1 hypothetical protein, unknown function [Leishmania donovani] Overall Protective Antigen Prediction = 0.4029 ( Probable NON-ANTIGEN ).	52	14.7546
XP_001466761.1	conserved hypothetical protein	42.424	14.8881
XP_003862657.1	hypothetical protein, conserved	42.424	14.8881
XP_003863720.1	hypothetical protein, conserved	38.462	15.0232
XP_001463417.1	hypothetical protein, unknown function	50	15.0921
XP_003861551.1	>XP_003861551.1 hypothetical protein, conserved [Leishmania donovani] Overall Protective Antigen Prediction = 0.6476 ( Probable ANTIGEN ).	47.619	15.2174
XP_003392747.1	conserved hypothetical protein	34.483	15.2271
XP_003858192.1	hypothetical protein, conserved	39.216	15.2272
XP_003858483.1	>XP_003858483.1 homoserine dehydrogenase-like protein [Leishmania donovani] Overall Protective Antigen Prediction = 0.5139 ( Probable ANTIGEN ).	46.667	15.2659
XP_003861842.1	hypothetical protein, conserved	45.455	15.3824
XP_003858239.1	>XP_003858239.1 nuclear receptor binding factor-like protein [Leishmania donovani] Overall Protective Antigen Prediction = 0.3633 ( Probable NON-ANTIGEN ).	26.506	1.4331e-10
XP_003863455.1	hypothetical protein, conserved	50	15.5904
XP_003861433.1	>XP_003861433.1 hypothetical protein, conserved [Leishmania donovani] Overall Protective Antigen Prediction = 0.5509 ( Probable ANTIGEN ).	41.379	15.7531
XP_001465035.1	conserved hypothetical protein	37.736	15.9418
XP_001468444.1	putative leucine-rich repeat protein	29.457	5.18408e-05
XP_003862806.1	amastin-like surface protein-like protein	44.828	16.4603
XP_003858401.1	>XP_003858401.1 hypothetical protein, conserved [Leishmania donovani] Overall Protective Antigen Prediction = 0.3581 ( Probable NON-ANTIGEN ).	56.522	16.4885
XP_001465876.1	hypothetical protein	47.222	16.558
XP_003859510.1	>XP_003859510.1 hypothetical protein, conserved [Leishmania donovani] Overall Protective Antigen Prediction = 0.5253 ( Probable ANTIGEN ).	43.243	16.6541
XP_003860454.1	>XP_003860454.1 hypothetical protein, conserved [Leishmania donovani] Overall Protective Antigen Prediction = 0.9195 ( Probable ANTIGEN ).	29.31	0.934958
XP_003865799.1	hypothetical protein, conserved	53.125	16.8335
XP_003859080.1	>XP_003859080.1 hypothetical protein, conserved [Leishmania donovani] Overall Protective Antigen Prediction = 0.5723 ( Probable ANTIGEN ).	41.304	17.2087
XP_003860178.1	>XP_003860178.1 hypothetical protein, conserved [Leishmania donovani] Overall Protective Antigen Prediction = 0.1653 ( Probable NON-ANTIGEN ).	30.909	17.244
XP_003862685.1	hypothetical protein, conserved	42.857	17.2796
XP_003860635.1	>XP_003860635.1 hypothetical protein, conserved [Leishmania donovani] Overall Protective Antigen Prediction = 0.4696 ( Probable NON-ANTIGEN ).	33.333	17.3018
XP_003864081.1	hypothetical protein, conserved	35.417	17.6088
XP_001464701.1	peptidase T, putative, metallo-peptidase	28.571	0.810279
XP_003859741.1	>XP_003859741.1 dihydroorotate dehydrogenase [Leishmania donovani] Overall Protective Antigen Prediction = 0.2861 ( Probable NON-ANTIGEN ).	26.875	2.724e-13
XP_003862119.1	hypothetical protein, conserved	54.545	17.8766
XP_001468598.2	hypothetical protein	43.59	18.0501
XP_003859390.1	>XP_003859390.1 carboxypeptidase, putative [Leishmania donovani] Overall Protective Antigen Prediction = 0.3858 ( Probable NON-ANTIGEN ).	42.424	18.7824
XP_003865104.1	hypothetical protein, conserved	55.556	18.7956
XP_001468443.1	conserved hypothetical protein	48.276	18.828
XP_001463309.2	conserved hypothetical protein	33.962	19.6063
XP_003861952.1	hypothetical protein, conserved	48.485	19.9669
XP_003864815.1	hypothetical protein, conserved	43.243	19.9717

## Sheet: sheet 5
According to the analysis results of blastp with mouse, there were 271 differentially expressed proteins that were not both identify >30 and E-value <1e-5, and were selected.
Accession	Definition	Sequence identify (%) (Mouse)	E-value of identify (Mouse)
XP_003859298.1	>XP_003859298.1 AMP deaminase, putative [Leishmania donovani] Overall Protective Antigen Prediction = 0.5168 ( Probable ANTIGEN ).	20.03	6.96747e-08
XP_001467102.1	reticulon domain protein, 22 kDa potentially aggravating protein (paple22)	24.545	4.74772e-07
XP_003864180.1	malate dehydrogenase	25.915	4.67775e-13
XP_001469508.1	putative dynein heavy chain	22.689	5.28435e-12
XP_001468726.2	putative dynein heavy chain	25.455	8.17498e-10
XP_003860035.1	>XP_003860035.1 hypothetical protein, conserved [Leishmania donovani] Overall Protective Antigen Prediction = 0.6004 ( Probable ANTIGEN ).	29.885	8.32334e-52
XP_003859894.1	>XP_003859894.1 hypothetical protein, conserved [Leishmania donovani] Overall Protective Antigen Prediction = 0.4570 ( Probable NON-ANTIGEN ).	25.939	5.23977e-20
XP_003864402.1	acyl-CoA binding protein, putative	29.412	3.59382e-05
XP_003392714.1	amino acid permease	23.894	4.22846e-09
XP_003859480.1	>XP_003859480.1 dynein heavy chain, putative [Leishmania donovani] Overall Protective Antigen Prediction = 0.4941 ( Probable NON-ANTIGEN ).	26.039	1.32032e-77
XP_003865796.1	similarity to endo-1-like protein	27.727	2.77789e-14
XP_001470502.1	metallo-peptidase, Clan MA(E), Family M3	28.959	9.03139e-47
XP_003864437.1	hypothetical protein, conserved	29.082	1.31363e-23
XP_003865536.1	golgi SNARE protein-like protein	25.182	1.88818e-09
XP_003865349.1	hypothetical protein, conserved	29.231	9.90635
XP_003860333.1	>XP_003860333.1 hypothetical protein, unknown function [Leishmania donovani] Overall Protective Antigen Prediction = 0.4422 ( Probable NON-ANTIGEN ).	27.778	3.13503e-12
XP_003861924.1	hypothetical protein, conserved	29.126	5.14835e-36
XP_003863199.1	biotin/lipoate protein ligase-like protein	28.477	5.11337e-07
XP_001469343.1	glucose transporter, lmgt2	23.46	2.4066e-11
XP_003864190.1	hypothetical protein, conserved	29.857	4.40586e-87
XP_003392314.1	putative surface antigen protein 2	28.977	7.38258e-05
XP_003859273.1	>XP_003859273.1 ubiquitin-like protein [Leishmania donovani] Overall Protective Antigen Prediction = 0.5809 ( Probable ANTIGEN ).	27.397	1.70396e-06
XP_003862340.1	glycosomal membrane protein-like protein	48	0.0212163
XP_003858564.1	>XP_003858564.1 hypothetical protein, conserved [Leishmania donovani] Overall Protective Antigen Prediction = 0.5345 ( Probable ANTIGEN ).	31.132	0.0596499
XP_003864136.1	hypothetical protein, conserved	41.86	0.0862918
XP_003859065.1	>XP_003859065.1 hypothetical protein, conserved [Leishmania donovani] Overall Protective Antigen Prediction = 0.4006 ( Probable NON-ANTIGEN ).	27.602	1.57491e-06
XP_003859292.1	>XP_003859292.1 hypothetical protein, conserved [Leishmania donovani] Overall Protective Antigen Prediction = 0.5990 ( Probable ANTIGEN ).	47.727	0.0964522
XP_001466502.1	conserved hypothetical protein	36.364	0.187816
XP_003861016.1	>XP_003861016.1 hypothetical protein, unknown function [Leishmania donovani] Overall Protective Antigen Prediction = 0.8388 ( Probable ANTIGEN ).	36.538	0.19933
XP_003860373.1	>XP_003860373.1 hypothetical protein, conserved [Leishmania donovani] Overall Protective Antigen Prediction = 0.3487 ( Probable NON-ANTIGEN ).	51.613	0.208637
XP_003865723.1	hypothetical protein, conserved	50	0.257526
XP_001465520.2	conserved hypothetical protein	37.313	0.312357
XP_001463703.2	conserved hypothetical protein	44.737	0.361866
XP_003860069.1	>XP_003860069.1 hypothetical protein, conserved [Leishmania donovani] Overall Protective Antigen Prediction = 0.5517 ( Probable ANTIGEN ).	52.632	0.385385
XP_003863151.1	amino acid transporter aATP11, putative	23.715	3.93885e-06
XP_003858483.1	>XP_003858483.1 homoserine dehydrogenase-like protein [Leishmania donovani] Overall Protective Antigen Prediction = 0.5139 ( Probable ANTIGEN ).	45.161	0.392363
XP_003865415.1	hypothetical protein, conserved	46.667	0.413807
XP_003860823.1	>XP_003860823.1 hypothetical protein, conserved [Leishmania donovani] Overall Protective Antigen Prediction = 0.5455 ( Probable ANTIGEN ).	26.293	6.03255e-05
XP_003862309.1	ribose 5-phosphate isomerase, putative	38.71	0.429562
XP_003864954.1	hypothetical protein, conserved	38.71	0.433656
XP_001470263.1	putative glycoprotein	33.871	0.451128
XP_003863780.1	DEAD/DEAH box helicase, putative	53.846	0.500185
XP_003865300.1	hypothetical protein, conserved	62.5	0.573266
XP_003865012.1	hypothetical protein, conserved	40	0.607287
XP_003864815.1	hypothetical protein, conserved	35.556	0.608617
XP_003864896.1	hypothetical protein, conserved	45.714	0.662987
XP_003859497.1	>XP_003859497.1 hypothetical protein, conserved [Leishmania donovani] Overall Protective Antigen Prediction = 0.5542 ( Probable ANTIGEN ).	41.463	0.713937
XP_003858191.1	paraflagellar rod component par4, putative	38	0.724091
XP_003860857.1	>XP_003860857.1 hypothetical protein, unknown function [Leishmania donovani] Overall Protective Antigen Prediction = 0.5835 ( Probable ANTIGEN ).	37.097	0.79656
XP_003859510.1	>XP_003859510.1 hypothetical protein, conserved [Leishmania donovani] Overall Protective Antigen Prediction = 0.5253 ( Probable ANTIGEN ).	39.216	0.885836
XP_001463001.1	putative microtubule-associated protein	47.368	0.899045
XP_003860172.1	>XP_003860172.1 hypothetical protein, unknown function [Leishmania donovani] Overall Protective Antigen Prediction = 0.4029 ( Probable NON-ANTIGEN ).	40	0.920709
XP_003862834.1	hypothetical protein, conserved	23.203	1.02841e-15
XP_001463579.1	conserved hypothetical protein	39.344	0.952922
XP_001463697.2	GP63, leishmanolysin	25.148	7.42191e-25
XP_003858795.1	>XP_003858795.1 hypothetical protein, conserved [Leishmania donovani] Overall Protective Antigen Prediction = 0.6183 ( Probable ANTIGEN ).	34.328	0.962774
XP_001466815.1	conserved hypothetical protein	26.748	5.14283e-32
XP_003865416.1	hypothetical protein, conserved	34.211	0.966907
XP_003858401.1	>XP_003858401.1 hypothetical protein, conserved [Leishmania donovani] Overall Protective Antigen Prediction = 0.3581 ( Probable NON-ANTIGEN ).	35.714	1.01608
XP_003864731.1	hypothetical protein, conserved	36.486	1.02343
XP_003864152.1	hypothetical protein, conserved	29.73	9.68861
XP_003861011.1	>XP_003861011.1 hypothetical protein, conserved [Leishmania donovani] Overall Protective Antigen Prediction = 0.7008 ( Probable ANTIGEN ).	44.186	1.02627
XP_003859926.1	>XP_003859926.1 hypothetical protein, conserved [Leishmania donovani] Overall Protective Antigen Prediction = 0.4987 ( Probable NON-ANTIGEN ).	25.806	1.29138
XP_003859286.1	>XP_003859286.1 hypothetical protein, conserved [Leishmania donovani] Overall Protective Antigen Prediction = 0.5909 ( Probable ANTIGEN ).	35	1.03338
XP_003862233.1	hypothetical protein	66.667	1.07992
XP_003864902.1	hypothetical protein, conserved	40.385	1.12135
XP_003858874.1	>XP_003858874.1 hypothetical protein, conserved [Leishmania donovani] Overall Protective Antigen Prediction = 0.6052 ( Probable ANTIGEN ).	39.623	1.13302
XP_003863326.1	3'-nucleotidase/nuclease precursor, putative	42.857	1.16071
XP_003861666.1	asparagine synthetase a, putative	35.443	1.21159
XP_003858790.1	>XP_003858790.1 hypothetical protein, conserved [Leishmania donovani] Overall Protective Antigen Prediction = 0.9178 ( Probable ANTIGEN ).	37.5	1.21523
XP_001466761.1	conserved hypothetical protein	39.394	1.23456
XP_003858583.1	>XP_003858583.1 hypothetical protein, unknown function [Leishmania donovani] Overall Protective Antigen Prediction = 0.2958 ( Probable NON-ANTIGEN ).	43.137	1.25417
XP_001470499.1	conserved hypothetical protein	21.405	8.12338e-07
XP_003865102.1	hypothetical protein, conserved	40	1.33299
XP_003863972.1	hypothetical protein, conserved	59.259	1.33665
XP_003863085.1	hypothetical protein, conserved	36.735	1.34857
XP_003858761.1	>XP_003858761.1 hypothetical protein, conserved [Leishmania donovani] Overall Protective Antigen Prediction = 0.6617 ( Probable ANTIGEN ).	35.556	1.36491
XP_003861572.1	>XP_003861572.1 hypothetical protein, conserved [Leishmania donovani] Overall Protective Antigen Prediction = 0.4970 ( Probable NON-ANTIGEN ).	42.857	1.36526
XP_003858192.1	hypothetical protein, conserved	52.778	1.39769
XP_003862246.1	haloacid dehalogenase-like hydrolase-like protein	48.276	1.43503
XP_003864475.1	aldose 1-epimerase-like protein	35	1.55664
XP_003863311.1	hypothetical protein, conserved	37.255	1.57043
XP_003865714.1	hypothetical protein, conserved	44.444	1.57741
XP_003863009.1	hypothetical protein, conserved	54.545	1.58967
XP_003859080.1	>XP_003859080.1 hypothetical protein, conserved [Leishmania donovani] Overall Protective Antigen Prediction = 0.5723 ( Probable ANTIGEN ).	38.298	1.60175
XP_003864929.1	hypothetical protein, conserved	45	1.65903
XP_003859055.1	>XP_003859055.1 hypothetical protein, conserved [Leishmania donovani] Overall Protective Antigen Prediction = 0.6123 ( Probable ANTIGEN ).	37.5	1.69373
XP_001463910.1	putative 60S ribosomal protein L28	37.5	1.70903
XP_003392747.1	conserved hypothetical protein	36	1.75488
XP_001463239.1	conserved hypothetical protein	50	1.76838
XP_003865405.1	hypothetical protein, conserved	42.424	1.79009
XP_003859192.1	>XP_003859192.1 NADH:flavin oxidoreductase/NADH oxidase, putative [Leishmania donovani] Overall Protective Antigen Prediction = 0.4677 ( Probable NON-ANTIGEN ).	33.333	1.79148
XP_003860189.1	>XP_003860189.1 hypothetical protein, conserved [Leishmania donovani] Overall Protective Antigen Prediction = 0.6460 ( Probable ANTIGEN ).	71.429	1.79938
XP_003392249.1	GP63, leishmanolysin	27.358	5.53764e-29
XP_003864349.1	hypothetical protein, conserved	33.333	1.83654
XP_001469780.1	conserved hypothetical protein	34.667	1.87376
XP_001467883.1	conserved hypothetical protein	47.059	1.9231
XP_001463309.2	conserved hypothetical protein	36.207	1.95259
XP_001468752.1	conserved hypothetical protein	36.735	1.98204
XP_003861105.1	>XP_003861105.1 hypothetical protein, conserved [Leishmania donovani] Overall Protective Antigen Prediction = 0.5301 ( Probable ANTIGEN ).	50	1.99242
XP_003858755.1	>XP_003858755.1 hypothetical protein, conserved [Leishmania donovani] Overall Protective Antigen Prediction = 0.5579 ( Probable ANTIGEN ).	44.737	2.04207
XP_003862947.1	zinc-finger protein, conserved	50	2.05769
XP_001464576.2	conserved hypothetical protein	36.735	2.07105
XP_003862641.1	hypothetical protein, conserved	23.721	5.88669e-16
XP_003861551.1	>XP_003861551.1 hypothetical protein, conserved [Leishmania donovani] Overall Protective Antigen Prediction = 0.6476 ( Probable ANTIGEN ).	60	2.09053
XP_003859079.1	>XP_003859079.1 hypothetical protein, conserved [Leishmania donovani] Overall Protective Antigen Prediction = 0.4988 ( Probable NON-ANTIGEN ).	37.931	2.1453
XP_003858802.1	>XP_003858802.1 hypothetical protein, conserved [Leishmania donovani] Overall Protective Antigen Prediction = 0.7889 ( Probable ANTIGEN ).	30.882	2.18695
XP_003865836.1	RNA editing comple protein MP63	50	2.23614
XP_003863307.1	hypothetical protein, conserved	50	2.25934
XP_003862805.1	surface protein amastin, putative	43.182	2.34593
XP_003860523.1	>XP_003860523.1 hypothetical protein, conserved [Leishmania donovani] Overall Protective Antigen Prediction = 0.3698 ( Probable NON-ANTIGEN ).	39.286	2.42117
XP_003858001.1	hypothetical protein, conserved	53.571	2.42907
XP_003865693.1	aminopeptidase P1, putative	29.293	1.01816e-26
XP_003860436.1	>XP_003860436.1 hypothetical protein, conserved [Leishmania donovani] Overall Protective Antigen Prediction = 0.6183 ( Probable ANTIGEN ).	36.508	2.45436
XP_003861733.1	hypothetical protein, conserved	37.037	2.48587
XP_003859402.1	>XP_003859402.1 hypothetical protein, conserved [Leishmania donovani] Overall Protective Antigen Prediction = 0.5251 ( Probable ANTIGEN ).	41.176	2.54371
XP_003857947.1	hypothetical protein, conserved	46.429	2.54442
XP_003860932.1	>XP_003860932.1 pteridine reductase 1 [Leishmania donovani] Overall Protective Antigen Prediction = 0.5397 ( Probable ANTIGEN ).	40.476	2.59517
XP_003862555.1	hypothetical protein, conserved	66.667	2.60467
XP_001470198.1	putative hydrolase, alpha/beta fold family	22.695	3.31957e-05
XP_003865604.1	hypothetical protein, conserved	56.522	2.62391
XP_003859503.1	>XP_003859503.1 hypothetical protein, conserved [Leishmania donovani] Overall Protective Antigen Prediction = 0.5734 ( Probable ANTIGEN ).	37.838	2.65145
XP_003862685.1	hypothetical protein, conserved	34.615	2.66058
XP_003862413.1	hypothetical protein, conserved	38.889	2.76716
XP_003864389.1	hypothetical protein, conserved	42.857	2.86364
XP_003859390.1	>XP_003859390.1 carboxypeptidase, putative [Leishmania donovani] Overall Protective Antigen Prediction = 0.3858 ( Probable NON-ANTIGEN ).	37.778	2.88293
XP_003859967.1	>XP_003859967.1 hypothetical protein, conserved [Leishmania donovani] Overall Protective Antigen Prediction = 0.5998 ( Probable ANTIGEN ).	48.387	2.9041
XP_003865272.1	hypothetical protein, conserved	41.935	2.95373
XP_003863420.1	hypothetical protein, conserved	52.632	3.02632
XP_003863205.1	N-acyl-L-amino acid amidohydrolase, putative	31.765	3.0906
XP_001462698.2	metallo-peptidase, Clan MG, Family M24	23.502	7.04256e-06
XP_001463661.1	conserved hypothetical protein	40	3.16965
XP_003862657.1	hypothetical protein, conserved	38.889	3.25995
XP_003863720.1	hypothetical protein, conserved	54.167	3.32757
XP_003862056.1	hypothetical protein, conserved	39.583	3.3779
XP_003392354.1	putative chaperonin TCP20	28.599	7.90444e-60
XP_003859761.1	>XP_003859761.1 hypothetical protein, conserved [Leishmania donovani] Overall Protective Antigen Prediction = 0.7466 ( Probable ANTIGEN ).	51.613	3.43649
XP_001464936.1	putative bifunctional aminoacyl-tRNA synthetase	26.829	5.48111e-06
XP_003861842.1	hypothetical protein, conserved	52.632	3.55654
XP_001468189.1	conserved hypothetical protein	50	3.78665
XP_001462843.1	conserved hypothetical protein	35.088	3.81251
XP_003863501.1	hypothetical protein, conserved	50	3.88898
XP_001465425.1	conserved hypothetical protein	57.895	3.91209
XP_003864799.1	adenine aminohydrolase	24.638	4.41824e-21
XP_003859515.1	>XP_003859515.1 hypothetical protein, conserved [Leishmania donovani] Overall Protective Antigen Prediction = 0.6375 ( Probable ANTIGEN ).	47.368	3.98366
XP_003863399.1	hypothetical protein, conserved	36.364	4.06527
XP_003862445.1	hypothetical protein, conserved	41.379	4.08695
XP_003862699.1	hypothetical protein, conserved	42.424	4.16641
XP_001468598.2	hypothetical protein	51.282	4.16766
XP_001465875.2	hypothetical protein	42.553	4.20381
XP_003860401.1	>XP_003860401.1 hypothetical protein, conserved [Leishmania donovani] Overall Protective Antigen Prediction = 0.4903 ( Probable NON-ANTIGEN ).	29.31	8.26966e-15
XP_003861464.1	>XP_003861464.1 hypothetical protein, conserved [Leishmania donovani] Overall Protective Antigen Prediction = 0.9018 ( Probable ANTIGEN ).	33.333	4.20468
XP_003861362.1	>XP_003861362.1 hypothetical protein, conserved [Leishmania donovani] Overall Protective Antigen Prediction = 0.6137 ( Probable ANTIGEN ).	53.571	4.24045
XP_003863447.1	hypothetical protein, conserved	34.694	4.336
XP_003857869.1	hypothetical protein, conserved	45.161	4.37632
XP_003858376.1	>XP_003858376.1 hypothetical protein, conserved [Leishmania donovani] Overall Protective Antigen Prediction = 0.6583 ( Probable ANTIGEN ).	46.154	4.44333
XP_003863137.1	cytoskeleton-associated protein CAP5.5, putative	29.188	1.43528e-30
XP_001464969.1	nucleoside hydrolase	33.333	4.48045
XP_003860317.1	>XP_003860317.1 hypothetical protein, conserved [Leishmania donovani] Overall Protective Antigen Prediction = 0.4844 ( Probable NON-ANTIGEN ).	27.737	6.0749e-07
XP_003860895.1	>XP_003860895.1 hypothetical protein, conserved [Leishmania donovani] Overall Protective Antigen Prediction = 0.8048 ( Probable ANTIGEN ).	37.931	4.54963
XP_003865760.1	flagellum transition zone component, putative	38.776	4.55856
XP_003862449.1	hypothetical protein, conserved	48.276	4.58704
XP_003861548.1	>XP_003861548.1 RNA triphosphatase, putative [Leishmania donovani] Overall Protective Antigen Prediction = 0.6495 ( Probable ANTIGEN ).	39.535	4.60975
XP_003864163.1	hypothetical protein, conserved	37.736	4.6969
XP_003862823.1	hypothetical protein, conserved	54.545	4.83413
XP_003864172.1	ascorbate-dependent peroxidase, putative	37.5	4.83957
XP_003861390.1	>XP_003861390.1 hypothetical protein, conserved [Leishmania donovani] Overall Protective Antigen Prediction = 0.3372 ( Probable NON-ANTIGEN ).	40.741	4.85202
XP_003861163.1	>XP_003861163.1 mitochondrial translocase subunit, putative [Leishmania donovani] Overall Protective Antigen Prediction = 0.5060 ( Probable ANTIGEN ).	44.444	4.86971
XP_001466076.1	conserved hypothetical protein	36.364	4.87487
XP_001469580.1	putative xylulokinase	27.426	3.42129e-16
XP_001469331.1	conserved hypothetical protein	31.507	4.87715
XP_003858742.1	>XP_003858742.1 hypothetical protein, conserved [Leishmania donovani] Overall Protective Antigen Prediction = 0.8463 ( Probable ANTIGEN ).	42.553	4.88611
XP_003863911.1	2,4-dienoyl-coa reductase fadh1, putative	44.444	4.90654
XP_003860635.1	>XP_003860635.1 hypothetical protein, conserved [Leishmania donovani] Overall Protective Antigen Prediction = 0.4696 ( Probable NON-ANTIGEN ).	33.333	4.94252
XP_001468165.1	putative 2,4-dienoyl-coa reductase fadh1	44.444	4.94878
XP_001470563.1	conserved hypothetical protein	35.821	4.99358
XP_003861933.1	hypothetical protein, conserved	25.203	1.77766e-30
XP_003861187.1	>XP_003861187.1 hypothetical protein, conserved [Leishmania donovani] Overall Protective Antigen Prediction = 0.4737 ( Probable NON-ANTIGEN ).	44.828	4.99479
XP_003864314.1	hypothetical protein, conserved	38.182	5.00537
XP_001467326.1	conserved hypothetical protein	35	5.21623
XP_003392836.1	conserved hypothetical protein	38.889	5.2164
XP_003864082.1	hypothetical protein, conserved	38.889	5.28989
XP_003864321.1	hypothetical protein, conserved	43.59	5.4007
XP_003865799.1	hypothetical protein, conserved	65	5.41107
XP_003858943.1	>XP_003858943.1 nucleoside phosphorylase-like protein [Leishmania donovani] Overall Protective Antigen Prediction = 0.4365 ( Probable NON-ANTIGEN ).	26.695	2.41495e-05
XP_003860178.1	>XP_003860178.1 hypothetical protein, conserved [Leishmania donovani] Overall Protective Antigen Prediction = 0.1653 ( Probable NON-ANTIGEN ).	87.5	5.4947
XP_003860385.1	>XP_003860385.1 hypothetical protein, unknown function [Leishmania donovani] Overall Protective Antigen Prediction = 0.7094 ( Probable ANTIGEN ).	39.474	5.5044
XP_001468443.1	conserved hypothetical protein	39.024	5.59686
XP_003863218.1	hypothetical protein, conserved	47.5	5.59745
XP_003857924.1	hypothetical protein, conserved	46.154	5.60091
XP_001468203.1	conserved hypothetical protein	35	5.64862
XP_003863937.1	hypothetical protein, conserved	29.07	4.68617
XP_003865092.1	hypothetical protein, conserved
XP_001465876.1	hypothetical protein	47.222	5.7509
XP_003862052.1	hypothetical protein, conserved	40.541	5.8357
XP_003860820.1	>XP_003860820.1 hypothetical protein, conserved [Leishmania donovani] Overall Protective Antigen Prediction = 0.6420 ( Probable ANTIGEN ).	57.895	5.96717
XP_003860100.1	>XP_003860100.1 hypothetical protein, conserved [Leishmania donovani] Overall Protective Antigen Prediction = 0.6821 ( Probable ANTIGEN ).	38.776	6.00846
XP_003863597.1	coatomer epsilon subunit, putative	26.101	1.64448e-18
XP_003861952.1	hypothetical protein, conserved	47.059	6.02257
XP_001464943.1	conserved hypothetical protein	42.553	6.24932
XP_003862799.1	hypothetical protein, conserved	29.71	9.15021
XP_001470264.1	2,3-bisphosphoglycerate-independent phosphoglycerate mutase-like	37.209	6.39413
XP_003863870.1	hypothetical protein, conserved	47.619	6.40875
XP_001463700.1	GP63, leishmanolysin	24.582	8.85633e-29
XP_001464676.1	receptor-type adenylate cyclase b	33.333	6.45757
XP_003861438.1	>XP_003861438.1 hypothetical protein, conserved [Leishmania donovani] Overall Protective Antigen Prediction = 0.6633 ( Probable ANTIGEN ).	47.222	6.49982
XP_003864486.1	hypothetical protein, conserved	29.245	8.51083e-05
XP_003860983.1	>XP_003860983.1 hypothetical protein, unknown function [Leishmania donovani] Overall Protective Antigen Prediction = 0.6144 ( Probable ANTIGEN ).	68.75	6.51655
XP_001463248.1	conserved hypothetical protein	46.875	6.52975
XP_003860098.1	>XP_003860098.1 hypothetical protein, conserved [Leishmania donovani] Overall Protective Antigen Prediction = 0.6419 ( Probable ANTIGEN ).	47.059	6.57244
XP_001463417.1	hypothetical protein, unknown function	43.333	6.61827
XP_003859900.1	>XP_003859900.1 hypothetical protein, conserved [Leishmania donovani] Overall Protective Antigen Prediction = 0.7329 ( Probable ANTIGEN ).	56.41	6.66609
XP_003860763.1	>XP_003860763.1 hypothetical protein, conserved [Leishmania donovani] Overall Protective Antigen Prediction = 0.5019 ( Probable ANTIGEN ).	35.556	6.68882
XP_003861668.1	hypothetical protein, conserved	47.222	6.70547
XP_003864081.1	hypothetical protein, conserved	35.417	6.84624
XP_003862946.1	hypothetical protein	35.556	6.84951
XP_003864187.1	hypothetical protein, conserved	41.304	6.86494
XP_003864301.1	hypothetical protein, conserved	41.935	6.91284
XP_003865628.1	hypothetical protein, conserved	33.333	6.93664
XP_003863197.1	hypothetical protein	40.541	6.96752
XP_001463403.1	hypothetical protein, unknown function	60	6.99515
XP_003862952.1	hypothetical protein, conserved	32.258	7.06732
XP_001466999.1	p1/s1 nuclease	48.276	7.13118
XP_003859056.1	>XP_003859056.1 hypothetical protein, conserved [Leishmania donovani] Overall Protective Antigen Prediction = 0.5275 ( Probable ANTIGEN ).	30.556	7.14358
XP_001464756.1	putative META domain containing protein	47.826	7.21366
XP_001466276.1	conserved hypothetical protein	37.288	7.28421
XP_003864446.1	hypothetical protein, conserved	43.75	7.30312
XP_003858862.1	>XP_003858862.1 hypothetical protein, unknown function [Leishmania donovani] Overall Protective Antigen Prediction = 0.5870 ( Probable ANTIGEN ).	48.387	7.35118
XP_003865104.1	hypothetical protein, conserved	36.17	7.47307
XP_003862191.1	hypothetical protein, conserved	44.828	7.70891
XP_001466139.1	conserved hypothetical protein	38.462	7.79321
XP_003862119.1	hypothetical protein, conserved	35.714	7.85093
XP_003863505.1	hypothetical protein	45.714	7.89728
XP_003861228.1	>XP_003861228.1 hypothetical protein, conserved [Leishmania donovani] Overall Protective Antigen Prediction = 0.7705 ( Probable ANTIGEN ).	56.25	7.90969
XP_001466299.1	conserved hypothetical protein	56	8.08175
XP_003858420.1	>XP_003858420.1 hypothetical protein, conserved [Leishmania donovani] Overall Protective Antigen Prediction = 0.5623 ( Probable ANTIGEN ).	35.294	8.11324
XP_003861441.1	>XP_003861441.1 hypothetical protein, conserved [Leishmania donovani] Overall Protective Antigen Prediction = 0.7092 ( Probable ANTIGEN ).	42.857	8.31231
XP_001468430.1	conserved hypothetical protein	32.836	8.48246
XP_003861779.1	hypothetical protein, conserved	36.842	8.53024
XP_003862015.1	hypothetical protein, conserved	48.148	8.67141
XP_001465792.1	hypothetical protein	38.889	8.68664
XP_003862806.1	amastin-like surface protein-like protein	47.619	8.74573
XP_003863467.1	hypothetical protein, conserved	38.235	8.81058
XP_003861992.1	hypothetical protein, conserved	38.235	8.87379
XP_003864102.1	hypothetical protein, conserved	47.619	8.91956
XP_003858239.1	>XP_003858239.1 nuclear receptor binding factor-like protein [Leishmania donovani] Overall Protective Antigen Prediction = 0.3633 ( Probable NON-ANTIGEN ).	25.625	1.94417e-14
XP_003860923.1	>XP_003860923.1 endoribonuclease L-PSP (pb5), putative [Leishmania donovani] Overall Protective Antigen Prediction = 0.7691 ( Probable ANTIGEN ).	50	8.9557
XP_003864395.1	hypothetical protein	48	8.98896
XP_003858411.1	>XP_003858411.1 hypothetical protein, conserved [Leishmania donovani] Overall Protective Antigen Prediction = 0.5657 ( Probable ANTIGEN ).	52	9.14158
XP_001468444.1	putative leucine-rich repeat protein	25.974	5.11473e-05
XP_003861433.1	>XP_003861433.1 hypothetical protein, conserved [Leishmania donovani] Overall Protective Antigen Prediction = 0.5509 ( Probable ANTIGEN ).	29.487	8.83974
XP_001465035.1	conserved hypothetical protein	27.829	2.05001e-25
XP_001469861.1	conserved hypothetical protein	30.952	9.19025
XP_003863382.1	hypothetical protein, conserved	30.952	9.19994
XP_003860454.1	>XP_003860454.1 hypothetical protein, conserved [Leishmania donovani] Overall Protective Antigen Prediction = 0.9195 ( Probable ANTIGEN ).	46.667	9.3647
XP_003865225.1	hypothetical protein, conserved	39.535	9.47859
XP_003860023.1	>XP_003860023.1 alpha glucosidase II subunit, putative [Leishmania donovani] Overall Protective Antigen Prediction = 0.4465 ( Probable NON-ANTIGEN ).	48.387	9.49029
XP_001463903.1	conserved hypothetical protein	39.623	9.5004
XP_003861703.1	hypothetical protein, conserved	34.694	9.53893
XP_003861699.1	hypothetical protein, conserved	45.455	9.5896
XP_003863455.1	hypothetical protein, conserved	44.828	9.594
XP_001464701.1	peptidase T, putative, metallo-peptidase	48.148	9.61092
XP_003859741.1	>XP_003859741.1 dihydroorotate dehydrogenase [Leishmania donovani] Overall Protective Antigen Prediction = 0.2861 ( Probable NON-ANTIGEN ).	27.469	6.52506e-15
XP_003861104.1	>XP_003861104.1 glycosomal membrane like protein [Leishmania donovani] Overall Protective Antigen Prediction = 0.4227 ( Probable NON-ANTIGEN ).	35.897	9.6125
XP_003861510.1	>XP_003861510.1 hypothetical protein, conserved [Leishmania donovani] Overall Protective Antigen Prediction = 0.6487 ( Probable ANTIGEN ).	36.585	9.62233
XP_003392224.1	putative pteridine transporter	38.235	9.71897
XP_003863678.1	hypothetical protein, conserved	31.148	9.74193
XP_003864125.1	hypothetical protein, conserved	54.545	9.7908
XP_003857887.1	hypothetical protein, conserved	48.387	9.8744
XP_003865035.1	hypothetical protein, conserved	40.909	9.92942
XP_003864124.1	D-alanyl-glycyl endopeptidase-like protein	43.75	9.93185
