# Supplementary material for: Screening Novel Vaccine Candidates for Leishmania Donovani by Combining Differential Proteomics and Immunoinformatics Analysis
Source: Front Immunol. 2022 Jun 23;13:902066. doi: 10.3389/fimmu.2022.902066 (PMC9260594; doi:10.3389/fimmu.2022.902066)
Supplement: Supplementary file 6 [file Table_6.xlsx]

## Sheet: Introduction
	Supplementary table 5-1: predictions of IFN-γ inducing epitope
	IFN-γ epitopes were predictied by the server ((http://crdd.osdd.net/raghava/ifnepitope/ scan.php). The postive MHC II epitope peptides were entered into the server for IFN-γ inducing epitopes. The percentages of IFN-γ inducing epitopes are shown in table 4-1 sheet: IFN-γ percentage. The raw dates of IFN-γepitope prediction of LeIF, LmST1, TSA, Leish-111f and different expression proteins are show…

## Sheet: IFN-γ percentage
	The percentage of IFN-γ binding peptides
	1. The consecutive 15 AA peptides were analyzed for IFN-γ epitopes. Some peptides whose score calculated by support vector machine were >0, were employed as IFN-γ inducing epitopes. 2. The percentage of IFN-γ inducing epitopes was calculated as follow: the percentage of IFN-γ inducing epitopes = (No. of IFN-γ inducing epitopes)/(No. of total MHC II binding peptides)
	Accession	No. of IFN-γ inducing epitopes	No. of total MHC II binding peptides	The percentage of IFN-γinducing epitopes
	XP_001463910.1	76	94	0.808511
	XP_003860857.1	194	253	0.766798
	XP_003864163.1	173	253	0.683794
	XP_001465425.1	131	192	0.682292
	XP_003392249.1	214	324	0.660494
	XP_003861228.1	33	51	0.647059
	XP_003863197.1	130	201	0.646766
	XP_003392714.1	88	137	0.642336
	XP_003865405.1	277	435	0.636782
	XP_003859515.1	63	99	0.636364
	XP_003859761.1	232	368	0.630435
	XP_003863399.1	477	760	0.627632
	XP_003865225.1	232	371	0.625337
	XP_003858802.1	252	403	0.62531
	XP_003392747.1	103	165	0.624242
	XP_003860983.1	340	545	0.623853
	XP_003861703.1	229	368	0.622283
	XP_003860436.1	237	388	0.610825
	XP_001463697.2	215	353	0.609065
	XP_001467102.1	71	118	0.601695
	XP_003861438.1	210	350	0.6
	XP_003857869.1	197	329	0.598784
	XP_001468430.1	135	228	0.592105
	XP_003862449.1	36	61	0.590164
	XP_003859402.1	82	139	0.589928
	XP_003863218.1	331	564	0.586879
	XP_001465876.1	17	29	0.586207
	XP_003863505.1	121	208	0.581731
	XP_003864102.1	126	217	0.580645
	XP_003861548.1	102	176	0.579545
	XP_003859510.1	195	337	0.578635
	XP_003861011.1	137	237	0.578059
	XP_003860385.1	135	234	0.576923
	XP_003865035.1	80	139	0.57554
	XP_003858761.1	1914	3331	0.574602
	XP_001468165.1	236	412	0.572816
	XP_003863911.1	234	409	0.572127
	XP_003858376.1	68	119	0.571429
	XP_003861362.1	28	49	0.571429
	XP_003859900.1	224	393	0.569975
	XP_003865693.1	266	469	0.567164
	XP_003863870.1	47	83	0.566265
	XP_003857924.1	235	416	0.564904
	XP_003858192.1	266	473	0.562368
	XP_003863780.1	233	415	0.561446
	XP_001466815.1	156	278	0.561151
	XP_003862685.1	60	107	0.560748
	XP_003859056.1	61	109	0.559633
	XP_003865760.1	371	664	0.558735
	XP_003860098.1	865	1556	0.555913
	XP_003859292.1	477	866	0.550808
	XP_003859080.1	211	385	0.548052
	XP_003864082.1	446	814	0.547912
	XP_003858483.1	117	214	0.546729
	XP_001463309.2	870	1594	0.545797
	XP_003864731.1	950	1748	0.543478
	XP_003858411.1	271	500	0.542
	XP_003861733.1	377	696	0.541667
	XP_001463403.1	109	202	0.539604
	XP_003859497.1	234	435	0.537931
	XP_003863678.1	243	454	0.535242
	XP_001468203.1	312	583	0.535163
	XP_003862805.1	61	114	0.535088
	XP_001467883.1	183	343	0.533528
	XP_003861952.1	72	135	0.533333
	XP_001464936.1	225	422	0.533175
	XP_001463579.1	237	445	0.532584
	XP_001463700.1	102	192	0.53125
	XP_003858001.1	60	113	0.530973
	XP_001466502.1	281	536	0.524254
	XP_003864301.1	110	210	0.52381
	XP_003861510.1	547	1057	0.517502
	XP_003858742.1	112	217	0.516129
	XP_001463239.1	258	500	0.516
	XP_003863009.1	33	64	0.515625
	LeIF	72	140	0.514286
	XP_003862445.1	94	183	0.513661
	XP_003864402.1	23	45	0.511111
	XP_001465520.2	433	848	0.510613
	XP_001465875.2	433	848	0.510613
	XP_003862191.1	49	96	0.510417
	XP_003864152.1	356	700	0.508571
	XP_001464676.1	449	883	0.508494
	XP_003865796.1	67	132	0.507576
	XP_003862056.1	502	994	0.50503
	XP_001466276.1	107	212	0.504717
	XP_001463248.1	790	1571	0.502864
	XP_003864896.1	424	845	0.501775
	XP_003864446.1	148	296	0.5
	XP_003863937.1	67	135	0.496296
	XP_003858420.1	99	200	0.495
	XP_003862947.1	230	465	0.494624
	XP_001464576.2	519	1052	0.493346
	XP_001470499.1	122	248	0.491935
	XP_003862834.1	253	515	0.491262
	XP_001464943.1	241	491	0.490835
	XP_001465035.1	130	268	0.485075
	XP_003863307.1	231	477	0.484277
	XP_003858874.1	105	217	0.483871
	XP_003860763.1	99	206	0.480583
	XP_003857947.1	35	73	0.479452
	XP_003862806.1	73	153	0.477124
	XP_001466076.1	360	755	0.476821
	XP_003864124.1	102	214	0.476636
	XP_003862641.1	570	1197	0.47619
	XP_003860454.1	180	380	0.473684
	XP_001469780.1	441	933	0.472669
	XP_003863972.1	74	157	0.471338
	XP_003864081.1	117	249	0.46988
	XP_003861105.1	49	105	0.466667
	XP_003861668.1	63	135	0.466667
	XP_003858564.1	791	1697	0.466117
	XP_003861441.1	183	396	0.462121
	XP_003864954.1	83	180	0.461111
	XP_003865536.1	70	152	0.460526
	XP_003860823.1	261	567	0.460317
	XP_001462843.1	91	200	0.455
	XP_001468598.2	230	511	0.450098
	XP_003862952.1	1018	2263	0.449845
	XP_003864389.1	148	331	0.44713
	XP_003865349.1	173	388	0.445876
	XP_003860100.1	143	321	0.445483
	XP_003392354.1	144	325	0.443077
	XP_003860895.1	27	61	0.442623
	XP_001466139.1	146	332	0.439759
	XP_003862413.1	85	195	0.435897
	XP_003865012.1	46	106	0.433962
	Leish-111f	233	545	0.427523
	XP_003859286.1	73	171	0.426901
	XP_003864190.1	173	410	0.421951
	LmSTI1	107	256	0.417969
	XP_003863151.1	158	380	0.415789
	XP_003861433.1	97	235	0.412766
	XP_003858795.1	81	197	0.411168
	XP_003392224.1	196	478	0.410042
	XP_003862657.1	72	176	0.409091
	XP_001470563.1	147	361	0.407202
	XP_003863455.1	84	207	0.405797
	XP_001466299.1	217	547	0.396709
	XP_001463661.1	139	358	0.388268
	XP_003864815.1	62	161	0.385093
	XP_003859967.1	186	485	0.383505
	XP_003864395.1	126	329	0.382979
	XP_003864125.1	97	255	0.380392
	XP_003865723.1	59	159	0.371069
	XP_003863326.1	86	234	0.367521
	TSA	51	141	0.361702
	XP_001470198.1	84	233	0.360515
	XP_003864136.1	104	300	0.346667
	XP_003865799.1	63	182	0.346154
	XP_001466761.1	21	62	0.33871
	XP_003860189.1	39	116	0.336207
	XP_001468752.1	60	180	0.333333
	XP_003861842.1	14	42	0.333333
	XP_003864902.1	33	99	0.333333
	XP_003858755.1	64	225	0.284444
	XP_003859055.1	31	117	0.264957
	XP_001463417.1	12	76	0.157895
	XP_003860820.1	8	51	0.156863

## Sheet: 123
IFNepitope: Leish-111f, TSA, LmST1, LeIF
Serial No.	Epitope Name	Sequence	Method	Result	Score
1	Leish-111f	NNTLYILNVSAVYFE	SVM	NEGATIVE	-0.0715915
2	Leish-111f	NTLYILNVSAVYFEQ	SVM	NEGATIVE	-0.219747
3	Leish-111f	AYRGLFIIDPHGMLR	SVM	POSITIVE	0.667308
4	Leish-111f	PNNTLYILNVSAVYF	SVM	NEGATIVE	-0.206035
5	Leish-111f	RGLFIIDPHGMLRQI	SVM	POSITIVE	0.31232
6	Leish-111f	VAYRGLFIIDPHGML	SVM	POSITIVE	0.528202
7	Leish-111f	YRGLFIIDPHGMLRQ	SVM	POSITIVE	0.30387
8	Leish-111f	TLYILNVSAVYFEQG	SVM	NEGATIVE	-0.0053789
9	Leish-111f	GLFIIDPHGMLRQIT	SVM	POSITIVE	0.0952607
10	Leish-111f	QVALFSATMPEEVLE	SVM	POSITIVE	0.252409
11	Leish-111f	ESLRVLVLDEADEML	SVM	POSITIVE	0.377493
12	Leish-111f	VALFSATMPEEVLEL	SVM	POSITIVE	0.356864
13	Leish-111f	LRVLVLDEADEMLSQ	SVM	POSITIVE	0.0950284
14	Leish-111f	SLRVLVLDEADEMLS	SVM	POSITIVE	0.243847
15	Leish-111f	TESLRVLVLDEADEM	SVM	POSITIVE	0.199522
16	Leish-111f	QVALFSATMPEEVLE	SVM	POSITIVE	0.252409
17	Leish-111f	DPNNTLYILNVSAVY	SVM	POSITIVE	0.141829
18	Leish-111f	LYILNVSAVYFEQGD	SVM	NEGATIVE	-0.122279
19	Leish-111f	IQVALFSATMPEEVL	SVM	NEGATIVE	-0.014763
20	Leish-111f	AMDDPEIAAIMQDSY	SVM	NEGATIVE	-0.247586
21	Leish-111f	DIQVALFSATMPEEV	SVM	POSITIVE	0.0257479
22	Leish-111f	RAMDDPEIAAIMQDS	SVM	NEGATIVE	-0.200975
23	Leish-111f	RVLVLDEADEMLSQG	SVM	POSITIVE	0.149508
24	Leish-111f	KWVVLFFYPLDFTFV	SVM	NEGATIVE	-0.345909
25	Leish-111f	MDDPEIAAIMQDSYM	SVM	NEGATIVE	-0.404935
26	Leish-111f	GKWVVLFFYPLDFTF	SVM	NEGATIVE	-0.563461
27	Leish-111f	ALFSATMPEEVLELT	SVM	POSITIVE	0.103776
28	Leish-111f	LFIIDPHGMLRQITV	SVM	POSITIVE	0.352518
29	Leish-111f	GFADQIYEIFRFLPK	SVM	NEGATIVE	-0.58081
30	Leish-111f	KWVVLFFYPLDFTFV	SVM	NEGATIVE	-0.345909
31	Leish-111f	NSVLYSNRSACFAAM	SVM	NEGATIVE	-0.621753
32	Leish-111f	EMLSQGFADQIYEIF	SVM	NEGATIVE	-0.535658
33	Leish-111f	QGFADQIYEIFRFLP	SVM	NEGATIVE	-0.667966
34	Leish-111f	DDPEIAAIMQDSYMQ	SVM	NEGATIVE	-0.165102
35	Leish-111f	EVLRLLEAFQFVEKH	SVM	POSITIVE	0.317183
36	Leish-111f	RTESLRVLVLDEADE	SVM	POSITIVE	0.297714
37	Leish-111f	QNSVLYSNRSACFAA	SVM	NEGATIVE	-0.385215
38	Leish-111f	DEMLSQGFADQIYEI	SVM	NEGATIVE	-0.135243
39	Leish-111f	LRTESLRVLVLDEAD	SVM	POSITIVE	0.545126
40	Leish-111f	TESLRVLVLDEADEM	SVM	POSITIVE	0.199522
41	Leish-111f	FADQIYEIFRFLPKD	SVM	NEGATIVE	-0.527849
42	Leish-111f	SQGFADQIYEIFRFL	SVM	NEGATIVE	-0.402509
43	Leish-111f	VLRLLEAFQFVEKHG	SVM	POSITIVE	0.461941
44	Leish-111f	ADEMLSQGFADQIYE	SVM	NEGATIVE	-0.280733
45	Leish-111f	LMLQPDYVKMVDTVI	SVM	NEGATIVE	-0.323244
46	Leish-111f	MLSQGFADQIYEIFR	SVM	NEGATIVE	-0.135069
47	Leish-111f	SVLYSNRSACFAAMQ	SVM	NEGATIVE	-0.724166
48	Leish-111f	EEVLRLLEAFQFVEK	SVM	POSITIVE	0.330085
49	Leish-111f	EEVLRLLEAFQFVEK	SVM	POSITIVE	0.330085
50	Leish-111f	EVLRLLEAFQFVEKH	SVM	POSITIVE	0.317183
51	Leish-111f	MRRYDDAIAAYEKGL	SVM	NEGATIVE	-0.199932
52	Leish-111f	HGMRRYDDAIAAYEK	SVM	NEGATIVE	-0.34635
53	Leish-111f	KGKWVVLFFYPLDFT	SVM	NEGATIVE	-0.713241
54	Leish-111f	YKGKWVVLFFYPLDF	SVM	NEGATIVE	-0.599992
55	Leish-111f	GMRRYDDAIAAYEKG	SVM	NEGATIVE	-0.372457
56	Leish-111f	RRAMDDPEIAAIMQD	SVM	NEGATIVE	-0.176897
57	Leish-111f	CDYTIIAKLMTRNAL	SVM	NEGATIVE	-0.054479
58	Leish-111f	IQVALFSATMPEEVL	SVM	NEGATIVE	-0.014763
59	Leish-111f	KDIQVALFSATMPEE	SVM	NEGATIVE	-0.0721656
60	Leish-111f	QGRLYMEDQRFALTL	SVM	POSITIVE	0.205391
61	Leish-111f	QVALFSATMPEEVLE	SVM	POSITIVE	0.252409
62	Leish-111f	DIQVALFSATMPEEV	SVM	POSITIVE	0.0257479
63	Leish-111f	GISSKINKLISAGII	SVM	POSITIVE	0.363378
64	Leish-111f	VVLFFYPLDFTFVCP	SVM	NEGATIVE	-0.587374
65	Leish-111f	WVVLFFYPLDFTFVC	SVM	NEGATIVE	-0.132757
66	Leish-111f	GRLYMEDQRFALTLM	SVM	POSITIVE	0.0553687
67	Leish-111f	LRVLVLDEADEMLSQ	SVM	POSITIVE	0.0950284
68	Leish-111f	SSYKGKWVVLFFYPL	SVM	NEGATIVE	-0.239498
69	Leish-111f	RYRTIMKIQEMASGQ	SVM	NEGATIVE	-0.236999
70	Leish-111f	ESLRVLVLDEADEML	SVM	POSITIVE	0.377493
71	Leish-111f	GKWVVLFFYPLDFTF	SVM	NEGATIVE	-0.563461
72	Leish-111f	GRYRTIMKIQEMASG	SVM	NEGATIVE	-0.097927
73	Leish-111f	LDFTFVCPTEVIAFS	SVM	NEGATIVE	-0.149191
74	Leish-111f	PLDFTFVCPTEVIAF	SVM	NEGATIVE	-0.401503
75	Leish-111f	SLRVLVLDEADEMLS	SVM	POSITIVE	0.243847
76	Leish-111f	ADQIYEIFRFLPKDI	SVM	NEGATIVE	-0.683776
77	Leish-111f	IARVFTPEAFRKIQE	SVM	POSITIVE	0.116583
78	Leish-111f	LHGMRRYDDAIAAYE	SVM	NEGATIVE	-0.587448
79	Leish-111f	PIARVFTPEAFRKIQ	SVM	POSITIVE	0.277577
80	Leish-111f	SYKGKWVVLFFYPLD	SVM	NEGATIVE	-0.522826
81	Leish-111f	HQNLLRGIYSYGFEK	SVM	NEGATIVE	-0.0655255
82	Leish-111f	ESLRVLVLDEADEML	SVM	POSITIVE	0.377493
83	Leish-111f	RVLVLDEADEMLSQG	SVM	POSITIVE	0.149508
84	Leish-111f	FYPLDFTFVCPTEVI	SVM	NEGATIVE	-0.478547
85	Leish-111f	SGISSKINKLISAGI	SVM	POSITIVE	0.142975
86	Leish-111f	TESLRVLVLDEADEM	SVM	POSITIVE	0.199522
87	Leish-111f	VLRLLEAFQFVEKHG	SVM	POSITIVE	0.461941
88	Leish-111f	YPLDFTFVCPTEVIA	SVM	NEGATIVE	-0.336149
89	Leish-111f	DPIARVFTPEAFRKI	SVM	POSITIVE	0.495139
90	Leish-111f	RLDFRHNLIQGLVLS	SVM	NEGATIVE	-0.239695
91	Leish-111f	PNNTLYILNVSAVYF	SVM	NEGATIVE	-0.206035
92	Leish-111f	QNLLRGIYSYGFEKP	SVM	NEGATIVE	-0.273979
93	Leish-111f	HCDYTIIAKLMTRNA	SVM	NEGATIVE	-0.372736
94	Leish-111f	NLLRGIYSYGFEKPS	SVM	POSITIVE	0.231514
95	Leish-111f	KRGALRTESLRVLVL	SVM	POSITIVE	1.06216
96	Leish-111f	QRLDFRHNLIQGLVL	SVM	POSITIVE	0.0238845
97	Leish-111f	ENPKLSLLMLQPDYV	SVM	NEGATIVE	-0.464746
98	Leish-111f	KGKWVVLFFYPLDFT	SVM	NEGATIVE	-0.713241
99	Leish-111f	NPKLSLLMLQPDYVK	SVM	NEGATIVE	-0.704045
100	Leish-111f	PKLSLLMLQPDYVKM	SVM	NEGATIVE	-0.783306
101	Leish-111f	RRYDDAIAAYEKGLK	SVM	NEGATIVE	-0.0133987
102	Leish-111f	FFYPLDFTFVCPTEV	SVM	NEGATIVE	-0.4004
103	Leish-111f	SQGRLYMEDQRFALT	SVM	POSITIVE	0.0921775
104	Leish-111f	VLFFYPLDFTFVCPT	SVM	NEGATIVE	-0.6204
105	Leish-111f	YKGKWVVLFFYPLDF	SVM	NEGATIVE	-0.599992
106	Leish-111f	EQNSVLYSNRSACFA	SVM	NEGATIVE	-0.205244
107	Leish-111f	LHQNLLRGIYSYGFE	SVM	NEGATIVE	-0.257143
108	Leish-111f	VEEVLRLLEAFQFVE	SVM	POSITIVE	0.316298
109	Leish-111f	ARVFTPEAFRKIQEN	SVM	POSITIVE	0.25888
110	Leish-111f	KAVEEAYIDPEIAKQ	SVM	NEGATIVE	-0.16443
111	Leish-111f	SSKINKLISAGIIRF	SVM	NEGATIVE	-0.0985295
112	Leish-111f	HQKAVEEAYIDPEIA	SVM	NEGATIVE	-0.12358
113	Leish-111f	EADEMLSQGFADQIY	SVM	NEGATIVE	-0.126172
114	Leish-111f	LRKLQAGVIVAVGTP	SVM	NEGATIVE	-0.110433
115	Leish-111f	NNTLYILNVSAVYFE	SVM	NEGATIVE	-0.0715915
116	Leish-111f	PSQGRLYMEDQRFAL	SVM	POSITIVE	0.271766
117	Leish-111f	QKAVEEAYIDPEIAK	SVM	POSITIVE	0.0125497
118	Leish-111f	EIFRFLPKDIQVALF	SVM	NEGATIVE	-1.0254
119	Leish-111f	YEIFRFLPKDIQVAL	SVM	NEGATIVE	-0.795307
120	Leish-111f	DLRKLQAGVIVAVGT	SVM	NEGATIVE	-0.000810702
121	Leish-111f	IDPHGMLRQITVNDM	SVM	NEGATIVE	-0.3622
122	Leish-111f	PIARVFTPEAFRKIQ	SVM	POSITIVE	0.277577
123	Leish-111f	VEEVLRLLEAFQFVE	SVM	POSITIVE	0.316298
124	Leish-111f	LRLLEAFQFVEKHGE	SVM	POSITIVE	0.266868
125	Leish-111f	SSYKGKWVVLFFYPL	SVM	NEGATIVE	-0.239498
126	Leish-111f	SYKGKWVVLFFYPLD	SVM	NEGATIVE	-0.522826
127	Leish-111f	VALFSATMPEEVLEL	SVM	POSITIVE	0.356864
128	Leish-111f	VLYSNRSACFAAMQK	SVM	NEGATIVE	-0.71711
129	Leish-111f	YKGKWVVLFFYPLDF	SVM	NEGATIVE	-0.599992
130	Leish-111f	IARVFTPEAFRKIQE	SVM	POSITIVE	0.116583
131	Leish-111f	NTLYILNVSAVYFEQ	SVM	NEGATIVE	-0.219747
132	Leish-111f	DPHGMLRQITVNDMP	SVM	NEGATIVE	-0.385077
133	Leish-111f	DQIYEIFRFLPKDIQ	SVM	NEGATIVE	-0.885377
134	Leish-111f	DQIYEIFRFLPKDIQ	SVM	NEGATIVE	-0.885377
135	Leish-111f	HQKAVEEAYIDPEIA	SVM	NEGATIVE	-0.12358
136	Leish-111f	IYEIFRFLPKDIQVA	SVM	NEGATIVE	-0.686423
137	Leish-111f	LDFRHNLIQGLVLSP	SVM	NEGATIVE	-0.599524
138	Leish-111f	LQRLDFRHNLIQGLV	SVM	POSITIVE	0.0273618
139	Leish-111f	MAIPMLADKTKSIAR	SVM	NEGATIVE	-0.502753
140	Leish-111f	PHGMLRQITVNDMPV	SVM	NEGATIVE	-0.165663
141	Leish-111f	QIYEIFRFLPKDIQV	SVM	NEGATIVE	-0.411297
142	Leish-111f	RLYMEDQRFALTLMY	SVM	POSITIVE	0.08498
143	Leish-111f	TMAIPMLADKTKSIA	SVM	NEGATIVE	-0.735819
144	Leish-111f	VALFSATMPEEVLEL	SVM	POSITIVE	0.356864
145	Leish-111f	DDLRKLQAGVIVAVG	SVM	POSITIVE	0.0275826
146	Leish-111f	DPIARVFTPEAFRKI	SVM	POSITIVE	0.495139
147	Leish-111f	DQRFALTLMYLSGMK	SVM	NEGATIVE	-0.295874
148	Leish-111f	EVLRLLEAFQFVEKH	SVM	POSITIVE	0.317183
149	Leish-111f	HGMLRQITVNDMPVG	SVM	NEGATIVE	-0.172089
150	Leish-111f	IGEFLSNSSKFCETF	SVM	NEGATIVE	-1.01298
151	Leish-111f	IKRGALRTESLRVLV	SVM	POSITIVE	0.937415
152	Leish-111f	KGKWVVLFFYPLDFT	SVM	NEGATIVE	-0.713241
153	Leish-111f	LRLLEAFQFVEKHGE	SVM	POSITIVE	0.266868
154	Leish-111f	LRLLEAFQFVEKHGE	SVM	POSITIVE	0.266868
155	Leish-111f	LSQGFADQIYEIFRF	SVM	NEGATIVE	-0.603452
156	Leish-111f	QRFALTLMYLSGMKI	SVM	NEGATIVE	-0.229217
157	Leish-111f	RFALTLMYLSGMKIP	SVM	NEGATIVE	-0.856345
158	Leish-111f	SKINKLISAGIIRFG	SVM	NEGATIVE	-0.0412675
159	Leish-111f	SSYKGKWVVLFFYPL	SVM	NEGATIVE	-0.239498
160	Leish-111f	SYKGKWVVLFFYPLD	SVM	NEGATIVE	-0.522826
161	Leish-111f	VLRLLEAFQFVEKHG	SVM	POSITIVE	0.461941
162	Leish-111f	ADQIYEIFRFLPKDI	SVM	NEGATIVE	-0.683776
163	Leish-111f	AIPMLADKTKSIARS	SVM	NEGATIVE	-0.606867
164	Leish-111f	DYTIIAKLMTRNALC	SVM	POSITIVE	0.282651
165	Leish-111f	EDKFPEAVAAYTEAI	SVM	POSITIVE	0.176001
166	Leish-111f	EEVLRLLEAFQFVEK	SVM	POSITIVE	0.330085
167	Leish-111f	ENHCDYTIIAKLMTR	SVM	NEGATIVE	-0.00579773
168	Leish-111f	FADQIYEIFRFLPKD	SVM	NEGATIVE	-0.527849
169	Leish-111f	GFADQIYEIFRFLPK	SVM	NEGATIVE	-0.58081
170	Leish-111f	GMLRQITVNDMPVGR	SVM	NEGATIVE	-0.0771261
171	Leish-111f	GTMAIPMLADKTKSI	SVM	NEGATIVE	-0.804982
172	Leish-111f	KAVEEAYIDPEIAKQ	SVM	NEGATIVE	-0.16443
173	Leish-111f	NHCDYTIIAKLMTRN	SVM	NEGATIVE	-0.250302
174	Leish-111f	QDDLRKLQAGVIVAV	SVM	POSITIVE	0.00232753
175	Leish-111f	RENHCDYTIIAKLMT	SVM	NEGATIVE	-0.216764
176	Leish-111f	RIGEFLSNSSKFCET	SVM	NEGATIVE	-0.695283
177	Leish-111f	YTIIAKLMTRNALCL	SVM	NEGATIVE	-0.0516822
178	Leish-111f	DQRFALTLMYLSGMK	SVM	NEGATIVE	-0.295874
179	Leish-111f	ESLRVLVLDEADEML	SVM	POSITIVE	0.377493
180	Leish-111f	FSKAIQLDEQNSVLY	SVM	NEGATIVE	-0.461343
181	Leish-111f	GKWVVLFFYPLDFTF	SVM	NEGATIVE	-0.563461
182	Leish-111f	KWVVLFFYPLDFTFV	SVM	NEGATIVE	-0.345909
183	Leish-111f	LFFYPLDFTFVCPTE	SVM	NEGATIVE	-0.554081
184	Leish-111f	LRVLVLDEADEMLSQ	SVM	POSITIVE	0.0950284
185	Leish-111f	NNTLYILNVSAVYFE	SVM	NEGATIVE	-0.0715915
186	Leish-111f	NTLYILNVSAVYFEQ	SVM	NEGATIVE	-0.219747
187	Leish-111f	PLHQNLLRGIYSYGF	SVM	NEGATIVE	-0.467543
188	Leish-111f	PNNTLYILNVSAVYF	SVM	NEGATIVE	-0.206035
189	Leish-111f	RGALRTESLRVLVLD	SVM	POSITIVE	1.04486
190	Leish-111f	SKAIQLDEQNSVLYS	SVM	NEGATIVE	-0.548956
191	Leish-111f	SLRVLVLDEADEMLS	SVM	POSITIVE	0.243847
192	Leish-111f	SVEEVLRLLEAFQFV	SVM	POSITIVE	0.472185
193	Leish-111f	TESLRVLVLDEADEM	SVM	POSITIVE	0.199522
194	Leish-111f	TLYILNVSAVYFEQG	SVM	NEGATIVE	-0.0053789
195	Leish-111f	WVVLFFYPLDFTFVC	SVM	NEGATIVE	-0.132757
196	Leish-111f	YFSKAIQLDEQNSVL	SVM	NEGATIVE	-0.432612
197	Leish-111f	TLYILNVSAVYFEQG	SVM	NEGATIVE	-0.0053789
198	Leish-111f	SKINKLISAGIIRFG	SVM	NEGATIVE	-0.0412675
199	Leish-111f	DPEIAAIMQDSYMQL	SVM	NEGATIVE	-0.249314
200	Leish-111f	KAIQLDEQNSVLYSN	SVM	NEGATIVE	-0.558629
201	Leish-111f	KLSLLMLQPDYVKMV	SVM	NEGATIVE	-0.74325
202	Leish-111f	RVLVLDEADEMLSQG	SVM	POSITIVE	0.149508
203	Leish-111f	SVEEVLRLLEAFQFV	SVM	POSITIVE	0.472185
204	Leish-111f	ALFSATMPEEVLELT	SVM	POSITIVE	0.103776
205	Leish-111f	AVEEAYIDPEIAKQK	SVM	NEGATIVE	-0.247127
206	Leish-111f	EAFRKIQENPKLSLL	SVM	NEGATIVE	-0.210348
207	Leish-111f	EDQRFALTLMYLSGM	SVM	NEGATIVE	-0.14862
208	Leish-111f	EDQRFALTLMYLSGM	SVM	NEGATIVE	-0.14862
209	Leish-111f	FTPEAFRKIQENPKL	SVM	NEGATIVE	-0.185424
210	Leish-111f	KWVVLFFYPLDFTFV	SVM	NEGATIVE	-0.345909
211	Leish-111f	LSLLMLQPDYVKMVD	SVM	NEGATIVE	-0.351854
212	Leish-111f	LSLLMLQPDYVKMVD	SVM	NEGATIVE	-0.351854
213	Leish-111f	PEAFRKIQENPKLSL	SVM	NEGATIVE	-0.211645
214	Leish-111f	QKAVEEAYIDPEIAK	SVM	POSITIVE	0.0125497
215	Leish-111f	SLLMLQPDYVKMVDT	SVM	NEGATIVE	-0.467824
216	Leish-111f	TPEAFRKIQENPKLS	SVM	NEGATIVE	-0.13214
217	Leish-111f	VFTPEAFRKIQENPK	SVM	POSITIVE	0.0305836
218	Leish-111f	VLVLDEADEMLSQGF	SVM	POSITIVE	0.021475
219	Leish-111f	WVVLFFYPLDFTFVC	SVM	NEGATIVE	-0.132757
220	Leish-111f	ALTLMYLSGMKIPND	SVM	NEGATIVE	-0.736612
221	Leish-111f	DGRYRTIMKIQEMAS	SVM	NEGATIVE	-0.0840899
222	Leish-111f	DQIYEIFRFLPKDIQ	SVM	NEGATIVE	-0.885377
223	Leish-111f	FALTLMYLSGMKIPN	SVM	NEGATIVE	-0.502245
224	Leish-111f	GEFLSNSSKFCETFV	SVM	NEGATIVE	-0.812044
225	Leish-111f	GFADQIYEIFRFLPK	SVM	NEGATIVE	-0.58081
226	Leish-111f	GKWVVLFFYPLDFTF	SVM	NEGATIVE	-0.563461
227	Leish-111f	GKWVVLFFYPLDFTF	SVM	NEGATIVE	-0.563461
228	Leish-111f	LLMLQPDYVKMVDTV	SVM	NEGATIVE	-0.511486
229	Leish-111f	QRFALTLMYLSGMKI	SVM	NEGATIVE	-0.229217
230	Leish-111f	RFALTLMYLSGMKIP	SVM	NEGATIVE	-0.856345
231	Leish-111f	RLLEAFQFVEKHGEV	SVM	POSITIVE	0.599893
232	Leish-111f	SRIGEFLSNSSKFCE	SVM	NEGATIVE	-0.548546
233	Leish-111f	SSKINKLISAGIIRF	SVM	NEGATIVE	-0.0985295
234	Leish-111f	AGRYVEAVNYFSKAI	SVM	POSITIVE	0.153154
235	Leish-111f	ARVFTPEAFRKIQEN	SVM	POSITIVE	0.25888
236	Leish-111f	KGKWVVLFFYPLDFT	SVM	NEGATIVE	-0.713241
237	Leish-111f	KWVVLFFYPLDFTFV	SVM	NEGATIVE	-0.345909
238	Leish-111f	LTLMYLSGMKIPNDG	SVM	NEGATIVE	-1.06632
239	Leish-111f	SSKINKLISAGIIRF	SVM	NEGATIVE	-0.0985295
240	Leish-111f	SSYKGKWVVLFFYPL	SVM	NEGATIVE	-0.239498
241	Leish-111f	SYKGKWVVLFFYPLD	SVM	NEGATIVE	-0.522826
242	Leish-111f	TKQYNRALQAYNEGL	SVM	POSITIVE	0.465992
243	Leish-111f	WVVLFFYPLDFTFVC	SVM	NEGATIVE	-0.132757
244	Leish-111f	YKGKWVVLFFYPLDF	SVM	NEGATIVE	-0.599992
245	Leish-111f	DQRFALTLMYLSGMK	SVM	NEGATIVE	-0.295874
246	Leish-111f	GRYVEAVNYFSKAIQ	SVM	POSITIVE	0.0291558
247	Leish-111f	KINKLISAGIIRFGQ	SVM	POSITIVE	0.113921
248	Leish-111f	KQYNRALQAYNEGLK	SVM	POSITIVE	0.55725
249	Leish-111f	LDFRHNLIQGLVLSP	SVM	NEGATIVE	-0.599524
250	Leish-111f	PIARVFTPEAFRKIQ	SVM	POSITIVE	0.277577
251	Leish-111f	RTIMKIQEMASGQSA	SVM	NEGATIVE	-0.0192655
252	Leish-111f	SAGRYVEAVNYFSKA	SVM	POSITIVE	0.137226
253	Leish-111f	SKINKLISAGIIRFG	SVM	NEGATIVE	-0.0412675
254	Leish-111f	VDTVIRDPSQGRLYM	SVM	POSITIVE	0.163374
255	Leish-111f	VLFFYPLDFTFVCPT	SVM	NEGATIVE	-0.6204
256	Leish-111f	VVLFFYPLDFTFVCP	SVM	NEGATIVE	-0.587374
257	Leish-111f	WVVLFFYPLDFTFVC	SVM	NEGATIVE	-0.132757
258	Leish-111f	YMEDQRFALTLMYLS	SVM	NEGATIVE	-0.102026
259	Leish-111f	YRTIMKIQEMASGQS	SVM	NEGATIVE	-0.2266
260	Leish-111f	ADQIYEIFRFLPKDI	SVM	NEGATIVE	-0.683776
261	Leish-111f	FSAGRYVEAVNYFSK	SVM	POSITIVE	0.399438
262	Leish-111f	FWTKQYNRALQAYNE	SVM	POSITIVE	0.2651
263	Leish-111f	KGYVRRGAALHGMRR	SVM	NEGATIVE	-0.0291486
264	Leish-111f	LQAGVIVAVGTPGRV	SVM	POSITIVE	0.0268369
265	Leish-111f	LRKLQAGVIVAVGTP	SVM	NEGATIVE	-0.110433
266	Leish-111f	MVDTVIRDPSQGRLY	SVM	POSITIVE	0.130924
267	Leish-111f	RAMDDPEIAAIMQDS	SVM	NEGATIVE	-0.200975
268	Leish-111f	WTKQYNRALQAYNEG	SVM	POSITIVE	0.273568
269	Leish-111f	LYILNVSAVYFEQGD	SVM	NEGATIVE	-0.122279
270	Leish-111f	AMDDPEIAAIMQDSY	SVM	NEGATIVE	-0.247586
271	Leish-111f	DEQNSVLYSNRSACF	SVM	NEGATIVE	-0.381228
272	Leish-111f	DFRHNLIQGLVLSPT	SVM	NEGATIVE	-0.452086
273	Leish-111f	EDKFPEAVAAYTEAI	SVM	POSITIVE	0.176001
274	Leish-111f	EHQKAVEEAYIDPEI	SVM	NEGATIVE	-0.180925
275	Leish-111f	IPMLADKTKSIARSY	SVM	NEGATIVE	-0.430253
276	Leish-111f	IQEYMKDSGISSKIN	SVM	NEGATIVE	-0.492719
277	Leish-111f	KLSLLMLQPDYVKMV	SVM	NEGATIVE	-0.74325
278	Leish-111f	LRQITVNDMPVGRSV	SVM	NEGATIVE	-0.524978
279	Leish-111f	LSSYKGKWVVLFFYP	SVM	NEGATIVE	-0.785418
280	Leish-111f	MDDPEIAAIMQDSYM	SVM	NEGATIVE	-0.404935
281	Leish-111f	MLQPDYVKMVDTVIR	SVM	NEGATIVE	-0.271948
282	Leish-111f	MLRQITVNDMPVGRS	SVM	NEGATIVE	-0.319536
283	Leish-111f	NPKLSLLMLQPDYVK	SVM	NEGATIVE	-0.704045
284	Leish-111f	NYFSKAIQLDEQNSV	SVM	NEGATIVE	-0.379496
285	Leish-111f	QIYEIFRFLPKDIQV	SVM	NEGATIVE	-0.411297
286	Leish-111f	YFWTKQYNRALQAYN	SVM	POSITIVE	0.0987091
287	Leish-111f	LMPNGSFKKISLSSY	SVM	NEGATIVE	-0.142947
288	Leish-111f	DFRHNLIQGLVLSPT	SVM	NEGATIVE	-0.452086
289	Leish-111f	DKFPEAVAAYTEAIK	SVM	POSITIVE	0.472685
290	Leish-111f	DLRKLQAGVIVAVGT	SVM	NEGATIVE	-0.000810702
291	Leish-111f	DPNNTLYILNVSAVY	SVM	POSITIVE	0.141829
292	Leish-111f	EHQKAVEEAYIDPEI	SVM	NEGATIVE	-0.180925
293	Leish-111f	ISSKINKLISAGIIR	SVM	POSITIVE	0.358324
294	Leish-111f	KEDKFPEAVAAYTEA	SVM	POSITIVE	0.0896003
295	Leish-111f	LQPDYVKMVDTVIRD	SVM	NEGATIVE	-0.111342
296	Leish-111f	PKLSLLMLQPDYVKM	SVM	NEGATIVE	-0.783306
297	Leish-111f	QIYEIFRFLPKDIQV	SVM	NEGATIVE	-0.411297
298	Leish-111f	QRFALTLMYLSGMKI	SVM	NEGATIVE	-0.229217
299	Leish-111f	RIQEYMKDSGISSKI	SVM	NEGATIVE	-0.305386
300	Leish-111f	RQRKYEAAIDLYKRA	SVM	NEGATIVE	-0.25087
301	Leish-111f	NGSFKKISLSSYKGK	SVM	NEGATIVE	-0.113404
302	Leish-111f	CKDGRYRTIMKIQEM	SVM	NEGATIVE	-0.432241
303	Leish-111f	DGRYRTIMKIQEMAS	SVM	NEGATIVE	-0.0840899
304	Leish-111f	EVALMPNGSFKKISL	SVM	POSITIVE	0.052142
305	Leish-111f	GRYRTIMKIQEMASG	SVM	NEGATIVE	-0.097927
306	Leish-111f	IQENPKLSLLMLQPD	SVM	NEGATIVE	-0.804398
307	Leish-111f	KDGRYRTIMKIQEMA	SVM	NEGATIVE	-0.199653
308	Leish-111f	LSPTRELALQTAEVI	SVM	NEGATIVE	-0.334786
309	Leish-111f	QEYMKDSGISSKINK	SVM	NEGATIVE	-0.203475
310	Leish-111f	RGLFIIDPHGMLRQI	SVM	POSITIVE	0.31232
311	Leish-111f	RLLEAFQFVEKHGEV	SVM	POSITIVE	0.599893
312	Leish-111f	RTESLRVLVLDEADE	SVM	POSITIVE	0.297714
313	Leish-111f	SPTRELALQTAEVIS	SVM	NEGATIVE	-0.390408
314	Leish-111f	YILNVSAVYFEQGDY	SVM	POSITIVE	0.212447
315	Leish-111f	ARVFTPEAFRKIQEN	SVM	POSITIVE	0.25888
316	Leish-111f	DDLRKLQAGVIVAVG	SVM	POSITIVE	0.0275826
317	Leish-111f	DLRKLQAGVIVAVGT	SVM	NEGATIVE	-0.000810702
318	Leish-111f	DPIARVFTPEAFRKI	SVM	POSITIVE	0.495139
319	Leish-111f	FADQIYEIFRFLPKD	SVM	NEGATIVE	-0.527849
320	Leish-111f	IAAIMQDSYMQLVLK	SVM	NEGATIVE	-0.213008
321	Leish-111f	IARVFTPEAFRKIQE	SVM	POSITIVE	0.116583
322	Leish-111f	KLQAGVIVAVGTPGR	SVM	POSITIVE	0.104079
323	Leish-111f	KWVVLFFYPLDFTFV	SVM	NEGATIVE	-0.345909
324	Leish-111f	LRKLQAGVIVAVGTP	SVM	NEGATIVE	-0.110433
325	Leish-111f	PIARVFTPEAFRKIQ	SVM	POSITIVE	0.277577
326	Leish-111f	PNGSFKKISLSSYKG	SVM	NEGATIVE	-0.370026
327	Leish-111f	QDDLRKLQAGVIVAV	SVM	POSITIVE	0.00232753
328	Leish-111f	QENPKLSLLMLQPDY	SVM	NEGATIVE	-0.510696
329	Leish-111f	RKLQAGVIVAVGTPG	SVM	POSITIVE	0.0818214
330	Leish-111f	SSKINKLISAGIIRF	SVM	NEGATIVE	-0.0985295
331	Leish-111f	MPNGSFKKISLSSYK	SVM	NEGATIVE	-0.376479
332	Leish-111f	ISSKINKLISAGIIR	SVM	POSITIVE	0.358324
333	Leish-111f	DDLRKLQAGVIVAVG	SVM	POSITIVE	0.0275826
334	Leish-111f	DFVKGYARKGHAYFW	SVM	POSITIVE	0.286995
335	Leish-111f	DKFPEAVAAYTEAIK	SVM	POSITIVE	0.472685
336	Leish-111f	DQIYEIFRFLPKDIQ	SVM	NEGATIVE	-0.885377
337	Leish-111f	EDQRFALTLMYLSGM	SVM	NEGATIVE	-0.14862
338	Leish-111f	GNKLYLSKKFEEALT	SVM	NEGATIVE	-0.165054
339	Leish-111f	GRLYMEDQRFALTLM	SVM	POSITIVE	0.0553687
340	Leish-111f	IARVFTPEAFRKIQE	SVM	POSITIVE	0.116583
341	Leish-111f	LLQRLDFRHNLIQGL	SVM	POSITIVE	0.0912054
342	Leish-111f	LSQGFADQIYEIFRF	SVM	NEGATIVE	-0.603452
343	Leish-111f	LYMEDQRFALTLMYL	SVM	POSITIVE	0.155826
344	Leish-111f	MEDQRFALTLMYLSG	SVM	NEGATIVE	-0.178626
345	Leish-111f	NKLYLSKKFEEALTK	SVM	NEGATIVE	-0.303978
346	Leish-111f	QAGVIVAVGTPGRVS	SVM	POSITIVE	0.0912128
347	Leish-111f	QGFADQIYEIFRFLP	SVM	NEGATIVE	-0.667966
348	Leish-111f	QIYEIFRFLPKDIQV	SVM	NEGATIVE	-0.411297
349	Leish-111f	RKLQAGVIVAVGTPG	SVM	POSITIVE	0.0818214
350	Leish-111f	RKLQAGVIVAVGTPG	SVM	POSITIVE	0.0818214
351	Leish-111f	RLDFRHNLIQGLVLS	SVM	NEGATIVE	-0.239695
352	Leish-111f	SKINKLISAGIIRFG	SVM	NEGATIVE	-0.0412675
353	Leish-111f	SQGFADQIYEIFRFL	SVM	NEGATIVE	-0.402509
354	Leish-111f	SSKINKLISAGIIRF	SVM	NEGATIVE	-0.0985295
355	Leish-111f	VIKRGALRTESLRVL	SVM	POSITIVE	0.909123
356	Leish-111f	VVLFFYPLDFTFVCP	SVM	NEGATIVE	-0.587374
357	Leish-111f	YMEDQRFALTLMYLS	SVM	NEGATIVE	-0.102026
358	Leish-111f	GSFKKISLSSYKGKW	SVM	NEGATIVE	-0.246726
359	Leish-111f	AFRKIQENPKLSLLM	SVM	NEGATIVE	-0.37519
360	Leish-111f	AGVIVAVGTPGRVSD	SVM	POSITIVE	0.244197
361	Leish-111f	DQIYEIFRFLPKDIQ	SVM	NEGATIVE	-0.885377
362	Leish-111f	FRHNLIQGLVLSPTR	SVM	NEGATIVE	-0.219687
363	Leish-111f	FRKIQENPKLSLLML	SVM	NEGATIVE	-0.383415
364	Leish-111f	HQKAVEEAYIDPEIA	SVM	NEGATIVE	-0.12358
365	Leish-111f	IYEIFRFLPKDIQVA	SVM	NEGATIVE	-0.686423
366	Leish-111f	KFPEAVAAYTEAIKR	SVM	POSITIVE	0.455458
367	Leish-111f	MEDQRFALTLMYLSG	SVM	NEGATIVE	-0.178626
368	Leish-111f	NNTLYILNVSAVYFE	SVM	NEGATIVE	-0.0715915
369	Leish-111f	QGFADQIYEIFRFLP	SVM	NEGATIVE	-0.667966
370	Leish-111f	QIYEIFRFLPKDIQV	SVM	NEGATIVE	-0.411297
371	Leish-111f	RLYMEDQRFALTLMY	SVM	POSITIVE	0.08498
372	Leish-111f	SKINKLISAGIIRFG	SVM	NEGATIVE	-0.0412675
373	Leish-111f	SLSSYKGKWVVLFFY	SVM	NEGATIVE	-0.457325
374	Leish-111f	TESLRVLVLDEADEM	SVM	POSITIVE	0.199522
375	Leish-111f	TRIQEYMKDSGISSK	SVM	NEGATIVE	-0.126722
376	Leish-111f	DQRFALTLMYLSGMK	SVM	NEGATIVE	-0.295874
377	Leish-111f	DTVIRDPSQGRLYME	SVM	POSITIVE	0.331031
378	Leish-111f	ESLRVLVLDEADEML	SVM	POSITIVE	0.377493
379	Leish-111f	GISSKINKLISAGII	SVM	POSITIVE	0.363378
380	Leish-111f	GKWVVLFFYPLDFTF	SVM	NEGATIVE	-0.563461
381	Leish-111f	ISSKINKLISAGIIR	SVM	POSITIVE	0.358324
382	Leish-111f	ISSKINKLISAGIIR	SVM	POSITIVE	0.358324
383	Leish-111f	KEDKFPEAVAAYTEA	SVM	POSITIVE	0.0896003
384	Leish-111f	LYILNVSAVYFEQGD	SVM	NEGATIVE	-0.122279
385	Leish-111f	PNNTLYILNVSAVYF	SVM	NEGATIVE	-0.206035
386	Leish-111f	QGRLYMEDQRFALTL	SVM	POSITIVE	0.205391
387	Leish-111f	QKAVEEAYIDPEIAK	SVM	POSITIVE	0.0125497
388	Leish-111f	QRQRKYEAAIDLYKR	SVM	POSITIVE	0.102547
389	Leish-111f	RVFTPEAFRKIQENP	SVM	POSITIVE	0.0566727
390	Leish-111f	DDPEIAAIMQDSYMQ	SVM	NEGATIVE	-0.165102
391	Leish-111f	EEVLRLLEAFQFVEK	SVM	POSITIVE	0.330085
392	Leish-111f	EFSAGRYVEAVNYFS	SVM	POSITIVE	0.253792
393	Leish-111f	EGNKLYLSKKFEEAL	SVM	NEGATIVE	-0.0897014
394	Leish-111f	EIAAIMQDSYMQLVL	SVM	NEGATIVE	-0.192579
395	Leish-111f	EVLRLLEAFQFVEKH	SVM	POSITIVE	0.317183
396	Leish-111f	GNKLYLSKKFEEALT	SVM	NEGATIVE	-0.165054
397	Leish-111f	GRYRTIMKIQEMASG	SVM	NEGATIVE	-0.097927
398	Leish-111f	ISRIGEFLSNSSKFC	SVM	NEGATIVE	-0.119972
399	Leish-111f	KAVEEAYIDPEIAKQ	SVM	NEGATIVE	-0.16443
400	Leish-111f	LIQGLVLSPTRELAL	SVM	NEGATIVE	-0.655044
401	Leish-111f	LRLLEAFQFVEKHGE	SVM	POSITIVE	0.266868
402	Leish-111f	MPEEVLELTKKFMRD	SVM	NEGATIVE	-0.0724186
403	Leish-111f	NKLYLSKKFEEALTK	SVM	NEGATIVE	-0.303978
404	Leish-111f	QRFALTLMYLSGMKI	SVM	NEGATIVE	-0.229217
405	Leish-111f	RYDDAIAAYEKGLKV	SVM	POSITIVE	0.128688
406	Leish-111f	SLRVLVLDEADEMLS	SVM	POSITIVE	0.243847
407	Leish-111f	SQGRLYMEDQRFALT	SVM	POSITIVE	0.0921775
408	Leish-111f	SYSNRAAAYIKLGAF	SVM	POSITIVE	0.278607
409	Leish-111f	TMPEEVLELTKKFMR	SVM	POSITIVE	0.311499
410	Leish-111f	VALFSATMPEEVLEL	SVM	POSITIVE	0.356864
411	Leish-111f	VALMPNGSFKKISLS	SVM	NEGATIVE	-0.06157
412	Leish-111f	VEEAYIDPEIAKQKK	SVM	NEGATIVE	-0.348791
413	Leish-111f	VLRLLEAFQFVEKHG	SVM	POSITIVE	0.461941
414	Leish-111f	AAIMQDSYMQLVLKE	SVM	NEGATIVE	-0.334889
415	Leish-111f	AKGYVRRGAALHGMR	SVM	POSITIVE	0.0567025
416	Leish-111f	DPIARVFTPEAFRKI	SVM	POSITIVE	0.495139
417	Leish-111f	EEVALMPNGSFKKIS	SVM	POSITIVE	0.0479289
418	Leish-111f	FFYPLDFTFVCPTEV	SVM	NEGATIVE	-0.4004
419	Leish-111f	GGLGTMAIPMLADKT	SVM	NEGATIVE	-0.472285
420	Leish-111f	GYVRRGAALHGMRRY	SVM	POSITIVE	0.134911
421	Leish-111f	IQVALFSATMPEEVL	SVM	NEGATIVE	-0.014763
422	Leish-111f	KGGLGTMAIPMLADK	SVM	NEGATIVE	-0.588466
423	Leish-111f	KLYLSKKFEEALTKY	SVM	NEGATIVE	-0.378659
424	Leish-111f	NKLYLSKKFEEALTK	SVM	NEGATIVE	-0.303978
425	Leish-111f	NTLYILNVSAVYFEQ	SVM	NEGATIVE	-0.219747
426	Leish-111f	RYRTIMKIQEMASGQ	SVM	NEGATIVE	-0.236999
427	Leish-111f	SGISSKINKLISAGI	SVM	POSITIVE	0.142975
428	Leish-111f	TRELALQTAEVISRI	SVM	NEGATIVE	-0.0150749
429	Leish-111f	VAYRGLFIIDPHGML	SVM	POSITIVE	0.528202
430	Leish-111f	VEEVLRLLEAFQFVE	SVM	POSITIVE	0.316298
431	Leish-111f	YRGLFIIDPHGMLRQ	SVM	POSITIVE	0.30387
432	Leish-111f	ALRTESLRVLVLDEA	SVM	POSITIVE	0.659202
433	Leish-111f	FADQIYEIFRFLPKD	SVM	NEGATIVE	-0.527849
434	Leish-111f	GISSKINKLISAGII	SVM	POSITIVE	0.363378
435	Leish-111f	GISSKINKLISAGII	SVM	POSITIVE	0.363378
436	Leish-111f	GLGTMAIPMLADKTK	SVM	NEGATIVE	-0.687434
437	Leish-111f	GVAYRGLFIIDPHGM	SVM	POSITIVE	0.362743
438	Leish-111f	KLSLLMLQPDYVKMV	SVM	NEGATIVE	-0.74325
439	Leish-111f	KLSLLMLQPDYVKMV	SVM	NEGATIVE	-0.74325
440	Leish-111f	LRTESLRVLVLDEAD	SVM	POSITIVE	0.545126
441	Leish-111f	LVLDEADEMLSQGFA	SVM	POSITIVE	0.0230969
442	Leish-111f	QDDLRKLQAGVIVAV	SVM	POSITIVE	0.00232753
443	Leish-111f	RLLEAFQFVEKHGEV	SVM	POSITIVE	0.599893
444	Leish-111f	RSVEEVLRLLEAFQF	SVM	POSITIVE	0.00672298
445	Leish-111f	SQGFADQIYEIFRFL	SVM	NEGATIVE	-0.402509
446	Leish-111f	TIMKIQEMASGQSAD	SVM	NEGATIVE	-0.164738
447	Leish-111f	VLVLDEADEMLSQGF	SVM	POSITIVE	0.021475
448	Leish-111f	VVLFFYPLDFTFVCP	SVM	NEGATIVE	-0.587374
449	Leish-111f	WVVLFFYPLDFTFVC	SVM	NEGATIVE	-0.132757
450	Leish-111f	ALRTESLRVLVLDEA	SVM	POSITIVE	0.659202
451	Leish-111f	DDLRKLQAGVIVAVG	SVM	POSITIVE	0.0275826
452	Leish-111f	EAAIDLYKRALVEWR	SVM	POSITIVE	0.0915744
453	Leish-111f	EEGNKLYLSKKFEEA	SVM	NEGATIVE	-0.438879
454	Leish-111f	GNKLYLSKKFEEALT	SVM	NEGATIVE	-0.165054
455	Leish-111f	KKGGLGTMAIPMLAD	SVM	NEGATIVE	-0.330954
456	Leish-111f	KMVDTVIRDPSQGRL	SVM	NEGATIVE	-0.0664861
457	Leish-111f	KMVDTVIRDPSQGRL	SVM	NEGATIVE	-0.0664861
458	Leish-111f	KTGAFSIGLLQRLDF	SVM	POSITIVE	0.273131
459	Leish-111f	LFFYPLDFTFVCPTE	SVM	NEGATIVE	-0.554081
460	Leish-111f	LFSATMPEEVLELTK	SVM	NEGATIVE	-0.0561652
461	Leish-111f	LFSATMPEEVLELTK	SVM	NEGATIVE	-0.0561652
462	Leish-111f	LRTESLRVLVLDEAD	SVM	POSITIVE	0.545126
463	Leish-111f	LYMEDQRFALTLMYL	SVM	POSITIVE	0.155826
464	Leish-111f	MEDQRFALTLMYLSG	SVM	NEGATIVE	-0.178626
465	Leish-111f	NNTLYILNVSAVYFE	SVM	NEGATIVE	-0.0715915
466	Leish-111f	NTLYILNVSAVYFEQ	SVM	NEGATIVE	-0.219747
467	Leish-111f	PNNTLYILNVSAVYF	SVM	NEGATIVE	-0.206035
468	Leish-111f	PTRELALQTAEVISR	SVM	NEGATIVE	-0.0742323
469	Leish-111f	QDDLRKLQAGVIVAV	SVM	POSITIVE	0.00232753
470	Leish-111f	QVALFSATMPEEVLE	SVM	POSITIVE	0.252409
471	Leish-111f	SSKINKLISAGIIRF	SVM	NEGATIVE	-0.0985295
472	Leish-111f	VLFFYPLDFTFVCPT	SVM	NEGATIVE	-0.6204
473	Leish-111f	VVLFFYPLDFTFVCP	SVM	NEGATIVE	-0.587374
474	Leish-111f	AAIDLYKRALVEWRN	SVM	NEGATIVE	-0.242566
475	Leish-111f	AIMQDSYMQLVLKEM	SVM	NEGATIVE	-0.380443
476	Leish-111f	DDLRKLQAGVIVAVG	SVM	POSITIVE	0.0275826
477	Leish-111f	EGNKLYLSKKFEEAL	SVM	NEGATIVE	-0.0897014
478	Leish-111f	GALRTESLRVLVLDE	SVM	POSITIVE	0.643769
479	Leish-111f	GLFIIDPHGMLRQIT	SVM	POSITIVE	0.0952607
480	Leish-111f	HNLIQGLVLSPTREL	SVM	NEGATIVE	-0.686213
481	Leish-111f	KYEAAIDLYKRALVE	SVM	NEGATIVE	-0.364518
482	Leish-111f	LSLLMLQPDYVKMVD	SVM	NEGATIVE	-0.351854
483	Leish-111f	LVLDEADEMLSQGFA	SVM	POSITIVE	0.0230969
484	Leish-111f	PGVRPIPSFDDMPLH	SVM	POSITIVE	0.299847
485	Leish-111f	PKDIQVALFSATMPE	SVM	NEGATIVE	-0.39268
486	Leish-111f	VVLFFYPLDFTFVCP	SVM	NEGATIVE	-0.587374
487	Leish-111f	AVEEAYIDPEIAKQK	SVM	NEGATIVE	-0.247127
488	Leish-111f	EFLSNSSKFCETFVG	SVM	NEGATIVE	-0.807147
489	Leish-111f	FFYPLDFTFVCPTEV	SVM	NEGATIVE	-0.4004
490	Leish-111f	GALRTESLRVLVLDE	SVM	POSITIVE	0.643769
491	Leish-111f	GRYVEAVNYFSKAIQ	SVM	POSITIVE	0.0291558
492	Leish-111f	GVRPIPSFDDMPLHQ	SVM	POSITIVE	0.0222705
493	Leish-111f	IFRFLPKDIQVALFS	SVM	NEGATIVE	-0.863405
494	Leish-111f	IQEYMKDSGISSKIN	SVM	NEGATIVE	-0.492719
495	Leish-111f	ISSKINKLISAGIIR	SVM	POSITIVE	0.358324
496	Leish-111f	KLYLSKKFEEALTKY	SVM	NEGATIVE	-0.378659
497	Leish-111f	LTDNEKEALALKEEG	SVM	NEGATIVE	-0.144889
498	Leish-111f	QRKYEAAIDLYKRAL	SVM	POSITIVE	0.105891
499	Leish-111f	QRLDFRHNLIQGLVL	SVM	POSITIVE	0.0238845
500	Leish-111f	RFALTLMYLSGMKIP	SVM	NEGATIVE	-0.856345
501	Leish-111f	RIQEYMKDSGISSKI	SVM	NEGATIVE	-0.305386
502	Leish-111f	RYVEAVNYFSKAIQL	SVM	NEGATIVE	-0.0369633
503	Leish-111f	SKINKLISAGIIRFG	SVM	NEGATIVE	-0.0412675
504	Leish-111f	VLFFYPLDFTFVCPT	SVM	NEGATIVE	-0.6204
505	Leish-111f	YEAAIDLYKRALVEW	SVM	NEGATIVE	-0.230506
506	Leish-111f	YMEDQRFALTLMYLS	SVM	NEGATIVE	-0.102026
507	Leish-111f	YRGLFIIDPHGMLRQ	SVM	POSITIVE	0.30387
508	Leish-111f	YSNRAAAYIKLGAFN	SVM	POSITIVE	0.121011
509	Leish-111f	SGISSKINKLISAGI	SVM	POSITIVE	0.142975
510	Leish-111f	DFRHNLIQGLVLSPT	SVM	NEGATIVE	-0.452086
511	Leish-111f	ALFSATMPEEVLELT	SVM	POSITIVE	0.103776
512	Leish-111f	DFTFVCPTEVIAFSD	SVM	POSITIVE	0.117982
513	Leish-111f	DGRYRTIMKIQEMAS	SVM	NEGATIVE	-0.0840899
514	Leish-111f	FKEDKFPEAVAAYTE	SVM	NEGATIVE	-0.0321919
515	Leish-111f	FTFVCPTEVIAFSDS	SVM	POSITIVE	0.000771874
516	Leish-111f	GVIVAVGTPGRVSDV	SVM	POSITIVE	0.257226
517	Leish-111f	KAVEEAYIDPEIAKQ	SVM	NEGATIVE	-0.16443
518	Leish-111f	PKLSLLMLQPDYVKM	SVM	NEGATIVE	-0.783306
519	Leish-111f	PTRIQEYMKDSGISS	SVM	POSITIVE	0.00482689
520	Leish-111f	QEYMKDSGISSKINK	SVM	NEGATIVE	-0.203475
521	Leish-111f	QKAVEEAYIDPEIAK	SVM	POSITIVE	0.0125497
522	Leish-111f	RGLFIIDPHGMLRQI	SVM	POSITIVE	0.31232
523	Leish-111f	TRIQEYMKDSGISSK	SVM	NEGATIVE	-0.126722
524	Leish-111f	VEEVLRLLEAFQFVE	SVM	POSITIVE	0.316298
525	Leish-111f	VQDDLRKLQAGVIVA	SVM	POSITIVE	0.0909883
526	Leish-111f	YFWTKQYNRALQAYN	SVM	POSITIVE	0.0987091
527	Leish-111f	AYFWTKQYNRALQAY	SVM	POSITIVE	0.127107
528	Leish-111f	DEMLSQGFADQIYEI	SVM	NEGATIVE	-0.135243
529	Leish-111f	EDQRFALTLMYLSGM	SVM	NEGATIVE	-0.14862
530	Leish-111f	EKGLKVDPSNSGCAQ	SVM	POSITIVE	0.196376
531	Leish-111f	EMLSQGFADQIYEIF	SVM	NEGATIVE	-0.535658
532	Leish-111f	EMLSQGFADQIYEIF	SVM	NEGATIVE	-0.535658
533	Leish-111f	ENPKLSLLMLQPDYV	SVM	NEGATIVE	-0.464746
534	Leish-111f	EVIAFSDSVSRFNEL	SVM	NEGATIVE	-0.1705
535	Leish-111f	FEEVALMPNGSFKKI	SVM	NEGATIVE	-0.108465
536	Leish-111f	FIIDPHGMLRQITVN	SVM	POSITIVE	0.119431
537	Leish-111f	FRFLPKDIQVALFSA	SVM	NEGATIVE	-0.902312
538	Leish-111f	FRHNLIQGLVLSPTR	SVM	NEGATIVE	-0.219687
539	Leish-111f	KFPEAVAAYTEAIKR	SVM	POSITIVE	0.455458
540	Leish-111f	MLSQGFADQIYEIFR	SVM	NEGATIVE	-0.135069
541	Leish-111f	NPKLSLLMLQPDYVK	SVM	NEGATIVE	-0.704045
542	Leish-111f	QGVAYRGLFIIDPHG	SVM	POSITIVE	0.469845
543	Leish-111f	RELALQTAEVISRIG	SVM	NEGATIVE	-0.418416
544	Leish-111f	RVQDDLRKLQAGVIV	SVM	POSITIVE	0.0793754
545	Leish-111f	VIVAVGTPGRVSDVI	SVM	POSITIVE	0.377615
546	Leish-111f	VRPIPSFDDMPLHQN	SVM	POSITIVE	0.15095
547	Leish-111f	YMEDQRFALTLMYLS	SVM	NEGATIVE	-0.102026
548	Leish-111f	ADQIYEIFRFLPKDI	SVM	NEGATIVE	-0.683776
549	Leish-111f	EEVLRLLEAFQFVEK	SVM	POSITIVE	0.330085
550	Leish-111f	EVLRLLEAFQFVEKH	SVM	POSITIVE	0.317183
551	Leish-111f	GISSKINKLISAGII	SVM	POSITIVE	0.363378
552	Leish-111f	KGKWVVLFFYPLDFT	SVM	NEGATIVE	-0.713241
553	Leish-111f	KKFEEALTKYQEAQV	SVM	POSITIVE	0.328755
554	Leish-111f	KLSLLMLQPDYVKMV	SVM	NEGATIVE	-0.74325
555	Leish-111f	KLYLSKKFEEALTKY	SVM	NEGATIVE	-0.378659
556	Leish-111f	LSKKFEEALTKYQEA	SVM	NEGATIVE	-0.108984
557	Leish-111f	LSLLMLQPDYVKMVD	SVM	NEGATIVE	-0.351854
558	Leish-111f	LYLSKKFEEALTKYQ	SVM	NEGATIVE	-0.36917
559	Leish-111f	NLIQGLVLSPTRELA	SVM	NEGATIVE	-0.637495
560	Leish-111f	PEIAAIMQDSYMQLV	SVM	NEGATIVE	-0.159091
561	Leish-111f	QVALFSATMPEEVLE	SVM	POSITIVE	0.252409
562	Leish-111f	RLYMEDQRFALTLMY	SVM	POSITIVE	0.08498
563	Leish-111f	RSVEEVLRLLEAFQF	SVM	POSITIVE	0.00672298
564	Leish-111f	SKKFEEALTKYQEAQ	SVM	POSITIVE	0.141841
565	Leish-111f	SSKINKLISAGIIRF	SVM	NEGATIVE	-0.0985295
566	Leish-111f	SVEEVLRLLEAFQFV	SVM	POSITIVE	0.472185
567	Leish-111f	TGAFSIGLLQRLDFR	SVM	POSITIVE	0.744399
568	Leish-111f	TRELALQTAEVISRI	SVM	NEGATIVE	-0.0150749
569	Leish-111f	VEEVLRLLEAFQFVE	SVM	POSITIVE	0.316298
570	Leish-111f	VQDDLRKLQAGVIVA	SVM	POSITIVE	0.0909883
571	Leish-111f	YLSKKFEEALTKYQE	SVM	NEGATIVE	-0.221019
572	Leish-111f	YTIIAKLMTRNALCL	SVM	NEGATIVE	-0.0516822
573	Leish-111f	AIQLDEQNSVLYSNR	SVM	NEGATIVE	-0.413746
574	Leish-111f	DPNNTLYILNVSAVY	SVM	POSITIVE	0.141829
575	Leish-111f	FSKAIQLDEQNSVLY	SVM	NEGATIVE	-0.461343
576	Leish-111f	GFADQIYEIFRFLPK	SVM	NEGATIVE	-0.58081
577	Leish-111f	INKLISAGIIRFGQE	SVM	POSITIVE	0.405108
578	Leish-111f	IQGLVLSPTRELALQ	SVM	NEGATIVE	-0.732883
579	Leish-111f	IQLDEQNSVLYSNRS	SVM	NEGATIVE	-0.488708
580	Leish-111f	IQVALFSATMPEEVL	SVM	NEGATIVE	-0.014763
581	Leish-111f	KAIQLDEQNSVLYSN	SVM	NEGATIVE	-0.558629
582	Leish-111f	LDFRHNLIQGLVLSP	SVM	NEGATIVE	-0.599524
583	Leish-111f	MEDQRFALTLMYLSG	SVM	NEGATIVE	-0.178626
584	Leish-111f	NYFSKAIQLDEQNSV	SVM	NEGATIVE	-0.379496
585	Leish-111f	PKLSLLMLQPDYVKM	SVM	NEGATIVE	-0.783306
586	Leish-111f	RTESLRVLVLDEADE	SVM	POSITIVE	0.297714
587	Leish-111f	RTIMKIQEMASGQSA	SVM	NEGATIVE	-0.0192655
588	Leish-111f	SKAIQLDEQNSVLYS	SVM	NEGATIVE	-0.548956
589	Leish-111f	SKINKLISAGIIRFG	SVM	NEGATIVE	-0.0412675
590	Leish-111f	VLFFYPLDFTFVCPT	SVM	NEGATIVE	-0.6204
591	Leish-111f	YEKGLKVDPSNSGCA	SVM	POSITIVE	0.149344
592	Leish-111f	YFSKAIQLDEQNSVL	SVM	NEGATIVE	-0.432612
593	Leish-111f	LSLLMLQPDYVKMVD	SVM	NEGATIVE	-0.351854
594	Leish-111f	EEVLRLLEAFQFVEK	SVM	POSITIVE	0.330085
595	Leish-111f	KINKLISAGIIRFGQ	SVM	POSITIVE	0.113921
596	Leish-111f	KLQAGVIVAVGTPGR	SVM	POSITIVE	0.104079
597	Leish-111f	LSQGFADQIYEIFRF	SVM	NEGATIVE	-0.603452
598	Leish-111f	MEDQRFALTLMYLSG	SVM	NEGATIVE	-0.178626
599	Leish-111f	VALFSATMPEEVLEL	SVM	POSITIVE	0.356864
600	Leish-111f	VLRLLEAFQFVEKHG	SVM	POSITIVE	0.461941
601	Leish-111f	YILNVSAVYFEQGDY	SVM	POSITIVE	0.212447
602	Leish-111f	APQDQSFLDDQPGVR	SVM	NEGATIVE	-0.061025
603	Leish-111f	CDYTIIAKLMTRNAL	SVM	NEGATIVE	-0.054479
604	Leish-111f	DKIAPQDQSFLDDQP	SVM	NEGATIVE	-0.659892
605	Leish-111f	GMLRQITVNDMPVGR	SVM	NEGATIVE	-0.0771261
606	Leish-111f	IAPQDQSFLDDQPGV	SVM	NEGATIVE	-0.158015
607	Leish-111f	IQVALFSATMPEEVL	SVM	NEGATIVE	-0.014763
608	Leish-111f	ISSKINKLISAGIIR	SVM	POSITIVE	0.358324
609	Leish-111f	KGKWVVLFFYPLDFT	SVM	NEGATIVE	-0.713241
610	Leish-111f	KGLKVDPSNSGCAQG	SVM	POSITIVE	0.204043
611	Leish-111f	KIAPQDQSFLDDQPG	SVM	NEGATIVE	-0.397535
612	Leish-111f	MLSQGFADQIYEIFR	SVM	NEGATIVE	-0.135069
613	Leish-111f	PQDQSFLDDQPGVRP	SVM	NEGATIVE	-0.0158503
614	Leish-111f	RELALQTAEVISRIG	SVM	NEGATIVE	-0.418416
615	Leish-111f	RYRTIMKIQEMASGQ	SVM	NEGATIVE	-0.236999
616	Leish-111f	SVEEVLRLLEAFQFV	SVM	POSITIVE	0.472185
617	Leish-111f	TVIRDPSQGRLYMED	SVM	POSITIVE	0.223534
618	Leish-111f	AKINSPAPSFEEVAL	SVM	NEGATIVE	-0.00471451
619	Leish-111f	DIQVALFSATMPEEV	SVM	POSITIVE	0.0257479
620	Leish-111f	GFADQIYEIFRFLPK	SVM	NEGATIVE	-0.58081
621	Leish-111f	KEHQKAVEEAYIDPE	SVM	NEGATIVE	-0.175013
622	Leish-111f	KINSPAPSFEEVALM	SVM	NEGATIVE	-0.176409
623	Leish-111f	KPDFVKGYARKGHAY	SVM	POSITIVE	0.218938
624	Leish-111f	LYMEDQRFALTLMYL	SVM	POSITIVE	0.155826
625	Leish-111f	LYMEDQRFALTLMYL	SVM	POSITIVE	0.155826
626	Leish-111f	PDFVKGYARKGHAYF	SVM	NEGATIVE	-0.122117
627	Leish-111f	PDYVKMVDTVIRDPS	SVM	POSITIVE	0.0225963
628	Leish-111f	PKDIQVALFSATMPE	SVM	NEGATIVE	-0.39268
629	Leish-111f	RVFTPEAFRKIQENP	SVM	POSITIVE	0.0566727
630	Leish-111f	SFKKISLSSYKGKWV	SVM	NEGATIVE	-0.357658
631	Leish-111f	SQGFADQIYEIFRFL	SVM	NEGATIVE	-0.402509
632	Leish-111f	TDNEKEALALKEEGN	SVM	POSITIVE	0.0896145
633	Leish-111f	TEAIKRNPAEHTSYS	SVM	NEGATIVE	-0.107332
634	Leish-111f	TIIAKLMTRNALCLQ	SVM	NEGATIVE	-0.0151826
635	Leish-111f	TLYILNVSAVYFEQG	SVM	NEGATIVE	-0.0053789
636	Leish-111f	TSYSNRAAAYIKLGA	SVM	POSITIVE	0.371362
637	Leish-111f	VALFSATMPEEVLEL	SVM	POSITIVE	0.356864
638	Leish-111f	VEEVLRLLEAFQFVE	SVM	POSITIVE	0.316298
639	Leish-111f	VIRDPSQGRLYMEDQ	SVM	POSITIVE	0.0380439
640	Leish-111f	VKMVDTVIRDPSQGR	SVM	POSITIVE	0.056489
641	Leish-111f	YTIIAKLMTRNALCL	SVM	NEGATIVE	-0.0516822
642	Leish-111f	KINKLISAGIIRFGQ	SVM	POSITIVE	0.113921
643	Leish-111f	AVEEAYIDPEIAKQK	SVM	NEGATIVE	-0.247127
644	Leish-111f	AYRGLFIIDPHGMLR	SVM	POSITIVE	0.667308
645	Leish-111f	DFRHNLIQGLVLSPT	SVM	NEGATIVE	-0.452086
646	Leish-111f	EIAAIMQDSYMQLVL	SVM	NEGATIVE	-0.192579
647	Leish-111f	GAFSIGLLQRLDFRH	SVM	POSITIVE	0.525333
648	Leish-111f	GKTGAFSIGLLQRLD	SVM	POSITIVE	0.637872
649	Leish-111f	HQNLLRGIYSYGFEK	SVM	NEGATIVE	-0.0655255
650	Leish-111f	KTGAFSIGLLQRLDF	SVM	POSITIVE	0.273131
651	Leish-111f	LFFYPLDFTFVCPTE	SVM	NEGATIVE	-0.554081
652	Leish-111f	LIQGLVLSPTRELAL	SVM	NEGATIVE	-0.655044
653	Leish-111f	LQRQRKYEAAIDLYK	SVM	NEGATIVE	-0.205695
654	Leish-111f	LYILNVSAVYFEQGD	SVM	NEGATIVE	-0.122279
655	Leish-111f	PSQGRLYMEDQRFAL	SVM	POSITIVE	0.271766
656	Leish-111f	PTEVIAFSDSVSRFN	SVM	NEGATIVE	-0.0342444
657	Leish-111f	QRFALTLMYLSGMKI	SVM	NEGATIVE	-0.229217
658	Leish-111f	TEVIAFSDSVSRFNE	SVM	NEGATIVE	-0.0688384
659	Leish-111f	TGAFSIGLLQRLDFR	SVM	POSITIVE	0.744399
660	Leish-111f	TGKTGAFSIGLLQRL	SVM	POSITIVE	0.63022
661	Leish-111f	AYRGLFIIDPHGMLR	SVM	POSITIVE	0.667308
662	Leish-111f	DCKDGRYRTIMKIQE	SVM	NEGATIVE	-0.142545
663	Leish-111f	DPNNTLYILNVSAVY	SVM	POSITIVE	0.141829
664	Leish-111f	DQRFALTLMYLSGMK	SVM	NEGATIVE	-0.295874
665	Leish-111f	DYTIIAKLMTRNALC	SVM	POSITIVE	0.282651
666	Leish-111f	EDQRFALTLMYLSGM	SVM	NEGATIVE	-0.14862
667	Leish-111f	FKEDKFPEAVAAYTE	SVM	NEGATIVE	-0.0321919
668	Leish-111f	FKKISLSSYKGKWVV	SVM	NEGATIVE	-0.177908
669	Leish-111f	LLRGIYSYGFEKPSS	SVM	POSITIVE	0.349507
670	Leish-111f	NNTLYILNVSAVYFE	SVM	NEGATIVE	-0.0715915
671	Leish-111f	NPKLSLLMLQPDYVK	SVM	NEGATIVE	-0.704045
672	Leish-111f	NTLYILNVSAVYFEQ	SVM	NEGATIVE	-0.219747
673	Leish-111f	PDYVKMVDTVIRDPS	SVM	POSITIVE	0.0225963
674	Leish-111f	PMLADKTKSIARSYG	SVM	NEGATIVE	-0.450463
675	Leish-111f	QGLVLSPTRELALQT	SVM	NEGATIVE	-0.529844
676	Leish-111f	RLLEAFQFVEKHGEV	SVM	POSITIVE	0.599893
677	Leish-111f	RPIPSFDDMPLHQNL	SVM	NEGATIVE	-0.202444
678	Leish-111f	RSVEEVLRLLEAFQF	SVM	POSITIVE	0.00672298
679	Leish-111f	RVFTPEAFRKIQENP	SVM	POSITIVE	0.0566727
680	Leish-111f	SQGVAYRGLFIIDPH	SVM	POSITIVE	0.419368
681	Leish-111f	TLYILNVSAVYFEQG	SVM	NEGATIVE	-0.0053789
682	Leish-111f	VIAFSDSVSRFNELN	SVM	NEGATIVE	-0.0647443
683	Leish-111f	VKMVDTVIRDPSQGR	SVM	POSITIVE	0.056489
684	Leish-111f	YTEAIKRNPAEHTSY	SVM	NEGATIVE	-0.0312146
685	Leish-111f	PKLSLLMLQPDYVKM	SVM	NEGATIVE	-0.783306
686	Leish-111f	YTIIAKLMTRNALCL	SVM	NEGATIVE	-0.0516822
687	Leish-111f	AYRGLFIIDPHGMLR	SVM	POSITIVE	0.667308
688	Leish-111f	DPNNTLYILNVSAVY	SVM	POSITIVE	0.141829
689	Leish-111f	EGNKLYLSKKFEEAL	SVM	NEGATIVE	-0.0897014
690	Leish-111f	INKLISAGIIRFGQE	SVM	POSITIVE	0.405108
691	Leish-111f	IQVALFSATMPEEVL	SVM	NEGATIVE	-0.014763
692	Leish-111f	KISLSSYKGKWVVLF	SVM	NEGATIVE	-0.391525
693	Leish-111f	KRGALRTESLRVLVL	SVM	POSITIVE	1.06216
694	Leish-111f	LDFRHNLIQGLVLSP	SVM	NEGATIVE	-0.599524
695	Leish-111f	LSQGFADQIYEIFRF	SVM	NEGATIVE	-0.603452
696	Leish-111f	MDDPEIAAIMQDSYM	SVM	NEGATIVE	-0.404935
697	Leish-111f	NLLRGIYSYGFEKPS	SVM	POSITIVE	0.231514
698	Leish-111f	QNLLRGIYSYGFEKP	SVM	NEGATIVE	-0.273979
699	Leish-111f	QPGVRPIPSFDDMPL	SVM	POSITIVE	0.674719
700	Leish-111f	QVALFSATMPEEVLE	SVM	POSITIVE	0.252409
701	Leish-111f	RDPIARVFTPEAFRK	SVM	POSITIVE	0.447534
702	Leish-111f	RSVEEVLRLLEAFQF	SVM	POSITIVE	0.00672298
703	Leish-111f	ALFSATMPEEVLELT	SVM	POSITIVE	0.103776
704	Leish-111f	ALRTESLRVLVLDEA	SVM	POSITIVE	0.659202
705	Leish-111f	GAFSIGLLQRLDFRH	SVM	POSITIVE	0.525333
706	Leish-111f	INKLISAGIIRFGQE	SVM	POSITIVE	0.405108
707	Leish-111f	IQGLVLSPTRELALQ	SVM	NEGATIVE	-0.732883
708	Leish-111f	IQGLVLSPTRELALQ	SVM	NEGATIVE	-0.732883
709	Leish-111f	KINKLISAGIIRFGQ	SVM	POSITIVE	0.113921
710	Leish-111f	KISLSSYKGKWVVLF	SVM	NEGATIVE	-0.391525
711	Leish-111f	LHGMRRYDDAIAAYE	SVM	NEGATIVE	-0.587448
712	Leish-111f	LQPDYVKMVDTVIRD	SVM	NEGATIVE	-0.111342
713	Leish-111f	LQRLDFRHNLIQGLV	SVM	POSITIVE	0.0273618
714	Leish-111f	NTLYILNVSAVYFEQ	SVM	NEGATIVE	-0.219747
715	Leish-111f	QDDLRKLQAGVIVAV	SVM	POSITIVE	0.00232753
716	Leish-111f	QRFALTLMYLSGMKI	SVM	NEGATIVE	-0.229217
717	Leish-111f	RLDFRHNLIQGLVLS	SVM	NEGATIVE	-0.239695
718	Leish-111f	SKAIQLDEQNSVLYS	SVM	NEGATIVE	-0.548956
719	Leish-111f	TGKTGAFSIGLLQRL	SVM	POSITIVE	0.63022
720	Leish-111f	AVEEAYIDPEIAKQK	SVM	NEGATIVE	-0.247127
721	Leish-111f	DPSQGRLYMEDQRFA	SVM	POSITIVE	0.328962
722	Leish-111f	ELNCEVLACSIDSEY	SVM	NEGATIVE	-0.42295
723	Leish-111f	ISLSSYKGKWVVLFF	SVM	NEGATIVE	-0.361631
724	Leish-111f	LHQNLLRGIYSYGFE	SVM	NEGATIVE	-0.257143
725	Leish-111f	LIQGLVLSPTRELAL	SVM	NEGATIVE	-0.655044
726	Leish-111f	LKPDFVKGYARKGHA	SVM	POSITIVE	0.152556
727	Leish-111f	LYMEDQRFALTLMYL	SVM	POSITIVE	0.155826
728	Leish-111f	PLHQNLLRGIYSYGF	SVM	NEGATIVE	-0.467543
729	Leish-111f	QPDYVKMVDTVIRDP	SVM	NEGATIVE	-0.450236
730	Leish-111f	QRLDFRHNLIQGLVL	SVM	POSITIVE	0.0238845
731	Leish-111f	SVEEVLRLLEAFQFV	SVM	POSITIVE	0.472185
732	Leish-111f	TIMKIQEMASGQSAD	SVM	NEGATIVE	-0.164738
733	Leish-111f	CDYTIIAKLMTRNAL	SVM	NEGATIVE	-0.054479
734	Leish-111f	EEVLRLLEAFQFVEK	SVM	POSITIVE	0.330085
735	Leish-111f	EEVLRLLEAFQFVEK	SVM	POSITIVE	0.330085
736	Leish-111f	EHQKAVEEAYIDPEI	SVM	NEGATIVE	-0.180925
737	Leish-111f	EIAAIMQDSYMQLVL	SVM	NEGATIVE	-0.192579
738	Leish-111f	EVLRLLEAFQFVEKH	SVM	POSITIVE	0.317183
739	Leish-111f	FALTLMYLSGMKIPN	SVM	NEGATIVE	-0.502245
740	Leish-111f	INSPAPSFEEVALMP	SVM	NEGATIVE	-0.432553
741	Leish-111f	KKISLSSYKGKWVVL	SVM	NEGATIVE	-0.116363
742	Leish-111f	LIQGLVLSPTRELAL	SVM	NEGATIVE	-0.655044
743	Leish-111f	LLEAFQFVEKHGEVC	SVM	POSITIVE	0.437713
744	Leish-111f	LQPDYVKMVDTVIRD	SVM	NEGATIVE	-0.111342
745	Leish-111f	QDQSFLDDQPGVRPI	SVM	POSITIVE	0.731537
746	Leish-111f	RFALTLMYLSGMKIP	SVM	NEGATIVE	-0.856345
747	Leish-111f	SQGFADQIYEIFRFL	SVM	NEGATIVE	-0.402509
748	Leish-111f	SSYKGKWVVLFFYPL	SVM	NEGATIVE	-0.239498
749	Leish-111f	SYKGKWVVLFFYPLD	SVM	NEGATIVE	-0.522826
750	Leish-111f	YEIFRFLPKDIQVAL	SVM	NEGATIVE	-0.795307
751	Leish-111f	YKGKWVVLFFYPLDF	SVM	NEGATIVE	-0.599992
752	Leish-111f	ALFSATMPEEVLELT	SVM	POSITIVE	0.103776
753	Leish-111f	EKCIELKPDFVKGYA	SVM	NEGATIVE	-0.0464703
754	Leish-111f	FADQIYEIFRFLPKD	SVM	NEGATIVE	-0.527849
755	Leish-111f	FVKGYARKGHAYFWT	SVM	POSITIVE	0.306713
756	Leish-111f	IQGLVLSPTRELALQ	SVM	NEGATIVE	-0.732883
757	Leish-111f	ISLSSYKGKWVVLFF	SVM	NEGATIVE	-0.361631
758	Leish-111f	KDIQVALFSATMPEE	SVM	NEGATIVE	-0.0721656
759	Leish-111f	RSACFAAMQKYKDAL	SVM	NEGATIVE	-0.5289
760	Leish-111f	SSKINKLISAGIIRF	SVM	NEGATIVE	-0.0985295
761	Leish-111f	SVEEVLRLLEAFQFV	SVM	POSITIVE	0.472185
762	Leish-111f	TLYILNVSAVYFEQG	SVM	NEGATIVE	-0.0053789
763	Leish-111f	VEEVLRLLEAFQFVE	SVM	POSITIVE	0.316298
764	Leish-111f	AFRKIQENPKLSLLM	SVM	NEGATIVE	-0.37519
765	Leish-111f	ALTLMYLSGMKIPND	SVM	NEGATIVE	-0.736612
766	Leish-111f	AMDDPEIAAIMQDSY	SVM	NEGATIVE	-0.247586
767	Leish-111f	DEADEMLSQGFADQI	SVM	NEGATIVE	-0.147575
768	Leish-111f	DPEIAAIMQDSYMQL	SVM	NEGATIVE	-0.249314
769	Leish-111f	DPEIAAIMQDSYMQL	SVM	NEGATIVE	-0.249314
770	Leish-111f	DYVKMVDTVIRDPSQ	SVM	POSITIVE	0.112405
771	Leish-111f	FWTKQYNRALQAYNE	SVM	POSITIVE	0.2651
772	Leish-111f	GKWVVLFFYPLDFTF	SVM	NEGATIVE	-0.563461
773	Leish-111f	HGMRRYDDAIAAYEK	SVM	NEGATIVE	-0.34635
774	Leish-111f	KAIQLDEQNSVLYSN	SVM	NEGATIVE	-0.558629
775	Leish-111f	KRGALRTESLRVLVL	SVM	POSITIVE	1.06216
776	Leish-111f	LLMLQPDYVKMVDTV	SVM	NEGATIVE	-0.511486
777	Leish-111f	LSPTRELALQTAEVI	SVM	NEGATIVE	-0.334786
778	Leish-111f	PTRELALQTAEVISR	SVM	NEGATIVE	-0.0742323
779	Leish-111f	QGLVLSPTRELALQT	SVM	NEGATIVE	-0.529844
780	Leish-111f	SACFAAMQKYKDALD	SVM	NEGATIVE	-0.257876
781	Leish-111f	SPTRELALQTAEVIS	SVM	NEGATIVE	-0.390408
782	Leish-111f	TIIAKLMTRNALCLQ	SVM	NEGATIVE	-0.0151826
783	Leish-111f	TRELALQTAEVISRI	SVM	NEGATIVE	-0.0150749
784	Leish-111f	VEEAYIDPEIAKQKK	SVM	NEGATIVE	-0.348791
785	Leish-111f	VLSPTRELALQTAEV	SVM	NEGATIVE	-0.599619
786	Leish-111f	YVRRGAALHGMRRYD	SVM	NEGATIVE	-0.0536976
787	Leish-111f	ALHGMRRYDDAIAAY	SVM	NEGATIVE	-0.53244
788	Leish-111f	ALMPNGSFKKISLSS	SVM	NEGATIVE	-0.188333
789	Leish-111f	DIQVALFSATMPEEV	SVM	POSITIVE	0.0257479
790	Leish-111f	DKFPEAVAAYTEAIK	SVM	POSITIVE	0.472685
791	Leish-111f	EAIKRNPAEHTSYSN	SVM	NEGATIVE	-0.316664
792	Leish-111f	EDKFPEAVAAYTEAI	SVM	POSITIVE	0.176001
793	Leish-111f	EVLRLLEAFQFVEKH	SVM	POSITIVE	0.317183
794	Leish-111f	FKKISLSSYKGKWVV	SVM	NEGATIVE	-0.177908
795	Leish-111f	FRHNLIQGLVLSPTR	SVM	NEGATIVE	-0.219687
796	Leish-111f	KDGRYRTIMKIQEMA	SVM	NEGATIVE	-0.199653
797	Leish-111f	KKISLSSYKGKWVVL	SVM	NEGATIVE	-0.116363
798	Leish-111f	LQRLDFRHNLIQGLV	SVM	POSITIVE	0.0273618
799	Leish-111f	LYLSKKFEEALTKYQ	SVM	NEGATIVE	-0.36917
800	Leish-111f	PDFVKGYARKGHAYF	SVM	NEGATIVE	-0.122117
801	Leish-111f	PDYVKMVDTVIRDPS	SVM	POSITIVE	0.0225963
802	Leish-111f	PEIAAIMQDSYMQLV	SVM	NEGATIVE	-0.159091
803	Leish-111f	PLTDNEKEALALKEE	SVM	NEGATIVE	-0.145137
804	Leish-111f	QPDYVKMVDTVIRDP	SVM	NEGATIVE	-0.450236
805	Leish-111f	RGALRTESLRVLVLD	SVM	POSITIVE	1.04486
806	Leish-111f	RVQDDLRKLQAGVIV	SVM	POSITIVE	0.0793754
807	Leish-111f	ACFAAMQKYKDALDD	SVM	NEGATIVE	-0.450264
808	Leish-111f	AEKCIELKPDFVKGY	SVM	NEGATIVE	-0.134483
809	Leish-111f	FRHNLIQGLVLSPTR	SVM	NEGATIVE	-0.219687
810	Leish-111f	FSKAIQLDEQNSVLY	SVM	NEGATIVE	-0.461343
811	Leish-111f	GRSVEEVLRLLEAFQ	SVM	POSITIVE	0.281613
812	Leish-111f	HNLIQGLVLSPTREL	SVM	NEGATIVE	-0.686213
813	Leish-111f	KGKWVVLFFYPLDFT	SVM	NEGATIVE	-0.713241
814	Leish-111f	KPDFVKGYARKGHAY	SVM	POSITIVE	0.218938
815	Leish-111f	LLQRLDFRHNLIQGL	SVM	POSITIVE	0.0912054
816	Leish-111f	LSSYKGKWVVLFFYP	SVM	NEGATIVE	-0.785418
817	Leish-111f	NNTLYILNVSAVYFE	SVM	NEGATIVE	-0.0715915
818	Leish-111f	NTLYILNVSAVYFEQ	SVM	NEGATIVE	-0.219747
819	Leish-111f	RFALTLMYLSGMKIP	SVM	NEGATIVE	-0.856345
820	Leish-111f	RSVEEVLRLLEAFQF	SVM	POSITIVE	0.00672298
821	Leish-111f	TIIAKLMTRNALCLQ	SVM	NEGATIVE	-0.0151826
822	Leish-111f	TIIAKLMTRNALCLQ	SVM	NEGATIVE	-0.0151826
823	Leish-111f	VGRSVEEVLRLLEAF	SVM	POSITIVE	0.224363
824	Leish-111f	VQDDLRKLQAGVIVA	SVM	POSITIVE	0.0909883
825	Leish-111f	YILNVSAVYFEQGDY	SVM	POSITIVE	0.212447
826	Leish-111f	DDPEIAAIMQDSYMQ	SVM	NEGATIVE	-0.165102
827	Leish-111f	DNEKEALALKEEGNK	SVM	POSITIVE	0.217413
828	Leish-111f	DPNNTLYILNVSAVY	SVM	POSITIVE	0.141829
829	Leish-111f	EIFRFLPKDIQVALF	SVM	NEGATIVE	-1.0254
830	Leish-111f	GRYVEAVNYFSKAIQ	SVM	POSITIVE	0.0291558
831	Leish-111f	IMKIQEMASGQSADG	SVM	NEGATIVE	-0.498018
832	Leish-111f	INKLISAGIIRFGQE	SVM	POSITIVE	0.405108
833	Leish-111f	ISSKINKLISAGIIR	SVM	POSITIVE	0.358324
834	Leish-111f	KDPNNTLYILNVSAV	SVM	NEGATIVE	-0.132183
835	Leish-111f	KINKLISAGIIRFGQ	SVM	POSITIVE	0.113921
836	Leish-111f	NGSFKKISLSSYKGK	SVM	NEGATIVE	-0.113404
837	Leish-111f	NNTLYILNVSAVYFE	SVM	NEGATIVE	-0.0715915
838	Leish-111f	NRSACFAAMQKYKDA	SVM	NEGATIVE	-0.60581
839	Leish-111f	PNNTLYILNVSAVYF	SVM	NEGATIVE	-0.206035
840	Leish-111f	RFALTLMYLSGMKIP	SVM	NEGATIVE	-0.856345
841	Leish-111f	SFKKISLSSYKGKWV	SVM	NEGATIVE	-0.357658
842	Leish-111f	NPKLSLLMLQPDYVK	SVM	NEGATIVE	-0.704045
843	Leish-111f	ALRTESLRVLVLDEA	SVM	POSITIVE	0.659202
844	Leish-111f	CPTEVIAFSDSVSRF	SVM	NEGATIVE	-0.27616
845	Leish-111f	EAFRKIQENPKLSLL	SVM	NEGATIVE	-0.210348
846	Leish-111f	EAVNYFSKAIQLDEQ	SVM	NEGATIVE	-0.228998
847	Leish-111f	FRHNLIQGLVLSPTR	SVM	NEGATIVE	-0.219687
848	Leish-111f	FRKIQENPKLSLLML	SVM	NEGATIVE	-0.383415
849	Leish-111f	GALRTESLRVLVLDE	SVM	POSITIVE	0.643769
850	Leish-111f	GHAYFWTKQYNRALQ	SVM	POSITIVE	0.161665
851	Leish-111f	GKTGAFSIGLLQRLD	SVM	POSITIVE	0.637872
852	Leish-111f	GLFIIDPHGMLRQIT	SVM	POSITIVE	0.0952607
853	Leish-111f	KCIELKPDFVKGYAR	SVM	NEGATIVE	-0.328364
854	Leish-111f	KYEAAIDLYKRALVE	SVM	NEGATIVE	-0.364518
855	Leish-111f	NLIQGLVLSPTRELA	SVM	NEGATIVE	-0.637495
856	Leish-111f	QRKYEAAIDLYKRAL	SVM	POSITIVE	0.105891
857	Leish-111f	RKYEAAIDLYKRALV	SVM	NEGATIVE	-0.165419
858	Leish-111f	RKYEAAIDLYKRALV	SVM	NEGATIVE	-0.165419
859	Leish-111f	RQRKYEAAIDLYKRA	SVM	NEGATIVE	-0.25087
860	Leish-111f	SLLMLQPDYVKMVDT	SVM	NEGATIVE	-0.467824
861	Leish-111f	AFSIGLLQRLDFRHN	SVM	POSITIVE	0.546066
862	Leish-111f	FSIGLLQRLDFRHNL	SVM	POSITIVE	0.302007
863	Leish-111f	AIQLDEQNSVLYSNR	SVM	NEGATIVE	-0.413746
864	Leish-111f	AVNYFSKAIQLDEQN	SVM	NEGATIVE	-0.288028
865	Leish-111f	ESLRVLVLDEADEML	SVM	POSITIVE	0.377493
866	Leish-111f	EVLRLLEAFQFVEKH	SVM	POSITIVE	0.317183
867	Leish-111f	GISSKINKLISAGII	SVM	POSITIVE	0.363378
868	Leish-111f	GSFKKISLSSYKGKW	SVM	NEGATIVE	-0.246726
869	Leish-111f	HCDYTIIAKLMTRNA	SVM	NEGATIVE	-0.372736
870	Leish-111f	IAAIMQDSYMQLVLK	SVM	NEGATIVE	-0.213008
871	Leish-111f	IIAKLMTRNALCLQR	SVM	POSITIVE	0.0702532
872	Leish-111f	IYEIFRFLPKDIQVA	SVM	NEGATIVE	-0.686423
873	Leish-111f	KDIQVALFSATMPEE	SVM	NEGATIVE	-0.0721656
874	Leish-111f	QLVLKEMQNDPTRIQ	SVM	NEGATIVE	-0.303538
875	Leish-111f	VEAVNYFSKAIQLDE	SVM	NEGATIVE	-0.118951
876	Leish-111f	VNYFSKAIQLDEQNS	SVM	NEGATIVE	-0.632212
877	Leish-111f	FPEAVAAYTEAIKRN	SVM	POSITIVE	0.177367
878	Leish-111f	GALRTESLRVLVLDE	SVM	POSITIVE	0.643769
879	Leish-111f	KGHAYFWTKQYNRAL	SVM	POSITIVE	0.00344853
880	Leish-111f	KRGALRTESLRVLVL	SVM	POSITIVE	1.06216
881	Leish-111f	LLQRLDFRHNLIQGL	SVM	POSITIVE	0.0912054
882	Leish-111f	LRQITVNDMPVGRSV	SVM	NEGATIVE	-0.524978
883	Leish-111f	LSQGFADQIYEIFRF	SVM	NEGATIVE	-0.603452
884	Leish-111f	MPLHQNLLRGIYSYG	SVM	NEGATIVE	-0.247971
885	Leish-111f	NLIQGLVLSPTRELA	SVM	NEGATIVE	-0.637495
886	Leish-111f	PEIAAIMQDSYMQLV	SVM	NEGATIVE	-0.159091
887	Leish-111f	PHGMLRQITVNDMPV	SVM	NEGATIVE	-0.165663
888	Leish-111f	QIYEIFRFLPKDIQV	SVM	NEGATIVE	-0.411297
889	Leish-111f	RSACFAAMQKYKDAL	SVM	NEGATIVE	-0.5289
890	Leish-111f	VEEVLRLLEAFQFVE	SVM	POSITIVE	0.316298
891	Leish-111f	VEEVLRLLEAFQFVE	SVM	POSITIVE	0.316298
892	Leish-111f	VLVLDEADEMLSQGF	SVM	POSITIVE	0.021475
893	Leish-111f	ADQIYEIFRFLPKDI	SVM	NEGATIVE	-0.683776
894	Leish-111f	DQSFLDDQPGVRPIP	SVM	POSITIVE	0.0838658
895	Leish-111f	EEVLRLLEAFQFVEK	SVM	POSITIVE	0.330085
896	Leish-111f	EMLSQGFADQIYEIF	SVM	NEGATIVE	-0.535658
897	Leish-111f	FYPLDFTFVCPTEVI	SVM	NEGATIVE	-0.478547
898	Leish-111f	GRLYMEDQRFALTLM	SVM	POSITIVE	0.0553687
899	Leish-111f	HAYFWTKQYNRALQA	SVM	POSITIVE	0.204053
900	Leish-111f	HGMLRQITVNDMPVG	SVM	NEGATIVE	-0.172089
901	Leish-111f	IYEIFRFLPKDIQVA	SVM	NEGATIVE	-0.686423
902	Leish-111f	KGHAYFWTKQYNRAL	SVM	POSITIVE	0.00344853
903	Leish-111f	KWVVLFFYPLDFTFV	SVM	NEGATIVE	-0.345909
904	Leish-111f	LFIIDPHGMLRQITV	SVM	POSITIVE	0.352518
905	Leish-111f	MLSQGFADQIYEIFR	SVM	NEGATIVE	-0.135069
906	Leish-111f	NLIQGLVLSPTRELA	SVM	NEGATIVE	-0.637495
907	Leish-111f	PEIAAIMQDSYMQLV	SVM	NEGATIVE	-0.159091
908	Leish-111f	PEIAAIMQDSYMQLV	SVM	NEGATIVE	-0.159091
909	Leish-111f	QPDYVKMVDTVIRDP	SVM	NEGATIVE	-0.450236
910	Leish-111f	SVEEVLRLLEAFQFV	SVM	POSITIVE	0.472185
911	Leish-111f	YMEDQRFALTLMYLS	SVM	NEGATIVE	-0.102026
912	Leish-111f	DPEIAAIMQDSYMQL	SVM	NEGATIVE	-0.249314
913	Leish-111f	ENPKLSLLMLQPDYV	SVM	NEGATIVE	-0.464746
914	Leish-111f	FEEVALMPNGSFKKI	SVM	NEGATIVE	-0.108465
915	Leish-111f	FSIGLLQRLDFRHNL	SVM	POSITIVE	0.302007
916	Leish-111f	GHAYFWTKQYNRALQ	SVM	POSITIVE	0.161665
917	Leish-111f	GISSKINKLISAGII	SVM	POSITIVE	0.363378
918	Leish-111f	GLVLSPTRELALQTA	SVM	NEGATIVE	-0.701821
919	Leish-111f	GMRRYDDAIAAYEKG	SVM	NEGATIVE	-0.372457
920	Leish-111f	IKRGALRTESLRVLV	SVM	POSITIVE	0.937415
921	Leish-111f	IQVALFSATMPEEVL	SVM	NEGATIVE	-0.014763
922	Leish-111f	IVAVGTPGRVSDVIK	SVM	POSITIVE	0.294132
923	Leish-111f	KDGRYRTIMKIQEMA	SVM	NEGATIVE	-0.199653
924	Leish-111f	KFPEAVAAYTEAIKR	SVM	POSITIVE	0.455458
925	Leish-111f	KLSLLMLQPDYVKMV	SVM	NEGATIVE	-0.74325
926	Leish-111f	LSLLMLQPDYVKMVD	SVM	NEGATIVE	-0.351854
927	Leish-111f	RRAMDDPEIAAIMQD	SVM	NEGATIVE	-0.176897
928	Leish-111f	SACFAAMQKYKDALD	SVM	NEGATIVE	-0.257876
929	Leish-111f	SNRSACFAAMQKYKD	SVM	NEGATIVE	-0.317693
930	Leish-111f	TEVIAFSDSVSRFNE	SVM	NEGATIVE	-0.0688384
931	Leish-111f	TLYILNVSAVYFEQG	SVM	NEGATIVE	-0.0053789
932	Leish-111f	VEAVNYFSKAIQLDE	SVM	NEGATIVE	-0.118951
933	Leish-111f	WAKGYVRRGAALHGM	SVM	POSITIVE	0.309529
934	Leish-111f	AIPMLADKTKSIARS	SVM	NEGATIVE	-0.606867
935	Leish-111f	DPHGMLRQITVNDMP	SVM	NEGATIVE	-0.385077
936	Leish-111f	DQRFALTLMYLSGMK	SVM	NEGATIVE	-0.295874
937	Leish-111f	DYTIIAKLMTRNALC	SVM	POSITIVE	0.282651
938	Leish-111f	EDQRFALTLMYLSGM	SVM	NEGATIVE	-0.14862
939	Leish-111f	EHTSYSNRAAAYIKL	SVM	POSITIVE	0.0845453
940	Leish-111f	IMQDSYMQLVLKEMQ	SVM	POSITIVE	0.0356449
941	Leish-111f	KPDFVKGYARKGHAY	SVM	POSITIVE	0.218938
942	Leish-111f	LMLQPDYVKMVDTVI	SVM	NEGATIVE	-0.323244
943	Leish-111f	NSPAPSFEEVALMPN	SVM	POSITIVE	0.0478636
944	Leish-111f	PHGMLRQITVNDMPV	SVM	NEGATIVE	-0.165663
945	Leish-111f	RDPIARVFTPEAFRK	SVM	POSITIVE	0.447534
946	Leish-111f	RGALRTESLRVLVLD	SVM	POSITIVE	1.04486
947	Leish-111f	TEAIKRNPAEHTSYS	SVM	NEGATIVE	-0.107332
948	Leish-111f	VLKEMQNDPTRIQEY	SVM	NEGATIVE	-0.129048
949	Leish-111f	YKGKWVVLFFYPLDF	SVM	NEGATIVE	-0.599992
950	Leish-111f	YLSKKFEEALTKYQE	SVM	NEGATIVE	-0.221019
951	Leish-111f	RHNLIQGLVLSPTRE	SVM	NEGATIVE	-0.579128
952	Leish-111f	AFSIGLLQRLDFRHN	SVM	POSITIVE	0.546066
953	Leish-111f	DQIYEIFRFLPKDIQ	SVM	NEGATIVE	-0.885377
954	Leish-111f	FPEAVAAYTEAIKRN	SVM	POSITIVE	0.177367
955	Leish-111f	FSIGLLQRLDFRHNL	SVM	POSITIVE	0.302007
956	Leish-111f	HAYFWTKQYNRALQA	SVM	POSITIVE	0.204053
957	Leish-111f	IAAIMQDSYMQLVLK	SVM	NEGATIVE	-0.213008
958	Leish-111f	IDPHGMLRQITVNDM	SVM	NEGATIVE	-0.3622
959	Leish-111f	IYEIFRFLPKDIQVA	SVM	NEGATIVE	-0.686423
960	Leish-111f	LSQGFADQIYEIFRF	SVM	NEGATIVE	-0.603452
961	Leish-111f	MEDQRFALTLMYLSG	SVM	NEGATIVE	-0.178626
962	Leish-111f	NRSACFAAMQKYKDA	SVM	NEGATIVE	-0.60581
963	Leish-111f	QGLVLSPTRELALQT	SVM	NEGATIVE	-0.529844
964	Leish-111f	RDPIARVFTPEAFRK	SVM	POSITIVE	0.447534
965	Leish-111f	RFALTLMYLSGMKIP	SVM	NEGATIVE	-0.856345
966	Leish-111f	RGALRTESLRVLVLD	SVM	POSITIVE	1.04486
967	Leish-111f	SLRVLVLDEADEMLS	SVM	POSITIVE	0.243847
968	Leish-111f	TKSIARSYGVLEESQ	SVM	POSITIVE	0.000918419
969	Leish-111f	YTEAIKRNPAEHTSY	SVM	NEGATIVE	-0.0312146
970	Leish-111f	PLHQNLLRGIYSYGF	SVM	NEGATIVE	-0.467543
971	Leish-111f	DPHGMLRQITVNDMP	SVM	NEGATIVE	-0.385077
972	Leish-111f	FLPKDIQVALFSATM	SVM	NEGATIVE	-0.662291
973	Leish-111f	HNLIQGLVLSPTREL	SVM	NEGATIVE	-0.686213
974	Leish-111f	KSIARSYGVLEESQG	SVM	POSITIVE	0.163547
975	Leish-111f	LQPDYVKMVDTVIRD	SVM	NEGATIVE	-0.111342
976	Leish-111f	LTLMYLSGMKIPNDG	SVM	NEGATIVE	-1.06632
977	Leish-111f	LVLKEMQNDPTRIQE	SVM	NEGATIVE	-0.265672
978	Leish-111f	MQLVLKEMQNDPTRI	SVM	NEGATIVE	-0.0949341
979	Leish-111f	PNNTLYILNVSAVYF	SVM	NEGATIVE	-0.206035
980	Leish-111f	QGLVLSPTRELALQT	SVM	NEGATIVE	-0.529844
981	Leish-111f	QGRLYMEDQRFALTL	SVM	POSITIVE	0.205391
982	Leish-111f	QRFALTLMYLSGMKI	SVM	NEGATIVE	-0.229217
983	Leish-111f	RNALCLQRQRKYEAA	SVM	NEGATIVE	-0.176449
984	Leish-111f	RSVEEVLRLLEAFQF	SVM	POSITIVE	0.00672298
985	Leish-111f	SNRSACFAAMQKYKD	SVM	NEGATIVE	-0.317693
986	Leish-111f	SQGRLYMEDQRFALT	SVM	POSITIVE	0.0921775
987	Leish-111f	VIKRGALRTESLRVL	SVM	POSITIVE	0.909123
988	Leish-111f	WVVLFFYPLDFTFVC	SVM	NEGATIVE	-0.132757
989	Leish-111f	YMEDQRFALTLMYLS	SVM	NEGATIVE	-0.102026
990	Leish-111f	YTIIAKLMTRNALCL	SVM	NEGATIVE	-0.0516822
991	Leish-111f	AFSIGLLQRLDFRHN	SVM	POSITIVE	0.546066
992	Leish-111f	ALRTESLRVLVLDEA	SVM	POSITIVE	0.659202
993	Leish-111f	AYEKGLKVDPSNSGC	SVM	POSITIVE	0.179774
994	Leish-111f	DQRFALTLMYLSGMK	SVM	NEGATIVE	-0.295874
995	Leish-111f	DYVKMVDTVIRDPSQ	SVM	POSITIVE	0.112405
996	Leish-111f	EDQRFALTLMYLSGM	SVM	NEGATIVE	-0.14862
997	Leish-111f	EEVLRLLEAFQFVEK	SVM	POSITIVE	0.330085
998	Leish-111f	EIAAIMQDSYMQLVL	SVM	NEGATIVE	-0.192579
999	Leish-111f	EMLSQGFADQIYEIF	SVM	NEGATIVE	-0.535658
1000	Leish-111f	FALTLMYLSGMKIPN	SVM	NEGATIVE	-0.502245
1001	Leish-111f	FALTLMYLSGMKIPN	SVM	NEGATIVE	-0.502245
1002	Leish-111f	HAYFWTKQYNRALQA	SVM	POSITIVE	0.204053
1003	Leish-111f	HGMRRYDDAIAAYEK	SVM	NEGATIVE	-0.34635
1004	Leish-111f	LKPDFVKGYARKGHA	SVM	POSITIVE	0.152556
1005	Leish-111f	LQAGVIVAVGTPGRV	SVM	POSITIVE	0.0268369
1006	Leish-111f	LYMEDQRFALTLMYL	SVM	POSITIVE	0.155826
1007	Leish-111f	MEDQRFALTLMYLSG	SVM	NEGATIVE	-0.178626
1008	Leish-111f	MLQPDYVKMVDTVIR	SVM	NEGATIVE	-0.271948
1009	Leish-111f	QRFALTLMYLSGMKI	SVM	NEGATIVE	-0.229217
1010	Leish-111f	QRFALTLMYLSGMKI	SVM	NEGATIVE	-0.229217
1011	Leish-111f	QSFLDDQPGVRPIPS	SVM	POSITIVE	0.73916
1012	Leish-111f	RFALTLMYLSGMKIP	SVM	NEGATIVE	-0.856345
1013	Leish-111f	RFALTLMYLSGMKIP	SVM	NEGATIVE	-0.856345
1014	Leish-111f	SIARSYGVLEESQGV	SVM	POSITIVE	0.549537
1015	Leish-111f	TIIAKLMTRNALCLQ	SVM	NEGATIVE	-0.0151826
1016	Leish-111f	YMEDQRFALTLMYLS	SVM	NEGATIVE	-0.102026
1017	Leish-111f	YVKMVDTVIRDPSQG	SVM	POSITIVE	0.108095
1018	Leish-111f	DYTIIAKLMTRNALC	SVM	POSITIVE	0.282651
1019	Leish-111f	EIAAIMQDSYMQLVL	SVM	NEGATIVE	-0.192579
1020	Leish-111f	HQNLLRGIYSYGFEK	SVM	NEGATIVE	-0.0655255
1021	Leish-111f	IKRGALRTESLRVLV	SVM	POSITIVE	0.937415
1022	Leish-111f	ISRIGEFLSNSSKFC	SVM	NEGATIVE	-0.119972
1023	Leish-111f	KWVVLFFYPLDFTFV	SVM	NEGATIVE	-0.345909
1024	Leish-111f	LHQNLLRGIYSYGFE	SVM	NEGATIVE	-0.257143
1025	Leish-111f	PSQGRLYMEDQRFAL	SVM	POSITIVE	0.271766
1026	Leish-111f	QNLLRGIYSYGFEKP	SVM	NEGATIVE	-0.273979
1027	Leish-111f	RLDFRHNLIQGLVLS	SVM	NEGATIVE	-0.239695
1028	Leish-111f	RYVEAVNYFSKAIQL	SVM	NEGATIVE	-0.0369633
1029	Leish-111f	SFKKISLSSYKGKWV	SVM	NEGATIVE	-0.357658
1030	Leish-111f	SRIGEFLSNSSKFCE	SVM	NEGATIVE	-0.548546
1031	Leish-111f	AAIMQDSYMQLVLKE	SVM	NEGATIVE	-0.334889
1032	Leish-111f	CDYTIIAKLMTRNAL	SVM	NEGATIVE	-0.054479
1033	Leish-111f	GKTGAFSIGLLQRLD	SVM	POSITIVE	0.637872
1034	Leish-111f	HCDYTIIAKLMTRNA	SVM	NEGATIVE	-0.372736
1035	Leish-111f	HTSYSNRAAAYIKLG	SVM	POSITIVE	0.470963
1036	Leish-111f	IAAIMQDSYMQLVLK	SVM	NEGATIVE	-0.213008
1037	Leish-111f	MRRYDDAIAAYEKGL	SVM	NEGATIVE	-0.199932
1038	Leish-111f	NYFSKAIQLDEQNSV	SVM	NEGATIVE	-0.379496
1039	Leish-111f	VLFFYPLDFTFVCPT	SVM	NEGATIVE	-0.6204
1040	Leish-111f	YVEAVNYFSKAIQLD	SVM	POSITIVE	0.000942677
1041	Leish-111f	AAIMQDSYMQLVLKE	SVM	NEGATIVE	-0.334889
1042	Leish-111f	AAIMQDSYMQLVLKE	SVM	NEGATIVE	-0.334889
1043	Leish-111f	AFSIGLLQRLDFRHN	SVM	POSITIVE	0.546066
1044	Leish-111f	DFRHNLIQGLVLSPT	SVM	NEGATIVE	-0.452086
1045	Leish-111f	ELKPDFVKGYARKGH	SVM	NEGATIVE	-0.27362
1046	Leish-111f	FALTLMYLSGMKIPN	SVM	NEGATIVE	-0.502245
1047	Leish-111f	FFYPLDFTFVCPTEV	SVM	NEGATIVE	-0.4004
1048	Leish-111f	FWTKQYNRALQAYNE	SVM	POSITIVE	0.2651
1049	Leish-111f	FYPLDFTFVCPTEVI	SVM	NEGATIVE	-0.478547
1050	Leish-111f	GMRRYDDAIAAYEKG	SVM	NEGATIVE	-0.372457
1051	Leish-111f	IAAIMQDSYMQLVLK	SVM	NEGATIVE	-0.213008
1052	Leish-111f	KGHAYFWTKQYNRAL	SVM	POSITIVE	0.00344853
1053	Leish-111f	KTGAFSIGLLQRLDF	SVM	POSITIVE	0.273131
1054	Leish-111f	LYSNRSACFAAMQKY	SVM	NEGATIVE	-0.631544
1055	Leish-111f	MLRQITVNDMPVGRS	SVM	NEGATIVE	-0.319536
1056	Leish-111f	NKLISAGIIRFGQEF	SVM	POSITIVE	0.20171
1057	Leish-111f	QDDLRKLQAGVIVAV	SVM	POSITIVE	0.00232753
1058	Leish-111f	RSVEEVLRLLEAFQF	SVM	POSITIVE	0.00672298
1059	Leish-111f	TFVCPTEVIAFSDSV	SVM	POSITIVE	0.178962
1060	Leish-111f	TSYSNRAAAYIKLGA	SVM	POSITIVE	0.371362
1061	Leish-111f	WVVLFFYPLDFTFVC	SVM	NEGATIVE	-0.132757
1062	Leish-111f	YPLDFTFVCPTEVIA	SVM	NEGATIVE	-0.336149
1063	Leish-111f	AAIMQDSYMQLVLKE	SVM	NEGATIVE	-0.334889
1064	Leish-111f	AFSIGLLQRLDFRHN	SVM	POSITIVE	0.546066
1065	Leish-111f	CIELKPDFVKGYARK	SVM	NEGATIVE	-0.478229
1066	Leish-111f	EEGNKLYLSKKFEEA	SVM	NEGATIVE	-0.438879
1067	Leish-111f	EVIAFSDSVSRFNEL	SVM	NEGATIVE	-0.1705
1068	Leish-111f	HNLIQGLVLSPTREL	SVM	NEGATIVE	-0.686213
1069	Leish-111f	IAAIMQDSYMQLVLK	SVM	NEGATIVE	-0.213008
1070	Leish-111f	KCIELKPDFVKGYAR	SVM	NEGATIVE	-0.328364
1071	Leish-111f	LYSNRSACFAAMQKY	SVM	NEGATIVE	-0.631544
1072	Leish-111f	MAIPMLADKTKSIAR	SVM	NEGATIVE	-0.502753
1073	Leish-111f	NEGLKVDPSNADCKD	SVM	POSITIVE	0.0465454
1074	Leish-111f	PDFVKGYARKGHAYF	SVM	NEGATIVE	-0.122117
1075	Leish-111f	QGFADQIYEIFRFLP	SVM	NEGATIVE	-0.667966
1076	Leish-111f	SNRAAAYIKLGAFND	SVM	POSITIVE	0.380006
1077	Leish-111f	TGKTGAFSIGLLQRL	SVM	POSITIVE	0.63022
1078	Leish-111f	TLMYLSGMKIPNDGD	SVM	NEGATIVE	-1.19356
1079	Leish-111f	VALFSATMPEEVLEL	SVM	POSITIVE	0.356864
1080	Leish-111f	VIKRGALRTESLRVL	SVM	POSITIVE	0.909123
1081	Leish-111f	YILNVSAVYFEQGDY	SVM	POSITIVE	0.212447
1082	Leish-111f	AYNEGLKVDPSNADC	SVM	POSITIVE	0.223785
1083	Leish-111f	DFTFVCPTEVIAFSD	SVM	POSITIVE	0.117982
1084	Leish-111f	FRHNLIQGLVLSPTR	SVM	NEGATIVE	-0.219687
1085	Leish-111f	FTFVCPTEVIAFSDS	SVM	POSITIVE	0.000771874
1086	Leish-111f	GRYVEAVNYFSKAIQ	SVM	POSITIVE	0.0291558
1087	Leish-111f	IAKLMTRNALCLQRQ	SVM	NEGATIVE	-0.0995309
1088	Leish-111f	LCLQRQRKYEAAIDL	SVM	NEGATIVE	-0.169207
1089	Leish-111f	LIQGLVLSPTRELAL	SVM	NEGATIVE	-0.655044
1090	Leish-111f	LMLQPDYVKMVDTVI	SVM	NEGATIVE	-0.323244
1091	Leish-111f	LPKDIQVALFSATMP	SVM	NEGATIVE	-0.724776
1092	Leish-111f	LSSYKGKWVVLFFYP	SVM	NEGATIVE	-0.785418
1093	Leish-111f	MLRQITVNDMPVGRS	SVM	NEGATIVE	-0.319536
1094	Leish-111f	QGFADQIYEIFRFLP	SVM	NEGATIVE	-0.667966
1095	Leish-111f	QRKYEAAIDLYKRAL	SVM	POSITIVE	0.105891
1096	Leish-111f	RKYEAAIDLYKRALV	SVM	NEGATIVE	-0.165419
1097	Leish-111f	SFEEVALMPNGSFKK	SVM	NEGATIVE	-0.188306
1098	Leish-111f	SGISSKINKLISAGI	SVM	POSITIVE	0.142975
1099	Leish-111f	SKINKLISAGIIRFG	SVM	NEGATIVE	-0.0412675
1100	Leish-111f	SQGFADQIYEIFRFL	SVM	NEGATIVE	-0.402509
1101	Leish-111f	SVEEVLRLLEAFQFV	SVM	POSITIVE	0.472185
1102	Leish-111f	TGAFSIGLLQRLDFR	SVM	POSITIVE	0.744399
1103	Leish-111f	TLYILNVSAVYFEQG	SVM	NEGATIVE	-0.0053789
1104	Leish-111f	YMQLVLKEMQNDPTR	SVM	NEGATIVE	-0.111639
1105	Leish-111f	AALHGMRRYDDAIAA	SVM	NEGATIVE	-0.504415
1106	Leish-111f	AGRYVEAVNYFSKAI	SVM	POSITIVE	0.153154
1107	Leish-111f	AIQLDEQNSVLYSNR	SVM	NEGATIVE	-0.413746
1108	Leish-111f	CIELKPDFVKGYARK	SVM	NEGATIVE	-0.478229
1109	Leish-111f	EEVLRLLEAFQFVEK	SVM	POSITIVE	0.330085
1110	Leish-111f	GKWVVLFFYPLDFTF	SVM	NEGATIVE	-0.563461
1111	Leish-111f	GNQYFKEDKFPEAVA	SVM	NEGATIVE	-0.255878
1112	Leish-111f	HLQWTLQDRKKGGLG	SVM	POSITIVE	0.651531
1113	Leish-111f	HQKAVEEAYIDPEIA	SVM	NEGATIVE	-0.12358
1114	Leish-111f	INKLISAGIIRFGQE	SVM	POSITIVE	0.405108
1115	Leish-111f	KCISIKPNWAKGYVR	SVM	POSITIVE	0.393962
1116	Leish-111f	LFFYPLDFTFVCPTE	SVM	NEGATIVE	-0.554081
1117	Leish-111f	LQWTLQDRKKGGLGT	SVM	POSITIVE	0.643962
1118	Leish-111f	LRVLVLDEADEMLSQ	SVM	POSITIVE	0.0950284
1119	Leish-111f	LYILNVSAVYFEQGD	SVM	NEGATIVE	-0.122279
1120	Leish-111f	PQDQSFLDDQPGVRP	SVM	NEGATIVE	-0.0158503
1121	Leish-111f	QRFALTLMYLSGMKI	SVM	NEGATIVE	-0.229217
1122	Leish-111f	RKYEAAIDLYKRALV	SVM	NEGATIVE	-0.165419
1123	Leish-111f	RVLVLDEADEMLSQG	SVM	POSITIVE	0.149508
1124	Leish-111f	SYMQLVLKEMQNDPT	SVM	NEGATIVE	-0.228962
1125	Leish-111f	SYSNRAAAYIKLGAF	SVM	POSITIVE	0.278607
1126	Leish-111f	TRNALCLQRQRKYEA	SVM	NEGATIVE	-0.0454399
1127	Leish-111f	VLVLDEADEMLSQGF	SVM	POSITIVE	0.021475
1128	Leish-111f	YFWTKQYNRALQAYN	SVM	POSITIVE	0.0987091
1129	Leish-111f	YSNRAAAYIKLGAFN	SVM	POSITIVE	0.121011
1130	Leish-111f	DMPLHQNLLRGIYSY	SVM	NEGATIVE	-0.307863
1131	Leish-111f	AVNYFSKAIQLDEQN	SVM	NEGATIVE	-0.288028
1132	Leish-111f	DKCISIKPNWAKGYV	SVM	POSITIVE	0.172362
1133	Leish-111f	EAVNYFSKAIQLDEQ	SVM	NEGATIVE	-0.228998
1134	Leish-111f	EGNQYFKEDKFPEAV	SVM	NEGATIVE	-0.0194133
1135	Leish-111f	EHQKAVEEAYIDPEI	SVM	NEGATIVE	-0.180925
1136	Leish-111f	EIAAIMQDSYMQLVL	SVM	NEGATIVE	-0.192579
1137	Leish-111f	ELALQTAEVISRIGE	SVM	POSITIVE	0.0638695
1138	Leish-111f	FVCPTEVIAFSDSVS	SVM	POSITIVE	0.115612
1139	Leish-111f	KGKWVVLFFYPLDFT	SVM	NEGATIVE	-0.713241
1140	Leish-111f	MLQPDYVKMVDTVIR	SVM	NEGATIVE	-0.271948
1141	Leish-111f	RLDFRHNLIQGLVLS	SVM	NEGATIVE	-0.239695
1142	Leish-111f	SLLMLQPDYVKMVDT	SVM	NEGATIVE	-0.467824
1143	Leish-111f	VEEVLRLLEAFQFVE	SVM	POSITIVE	0.316298
1144	Leish-111f	YEIFRFLPKDIQVAL	SVM	NEGATIVE	-0.795307
1145	Leish-111f	YNEGLKVDPSNADCK	SVM	POSITIVE	0.0501768
1146	Leish-111f	AGRYVEAVNYFSKAI	SVM	POSITIVE	0.153154
1147	Leish-111f	AHLQWTLQDRKKGGL	SVM	POSITIVE	0.683135
1148	Leish-111f	AIMQDSYMQLVLKEM	SVM	NEGATIVE	-0.380443
1149	Leish-111f	DFRHNLIQGLVLSPT	SVM	NEGATIVE	-0.452086
1150	Leish-111f	DPIARVFTPEAFRKI	SVM	POSITIVE	0.495139
1151	Leish-111f	GHAYFWTKQYNRALQ	SVM	POSITIVE	0.161665
1152	Leish-111f	GRLYMEDQRFALTLM	SVM	POSITIVE	0.0553687
1153	Leish-111f	KLSLLMLQPDYVKMV	SVM	NEGATIVE	-0.74325
1154	Leish-111f	LDFRHNLIQGLVLSP	SVM	NEGATIVE	-0.599524
1155	Leish-111f	LYMEDQRFALTLMYL	SVM	POSITIVE	0.155826
1156	Leish-111f	QRLDFRHNLIQGLVL	SVM	POSITIVE	0.0238845
1157	Leish-111f	RIQEYMKDSGISSKI	SVM	NEGATIVE	-0.305386
1158	Leish-111f	RLYMEDQRFALTLMY	SVM	POSITIVE	0.08498
1159	Leish-111f	RLYMEDQRFALTLMY	SVM	POSITIVE	0.08498
1160	Leish-111f	SAGRYVEAVNYFSKA	SVM	POSITIVE	0.137226
1161	Leish-111f	SLSSYKGKWVVLFFY	SVM	NEGATIVE	-0.457325
1162	Leish-111f	VEEAYIDPEIAKQKK	SVM	NEGATIVE	-0.348791
1163	Leish-111f	YRGLFIIDPHGMLRQ	SVM	POSITIVE	0.30387
1164	Leish-111f	AAAYIKLGAFNDALK	SVM	NEGATIVE	-0.223048
1165	Leish-111f	ALFSATMPEEVLELT	SVM	POSITIVE	0.103776
1166	Leish-111f	ARKGHAYFWTKQYNR	SVM	NEGATIVE	-0.108943
1167	Leish-111f	CDYTIIAKLMTRNAL	SVM	NEGATIVE	-0.054479
1168	Leish-111f	DIQVALFSATMPEEV	SVM	POSITIVE	0.0257479
1169	Leish-111f	DPNNTLYILNVSAVY	SVM	POSITIVE	0.141829
1170	Leish-111f	EEVLRLLEAFQFVEK	SVM	POSITIVE	0.330085
1171	Leish-111f	EIAAIMQDSYMQLVL	SVM	NEGATIVE	-0.192579
1172	Leish-111f	EVLRLLEAFQFVEKH	SVM	POSITIVE	0.317183
1173	Leish-111f	EVLRLLEAFQFVEKH	SVM	POSITIVE	0.317183
1174	Leish-111f	GAFSIGLLQRLDFRH	SVM	POSITIVE	0.525333
1175	Leish-111f	GMLRQITVNDMPVGR	SVM	NEGATIVE	-0.0771261
1176	Leish-111f	HAYFWTKQYNRALQA	SVM	POSITIVE	0.204053
1177	Leish-111f	HGMLRQITVNDMPVG	SVM	NEGATIVE	-0.172089
1178	Leish-111f	IQVALFSATMPEEVL	SVM	NEGATIVE	-0.014763
1179	Leish-111f	KGYVRRGAALHGMRR	SVM	NEGATIVE	-0.0291486
1180	Leish-111f	LSKKFEEALTKYQEA	SVM	NEGATIVE	-0.108984
1181	Leish-111f	MLRQITVNDMPVGRS	SVM	NEGATIVE	-0.319536
1182	Leish-111f	NNTLYILNVSAVYFE	SVM	NEGATIVE	-0.0715915
1183	Leish-111f	NNTLYILNVSAVYFE	SVM	NEGATIVE	-0.0715915
1184	Leish-111f	NQYFKEDKFPEAVAA	SVM	NEGATIVE	-0.0527913
1185	Leish-111f	NTLYILNVSAVYFEQ	SVM	NEGATIVE	-0.219747
1186	Leish-111f	PNNTLYILNVSAVYF	SVM	NEGATIVE	-0.206035
1187	Leish-111f	RKGHAYFWTKQYNRA	SVM	POSITIVE	0.386752
1188	Leish-111f	SVEEVLRLLEAFQFV	SVM	POSITIVE	0.472185
1189	Leish-111f	TLYILNVSAVYFEQG	SVM	NEGATIVE	-0.0053789
1190	Leish-111f	TRVQDDLRKLQAGVI	SVM	POSITIVE	0.323939
1191	Leish-111f	VALFSATMPEEVLEL	SVM	POSITIVE	0.356864
1192	Leish-111f	VLRLLEAFQFVEKHG	SVM	POSITIVE	0.461941
1193	Leish-111f	LHQNLLRGIYSYGFE	SVM	NEGATIVE	-0.257143
1194	Leish-111f	AGRYVEAVNYFSKAI	SVM	POSITIVE	0.153154
1195	Leish-111f	AGRYVEAVNYFSKAI	SVM	POSITIVE	0.153154
1196	Leish-111f	ALTLMYLSGMKIPND	SVM	NEGATIVE	-0.736612
1197	Leish-111f	AYTEAIKRNPAEHTS	SVM	NEGATIVE	-0.216734
1198	Leish-111f	CISIKPNWAKGYVRR	SVM	POSITIVE	0.108163
1199	Leish-111f	DDLRKLQAGVIVAVG	SVM	POSITIVE	0.0275826
1200	Leish-111f	DPEIAAIMQDSYMQL	SVM	NEGATIVE	-0.249314
1201	Leish-111f	DPNNTLYILNVSAVY	SVM	POSITIVE	0.141829
1202	Leish-111f	DVIKRGALRTESLRV	SVM	POSITIVE	0.982712
1203	Leish-111f	FSAGRYVEAVNYFSK	SVM	POSITIVE	0.399438
1204	Leish-111f	GAFSIGLLQRLDFRH	SVM	POSITIVE	0.525333
1205	Leish-111f	GRYVEAVNYFSKAIQ	SVM	POSITIVE	0.0291558
1206	Leish-111f	GYVRRGAALHGMRRY	SVM	POSITIVE	0.134911
1207	Leish-111f	IIAKLMTRNALCLQR	SVM	POSITIVE	0.0702532
1208	Leish-111f	IIAKLMTRNALCLQR	SVM	POSITIVE	0.0702532
1209	Leish-111f	LFSATMPEEVLELTK	SVM	NEGATIVE	-0.0561652
1210	Leish-111f	PEAVAAYTEAIKRNP	SVM	POSITIVE	0.000706785
1211	Leish-111f	PNNTLYILNVSAVYF	SVM	NEGATIVE	-0.206035
1212	Leish-111f	PTEVIAFSDSVSRFN	SVM	NEGATIVE	-0.0342444
1213	Leish-111f	QVALFSATMPEEVLE	SVM	POSITIVE	0.252409
1214	Leish-111f	QVALFSATMPEEVLE	SVM	POSITIVE	0.252409
1215	Leish-111f	RYVEAVNYFSKAIQL	SVM	NEGATIVE	-0.0369633
1216	Leish-111f	SAGRYVEAVNYFSKA	SVM	POSITIVE	0.137226
1217	Leish-111f	SSKINKLISAGIIRF	SVM	NEGATIVE	-0.0985295
1218	Leish-111f	TLYILNVSAVYFEQG	SVM	NEGATIVE	-0.0053789
1219	Leish-111f	VEEVLRLLEAFQFVE	SVM	POSITIVE	0.316298
1220	Leish-111f	YEIFRFLPKDIQVAL	SVM	NEGATIVE	-0.795307
1221	Leish-111f	QRFALTLMYLSGMKI	SVM	NEGATIVE	-0.229217
1222	Leish-111f	ADQIYEIFRFLPKDI	SVM	NEGATIVE	-0.683776
1223	Leish-111f	ALHGMRRYDDAIAAY	SVM	NEGATIVE	-0.53244
1224	Leish-111f	AYTEAIKRNPAEHTS	SVM	NEGATIVE	-0.216734
1225	Leish-111f	DLRKLQAGVIVAVGT	SVM	NEGATIVE	-0.000810702
1226	Leish-111f	DQIYEIFRFLPKDIQ	SVM	NEGATIVE	-0.885377
1227	Leish-111f	EAIKRNPAEHTSYSN	SVM	NEGATIVE	-0.316664
1228	Leish-111f	EIAAIMQDSYMQLVL	SVM	NEGATIVE	-0.192579
1229	Leish-111f	EMLSQGFADQIYEIF	SVM	NEGATIVE	-0.535658
1230	Leish-111f	ESLRVLVLDEADEML	SVM	POSITIVE	0.377493
1231	Leish-111f	IQEYMKDSGISSKIN	SVM	NEGATIVE	-0.492719
1232	Leish-111f	IYEIFRFLPKDIQVA	SVM	NEGATIVE	-0.686423
1233	Leish-111f	KINKLISAGIIRFGQ	SVM	POSITIVE	0.113921
1234	Leish-111f	LRGIYSYGFEKPSSI	SVM	POSITIVE	0.355066
1235	Leish-111f	LRKLQAGVIVAVGTP	SVM	NEGATIVE	-0.110433
1236	Leish-111f	LRTESLRVLVLDEAD	SVM	POSITIVE	0.545126
1237	Leish-111f	LTLMYLSGMKIPNDG	SVM	NEGATIVE	-1.06632
1238	Leish-111f	LVLDEADEMLSQGFA	SVM	POSITIVE	0.0230969
1239	Leish-111f	MLSQGFADQIYEIFR	SVM	NEGATIVE	-0.135069
1240	Leish-111f	PNGSFKKISLSSYKG	SVM	NEGATIVE	-0.370026
1241	Leish-111f	QIYEIFRFLPKDIQV	SVM	NEGATIVE	-0.411297
1242	Leish-111f	QRQRKYEAAIDLYKR	SVM	POSITIVE	0.102547
1243	Leish-111f	RAAAYIKLGAFNDAL	SVM	NEGATIVE	-0.212167
1244	Leish-111f	RKGHAYFWTKQYNRA	SVM	POSITIVE	0.386752
1245	Leish-111f	RQRKYEAAIDLYKRA	SVM	NEGATIVE	-0.25087
1246	Leish-111f	RTESLRVLVLDEADE	SVM	POSITIVE	0.297714
1247	Leish-111f	SLRVLVLDEADEMLS	SVM	POSITIVE	0.243847
1248	Leish-111f	SQGFADQIYEIFRFL	SVM	NEGATIVE	-0.402509
1249	Leish-111f	TESLRVLVLDEADEM	SVM	POSITIVE	0.199522
1250	Leish-111f	TRVQDDLRKLQAGVI	SVM	POSITIVE	0.323939
1251	Leish-111f	VIAFSDSVSRFNELN	SVM	NEGATIVE	-0.0647443
1252	Leish-111f	YAHLQWTLQDRKKGG	SVM	POSITIVE	0.591895
1253	Leish-111f	YEIFRFLPKDIQVAL	SVM	NEGATIVE	-0.795307
1254	Leish-111f	QDDLRKLQAGVIVAV	SVM	POSITIVE	0.00232753
1255	Leish-111f	EAVNYFSKAIQLDEQ	SVM	NEGATIVE	-0.228998
1256	Leish-111f	ENHCDYTIIAKLMTR	SVM	NEGATIVE	-0.00579773
1257	Leish-111f	FPEAVAAYTEAIKRN	SVM	POSITIVE	0.177367
1258	Leish-111f	ILNVSAVYFEQGDYD	SVM	POSITIVE	0.217774
1259	Leish-111f	ISSKINKLISAGIIR	SVM	POSITIVE	0.358324
1260	Leish-111f	KDPNNTLYILNVSAV	SVM	NEGATIVE	-0.132183
1261	Leish-111f	LKEMQNDPTRIQEYM	SVM	NEGATIVE	-0.391147
1262	Leish-111f	LNVSAVYFEQGDYDK	SVM	NEGATIVE	-0.0441735
1263	Leish-111f	LYILNVSAVYFEQGD	SVM	NEGATIVE	-0.122279
1264	Leish-111f	LYILNVSAVYFEQGD	SVM	NEGATIVE	-0.122279
1265	Leish-111f	NVSAVYFEQGDYDKC	SVM	POSITIVE	0.247604
1266	Leish-111f	PEAFRKIQENPKLSL	SVM	NEGATIVE	-0.211645
1267	Leish-111f	SAGRYVEAVNYFSKA	SVM	POSITIVE	0.137226
1268	Leish-111f	SGISSKINKLISAGI	SVM	POSITIVE	0.142975
1269	Leish-111f	SSYKGKWVVLFFYPL	SVM	NEGATIVE	-0.239498
1270	Leish-111f	TGAFSIGLLQRLDFR	SVM	POSITIVE	0.744399
1271	Leish-111f	WAKGYVRRGAALHGM	SVM	POSITIVE	0.309529
1272	Leish-111f	YILNVSAVYFEQGDY	SVM	POSITIVE	0.212447
1273	Leish-111f	YRTIMKIQEMASGQS	SVM	NEGATIVE	-0.2266
1274	Leish-111f	EEVALMPNGSFKKIS	SVM	POSITIVE	0.0479289
1275	Leish-111f	AKGYVRRGAALHGMR	SVM	POSITIVE	0.0567025
1276	Leish-111f	CDYTIIAKLMTRNAL	SVM	NEGATIVE	-0.054479
1277	Leish-111f	CLQRQRKYEAAIDLY	SVM	NEGATIVE	-0.196106
1278	Leish-111f	EYMKDSGISSKINKL	SVM	NEGATIVE	-0.379022
1279	Leish-111f	FSAGRYVEAVNYFSK	SVM	POSITIVE	0.399438
1280	Leish-111f	IELKPDFVKGYARKG	SVM	NEGATIVE	-0.0293429
1281	Leish-111f	ILNVSAVYFEQGDYD	SVM	POSITIVE	0.217774
1282	Leish-111f	IPMLADKTKSIARSY	SVM	NEGATIVE	-0.430253
1283	Leish-111f	IQGLVLSPTRELALQ	SVM	NEGATIVE	-0.732883
1284	Leish-111f	IQGLVLSPTRELALQ	SVM	NEGATIVE	-0.732883
1285	Leish-111f	LHGMRRYDDAIAAYE	SVM	NEGATIVE	-0.587448
1286	Leish-111f	LSSYKGKWVVLFFYP	SVM	NEGATIVE	-0.785418
1287	Leish-111f	NHCDYTIIAKLMTRN	SVM	NEGATIVE	-0.250302
1288	Leish-111f	RKIQENPKLSLLMLQ	SVM	NEGATIVE	-0.686558
1289	Leish-111f	SKINKLISAGIIRFG	SVM	NEGATIVE	-0.0412675
1290	Leish-111f	SLRVLVLDEADEMLS	SVM	POSITIVE	0.243847
1291	Leish-111f	SSKINKLISAGIIRF	SVM	NEGATIVE	-0.0985295
1292	Leish-111f	AGVIVAVGTPGRVSD	SVM	POSITIVE	0.244197
1293	Leish-111f	AIKRNPAEHTSYSNR	SVM	NEGATIVE	-0.285258
1294	Leish-111f	ARDPIARVFTPEAFR	SVM	POSITIVE	0.473974
1295	Leish-111f	ARVFTPEAFRKIQEN	SVM	POSITIVE	0.25888
1296	Leish-111f	DIQVALFSATMPEEV	SVM	POSITIVE	0.0257479
1297	Leish-111f	EFSAGRYVEAVNYFS	SVM	POSITIVE	0.253792
1298	Leish-111f	EKPSSIQQRAIAPFT	SVM	POSITIVE	0.669796
1299	Leish-111f	FEKPSSIQQRAIAPF	SVM	POSITIVE	0.510171
1300	Leish-111f	GVIVAVGTPGRVSDV	SVM	POSITIVE	0.257226
1301	Leish-111f	IELKPDFVKGYARKG	SVM	NEGATIVE	-0.0293429
1302	Leish-111f	KCISIKPNWAKGYVR	SVM	POSITIVE	0.393962
1303	Leish-111f	KDIQVALFSATMPEE	SVM	NEGATIVE	-0.0721656
1304	Leish-111f	KPSSIQQRAIAPFTR	SVM	POSITIVE	0.356517
1305	Leish-111f	KTGAFSIGLLQRLDF	SVM	POSITIVE	0.273131
1306	Leish-111f	LQAGVIVAVGTPGRV	SVM	POSITIVE	0.0268369
1307	Leish-111f	LRVLVLDEADEMLSQ	SVM	POSITIVE	0.0950284
1308	Leish-111f	MLQPDYVKMVDTVIR	SVM	NEGATIVE	-0.271948
1309	Leish-111f	NGSFKKISLSSYKGK	SVM	NEGATIVE	-0.113404
1310	Leish-111f	NLIQGLVLSPTRELA	SVM	NEGATIVE	-0.637495
1311	Leish-111f	PEIAAIMQDSYMQLV	SVM	NEGATIVE	-0.159091
1312	Leish-111f	PSSIQQRAIAPFTRG	SVM	POSITIVE	0.536264
1313	Leish-111f	QAGVIVAVGTPGRVS	SVM	POSITIVE	0.0912128
1314	Leish-111f	RLDFRHNLIQGLVLS	SVM	NEGATIVE	-0.239695
1315	Leish-111f	RRYDDAIAAYEKGLK	SVM	NEGATIVE	-0.0133987
1316	Leish-111f	RYVEAVNYFSKAIQL	SVM	NEGATIVE	-0.0369633
1317	Leish-111f	SIGLLQRLDFRHNLI	SVM	POSITIVE	0.506267
1318	Leish-111f	SSIQQRAIAPFTRGG	SVM	POSITIVE	0.294733
1319	Leish-111f	VEEVLRLLEAFQFVE	SVM	POSITIVE	0.316298
1320	Leish-111f	VIVAVGTPGRVSDVI	SVM	POSITIVE	0.377615
1321	Leish-111f	FSKAIQLDEQNSVLY	SVM	NEGATIVE	-0.461343
1322	Leish-111f	AEHTSYSNRAAAYIK	SVM	POSITIVE	0.0750471
1323	Leish-111f	DLRKLQAGVIVAVGT	SVM	NEGATIVE	-0.000810702
1324	Leish-111f	EAAIDLYKRALVEWR	SVM	POSITIVE	0.0915744
1325	Leish-111f	EAAIDLYKRALVEWR	SVM	POSITIVE	0.0915744
1326	Leish-111f	HGMLRQITVNDMPVG	SVM	NEGATIVE	-0.172089
1327	Leish-111f	IMQDSYMQLVLKEMQ	SVM	POSITIVE	0.0356449
1328	Leish-111f	KEEGNKLYLSKKFEE	SVM	NEGATIVE	-0.262411
1329	Leish-111f	LRGIYSYGFEKPSSI	SVM	POSITIVE	0.355066
1330	Leish-111f	NCEVLACSIDSEYAH	SVM	NEGATIVE	-0.667505
1331	Leish-111f	NYFSKAIQLDEQNSV	SVM	NEGATIVE	-0.379496
1332	Leish-111f	PEIAAIMQDSYMQLV	SVM	NEGATIVE	-0.159091
1333	Leish-111f	PKDIQVALFSATMPE	SVM	NEGATIVE	-0.39268
1334	Leish-111f	PTEVIAFSDSVSRFN	SVM	NEGATIVE	-0.0342444
1335	Leish-111f	RHNLIQGLVLSPTRE	SVM	NEGATIVE	-0.579128
1336	Leish-111f	TEVIAFSDSVSRFNE	SVM	NEGATIVE	-0.0688384
1337	Leish-111f	VCPTEVIAFSDSVSR	SVM	POSITIVE	0.20824
1338	Leish-111f	VCPTEVIAFSDSVSR	SVM	POSITIVE	0.20824
1339	Leish-111f	YFSKAIQLDEQNSVL	SVM	NEGATIVE	-0.432612
1340	Leish-111f	YSNRSACFAAMQKYK	SVM	NEGATIVE	-0.615444
1341	Leish-111f	AGRYVEAVNYFSKAI	SVM	POSITIVE	0.153154
1342	Leish-111f	ALFSATMPEEVLELT	SVM	POSITIVE	0.103776
1343	Leish-111f	ALTLMYLSGMKIPND	SVM	NEGATIVE	-0.736612
1344	Leish-111f	EGNQYFKEDKFPEAV	SVM	NEGATIVE	-0.0194133
1345	Leish-111f	FALTLMYLSGMKIPN	SVM	NEGATIVE	-0.502245
1346	Leish-111f	FALTLMYLSGMKIPN	SVM	NEGATIVE	-0.502245
1347	Leish-111f	FALTLMYLSGMKIPN	SVM	NEGATIVE	-0.502245
1348	Leish-111f	FRKIQENPKLSLLML	SVM	NEGATIVE	-0.383415
1349	Leish-111f	GRYVEAVNYFSKAIQ	SVM	POSITIVE	0.0291558
1350	Leish-111f	GSFKKISLSSYKGKW	SVM	NEGATIVE	-0.246726
1351	Leish-111f	IIAKLMTRNALCLQR	SVM	POSITIVE	0.0702532
1352	Leish-111f	ISLSSYKGKWVVLFF	SVM	NEGATIVE	-0.361631
1353	Leish-111f	KIQENPKLSLLMLQP	SVM	NEGATIVE	-1.02138
1354	Leish-111f	LKPDFVKGYARKGHA	SVM	POSITIVE	0.152556
1355	Leish-111f	LTLMYLSGMKIPNDG	SVM	NEGATIVE	-1.06632
1356	Leish-111f	NELNCEVLACSIDSE	SVM	NEGATIVE	-0.592495
1357	Leish-111f	QRFALTLMYLSGMKI	SVM	NEGATIVE	-0.229217
1358	Leish-111f	RFALTLMYLSGMKIP	SVM	NEGATIVE	-0.856345
1359	Leish-111f	SFEEVALMPNGSFKK	SVM	NEGATIVE	-0.188306
1360	Leish-111f	VAYRGLFIIDPHGML	SVM	POSITIVE	0.528202
1361	Leish-111f	VLYSNRSACFAAMQK	SVM	NEGATIVE	-0.71711
1362	Leish-111f	AAIDLYKRALVEWRN	SVM	NEGATIVE	-0.242566
1363	Leish-111f	AIMQDSYMQLVLKEM	SVM	NEGATIVE	-0.380443
1364	Leish-111f	CPTEVIAFSDSVSRF	SVM	NEGATIVE	-0.27616
1365	Leish-111f	ELKPDFVKGYARKGH	SVM	NEGATIVE	-0.27362
1366	Leish-111f	FALTLMYLSGMKIPN	SVM	NEGATIVE	-0.502245
1367	Leish-111f	GSFKKISLSSYKGKW	SVM	NEGATIVE	-0.246726
1368	Leish-111f	HTSYSNRAAAYIKLG	SVM	POSITIVE	0.470963
1369	Leish-111f	IKRGALRTESLRVLV	SVM	POSITIVE	0.937415
1370	Leish-111f	LRQITVNDMPVGRSV	SVM	NEGATIVE	-0.524978
1371	Leish-111f	MQLVLKEMQNDPTRI	SVM	NEGATIVE	-0.0949341
1372	Leish-111f	PHGMLRQITVNDMPV	SVM	NEGATIVE	-0.165663
1373	Leish-111f	PIPSFDDMPLHQNLL	SVM	NEGATIVE	-0.606088
1374	Leish-111f	QDQSFLDDQPGVRPI	SVM	POSITIVE	0.731537
1375	Leish-111f	SGISSKINKLISAGI	SVM	POSITIVE	0.142975
1376	Leish-111f	TLMYLSGMKIPNDGD	SVM	NEGATIVE	-1.19356
1377	Leish-111f	YRTIMKIQEMASGQS	SVM	NEGATIVE	-0.2266
1378	Leish-111f	AAIDLYKRALVEWRN	SVM	NEGATIVE	-0.242566
1379	Leish-111f	AAIMQDSYMQLVLKE	SVM	NEGATIVE	-0.334889
1380	Leish-111f	AAYEKGLKVDPSNSG	SVM	POSITIVE	0.139568
1381	Leish-111f	AFRKIQENPKLSLLM	SVM	NEGATIVE	-0.37519
1382	Leish-111f	DFVKGYARKGHAYFW	SVM	POSITIVE	0.286995
1383	Leish-111f	DVIKRGALRTESLRV	SVM	POSITIVE	0.982712
1384	Leish-111f	EESQGVAYRGLFIID	SVM	POSITIVE	0.464264
1385	Leish-111f	GLKVDPSNSGCAQGV	SVM	POSITIVE	0.475422
1386	Leish-111f	GRLYMEDQRFALTLM	SVM	POSITIVE	0.0553687
1387	Leish-111f	IDPHGMLRQITVNDM	SVM	NEGATIVE	-0.3622
1388	Leish-111f	ISIKPNWAKGYVRRG	SVM	POSITIVE	0.298037
1389	Leish-111f	ISSKINKLISAGIIR	SVM	POSITIVE	0.358324
1390	Leish-111f	KGYVRRGAALHGMRR	SVM	NEGATIVE	-0.0291486
1391	Leish-111f	LALQTAEVISRIGEF	SVM	NEGATIVE	-0.421311
1392	Leish-111f	PKLSLLMLQPDYVKM	SVM	NEGATIVE	-0.783306
1393	Leish-111f	PNNTLYILNVSAVYF	SVM	NEGATIVE	-0.206035
1394	Leish-111f	PTRELALQTAEVISR	SVM	NEGATIVE	-0.0742323
1395	Leish-111f	VFTPEAFRKIQENPK	SVM	POSITIVE	0.0305836
1396	Leish-111f	VKDPNNTLYILNVSA	SVM	NEGATIVE	-0.211141
1397	Leish-111f	YFSKAIQLDEQNSVL	SVM	NEGATIVE	-0.432612
1398	Leish-111f	YFWTKQYNRALQAYN	SVM	POSITIVE	0.0987091
1399	Leish-111f	AAYIKLGAFNDALKD	SVM	NEGATIVE	-0.166088
1400	Leish-111f	AKGYVRRGAALHGMR	SVM	POSITIVE	0.0567025
1401	Leish-111f	ALTLMYLSGMKIPND	SVM	NEGATIVE	-0.736612
1402	Leish-111f	AVNYFSKAIQLDEQN	SVM	NEGATIVE	-0.288028
1403	Leish-111f	DQIYEIFRFLPKDIQ	SVM	NEGATIVE	-0.885377
1404	Leish-111f	EEGNKLYLSKKFEEA	SVM	NEGATIVE	-0.438879
1405	Leish-111f	EGLKVDPSNADCKDG	SVM	NEGATIVE	-0.104539
1406	Leish-111f	FIIDPHGMLRQITVN	SVM	POSITIVE	0.119431
1407	Leish-111f	GNQYFKEDKFPEAVA	SVM	NEGATIVE	-0.255878
1408	Leish-111f	IELKPDFVKGYARKG	SVM	NEGATIVE	-0.0293429
1409	Leish-111f	IFRFLPKDIQVALFS	SVM	NEGATIVE	-0.863405
1410	Leish-111f	KLSLLMLQPDYVKMV	SVM	NEGATIVE	-0.74325
1411	Leish-111f	LEESQGVAYRGLFII	SVM	POSITIVE	0.720678
1412	Leish-111f	LFSATMPEEVLELTK	SVM	NEGATIVE	-0.0561652
1413	Leish-111f	LRKLQAGVIVAVGTP	SVM	NEGATIVE	-0.110433
1414	Leish-111f	LRVLVLDEADEMLSQ	SVM	POSITIVE	0.0950284
1415	Leish-111f	NNTLYILNVSAVYFE	SVM	NEGATIVE	-0.0715915
1416	Leish-111f	NYFSKAIQLDEQNSV	SVM	NEGATIVE	-0.379496
1417	Leish-111f	QAYNEGLKVDPSNAD	SVM	POSITIVE	0.392343
1418	Leish-111f	RIGEFLSNSSKFCET	SVM	NEGATIVE	-0.695283
1419	Leish-111f	SGISSKINKLISAGI	SVM	POSITIVE	0.142975
1420	Leish-111f	SIGLLQRLDFRHNLI	SVM	POSITIVE	0.506267
1421	Leish-111f	SLSSYKGKWVVLFFY	SVM	NEGATIVE	-0.457325
1422	Leish-111f	SPTRELALQTAEVIS	SVM	NEGATIVE	-0.390408
1423	Leish-111f	VAYRGLFIIDPHGML	SVM	POSITIVE	0.528202
1424	Leish-111f	WVVLFFYPLDFTFVC	SVM	NEGATIVE	-0.132757
1425	Leish-111f	DDLRKLQAGVIVAVG	SVM	POSITIVE	0.0275826
1426	Leish-111f	AGRYVEAVNYFSKAI	SVM	POSITIVE	0.153154
1427	Leish-111f	ALCLQRQRKYEAAID	SVM	POSITIVE	0.157673
1428	Leish-111f	CEVLACSIDSEYAHL	SVM	NEGATIVE	-0.5875
1429	Leish-111f	DPNNTLYILNVSAVY	SVM	POSITIVE	0.141829
1430	Leish-111f	EGNKLYLSKKFEEAL	SVM	NEGATIVE	-0.0897014
1431	Leish-111f	EQNSVLYSNRSACFA	SVM	NEGATIVE	-0.205244
1432	Leish-111f	ESQGVAYRGLFIIDP	SVM	POSITIVE	0.257474
1433	Leish-111f	FSAGRYVEAVNYFSK	SVM	POSITIVE	0.399438
1434	Leish-111f	GAFSIGLLQRLDFRH	SVM	POSITIVE	0.525333
1435	Leish-111f	GALRTESLRVLVLDE	SVM	POSITIVE	0.643769
1436	Leish-111f	LGTMAIPMLADKTKS	SVM	NEGATIVE	-0.835227
1437	Leish-111f	MLQPDYVKMVDTVIR	SVM	NEGATIVE	-0.271948
1438	Leish-111f	MPEEVLELTKKFMRD	SVM	NEGATIVE	-0.0724186
1439	Leish-111f	NTLYILNVSAVYFEQ	SVM	NEGATIVE	-0.219747
1440	Leish-111f	QEAQVKDPNNTLYIL	SVM	POSITIVE	0.186045
1441	Leish-111f	QGLVLSPTRELALQT	SVM	NEGATIVE	-0.529844
1442	Leish-111f	QLVLKEMQNDPTRIQ	SVM	NEGATIVE	-0.303538
1443	Leish-111f	RYVEAVNYFSKAIQL	SVM	NEGATIVE	-0.0369633
1444	Leish-111f	SKINKLISAGIIRFG	SVM	NEGATIVE	-0.0412675
1445	Leish-111f	SLLMLQPDYVKMVDT	SVM	NEGATIVE	-0.467824
1446	Leish-111f	SQGVAYRGLFIIDPH	SVM	POSITIVE	0.419368
1447	Leish-111f	TLYILNVSAVYFEQG	SVM	NEGATIVE	-0.0053789
1448	Leish-111f	FKKISLSSYKGKWVV	SVM	NEGATIVE	-0.177908
1449	Leish-111f	AAAYIKLGAFNDALK	SVM	NEGATIVE	-0.223048
1450	Leish-111f	ALTLMYLSGMKIPND	SVM	NEGATIVE	-0.736612
1451	Leish-111f	CLQRQRKYEAAIDLY	SVM	NEGATIVE	-0.196106
1452	Leish-111f	DIQVALFSATMPEEV	SVM	POSITIVE	0.0257479
1453	Leish-111f	EEVLRLLEAFQFVEK	SVM	POSITIVE	0.330085
1454	Leish-111f	FVKGYARKGHAYFWT	SVM	POSITIVE	0.306713
1455	Leish-111f	KEDKFPEAVAAYTEA	SVM	POSITIVE	0.0896003
1456	Leish-111f	LQRLDFRHNLIQGLV	SVM	POSITIVE	0.0273618
1457	Leish-111f	MDDPEIAAIMQDSYM	SVM	NEGATIVE	-0.404935
1458	Leish-111f	NGSFKKISLSSYKGK	SVM	NEGATIVE	-0.113404
1459	Leish-111f	PEIAAIMQDSYMQLV	SVM	NEGATIVE	-0.159091
1460	Leish-111f	RHNLIQGLVLSPTRE	SVM	NEGATIVE	-0.579128
1461	Leish-111f	RLDFRHNLIQGLVLS	SVM	NEGATIVE	-0.239695
1462	Leish-111f	SFKKISLSSYKGKWV	SVM	NEGATIVE	-0.357658
1463	Leish-111f	SSKINKLISAGIIRF	SVM	NEGATIVE	-0.0985295
1464	Leish-111f	WTKQYNRALQAYNEG	SVM	POSITIVE	0.273568
1465	Leish-111f	HNLIQGLVLSPTREL	SVM	NEGATIVE	-0.686213
1466	Leish-111f	ADKTKSIARSYGVLE	SVM	POSITIVE	0.124816
1467	Leish-111f	DDPEIAAIMQDSYMQ	SVM	NEGATIVE	-0.165102
1468	Leish-111f	DLRKLQAGVIVAVGT	SVM	NEGATIVE	-0.000810702
1469	Leish-111f	DPSQGRLYMEDQRFA	SVM	POSITIVE	0.328962
1470	Leish-111f	IGEFLSNSSKFCETF	SVM	NEGATIVE	-1.01298
1471	Leish-111f	LMLQPDYVKMVDTVI	SVM	NEGATIVE	-0.323244
1472	Leish-111f	MTRNALCLQRQRKYE	SVM	POSITIVE	0.129186
1473	Leish-111f	PTRELALQTAEVISR	SVM	NEGATIVE	-0.0742323
1474	Leish-111f	PTRIQEYMKDSGISS	SVM	POSITIVE	0.00482689
1475	Leish-111f	QGVAYRGLFIIDPHG	SVM	POSITIVE	0.469845
1476	Leish-111f	RFLPKDIQVALFSAT	SVM	NEGATIVE	-0.661963
1477	Leish-111f	RFNELNCEVLACSID	SVM	NEGATIVE	-0.49394
1478	Leish-111f	RHNLIQGLVLSPTRE	SVM	NEGATIVE	-0.579128
1479	Leish-111f	SIGLLQRLDFRHNLI	SVM	POSITIVE	0.506267
1480	Leish-111f	AAYIKLGAFNDALKD	SVM	NEGATIVE	-0.166088
1481	Leish-111f	EHTSYSNRAAAYIKL	SVM	POSITIVE	0.0845453
1482	Leish-111f	FKEDKFPEAVAAYTE	SVM	NEGATIVE	-0.0321919
1483	Leish-111f	GMLRQITVNDMPVGR	SVM	NEGATIVE	-0.0771261
1484	Leish-111f	GMLRQITVNDMPVGR	SVM	NEGATIVE	-0.0771261
1485	Leish-111f	IYEIFRFLPKDIQVA	SVM	NEGATIVE	-0.686423
1486	Leish-111f	LHQNLLRGIYSYGFE	SVM	NEGATIVE	-0.257143
1487	Leish-111f	LKEMQNDPTRIQEYM	SVM	NEGATIVE	-0.391147
1488	Leish-111f	LNCEVLACSIDSEYA	SVM	NEGATIVE	-0.489636
1489	Leish-111f	LTDNEKEALALKEEG	SVM	NEGATIVE	-0.144889
1490	Leish-111f	LVLKEMQNDPTRIQE	SVM	NEGATIVE	-0.265672
1491	Leish-111f	LYILNVSAVYFEQGD	SVM	NEGATIVE	-0.122279
1492	Leish-111f	NTLYILNVSAVYFEQ	SVM	NEGATIVE	-0.219747
1493	Leish-111f	PLDFTFVCPTEVIAF	SVM	NEGATIVE	-0.401503
1494	Leish-111f	QGRLYMEDQRFALTL	SVM	POSITIVE	0.205391
1495	Leish-111f	QRFALTLMYLSGMKI	SVM	NEGATIVE	-0.229217
1496	Leish-111f	RKKGGLGTMAIPMLA	SVM	NEGATIVE	-0.277958
1497	Leish-111f	RLDFRHNLIQGLVLS	SVM	NEGATIVE	-0.239695
1498	Leish-111f	RQITVNDMPVGRSVE	SVM	NEGATIVE	-0.669092
1499	Leish-111f	SKINKLISAGIIRFG	SVM	NEGATIVE	-0.0412675
1500	Leish-111f	SRFNELNCEVLACSI	SVM	NEGATIVE	-0.525432
1501	Leish-111f	TKSIARSYGVLEESQ	SVM	POSITIVE	0.000918419
1502	Leish-111f	ALQTAEVISRIGEFL	SVM	POSITIVE	0.00455298
1503	Leish-111f	DPEIAAIMQDSYMQL	SVM	NEGATIVE	-0.249314
1504	Leish-111f	FNELNCEVLACSIDS	SVM	NEGATIVE	-0.576303
1505	Leish-111f	INKLISAGIIRFGQE	SVM	POSITIVE	0.405108
1506	Leish-111f	KINKLISAGIIRFGQ	SVM	POSITIVE	0.113921
1507	Leish-111f	LMYLSGMKIPNDGDG	SVM	NEGATIVE	-1.12472
1508	Leish-111f	NLLRGIYSYGFEKPS	SVM	POSITIVE	0.231514
1509	Leish-111f	PEIAAIMQDSYMQLV	SVM	NEGATIVE	-0.159091
1510	Leish-111f	QIYEIFRFLPKDIQV	SVM	NEGATIVE	-0.411297
1511	Leish-111f	QYNRALQAYNEGLKV	SVM	POSITIVE	0.654215
1512	Leish-111f	RKGHAYFWTKQYNRA	SVM	POSITIVE	0.386752
1513	Leish-111f	VFTPEAFRKIQENPK	SVM	POSITIVE	0.0305836
1514	Leish-111f	VLKEMQNDPTRIQEY	SVM	NEGATIVE	-0.129048
1515	Leish-111f	VQDDLRKLQAGVIVA	SVM	POSITIVE	0.0909883
1516	Leish-111f	YNRALQAYNEGLKVD	SVM	POSITIVE	0.784547
1517	Leish-111f	YTIIAKLMTRNALCL	SVM	NEGATIVE	-0.0516822
1518	Leish-111f	SVEEVLRLLEAFQFV	SVM	POSITIVE	0.472185
1519	Leish-111f	CISIKPNWAKGYVRR	SVM	POSITIVE	0.108163
1520	Leish-111f	DDLRKLQAGVIVAVG	SVM	POSITIVE	0.0275826
1521	Leish-111f	GRYVEAVNYFSKAIQ	SVM	POSITIVE	0.0291558
1522	Leish-111f	HGMLRQITVNDMPVG	SVM	NEGATIVE	-0.172089
1523	Leish-111f	HQNLLRGIYSYGFEK	SVM	NEGATIVE	-0.0655255
1524	Leish-111f	IAKLMTRNALCLQRQ	SVM	NEGATIVE	-0.0995309
1525	Leish-111f	KTKSIARSYGVLEES	SVM	POSITIVE	0.171766
1526	Leish-111f	LIQGLVLSPTRELAL	SVM	NEGATIVE	-0.655044
1527	Leish-111f	LIQGLVLSPTRELAL	SVM	NEGATIVE	-0.655044
1528	Leish-111f	LQPDYVKMVDTVIRD	SVM	NEGATIVE	-0.111342
1529	Leish-111f	LVLKEMQNDPTRIQE	SVM	NEGATIVE	-0.265672
1530	Leish-111f	NLIQGLVLSPTRELA	SVM	NEGATIVE	-0.637495
1531	Leish-111f	PNNTLYILNVSAVYF	SVM	NEGATIVE	-0.206035
1532	Leish-111f	QDDLRKLQAGVIVAV	SVM	POSITIVE	0.00232753
1533	Leish-111f	QLVLKEMQNDPTRIQ	SVM	NEGATIVE	-0.303538
1534	Leish-111f	QVKDPNNTLYILNVS	SVM	NEGATIVE	-0.24592
1535	Leish-111f	RFALTLMYLSGMKIP	SVM	NEGATIVE	-0.856345
1536	Leish-111f	RKIQENPKLSLLMLQ	SVM	NEGATIVE	-0.686558
1537	Leish-111f	RLDFRHNLIQGLVLS	SVM	NEGATIVE	-0.239695
1538	Leish-111f	RSVEEVLRLLEAFQF	SVM	POSITIVE	0.00672298
1539	Leish-111f	SKAIQLDEQNSVLYS	SVM	NEGATIVE	-0.548956
1540	Leish-111f	SKINKLISAGIIRFG	SVM	NEGATIVE	-0.0412675
1541	Leish-111f	SVEEVLRLLEAFQFV	SVM	POSITIVE	0.472185
1542	Leish-111f	TKQYNRALQAYNEGL	SVM	POSITIVE	0.465992
1543	Leish-111f	VEEVLRLLEAFQFVE	SVM	POSITIVE	0.316298
1544	Leish-111f	YEIFRFLPKDIQVAL	SVM	NEGATIVE	-0.795307
1545	Leish-111f	YRTIMKIQEMASGQS	SVM	NEGATIVE	-0.2266
1546	Leish-111f	FFYPLDFTFVCPTEV	SVM	NEGATIVE	-0.4004
1547	Leish-111f	FLPKDIQVALFSATM	SVM	NEGATIVE	-0.662291
1548	Leish-111f	GMLRQITVNDMPVGR	SVM	NEGATIVE	-0.0771261
1549	Leish-111f	GTMAIPMLADKTKSI	SVM	NEGATIVE	-0.804982
1550	Leish-111f	GVAYRGLFIIDPHGM	SVM	POSITIVE	0.362743
1551	Leish-111f	HNLIQGLVLSPTREL	SVM	NEGATIVE	-0.686213
1552	Leish-111f	IMKIQEMASGQSADG	SVM	NEGATIVE	-0.498018
1553	Leish-111f	INKLISAGIIRFGQE	SVM	POSITIVE	0.405108
1554	Leish-111f	KLSLLMLQPDYVKMV	SVM	NEGATIVE	-0.74325
1555	Leish-111f	LFIIDPHGMLRQITV	SVM	POSITIVE	0.352518
1556	Leish-111f	LYLSKKFEEALTKYQ	SVM	NEGATIVE	-0.36917
1557	Leish-111f	NGSFKKISLSSYKGK	SVM	NEGATIVE	-0.113404
1558	Leish-111f	NRAAAYIKLGAFNDA	SVM	POSITIVE	0.0823596
1559	Leish-111f	NRALQAYNEGLKVDP	SVM	POSITIVE	0.531933
1560	Leish-111f	QGFADQIYEIFRFLP	SVM	NEGATIVE	-0.667966
1561	Leish-111f	QRQRKYEAAIDLYKR	SVM	POSITIVE	0.102547
1562	Leish-111f	SNRAAAYIKLGAFND	SVM	POSITIVE	0.380006
1563	Leish-111f	TLYILNVSAVYFEQG	SVM	NEGATIVE	-0.0053789
1564	Leish-111f	TMAIPMLADKTKSIA	SVM	NEGATIVE	-0.735819
1565	Leish-111f	KAIQLDEQNSVLYSN	SVM	NEGATIVE	-0.558629
1566	Leish-111f	AKGYVRRGAALHGMR	SVM	POSITIVE	0.0567025
1567	Leish-111f	CDYTIIAKLMTRNAL	SVM	NEGATIVE	-0.054479
1568	Leish-111f	DFRHNLIQGLVLSPT	SVM	NEGATIVE	-0.452086
1569	Leish-111f	DIQVALFSATMPEEV	SVM	POSITIVE	0.0257479
1570	Leish-111f	DKTKSIARSYGVLEE	SVM	POSITIVE	0.0614759
1571	Leish-111f	EESQGVAYRGLFIID	SVM	POSITIVE	0.464264
1572	Leish-111f	ESQGVAYRGLFIIDP	SVM	POSITIVE	0.257474
1573	Leish-111f	EVALMPNGSFKKISL	SVM	POSITIVE	0.052142
1574	Leish-111f	FALTLMYLSGMKIPN	SVM	NEGATIVE	-0.502245
1575	Leish-111f	FTPEAFRKIQENPKL	SVM	NEGATIVE	-0.185424
1576	Leish-111f	GNKLYLSKKFEEALT	SVM	NEGATIVE	-0.165054
1577	Leish-111f	GRLYMEDQRFALTLM	SVM	POSITIVE	0.0553687
1578	Leish-111f	IAPFTRGGDIIAQAQ	SVM	POSITIVE	0.469738
1579	Leish-111f	INKLISAGIIRFGQE	SVM	POSITIVE	0.405108
1580	Leish-111f	KINKLISAGIIRFGQ	SVM	POSITIVE	0.113921
1581	Leish-111f	KLSLLMLQPDYVKMV	SVM	NEGATIVE	-0.74325
1582	Leish-111f	KSIARSYGVLEESQG	SVM	POSITIVE	0.163547
1583	Leish-111f	LHGMRRYDDAIAAYE	SVM	NEGATIVE	-0.587448
1584	Leish-111f	NPKLSLLMLQPDYVK	SVM	NEGATIVE	-0.704045
1585	Leish-111f	NTLYILNVSAVYFEQ	SVM	NEGATIVE	-0.219747
1586	Leish-111f	PLHQNLLRGIYSYGF	SVM	NEGATIVE	-0.467543
1587	Leish-111f	SKAIQLDEQNSVLYS	SVM	NEGATIVE	-0.548956
1588	Leish-111f	TLMYLSGMKIPNDGD	SVM	NEGATIVE	-1.19356
1589	Leish-111f	AKGYVRRGAALHGMR	SVM	POSITIVE	0.0567025
1590	Leish-111f	DYTIIAKLMTRNALC	SVM	POSITIVE	0.282651
1591	Leish-111f	ENPKLSLLMLQPDYV	SVM	NEGATIVE	-0.464746
1592	Leish-111f	FRHNLIQGLVLSPTR	SVM	NEGATIVE	-0.219687
1593	Leish-111f	FSKAIQLDEQNSVLY	SVM	NEGATIVE	-0.461343
1594	Leish-111f	GLVLSPTRELALQTA	SVM	NEGATIVE	-0.701821
1595	Leish-111f	KGNEEFSAGRYVEAV	SVM	POSITIVE	0.418348
1596	Leish-111f	KQYNRALQAYNEGLK	SVM	POSITIVE	0.55725
1597	Leish-111f	LQAGVIVAVGTPGRV	SVM	POSITIVE	0.0268369
1598	Leish-111f	LYMEDQRFALTLMYL	SVM	POSITIVE	0.155826
1599	Leish-111f	MLQPDYVKMVDTVIR	SVM	NEGATIVE	-0.271948
1600	Leish-111f	MPNGSFKKISLSSYK	SVM	NEGATIVE	-0.376479
1601	Leish-111f	NEEFSAGRYVEAVNY	SVM	POSITIVE	0.240014
1602	Leish-111f	NPKLSLLMLQPDYVK	SVM	NEGATIVE	-0.704045
1603	Leish-111f	NWAKGYVRRGAALHG	SVM	POSITIVE	0.329614
1604	Leish-111f	PNWAKGYVRRGAALH	SVM	NEGATIVE	-0.00313508
1605	Leish-111f	QGRLYMEDQRFALTL	SVM	POSITIVE	0.205391
1606	Leish-111f	SQGVAYRGLFIIDPH	SVM	POSITIVE	0.419368
1607	Leish-111f	SQGVAYRGLFIIDPH	SVM	POSITIVE	0.419368
1608	Leish-111f	SYKGKWVVLFFYPLD	SVM	NEGATIVE	-0.522826
1609	Leish-111f	VQDDLRKLQAGVIVA	SVM	POSITIVE	0.0909883
1610	Leish-111f	VVLFFYPLDFTFVCP	SVM	NEGATIVE	-0.587374
1611	Leish-111f	WAKGYVRRGAALHGM	SVM	POSITIVE	0.309529
1612	Leish-111f	YIKLGAFNDALKDAE	SVM	POSITIVE	0.00166699
1613	Leish-111f	YILNVSAVYFEQGDY	SVM	POSITIVE	0.212447
1614	Leish-111f	YMEDQRFALTLMYLS	SVM	NEGATIVE	-0.102026
1615	Leish-111f	AGRYVEAVNYFSKAI	SVM	POSITIVE	0.153154
1616	Leish-111f	APQDQSFLDDQPGVR	SVM	NEGATIVE	-0.061025
1617	Leish-111f	ARKGHAYFWTKQYNR	SVM	NEGATIVE	-0.108943
1618	Leish-111f	AYFWTKQYNRALQAY	SVM	POSITIVE	0.127107
1619	Leish-111f	DIQVALFSATMPEEV	SVM	POSITIVE	0.0257479
1620	Leish-111f	DYTIIAKLMTRNALC	SVM	POSITIVE	0.282651
1621	Leish-111f	FRFLPKDIQVALFSA	SVM	NEGATIVE	-0.902312
1622	Leish-111f	HCDYTIIAKLMTRNA	SVM	NEGATIVE	-0.372736
1623	Leish-111f	KEMQNDPTRIQEYMK	SVM	NEGATIVE	-0.105448
1624	Leish-111f	LDFRHNLIQGLVLSP	SVM	NEGATIVE	-0.599524
1625	Leish-111f	LTLMYLSGMKIPNDG	SVM	NEGATIVE	-1.06632
1626	Leish-111f	QGVAYRGLFIIDPHG	SVM	POSITIVE	0.469845
1627	Leish-111f	QRLDFRHNLIQGLVL	SVM	POSITIVE	0.0238845
1628	Leish-111f	QRLDFRHNLIQGLVL	SVM	POSITIVE	0.0238845
1629	Leish-111f	RELALQTAEVISRIG	SVM	NEGATIVE	-0.418416
1630	Leish-111f	RFALTLMYLSGMKIP	SVM	NEGATIVE	-0.856345
1631	Leish-111f	RFLPKDIQVALFSAT	SVM	NEGATIVE	-0.661963
1632	Leish-111f	RVQDDLRKLQAGVIV	SVM	POSITIVE	0.0793754
1633	Leish-111f	SIARSYGVLEESQGV	SVM	POSITIVE	0.549537
1634	Leish-111f	SSIQQRAIAPFTRGG	SVM	POSITIVE	0.294733
1635	Leish-111f	VLRLLEAFQFVEKHG	SVM	POSITIVE	0.461941
1636	Leish-111f	WTKQYNRALQAYNEG	SVM	POSITIVE	0.273568
1637	Leish-111f	ADKCISIKPNWAKGY	SVM	POSITIVE	0.116049
1638	Leish-111f	AYFWTKQYNRALQAY	SVM	POSITIVE	0.127107
1639	Leish-111f	CISIKPNWAKGYVRR	SVM	POSITIVE	0.108163
1640	Leish-111f	DKCISIKPNWAKGYV	SVM	POSITIVE	0.172362
1641	Leish-111f	DKCISIKPNWAKGYV	SVM	POSITIVE	0.172362
1642	Leish-111f	EKCIELKPDFVKGYA	SVM	NEGATIVE	-0.0464703
1643	Leish-111f	IMQDSYMQLVLKEMQ	SVM	POSITIVE	0.0356449
1644	Leish-111f	IQGLVLSPTRELALQ	SVM	NEGATIVE	-0.732883
1645	Leish-111f	ISIKPNWAKGYVRRG	SVM	POSITIVE	0.298037
1646	Leish-111f	ISSKINKLISAGIIR	SVM	POSITIVE	0.358324
1647	Leish-111f	KCISIKPNWAKGYVR	SVM	POSITIVE	0.393962
1648	Leish-111f	KKGGLGTMAIPMLAD	SVM	NEGATIVE	-0.330954
1649	Leish-111f	NDMPVGRSVEEVLRL	SVM	NEGATIVE	-0.347654
1650	Leish-111f	NNTLYILNVSAVYFE	SVM	NEGATIVE	-0.0715915
1651	Leish-111f	PKLSLLMLQPDYVKM	SVM	NEGATIVE	-0.783306
1652	Leish-111f	PNGSFKKISLSSYKG	SVM	NEGATIVE	-0.370026
1653	Leish-111f	QENPKLSLLMLQPDY	SVM	NEGATIVE	-0.510696
1654	Leish-111f	RKKGGLGTMAIPMLA	SVM	NEGATIVE	-0.277958
1655	Leish-111f	RLYMEDQRFALTLMY	SVM	POSITIVE	0.08498
1656	Leish-111f	RQITVNDMPVGRSVE	SVM	NEGATIVE	-0.669092
1657	Leish-111f	RYVEAVNYFSKAIQL	SVM	NEGATIVE	-0.0369633
1658	Leish-111f	SFKKISLSSYKGKWV	SVM	NEGATIVE	-0.357658
1659	Leish-111f	ADKCISIKPNWAKGY	SVM	POSITIVE	0.116049
1660	Leish-111f	ALTLMYLSGMKIPND	SVM	NEGATIVE	-0.736612
1661	Leish-111f	AMDDPEIAAIMQDSY	SVM	NEGATIVE	-0.247586
1662	Leish-111f	ATMPEEVLELTKKFM	SVM	POSITIVE	0.0503754
1663	Leish-111f	DFTFVCPTEVIAFSD	SVM	POSITIVE	0.117982
1664	Leish-111f	EVLRLLEAFQFVEKH	SVM	POSITIVE	0.317183
1665	Leish-111f	FRHNLIQGLVLSPTR	SVM	NEGATIVE	-0.219687
1666	Leish-111f	GTRVQDDLRKLQAGV	SVM	POSITIVE	0.0689985
1667	Leish-111f	KGYVRRGAALHGMRR	SVM	NEGATIVE	-0.0291486
1668	Leish-111f	KKGGLGTMAIPMLAD	SVM	NEGATIVE	-0.330954
1669	Leish-111f	LDFRHNLIQGLVLSP	SVM	NEGATIVE	-0.599524
1670	Leish-111f	LDFTFVCPTEVIAFS	SVM	NEGATIVE	-0.149191
1671	Leish-111f	PLDFTFVCPTEVIAF	SVM	NEGATIVE	-0.401503
1672	Leish-111f	PNGSFKKISLSSYKG	SVM	NEGATIVE	-0.370026
1673	Leish-111f	QRLDFRHNLIQGLVL	SVM	POSITIVE	0.0238845
1674	Leish-111f	QYNRALQAYNEGLKV	SVM	POSITIVE	0.654215
1675	Leish-111f	RENHCDYTIIAKLMT	SVM	NEGATIVE	-0.216764
1676	Leish-111f	RGLFIIDPHGMLRQI	SVM	POSITIVE	0.31232
1677	Leish-111f	RLYMEDQRFALTLMY	SVM	POSITIVE	0.08498
1678	Leish-111f	SAGIIRFGQEFMAQN	SVM	POSITIVE	0.218631
1679	Leish-111f	SQGRLYMEDQRFALT	SVM	POSITIVE	0.0921775
1680	Leish-111f	VAYRGLFIIDPHGML	SVM	POSITIVE	0.528202
1681	Leish-111f	YKGKWVVLFFYPLDF	SVM	NEGATIVE	-0.599992
1682	Leish-111f	YPLDFTFVCPTEVIA	SVM	NEGATIVE	-0.336149
1683	Leish-111f	CEVLACSIDSEYAHL	SVM	NEGATIVE	-0.5875
1684	Leish-111f	EAQVKDPNNTLYILN	SVM	NEGATIVE	-0.0547374
1685	Leish-111f	EESQGVAYRGLFIID	SVM	POSITIVE	0.464264
1686	Leish-111f	ESQGVAYRGLFIIDP	SVM	POSITIVE	0.257474
1687	Leish-111f	EVLRLLEAFQFVEKH	SVM	POSITIVE	0.317183
1688	Leish-111f	HCDYTIIAKLMTRNA	SVM	NEGATIVE	-0.372736
1689	Leish-111f	ILNVSAVYFEQGDYD	SVM	POSITIVE	0.217774
1690	Leish-111f	LNVSAVYFEQGDYDK	SVM	NEGATIVE	-0.0441735
1691	Leish-111f	LSQGFADQIYEIFRF	SVM	NEGATIVE	-0.603452
1692	Leish-111f	NALCLQRQRKYEAAI	SVM	POSITIVE	0.0287784
1693	Leish-111f	NELNCEVLACSIDSE	SVM	NEGATIVE	-0.592495
1694	Leish-111f	NKLISAGIIRFGQEF	SVM	POSITIVE	0.20171
1695	Leish-111f	NKLYLSKKFEEALTK	SVM	NEGATIVE	-0.303978
1696	Leish-111f	NNTLYILNVSAVYFE	SVM	NEGATIVE	-0.0715915
1697	Leish-111f	NTLYILNVSAVYFEQ	SVM	NEGATIVE	-0.219747
1698	Leish-111f	PHGMLRQITVNDMPV	SVM	NEGATIVE	-0.165663
1699	Leish-111f	QGVAYRGLFIIDPHG	SVM	POSITIVE	0.469845
1700	Leish-111f	RFALTLMYLSGMKIP	SVM	NEGATIVE	-0.856345
1701	Leish-111f	RYRTIMKIQEMASGQ	SVM	NEGATIVE	-0.236999
1702	Leish-111f	TMPEEVLELTKKFMR	SVM	POSITIVE	0.311499
1703	Leish-111f	TSYSNRAAAYIKLGA	SVM	POSITIVE	0.371362
1704	Leish-111f	VEEVLRLLEAFQFVE	SVM	POSITIVE	0.316298
1705	Leish-111f	VLFFYPLDFTFVCPT	SVM	NEGATIVE	-0.6204
1706	Leish-111f	VNYFSKAIQLDEQNS	SVM	NEGATIVE	-0.632212
1707	Leish-111f	YILNVSAVYFEQGDY	SVM	POSITIVE	0.212447
1708	Leish-111f	AIAPFTRGGDIIAQA	SVM	POSITIVE	0.390217
1709	Leish-111f	AIMQDSYMQLVLKEM	SVM	NEGATIVE	-0.380443
1710	Leish-111f	ALRTESLRVLVLDEA	SVM	POSITIVE	0.659202
1711	Leish-111f	APFTRGGDIIAQAQS	SVM	POSITIVE	0.383952
1712	Leish-111f	DMPVGRSVEEVLRLL	SVM	NEGATIVE	-0.0182299
1713	Leish-111f	DYVKMVDTVIRDPSQ	SVM	POSITIVE	0.112405
1714	Leish-111f	EDKFPEAVAAYTEAI	SVM	POSITIVE	0.176001
1715	Leish-111f	EVLRLLEAFQFVEKH	SVM	POSITIVE	0.317183
1716	Leish-111f	FSIGLLQRLDFRHNL	SVM	POSITIVE	0.302007
1717	Leish-111f	GSFKKISLSSYKGKW	SVM	NEGATIVE	-0.246726
1718	Leish-111f	IGLLQRLDFRHNLIQ	SVM	POSITIVE	0.217423
1719	Leish-111f	ISSKINKLISAGIIR	SVM	POSITIVE	0.358324
1720	Leish-111f	KGHAYFWTKQYNRAL	SVM	POSITIVE	0.00344853
1721	Leish-111f	KTKSIARSYGVLEES	SVM	POSITIVE	0.171766
1722	Leish-111f	LDFRHNLIQGLVLSP	SVM	NEGATIVE	-0.599524
1723	Leish-111f	LDFRHNLIQGLVLSP	SVM	NEGATIVE	-0.599524
1724	Leish-111f	LLQRLDFRHNLIQGL	SVM	POSITIVE	0.0912054
1725	Leish-111f	LQTAEVISRIGEFLS	SVM	NEGATIVE	-0.093245
1726	Leish-111f	LSQGFADQIYEIFRF	SVM	NEGATIVE	-0.603452
1727	Leish-111f	LYILNVSAVYFEQGD	SVM	NEGATIVE	-0.122279
1728	Leish-111f	LYILNVSAVYFEQGD	SVM	NEGATIVE	-0.122279
1729	Leish-111f	LYILNVSAVYFEQGD	SVM	NEGATIVE	-0.122279
1730	Leish-111f	MLSQGFADQIYEIFR	SVM	NEGATIVE	-0.135069
1731	Leish-111f	PFTRGGDIIAQAQSG	SVM	POSITIVE	0.279064
1732	Leish-111f	QITVNDMPVGRSVEE	SVM	NEGATIVE	-0.476762
1733	Leish-111f	TESLRVLVLDEADEM	SVM	POSITIVE	0.199522
1734	Leish-111f	TRVQDDLRKLQAGVI	SVM	POSITIVE	0.323939
1735	Leish-111f	VLRLLEAFQFVEKHG	SVM	POSITIVE	0.461941
1736	Leish-111f	AFSIGLLQRLDFRHN	SVM	POSITIVE	0.546066
1737	Leish-111f	EEVLRLLEAFQFVEK	SVM	POSITIVE	0.330085
1738	Leish-111f	GNEEFSAGRYVEAVN	SVM	POSITIVE	0.236969
1739	Leish-111f	GRYVEAVNYFSKAIQ	SVM	POSITIVE	0.0291558
1740	Leish-111f	KINKLISAGIIRFGQ	SVM	POSITIVE	0.113921
1741	Leish-111f	LVLKEMQNDPTRIQE	SVM	NEGATIVE	-0.265672
1742	Leish-111f	NLIQGLVLSPTRELA	SVM	NEGATIVE	-0.637495
1743	Leish-111f	QGLVLSPTRELALQT	SVM	NEGATIVE	-0.529844
1744	Leish-111f	QLVLKEMQNDPTRIQ	SVM	NEGATIVE	-0.303538
1745	Leish-111f	RAAAYIKLGAFNDAL	SVM	NEGATIVE	-0.212167
1746	Leish-111f	RYDDAIAAYEKGLKV	SVM	POSITIVE	0.128688
1747	Leish-111f	SFKKISLSSYKGKWV	SVM	NEGATIVE	-0.357658
1748	Leish-111f	SQGVAYRGLFIIDPH	SVM	POSITIVE	0.419368
1749	Leish-111f	TIIAKLMTRNALCLQ	SVM	NEGATIVE	-0.0151826
1750	Leish-111f	VGGTRVQDDLRKLQA	SVM	NEGATIVE	-0.0401473
1751	Leish-111f	WAKGYVRRGAALHGM	SVM	POSITIVE	0.309529
1752	Leish-111f	YFKEDKFPEAVAAYT	SVM	POSITIVE	0.00461073
1753	Leish-111f	RSVEEVLRLLEAFQF	SVM	POSITIVE	0.00672298
1754	Leish-111f	AYIKLGAFNDALKDA	SVM	POSITIVE	0.167084
1755	Leish-111f	ENPKLSLLMLQPDYV	SVM	NEGATIVE	-0.464746
1756	Leish-111f	ENPKLSLLMLQPDYV	SVM	NEGATIVE	-0.464746
1757	Leish-111f	ISIKPNWAKGYVRRG	SVM	POSITIVE	0.298037
1758	Leish-111f	LDFTFVCPTEVIAFS	SVM	NEGATIVE	-0.149191
1759	Leish-111f	LMYLSGMKIPNDGDG	SVM	NEGATIVE	-1.12472
1760	Leish-111f	LSLLMLQPDYVKMVD	SVM	NEGATIVE	-0.351854
1761	Leish-111f	NTLYILNVSAVYFEQ	SVM	NEGATIVE	-0.219747
1762	Leish-111f	QGFADQIYEIFRFLP	SVM	NEGATIVE	-0.667966
1763	Leish-111f	WTKQYNRALQAYNEG	SVM	POSITIVE	0.273568
1764	Leish-111f	YRGLFIIDPHGMLRQ	SVM	POSITIVE	0.30387
1765	Leish-111f	ADEMLSQGFADQIYE	SVM	NEGATIVE	-0.280733
1766	Leish-111f	ALTLMYLSGMKIPND	SVM	NEGATIVE	-0.736612
1767	Leish-111f	DSYMQLVLKEMQNDP	SVM	NEGATIVE	-0.454679
1768	Leish-111f	EMLSQGFADQIYEIF	SVM	NEGATIVE	-0.535658
1769	Leish-111f	GGTRVQDDLRKLQAG	SVM	POSITIVE	0.0311743
1770	Leish-111f	GRSVEEVLRLLEAFQ	SVM	POSITIVE	0.281613
1771	Leish-111f	GYARKGHAYFWTKQY	SVM	NEGATIVE	-0.00383179
1772	Leish-111f	KFPEAVAAYTEAIKR	SVM	POSITIVE	0.455458
1773	Leish-111f	NCEVLACSIDSEYAH	SVM	NEGATIVE	-0.667505
1774	Leish-111f	NQYFKEDKFPEAVAA	SVM	NEGATIVE	-0.0527913
1775	Leish-111f	PNNTLYILNVSAVYF	SVM	NEGATIVE	-0.206035
1776	Leish-111f	QGVAYRGLFIIDPHG	SVM	POSITIVE	0.469845
1777	Leish-111f	QPDYVKMVDTVIRDP	SVM	NEGATIVE	-0.450236
1778	Leish-111f	RSVEEVLRLLEAFQF	SVM	POSITIVE	0.00672298
1779	Leish-111f	RYVEAVNYFSKAIQL	SVM	NEGATIVE	-0.0369633
1780	Leish-111f	SSKINKLISAGIIRF	SVM	NEGATIVE	-0.0985295
1781	Leish-111f	SVEEVLRLLEAFQFV	SVM	POSITIVE	0.472185
1782	Leish-111f	TIIAKLMTRNALCLQ	SVM	NEGATIVE	-0.0151826
1783	Leish-111f	VAVGTPGRVSDVIKR	SVM	POSITIVE	0.480357
1784	Leish-111f	VEEVLRLLEAFQFVE	SVM	POSITIVE	0.316298
1785	Leish-111f	YEAAIDLYKRALVEW	SVM	NEGATIVE	-0.230506
1786	Leish-111f	YFWTKQYNRALQAYN	SVM	POSITIVE	0.0987091
1787	Leish-111f	AAYIKLGAFNDALKD	SVM	NEGATIVE	-0.166088
1788	Leish-111f	AKLMTRNALCLQRQR	SVM	POSITIVE	0.182273
1789	Leish-111f	AYRGLFIIDPHGMLR	SVM	POSITIVE	0.667308
1790	Leish-111f	DKCISIKPNWAKGYV	SVM	POSITIVE	0.172362
1791	Leish-111f	EAFRKIQENPKLSLL	SVM	NEGATIVE	-0.210348
1792	Leish-111f	EEVLRLLEAFQFVEK	SVM	POSITIVE	0.330085
1793	Leish-111f	GAFSIGLLQRLDFRH	SVM	POSITIVE	0.525333
1794	Leish-111f	GNEEFSAGRYVEAVN	SVM	POSITIVE	0.236969
1795	Leish-111f	HGMRRYDDAIAAYEK	SVM	NEGATIVE	-0.34635
1796	Leish-111f	HNLIQGLVLSPTREL	SVM	NEGATIVE	-0.686213
1797	Leish-111f	HNLIQGLVLSPTREL	SVM	NEGATIVE	-0.686213
1798	Leish-111f	LFFYPLDFTFVCPTE	SVM	NEGATIVE	-0.554081
1799	Leish-111f	LSLLMLQPDYVKMVD	SVM	NEGATIVE	-0.351854
1800	Leish-111f	LYMEDQRFALTLMYL	SVM	POSITIVE	0.155826
1801	Leish-111f	NEKEALALKEEGNKL	SVM	POSITIVE	0.0718234
1802	Leish-111f	NLIQGLVLSPTRELA	SVM	NEGATIVE	-0.637495
1803	Leish-111f	NNTLYILNVSAVYFE	SVM	NEGATIVE	-0.0715915
1804	Leish-111f	PSSIQQRAIAPFTRG	SVM	POSITIVE	0.536264
1805	Leish-111f	RKGHAYFWTKQYNRA	SVM	POSITIVE	0.386752
1806	Leish-111f	RYVEAVNYFSKAIQL	SVM	NEGATIVE	-0.0369633
1807	Leish-111f	SFLDDQPGVRPIPSF	SVM	POSITIVE	0.685094
1808	Leish-111f	SQGFADQIYEIFRFL	SVM	NEGATIVE	-0.402509
1809	Leish-111f	TRELALQTAEVISRI	SVM	NEGATIVE	-0.0150749
1810	Leish-111f	VGRSVEEVLRLLEAF	SVM	POSITIVE	0.224363
1811	Leish-111f	VLFFYPLDFTFVCPT	SVM	NEGATIVE	-0.6204
1812	Leish-111f	VLRLLEAFQFVEKHG	SVM	POSITIVE	0.461941
1813	Leish-111f	YVEAVNYFSKAIQLD	SVM	POSITIVE	0.000942677
1814	Leish-111f	AKLMTRNALCLQRQR	SVM	POSITIVE	0.182273
1815	Leish-111f	AYFWTKQYNRALQAY	SVM	POSITIVE	0.127107
1816	Leish-111f	DEGNQYFKEDKFPEA	SVM	NEGATIVE	-0.310394
1817	Leish-111f	EVIAFSDSVSRFNEL	SVM	NEGATIVE	-0.1705
1818	Leish-111f	EVLRLLEAFQFVEKH	SVM	POSITIVE	0.317183
1819	Leish-111f	FEEALTKYQEAQVKD	SVM	POSITIVE	0.187548
1820	Leish-111f	FWTKQYNRALQAYNE	SVM	POSITIVE	0.2651
1821	Leish-111f	FYPLDFTFVCPTEVI	SVM	NEGATIVE	-0.478547
1822	Leish-111f	GGLGTMAIPMLADKT	SVM	NEGATIVE	-0.472285
1823	Leish-111f	GLGTMAIPMLADKTK	SVM	NEGATIVE	-0.687434
1824	Leish-111f	GRYVEAVNYFSKAIQ	SVM	POSITIVE	0.0291558
1825	Leish-111f	KAIQLDEQNSVLYSN	SVM	NEGATIVE	-0.558629
1826	Leish-111f	KGGLGTMAIPMLADK	SVM	NEGATIVE	-0.588466
1827	Leish-111f	KLISAGIIRFGQEFM	SVM	POSITIVE	0.326448
1828	Leish-111f	LISAGIIRFGQEFMA	SVM	POSITIVE	0.36068
1829	Leish-111f	LQRQRKYEAAIDLYK	SVM	NEGATIVE	-0.205695
1830	Leish-111f	LTLMYLSGMKIPNDG	SVM	NEGATIVE	-1.06632
1831	Leish-111f	NKLISAGIIRFGQEF	SVM	POSITIVE	0.20171
1832	Leish-111f	NPKLSLLMLQPDYVK	SVM	NEGATIVE	-0.704045
1833	Leish-111f	QAGVIVAVGTPGRVS	SVM	POSITIVE	0.0912128
1834	Leish-111f	QAGVIVAVGTPGRVS	SVM	POSITIVE	0.0912128
1835	Leish-111f	QDDLRKLQAGVIVAV	SVM	POSITIVE	0.00232753
1836	Leish-111f	QEYMKDSGISSKINK	SVM	NEGATIVE	-0.203475
1837	Leish-111f	QRLDFRHNLIQGLVL	SVM	POSITIVE	0.0238845
1838	Leish-111f	RVQDDLRKLQAGVIV	SVM	POSITIVE	0.0793754
1839	Leish-111f	SAGRYVEAVNYFSKA	SVM	POSITIVE	0.137226
1840	Leish-111f	YTIIAKLMTRNALCL	SVM	NEGATIVE	-0.0516822
1841	Leish-111f	AAAYIKLGAFNDALK	SVM	NEGATIVE	-0.223048
1842	Leish-111f	AAYTEAIKRNPAEHT	SVM	NEGATIVE	-0.0483813
1843	Leish-111f	AIPMLADKTKSIARS	SVM	NEGATIVE	-0.606867
1844	Leish-111f	EEVLRLLEAFQFVEK	SVM	POSITIVE	0.330085
1845	Leish-111f	FRKIQENPKLSLLML	SVM	NEGATIVE	-0.383415
1846	Leish-111f	IIAKLMTRNALCLQR	SVM	POSITIVE	0.0702532
1847	Leish-111f	IQVALFSATMPEEVL	SVM	NEGATIVE	-0.014763
1848	Leish-111f	IYEIFRFLPKDIQVA	SVM	NEGATIVE	-0.686423
1849	Leish-111f	KDIQVALFSATMPEE	SVM	NEGATIVE	-0.0721656
1850	Leish-111f	KGYVRRGAALHGMRR	SVM	NEGATIVE	-0.0291486
1851	Leish-111f	KWVVLFFYPLDFTFV	SVM	NEGATIVE	-0.345909
1852	Leish-111f	LSLLMLQPDYVKMVD	SVM	NEGATIVE	-0.351854
1853	Leish-111f	LYSNRSACFAAMQKY	SVM	NEGATIVE	-0.631544
1854	Leish-111f	QRLDFRHNLIQGLVL	SVM	POSITIVE	0.0238845
1855	Leish-111f	SAGRYVEAVNYFSKA	SVM	POSITIVE	0.137226
1856	Leish-111f	TIIAKLMTRNALCLQ	SVM	NEGATIVE	-0.0151826
1857	LmST1	NNTLYILNVSAVYFE	SVM	NEGATIVE	-0.0715915
1858	LmST1	NTLYILNVSAVYFEQ	SVM	NEGATIVE	-0.219747
1859	LmST1	PNNTLYILNVSAVYF	SVM	NEGATIVE	-0.206035
1860	LmST1	TLYILNVSAVYFEQG	SVM	NEGATIVE	-0.0053789
1861	LmST1	DPNNTLYILNVSAVY	SVM	POSITIVE	0.141829
1862	LmST1	LYILNVSAVYFEQGD	SVM	NEGATIVE	-0.122279
1863	LmST1	AMDDPEIAAIMQDSY	SVM	NEGATIVE	-0.247586
1864	LmST1	RAMDDPEIAAIMQDS	SVM	NEGATIVE	-0.200975
1865	LmST1	MDDPEIAAIMQDSYM	SVM	NEGATIVE	-0.404935
1866	LmST1	DDPEIAAIMQDSYMQ	SVM	NEGATIVE	-0.165102
1867	LmST1	LMLQPDYVKMVDTVI	SVM	NEGATIVE	-0.323244
1868	LmST1	MRRYDDAIAAYEKGL	SVM	NEGATIVE	-0.199932
1869	LmST1	HGMRRYDDAIAAYEK	SVM	NEGATIVE	-0.34635
1870	LmST1	GMRRYDDAIAAYEKG	SVM	NEGATIVE	-0.372457
1871	LmST1	RRAMDDPEIAAIMQD	SVM	NEGATIVE	-0.176897
1872	LmST1	CDYTIIAKLMTRNAL	SVM	NEGATIVE	-0.054479
1873	LmST1	QGRLYMEDQRFALTL	SVM	POSITIVE	0.205391
1874	LmST1	GISSKINKLISAGII	SVM	POSITIVE	0.363378
1875	LmST1	GRLYMEDQRFALTLM	SVM	POSITIVE	0.0553687
1876	LmST1	RYRTIMKIQEMASGQ	SVM	NEGATIVE	-0.236999
1877	LmST1	GRYRTIMKIQEMASG	SVM	NEGATIVE	-0.097927
1878	LmST1	IARVFTPEAFRKIQE	SVM	POSITIVE	0.116583
1879	LmST1	LHGMRRYDDAIAAYE	SVM	NEGATIVE	-0.587448
1880	LmST1	PIARVFTPEAFRKIQ	SVM	POSITIVE	0.277577
1881	LmST1	SGISSKINKLISAGI	SVM	POSITIVE	0.142975
1882	LmST1	DPIARVFTPEAFRKI	SVM	POSITIVE	0.495139
1883	LmST1	PNNTLYILNVSAVYF	SVM	NEGATIVE	-0.206035
1884	LmST1	HCDYTIIAKLMTRNA	SVM	NEGATIVE	-0.372736
1885	LmST1	ENPKLSLLMLQPDYV	SVM	NEGATIVE	-0.464746
1886	LmST1	NPKLSLLMLQPDYVK	SVM	NEGATIVE	-0.704045
1887	LmST1	PKLSLLMLQPDYVKM	SVM	NEGATIVE	-0.783306
1888	LmST1	RRYDDAIAAYEKGLK	SVM	NEGATIVE	-0.0133987
1889	LmST1	SQGRLYMEDQRFALT	SVM	POSITIVE	0.0921775
1890	LmST1	ARVFTPEAFRKIQEN	SVM	POSITIVE	0.25888
1891	LmST1	KAVEEAYIDPEIAKQ	SVM	NEGATIVE	-0.16443
1892	LmST1	SSKINKLISAGIIRF	SVM	NEGATIVE	-0.0985295
1893	LmST1	HQKAVEEAYIDPEIA	SVM	NEGATIVE	-0.12358
1894	LmST1	NNTLYILNVSAVYFE	SVM	NEGATIVE	-0.0715915
1895	LmST1	PSQGRLYMEDQRFAL	SVM	POSITIVE	0.271766
1896	LmST1	QKAVEEAYIDPEIAK	SVM	POSITIVE	0.0125497
1897	LmST1	PIARVFTPEAFRKIQ	SVM	POSITIVE	0.277577
1898	LmST1	IARVFTPEAFRKIQE	SVM	POSITIVE	0.116583
1899	LmST1	NTLYILNVSAVYFEQ	SVM	NEGATIVE	-0.219747
1900	LmST1	HQKAVEEAYIDPEIA	SVM	NEGATIVE	-0.12358
1901	LmST1	RLYMEDQRFALTLMY	SVM	POSITIVE	0.08498
1902	LmST1	DPIARVFTPEAFRKI	SVM	POSITIVE	0.495139
1903	LmST1	DQRFALTLMYLSGMK	SVM	NEGATIVE	-0.295874
1904	LmST1	QRFALTLMYLSGMKI	SVM	NEGATIVE	-0.229217
1905	LmST1	RFALTLMYLSGMKIP	SVM	NEGATIVE	-0.856345
1906	LmST1	SKINKLISAGIIRFG	SVM	NEGATIVE	-0.0412675
1907	LmST1	DYTIIAKLMTRNALC	SVM	POSITIVE	0.282651
1908	LmST1	EDKFPEAVAAYTEAI	SVM	POSITIVE	0.176001
1909	LmST1	ENHCDYTIIAKLMTR	SVM	NEGATIVE	-0.00579773
1910	LmST1	KAVEEAYIDPEIAKQ	SVM	NEGATIVE	-0.16443
1911	LmST1	NHCDYTIIAKLMTRN	SVM	NEGATIVE	-0.250302
1912	LmST1	RENHCDYTIIAKLMT	SVM	NEGATIVE	-0.216764
1913	LmST1	YTIIAKLMTRNALCL	SVM	NEGATIVE	-0.0516822
1914	LmST1	DQRFALTLMYLSGMK	SVM	NEGATIVE	-0.295874
1915	LmST1	NNTLYILNVSAVYFE	SVM	NEGATIVE	-0.0715915
1916	LmST1	NTLYILNVSAVYFEQ	SVM	NEGATIVE	-0.219747
1917	LmST1	PNNTLYILNVSAVYF	SVM	NEGATIVE	-0.206035
1918	LmST1	TLYILNVSAVYFEQG	SVM	NEGATIVE	-0.0053789
1919	LmST1	TLYILNVSAVYFEQG	SVM	NEGATIVE	-0.0053789
1920	LmST1	SKINKLISAGIIRFG	SVM	NEGATIVE	-0.0412675
1921	LmST1	DPEIAAIMQDSYMQL	SVM	NEGATIVE	-0.249314
1922	LmST1	KLSLLMLQPDYVKMV	SVM	NEGATIVE	-0.74325
1923	LmST1	AVEEAYIDPEIAKQK	SVM	NEGATIVE	-0.247127
1924	LmST1	EAFRKIQENPKLSLL	SVM	NEGATIVE	-0.210348
1925	LmST1	EDQRFALTLMYLSGM	SVM	NEGATIVE	-0.14862
1926	LmST1	EDQRFALTLMYLSGM	SVM	NEGATIVE	-0.14862
1927	LmST1	FTPEAFRKIQENPKL	SVM	NEGATIVE	-0.185424
1928	LmST1	LSLLMLQPDYVKMVD	SVM	NEGATIVE	-0.351854
1929	LmST1	LSLLMLQPDYVKMVD	SVM	NEGATIVE	-0.351854
1930	LmST1	PEAFRKIQENPKLSL	SVM	NEGATIVE	-0.211645
1931	LmST1	QKAVEEAYIDPEIAK	SVM	POSITIVE	0.0125497
1932	LmST1	SLLMLQPDYVKMVDT	SVM	NEGATIVE	-0.467824
1933	LmST1	TPEAFRKIQENPKLS	SVM	NEGATIVE	-0.13214
1934	LmST1	VFTPEAFRKIQENPK	SVM	POSITIVE	0.0305836
1935	LmST1	ALTLMYLSGMKIPND	SVM	NEGATIVE	-0.736612
1936	LmST1	DGRYRTIMKIQEMAS	SVM	NEGATIVE	-0.0840899
1937	LmST1	FALTLMYLSGMKIPN	SVM	NEGATIVE	-0.502245
1938	LmST1	LLMLQPDYVKMVDTV	SVM	NEGATIVE	-0.511486
1939	LmST1	QRFALTLMYLSGMKI	SVM	NEGATIVE	-0.229217
1940	LmST1	RFALTLMYLSGMKIP	SVM	NEGATIVE	-0.856345
1941	LmST1	SSKINKLISAGIIRF	SVM	NEGATIVE	-0.0985295
1942	LmST1	ARVFTPEAFRKIQEN	SVM	POSITIVE	0.25888
1943	LmST1	LTLMYLSGMKIPNDG	SVM	NEGATIVE	-1.06632
1944	LmST1	SSKINKLISAGIIRF	SVM	NEGATIVE	-0.0985295
1945	LmST1	TKQYNRALQAYNEGL	SVM	POSITIVE	0.465992
1946	LmST1	DQRFALTLMYLSGMK	SVM	NEGATIVE	-0.295874
1947	LmST1	KINKLISAGIIRFGQ	SVM	POSITIVE	0.113921
1948	LmST1	KQYNRALQAYNEGLK	SVM	POSITIVE	0.55725
1949	LmST1	PIARVFTPEAFRKIQ	SVM	POSITIVE	0.277577
1950	LmST1	RTIMKIQEMASGQSA	SVM	NEGATIVE	-0.0192655
1951	LmST1	SKINKLISAGIIRFG	SVM	NEGATIVE	-0.0412675
1952	LmST1	VDTVIRDPSQGRLYM	SVM	POSITIVE	0.163374
1953	LmST1	YMEDQRFALTLMYLS	SVM	NEGATIVE	-0.102026
1954	LmST1	YRTIMKIQEMASGQS	SVM	NEGATIVE	-0.2266
1955	LmST1	FWTKQYNRALQAYNE	SVM	POSITIVE	0.2651
1956	LmST1	KGYVRRGAALHGMRR	SVM	NEGATIVE	-0.0291486
1957	LmST1	MVDTVIRDPSQGRLY	SVM	POSITIVE	0.130924
1958	LmST1	RAMDDPEIAAIMQDS	SVM	NEGATIVE	-0.200975
1959	LmST1	WTKQYNRALQAYNEG	SVM	POSITIVE	0.273568
1960	LmST1	LYILNVSAVYFEQGD	SVM	NEGATIVE	-0.122279
1961	LmST1	AMDDPEIAAIMQDSY	SVM	NEGATIVE	-0.247586
1962	LmST1	EDKFPEAVAAYTEAI	SVM	POSITIVE	0.176001
1963	LmST1	EHQKAVEEAYIDPEI	SVM	NEGATIVE	-0.180925
1964	LmST1	IQEYMKDSGISSKIN	SVM	NEGATIVE	-0.492719
1965	LmST1	KLSLLMLQPDYVKMV	SVM	NEGATIVE	-0.74325
1966	LmST1	MDDPEIAAIMQDSYM	SVM	NEGATIVE	-0.404935
1967	LmST1	MLQPDYVKMVDTVIR	SVM	NEGATIVE	-0.271948
1968	LmST1	NPKLSLLMLQPDYVK	SVM	NEGATIVE	-0.704045
1969	LmST1	YFWTKQYNRALQAYN	SVM	POSITIVE	0.0987091
1970	LmST1	DKFPEAVAAYTEAIK	SVM	POSITIVE	0.472685
1971	LmST1	DPNNTLYILNVSAVY	SVM	POSITIVE	0.141829
1972	LmST1	EHQKAVEEAYIDPEI	SVM	NEGATIVE	-0.180925
1973	LmST1	ISSKINKLISAGIIR	SVM	POSITIVE	0.358324
1974	LmST1	KEDKFPEAVAAYTEA	SVM	POSITIVE	0.0896003
1975	LmST1	LQPDYVKMVDTVIRD	SVM	NEGATIVE	-0.111342
1976	LmST1	PKLSLLMLQPDYVKM	SVM	NEGATIVE	-0.783306
1977	LmST1	QRFALTLMYLSGMKI	SVM	NEGATIVE	-0.229217
1978	LmST1	RIQEYMKDSGISSKI	SVM	NEGATIVE	-0.305386
1979	LmST1	RQRKYEAAIDLYKRA	SVM	NEGATIVE	-0.25087
1980	LmST1	CKDGRYRTIMKIQEM	SVM	NEGATIVE	-0.432241
1981	LmST1	DGRYRTIMKIQEMAS	SVM	NEGATIVE	-0.0840899
1982	LmST1	GRYRTIMKIQEMASG	SVM	NEGATIVE	-0.097927
1983	LmST1	IQENPKLSLLMLQPD	SVM	NEGATIVE	-0.804398
1984	LmST1	KDGRYRTIMKIQEMA	SVM	NEGATIVE	-0.199653
1985	LmST1	QEYMKDSGISSKINK	SVM	NEGATIVE	-0.203475
1986	LmST1	YILNVSAVYFEQGDY	SVM	POSITIVE	0.212447
1987	LmST1	ARVFTPEAFRKIQEN	SVM	POSITIVE	0.25888
1988	LmST1	DPIARVFTPEAFRKI	SVM	POSITIVE	0.495139
1989	LmST1	IAAIMQDSYMQLVLK	SVM	NEGATIVE	-0.213008
1990	LmST1	IARVFTPEAFRKIQE	SVM	POSITIVE	0.116583
1991	LmST1	PIARVFTPEAFRKIQ	SVM	POSITIVE	0.277577
1992	LmST1	QENPKLSLLMLQPDY	SVM	NEGATIVE	-0.510696
1993	LmST1	SSKINKLISAGIIRF	SVM	NEGATIVE	-0.0985295
1994	LmST1	ISSKINKLISAGIIR	SVM	POSITIVE	0.358324
1995	LmST1	DFVKGYARKGHAYFW	SVM	POSITIVE	0.286995
1996	LmST1	DKFPEAVAAYTEAIK	SVM	POSITIVE	0.472685
1997	LmST1	EDQRFALTLMYLSGM	SVM	NEGATIVE	-0.14862
1998	LmST1	GNKLYLSKKFEEALT	SVM	NEGATIVE	-0.165054
[truncated: 1,702 more rows]

## Sheet: 1-4+7
IFNepitope: XP_001462843.1, XP_001463239.1, XP_001463248.1, XP_001463309.2, XP_001463579.1
Serial No.	Accession	Sequence	Method	Result	Score
1	XP_001463248.1	AFFVQLNALLTRISS	SVM	NEGATIVE	-0.210334
2	XP_001463248.1	CSRTSFRATVPAALG	SVM	POSITIVE	0.502192
3	XP_001463248.1	ENKVAFFVQLNALLT	SVM	NEGATIVE	-0.224882
4	XP_001463248.1	EPSVKFLATVAAVRA	SVM	POSITIVE	0.291794
5	XP_001463248.1	KVAFFVQLNALLTRI	SVM	NEGATIVE	-0.365164
6	XP_001463248.1	NKVAFFVQLNALLTR	SVM	NEGATIVE	-0.400285
7	XP_001463248.1	PPSLAVGGGAGAVTA	SVM	POSITIVE	0.800492
8	XP_001463248.1	PQFFSSLVSLLTPTA	SVM	NEGATIVE	-0.184003
9	XP_001463248.1	PSLAVGGGAGAVTAG	SVM	POSITIVE	0.707858
10	XP_001463248.1	PSVKFLATVAAVRAE	SVM	POSITIVE	0.57225
11	XP_001463248.1	QFFSSLVSLLTPTAG	SVM	NEGATIVE	-0.225278
12	XP_001463248.1	RTSFRATVPAALGFL	SVM	POSITIVE	0.715966
13	XP_001463248.1	SFRATVPAALGFLAN	SVM	POSITIVE	0.15833
14	XP_001463248.1	SLAVGGGAGAVTAGA	SVM	POSITIVE	0.981582
15	XP_001463248.1	SRTSFRATVPAALGF	SVM	POSITIVE	0.390382
16	XP_001463248.1	SVKFLATVAAVRAEV	SVM	POSITIVE	0.38961
17	XP_001463248.1	TSFRATVPAALGFLA	SVM	POSITIVE	0.320533
18	XP_001463248.1	VAFFVQLNALLTRIS	SVM	NEGATIVE	-0.134435
19	XP_001463248.1	VKFLATVAAVRAEVA	SVM	POSITIVE	0.265099
20	XP_001463248.1	AEPQWLVRGAAAAAA	SVM	POSITIVE	0.561671
21	XP_001463248.1	ELQGVVASAAAAAGS	SVM	POSITIVE	0.248231
22	XP_001463248.1	EPQWLVRGAAAAAAQ	SVM	POSITIVE	0.691566
23	XP_001463248.1	GVVASAAAAAGSATP	SVM	POSITIVE	0.0387082
24	XP_001463248.1	LAVGGGAGAVTAGAS	SVM	POSITIVE	1.03546
25	XP_001463248.1	LQGVVASAAAAAGSA	SVM	POSITIVE	0.00123209
26	XP_001463248.1	PQWLVRGAAAAAAQV	SVM	POSITIVE	0.779654
27	XP_001463248.1	QGVVASAAAAAGSAT	SVM	POSITIVE	0.315992
28	XP_001463248.1	QWLVRGAAAAAAQVA	SVM	POSITIVE	0.808212
29	XP_001463248.1	SPPSLAVGGGAGAVT	SVM	POSITIVE	0.805665
30	XP_001463248.1	WLVRGAAAAAAQVAL	SVM	POSITIVE	0.81314
31	XP_001463248.1	ASAAAAAGSATPSAG	SVM	POSITIVE	0.355523
32	XP_001463248.1	FFSSLVSLLTPTAGM	SVM	NEGATIVE	-0.0775479
33	XP_001463248.1	FSSLVSLLTPTAGML	SVM	NEGATIVE	-0.0427927
34	XP_001463248.1	HPQFFSSLVSLLTPT	SVM	POSITIVE	0.0078636
35	XP_001463248.1	IEPSVKFLATVAAVR	SVM	POSITIVE	0.12147
36	XP_001463248.1	KELQGVVASAAAAAG	SVM	POSITIVE	0.270898
37	XP_001463248.1	KFLATVAAVRAEVAP	SVM	POSITIVE	0.200597
38	XP_001463248.1	LVRGAAAAAAQVALS	SVM	POSITIVE	0.670523
39	XP_001463248.1	PSPPSLAVGGGAGAV	SVM	POSITIVE	0.75326
40	XP_001463248.1	RCSRTSFRATVPAAL	SVM	POSITIVE	0.213336
41	XP_001463248.1	RTSFRATVPAALGFL	SVM	POSITIVE	0.715966
42	XP_001463248.1	SRTSFRATVPAALGF	SVM	POSITIVE	0.390382
43	XP_001463248.1	VASAAAAAGSATPSA	SVM	POSITIVE	0.426806
44	XP_001463248.1	VRGAAAAAAQVALST	SVM	POSITIVE	0.714149
45	XP_001463248.1	VVASAAAAAGSATPS	SVM	POSITIVE	0.426173
46	XP_001463248.1	DIFPFKSDTAVFIVV	SVM	POSITIVE	0.411103
47	XP_001463248.1	DSDIFPFKSDTAVFI	SVM	POSITIVE	0.523083
48	XP_001463248.1	FPFKSDTAVFIVVVA	SVM	POSITIVE	0.358537
49	XP_001463248.1	IFPFKSDTAVFIVVV	SVM	POSITIVE	0.444629
50	XP_001463248.1	SDIFPFKSDTAVFIV	SVM	POSITIVE	0.541039
51	XP_001463248.1	SSLVSLLTPTAGMLI	SVM	POSITIVE	0.24578
52	XP_001463248.1	CSRTSFRATVPAALG	SVM	POSITIVE	0.502192
53	XP_001463248.1	PFLFFQMPVPASMRR	SVM	POSITIVE	0.588015
54	XP_001463248.1	LHPQFFSSLVSLLTP	SVM	NEGATIVE	-0.348247
55	XP_001463248.1	AAHVLRRVEALRRRW	SVM	POSITIVE	0.703349
56	XP_001463248.1	TSFRATVPAALGFLA	SVM	POSITIVE	0.320533
57	XP_001463248.1	FLFFQMPVPASMRRC	SVM	POSITIVE	0.23131
58	XP_001463248.1	HTYIGTTTAAEEEGD	SVM	NEGATIVE	-0.0600743
59	XP_001463248.1	PAYVELMKKHSSSDD	SVM	POSITIVE	0.0902291
60	XP_001463248.1	PKELQGVVASAAAAA	SVM	POSITIVE	0.201807
61	XP_001463248.1	RGAAAAAAQVALSTL	SVM	POSITIVE	0.627334
62	XP_001463248.1	SAAAAAGSATPSAGA	SVM	POSITIVE	0.199696
63	XP_001463248.1	FFVQLNALLTRISSV	SVM	NEGATIVE	-0.164202
64	XP_001463248.1	VAAHVLRRVEALRRR	SVM	POSITIVE	0.549011
65	XP_001463248.1	APAYVELMKKHSSSD	SVM	POSITIVE	0.16674
66	XP_001463248.1	SAGMRLDVKAFRGQL	SVM	NEGATIVE	-0.0459803
67	XP_001463248.1	TYIGTTTAAEEEGDA	SVM	NEGATIVE	-0.385873
68	XP_001463248.1	PSAGMRLDVKAFRGQ	SVM	POSITIVE	0.140934
69	XP_001463248.1	VAPAYVELMKKHSSS	SVM	POSITIVE	0.151815
70	XP_001463248.1	AHVLRRVEALRRRWG	SVM	POSITIVE	0.5442
71	XP_001463248.1	HVLRRVEALRRRWGP	SVM	POSITIVE	0.0862047
72	XP_001463248.1	IPFLFFQMPVPASMR	SVM	POSITIVE	0.608165
73	XP_001463248.1	AGMRLDVKAFRGQLR	SVM	POSITIVE	0.0267067
74	XP_001463248.1	HNPSAGMRLDVKAFR	SVM	POSITIVE	0.00829668
75	XP_001463248.1	RLLEYFSAAYYEANR	SVM	POSITIVE	0.120664
76	XP_001463248.1	RVAAHVLRRVEALRR	SVM	POSITIVE	0.877164
77	XP_001463248.1	LDGRWYRALYGGILN	SVM	POSITIVE	0.114271
78	XP_001463248.1	LLDGRWYRALYGGIL	SVM	POSITIVE	0.575169
79	XP_001463248.1	NPSAGMRLDVKAFRG	SVM	POSITIVE	0.087772
80	XP_001463248.1	ERLLEYFSAAYYEAN	SVM	NEGATIVE	-0.0974942
81	XP_001463248.1	GGGAGAVTAGASSTS	SVM	POSITIVE	0.70539
82	XP_001463248.1	VLRRVEALRRRWGPS	SVM	POSITIVE	0.362553
83	XP_001463248.1	ADPSTAARLMEQRNA	SVM	POSITIVE	0.114057
84	XP_001463248.1	PAEFVQSFRFLRSVY	SVM	POSITIVE	0.0206732
85	XP_001463248.1	AVADPSTAARLMEQR	SVM	POSITIVE	0.49889
86	XP_001463248.1	DPSTAARLMEQRNAL	SVM	POSITIVE	0.159848
87	XP_001463248.1	NDDESFADSFVDDIF	SVM	NEGATIVE	-0.732266
88	XP_001463248.1	SVKLSYVKAARTLSP	SVM	NEGATIVE	-0.383026
89	XP_001463248.1	VADPSTAARLMEQRN	SVM	POSITIVE	0.26668
90	XP_001463248.1	AAAAAGSATPSAGAV	SVM	POSITIVE	0.0669059
91	XP_001463248.1	AVGGGAGAVTAGASS	SVM	POSITIVE	0.956068
92	XP_001463248.1	GAAAAAAQVALSTLA	SVM	POSITIVE	0.620977
93	XP_001463248.1	LPPLTSAAAAKVEAV	SVM	POSITIVE	0.638629
94	XP_001463248.1	RTCNSGMYQQLSVVL	SVM	NEGATIVE	-0.462272
95	XP_001463248.1	VPAPAAAAAGKAETA	SVM	NEGATIVE	-0.127412
96	XP_001463248.1	DGRWYRALYGGILNC	SVM	POSITIVE	0.481671
97	XP_001463248.1	GSVKLSYVKAARTLS	SVM	POSITIVE	0.0321473
98	XP_001463248.1	VHHTYIGTTTAAEEE	SVM	NEGATIVE	-0.000454787
99	XP_001463248.1	VVAPAYVELMKKHSS	SVM	POSITIVE	0.109792
100	XP_001463248.1	YIGTTTAAEEEGDAE	SVM	POSITIVE	0.139011
101	XP_001463248.1	IFPFKSDTAVFIVVV	SVM	POSITIVE	0.444629
102	XP_001463248.1	PPLTSAAAAKVEAVA	SVM	POSITIVE	0.541211
103	XP_001463248.1	RCSRTSFRATVPAAL	SVM	POSITIVE	0.213336
104	XP_001463248.1	VKLSYVKAARTLSPK	SVM	NEGATIVE	-0.396036
105	XP_001463248.1	AEFVQSFRFLRSVYD	SVM	NEGATIVE	-0.0910593
106	XP_001463248.1	IERLLEYFSAAYYEA	SVM	POSITIVE	0.0137068
107	XP_001463248.1	DIFPFKSDTAVFIVV	SVM	POSITIVE	0.411103
108	XP_001463248.1	PFKSDTAVFIVVVAT	SVM	POSITIVE	0.335277
109	XP_001463248.1	SDIFPFKSDTAVFIV	SVM	POSITIVE	0.541039
110	XP_001463248.1	AAAAAAQVALSTLAA	SVM	POSITIVE	0.937949
111	XP_001463248.1	APAEFVQSFRFLRSV	SVM	NEGATIVE	-0.23532
112	XP_001463248.1	GGAGAVTAGASSTSL	SVM	POSITIVE	0.448864
113	XP_001463248.1	GRWYRALYGGILNCV	SVM	POSITIVE	0.487451
114	XP_001463248.1	PAPAAAAAGKAETAE	SVM	POSITIVE	0.188454
115	XP_001463248.1	ARKLVGLVSYLRLLF	SVM	NEGATIVE	-0.0135247
116	XP_001463248.1	HTYIGTTTAAEEEGD	SVM	NEGATIVE	-0.0600743
117	XP_001463248.1	ESFADSFVDDIFDRI	SVM	NEGATIVE	-0.185334
118	XP_001463248.1	FPFKSDTAVFIVVVA	SVM	POSITIVE	0.358537
119	XP_001463248.1	RKLVGLVSYLRLLFD	SVM	POSITIVE	0.210148
120	XP_001463248.1	DDESFADSFVDDIFD	SVM	NEGATIVE	-0.380596
121	XP_001463248.1	DESFADSFVDDIFDR	SVM	NEGATIVE	-0.222192
122	XP_001463248.1	ITVRDYFAWYIAHAQ	SVM	POSITIVE	0.103201
123	XP_001463248.1	LLEYFSAAYYEANRG	SVM	NEGATIVE	-0.0346738
124	XP_001463248.1	LLPPLTSAAAAKVEA	SVM	POSITIVE	0.345316
125	XP_001463248.1	PQFFSSLVSLLTPTA	SVM	NEGATIVE	-0.184003
126	XP_001463248.1	VRDYFAWYIAHAQLP	SVM	NEGATIVE	-0.110092
127	XP_001463248.1	APAAAAAGKAETAET	SVM	NEGATIVE	-0.0805276
128	XP_001463248.1	ILEVRRTAAAATPPL	SVM	POSITIVE	0.44909
129	XP_001463248.1	TVRDYFAWYIAHAQL	SVM	POSITIVE	0.0285971
130	XP_001463248.1	VGGGAGAVTAGASST	SVM	POSITIVE	1.08097
131	XP_001463248.1	AKDFFLSTWSSVCAV	SVM	NEGATIVE	-0.161401
132	XP_001463248.1	CAVAKDFFLSTWSSV	SVM	NEGATIVE	-0.323353
133	XP_001463248.1	HHTYIGTTTAAEEEG	SVM	NEGATIVE	-0.0469699
134	XP_001463248.1	EFVQSFRFLRSVYDV	SVM	NEGATIVE	-0.0523958
135	XP_001463248.1	GCVRLITSSAVLSEA	SVM	POSITIVE	0.346493
136	XP_001463248.1	NVRDFTAVVAPAYVE	SVM	POSITIVE	0.0669502
137	XP_001463248.1	VAKDFFLSTWSSVCA	SVM	NEGATIVE	-0.114247
138	XP_001463248.1	FRATVPAALGFLANE	SVM	POSITIVE	0.155839
139	XP_001463248.1	SFRATVPAALGFLAN	SVM	POSITIVE	0.15833
140	XP_001463248.1	ALHPQFFSSLVSLLT	SVM	NEGATIVE	-0.0535144
141	XP_001463248.1	AVAKDFFLSTWSSVC	SVM	NEGATIVE	-0.282099
142	XP_001463248.1	CQIILEVRRTAAAAT	SVM	POSITIVE	0.64469
143	XP_001463248.1	EEYHLLRTFVTSSDT	SVM	NEGATIVE	-0.321536
144	XP_001463248.1	LHPQFFSSLVSLLTP	SVM	NEGATIVE	-0.348247
145	XP_001463248.1	QIILEVRRTAAAATP	SVM	POSITIVE	0.442351
146	XP_001463248.1	MALHPQFFSSLVSLL	SVM	NEGATIVE	-0.147127
147	XP_001463248.1	RDYFAWYIAHAQLPH	SVM	NEGATIVE	-0.0352756
148	XP_001463248.1	VRGAAAAAAQVALST	SVM	POSITIVE	0.714149
149	XP_001463248.1	CVRLITSSAVLSEAA	SVM	POSITIVE	0.415345
150	XP_001463248.1	PSVVAAPVSASSATP	SVM	POSITIVE	0.325904
151	XP_001463248.1	QCRFIAVRSLSQCVS	SVM	NEGATIVE	-0.0573584
152	XP_001463248.1	RTSFRATVPAALGFL	SVM	POSITIVE	0.715966
153	XP_001463248.1	SFADSFVDDIFDRIS	SVM	POSITIVE	0.0483855
154	XP_001463248.1	SPSVVAAPVSASSAT	SVM	POSITIVE	0.534156
155	XP_001463248.1	PFLFFQMPVPASMRR	SVM	POSITIVE	0.588015
156	XP_001463248.1	AAAAGSATPSAGAVA	SVM	NEGATIVE	-0.240012
157	XP_001463248.1	GAGAVTAGASSTSLA	SVM	POSITIVE	0.440074
158	XP_001463248.1	PPLTSAAAAKVEAVA	SVM	POSITIVE	0.541211
159	XP_001463248.1	QWLVRGAAAAAAQVA	SVM	POSITIVE	0.808212
160	XP_001463248.1	ANRRTDIVYFVNVRD	SVM	NEGATIVE	-0.470721
161	XP_001463248.1	FLFFQMPVPASMRRC	SVM	POSITIVE	0.23131
162	XP_001463248.1	IPFLFFQMPVPASMR	SVM	POSITIVE	0.608165
163	XP_001463248.1	LFFQMPVPASMRRCS	SVM	POSITIVE	0.0900534
164	XP_001463248.1	NRRTDIVYFVNVRDF	SVM	NEGATIVE	-0.362542
165	XP_001463248.1	PQFFSSLVSLLTPTA	SVM	NEGATIVE	-0.184003
166	XP_001463248.1	RCSRTSFRATVPAAL	SVM	POSITIVE	0.213336
167	XP_001463248.1	RRTDIVYFVNVRDFT	SVM	NEGATIVE	-0.207723
168	XP_001463248.1	RTDIVYFVNVRDFTA	SVM	NEGATIVE	-0.0237673
169	XP_001463248.1	TDIVYFVNVRDFTAV	SVM	POSITIVE	0.264464
170	XP_001463248.1	VHHTYIGTTTAAEEE	SVM	NEGATIVE	-0.000454787
171	XP_001463248.1	LIPFLFFQMPVPASM	SVM	POSITIVE	0.555237
172	XP_001463248.1	QRIERLLEYFSAAYY	SVM	POSITIVE	0.467595
173	XP_001463248.1	ALHPQFFSSLVSLLT	SVM	NEGATIVE	-0.0535144
174	XP_001463248.1	FKSDTAVFIVVVATV	SVM	POSITIVE	0.236375
175	XP_001463248.1	HHTYIGTTTAAEEEG	SVM	NEGATIVE	-0.0469699
176	XP_001463248.1	QSFRFLRSVYDVTLA	SVM	POSITIVE	0.100935
177	XP_001463248.1	REEYHLLRTFVTSSD	SVM	NEGATIVE	-0.456638
178	XP_001463248.1	TLLPPLTSAAAAKVE	SVM	POSITIVE	0.323824
179	XP_001463248.1	VDRFNAAPKKAIYKL	SVM	NEGATIVE	-0.654407
180	XP_001463248.1	VQSFRFLRSVYDVTL	SVM	NEGATIVE	-0.0478607
181	XP_001463248.1	DRFNAAPKKAIYKLF	SVM	NEGATIVE	-0.639129
182	XP_001463248.1	GGSVKLSYVKAARTL	SVM	NEGATIVE	-0.089865
183	XP_001463248.1	HPQFFSSLVSLLTPT	SVM	POSITIVE	0.0078636
184	XP_001463248.1	LHPQFFSSLVSLLTP	SVM	NEGATIVE	-0.348247
185	XP_001463248.1	QFFSSLVSLLTPTAG	SVM	NEGATIVE	-0.225278
186	XP_001463248.1	TAPAEFVQSFRFLRS	SVM	NEGATIVE	-0.335148
187	XP_001463248.1	VIEPSVKFLATVAAV	SVM	POSITIVE	0.262936
188	XP_001463248.1	HCRRAVLVVAATTYA	SVM	POSITIVE	0.220782
189	XP_001463248.1	QFFSSLVSLLTPTAG	SVM	NEGATIVE	-0.225278
190	XP_001463248.1	SRTSFRATVPAALGF	SVM	POSITIVE	0.390382
191	XP_001463248.1	TCNSGMYQQLSVVLG	SVM	NEGATIVE	-0.420154
192	XP_001463248.1	EYHLLRTFVTSSDTA	SVM	NEGATIVE	-0.132606
193	XP_001463248.1	HQCRFIAVRSLSQCV	SVM	NEGATIVE	-0.178148
194	XP_001463248.1	AEAALSALFVQLAKE	SVM	NEGATIVE	-0.325171
195	XP_001463248.1	FVQSFRFLRSVYDVT	SVM	NEGATIVE	-0.270066
196	XP_001463248.1	LVRGAAAAAAQVALS	SVM	POSITIVE	0.670523
197	XP_001463248.1	RGAAAAAAQVALSTL	SVM	POSITIVE	0.627334
198	XP_001463248.1	RTSFRATVPAALGFL	SVM	POSITIVE	0.715966
199	XP_001463248.1	TSFRATVPAALGFLA	SVM	POSITIVE	0.320533
200	XP_001463248.1	CSRTSFRATVPAALG	SVM	POSITIVE	0.502192
201	XP_001463248.1	DSPSVVAAPVSASSA	SVM	POSITIVE	0.482237
202	XP_001463248.1	EVDRFNAAPKKAIYK	SVM	NEGATIVE	-0.57122
203	XP_001463248.1	HQCRFIAVRSLSQCV	SVM	NEGATIVE	-0.178148
204	XP_001463248.1	LHPQFFSSLVSLLTP	SVM	NEGATIVE	-0.348247
205	XP_001463248.1	QCRFIAVRSLSQCVS	SVM	NEGATIVE	-0.0573584
206	XP_001463248.1	EAALSALFVQLAKEI	SVM	NEGATIVE	-0.222453
207	XP_001463248.1	LGCVRLITSSAVLSE	SVM	POSITIVE	0.290759
208	XP_001463248.1	PHQCRFIAVRSLSQC	SVM	POSITIVE	0.0114341
209	XP_001463248.1	WLVRGAAAAAAQVAL	SVM	POSITIVE	0.81314
210	XP_001463248.1	WLVRGAAAAAAQVAL	SVM	POSITIVE	0.81314
211	XP_001463248.1	EHCRRAVLVVAATTY	SVM	POSITIVE	0.21465
212	XP_001463248.1	PLTSAAAAKVEAVAD	SVM	POSITIVE	0.793128
213	XP_001463248.1	PQFFSSLVSLLTPTA	SVM	NEGATIVE	-0.184003
214	XP_001463248.1	RTSFRATVPAALGFL	SVM	POSITIVE	0.715966
215	XP_001463248.1	RWYRALYGGILNCVS	SVM	POSITIVE	0.482745
216	XP_001463248.1	GAAAAAAQVALSTLA	SVM	POSITIVE	0.620977
217	XP_001463248.1	IILEVRRTAAAATPP	SVM	POSITIVE	0.449205
218	XP_001463248.1	KDFFLSTWSSVCAVF	SVM	NEGATIVE	-0.188206
219	XP_001463248.1	QSSLIPFLFFQMPVP	SVM	POSITIVE	0.172519
220	XP_001463248.1	SVKFLATVAAVRAEV	SVM	POSITIVE	0.38961
221	XP_001463248.1	ALHPQFFSSLVSLLT	SVM	NEGATIVE	-0.0535144
222	XP_001463248.1	LEVRRTAAAATPPLV	SVM	POSITIVE	0.439452
223	XP_001463248.1	QWLVRGAAAAAAQVA	SVM	POSITIVE	0.808212
224	XP_001463248.1	SVKFLATVAAVRAEV	SVM	POSITIVE	0.38961
225	XP_001463248.1	TQSSLIPFLFFQMPV	SVM	POSITIVE	0.240475
226	XP_001463248.1	ADFLNQVSSLNPEAV	SVM	NEGATIVE	-0.255292
227	XP_001463248.1	CRFIAVRSLSQCVSV	SVM	NEGATIVE	-0.175258
228	XP_001463248.1	EGELLATRLLTDMLK	SVM	POSITIVE	0.269676
229	XP_001463248.1	HPQFFSSLVSLLTPT	SVM	POSITIVE	0.0078636
230	XP_001463248.1	LHPQFFSSLVSLLTP	SVM	NEGATIVE	-0.348247
231	XP_001463248.1	NEGELLATRLLTDML	SVM	POSITIVE	0.137251
232	XP_001463248.1	PSVKFLATVAAVRAE	SVM	POSITIVE	0.57225
233	XP_001463248.1	QEVDRFNAAPKKAIY	SVM	NEGATIVE	-0.446438
234	XP_001463248.1	RTQSSLIPFLFFQMP	SVM	POSITIVE	0.0979244
235	XP_001463248.1	IERLLEYFSAAYYEA	SVM	POSITIVE	0.0137068
236	XP_001463248.1	SLIPFLFFQMPVPAS	SVM	POSITIVE	0.775927
237	XP_001463248.1	TYIGTTTAAEEEGDA	SVM	NEGATIVE	-0.385873
238	XP_001463248.1	VAFFVQLNALLTRIS	SVM	NEGATIVE	-0.134435
239	XP_001463248.1	EFVQSFRFLRSVYDV	SVM	NEGATIVE	-0.0523958
240	XP_001463248.1	HPQFFSSLVSLLTPT	SVM	POSITIVE	0.0078636
241	XP_001463248.1	LLGCVRLITSSAVLS	SVM	POSITIVE	0.411431
242	XP_001463248.1	QQEVDRFNAAPKKAI	SVM	NEGATIVE	-0.515162
243	XP_001463248.1	REHCRRAVLVVAATT	SVM	POSITIVE	0.000601805
244	XP_001463248.1	VRLITSSAVLSEAAS	SVM	POSITIVE	0.488765
245	XP_001463248.1	CAVAKDFFLSTWSSV	SVM	NEGATIVE	-0.323353
246	XP_001463248.1	AAAGSATPSAGAVAV	SVM	NEGATIVE	-0.256254
247	XP_001463248.1	AAGSATPSAGAVAVP	SVM	NEGATIVE	-0.490283
248	XP_001463248.1	AGSATPSAGAVAVPD	SVM	NEGATIVE	-0.231765
249	XP_001463248.1	DVFTRIEGITRLSVE	SVM	POSITIVE	0.195619
250	XP_001463248.1	EDVFTRIEGITRLSV	SVM	POSITIVE	0.264118
251	XP_001463248.1	GELLATRLLTDMLKC	SVM	POSITIVE	0.45242
252	XP_001463248.1	LPADGGGGAIPLILH	SVM	POSITIVE	0.404602
253	XP_001463248.1	LTSAAAAKVEAVADF	SVM	POSITIVE	0.54541
254	XP_001463248.1	LVEDVFTRIEGITRL	SVM	NEGATIVE	-0.0577598
255	XP_001463248.1	PAAAAAGKAETAETP	SVM	NEGATIVE	-0.0242166
256	XP_001463248.1	PHQCRFIAVRSLSQC	SVM	POSITIVE	0.0114341
257	XP_001463248.1	TLPADGGGGAIPLIL	SVM	POSITIVE	0.68963
258	XP_001463248.1	VEDVFTRIEGITRLS	SVM	POSITIVE	0.184461
259	XP_001463248.1	VFTRIEGITRLSVET	SVM	NEGATIVE	-0.162327
260	XP_001463248.1	AFFVQLNALLTRISS	SVM	NEGATIVE	-0.210334
261	XP_001463248.1	AYVELMKKHSSSDDG	SVM	NEGATIVE	-0.17868
262	XP_001463248.1	PQWLVRGAAAAAAQV	SVM	POSITIVE	0.779654
263	XP_001463248.1	SLVSLLTPTAGMLII	SVM	POSITIVE	0.128536
264	XP_001463248.1	SRGPFDMFFVSQEEK	SVM	NEGATIVE	-0.211718
265	XP_001463248.1	VKLSYVKAARTLSPK	SVM	NEGATIVE	-0.396036
266	XP_001463248.1	GPFDMFFVSQEEKRQ	SVM	NEGATIVE	-0.607735
267	XP_001463248.1	RAALLWLLAQLAYMG	SVM	POSITIVE	0.24762
268	XP_001463248.1	RGPFDMFFVSQEEKR	SVM	NEGATIVE	-0.331398
269	XP_001463248.1	SNEGELLATRLLTDM	SVM	POSITIVE	0.164087
270	XP_001463248.1	YHLLRTFVTSSDTAA	SVM	NEGATIVE	-0.174374
271	XP_001463248.1	AEVMHQLRTLSLQMR	SVM	NEGATIVE	-0.360966
272	XP_001463248.1	CRRAVLVVAATTYAV	SVM	POSITIVE	0.426266
273	XP_001463248.1	ERLLEYFSAAYYEAN	SVM	NEGATIVE	-0.0974942
274	XP_001463248.1	EVMHQLRTLSLQMRP	SVM	NEGATIVE	-0.35592
275	XP_001463248.1	FLATVAAVRAEVAPA	SVM	POSITIVE	0.309943
276	XP_001463248.1	IITVRDYFAWYIAHA	SVM	POSITIVE	0.373421
277	XP_001463248.1	KLSYVKAARTLSPKP	SVM	NEGATIVE	-0.843587
278	XP_001463248.1	PRTQSSLIPFLFFQM	SVM	POSITIVE	0.352653
279	XP_001463248.1	TSRGPFDMFFVSQEE	SVM	NEGATIVE	-0.481612
280	XP_001463248.1	HPQFFSSLVSLLTPT	SVM	POSITIVE	0.0078636
281	XP_001463248.1	AEFVQSFRFLRSVYD	SVM	NEGATIVE	-0.0910593
282	XP_001463248.1	GEATSTWAAESDEEG	SVM	POSITIVE	0.28547
283	XP_001463248.1	KVAFFVQLNALLTRI	SVM	NEGATIVE	-0.365164
284	XP_001463248.1	SLVSLLTPTAGMLII	SVM	POSITIVE	0.128536
285	XP_001463248.1	HLLRTFVTSSDTAAK	SVM	NEGATIVE	-0.148545
286	XP_001463248.1	ALAFTRNSGLLPHAA	SVM	NEGATIVE	-0.10005
287	XP_001463248.1	ALHPQFFSSLVSLLT	SVM	NEGATIVE	-0.0535144
288	XP_001463248.1	ATTYAVNFPVRCWVA	SVM	POSITIVE	0.160266
289	XP_001463248.1	LEYFSAAYYEANRGH	SVM	NEGATIVE	-0.139399
290	XP_001463248.1	PFDMFFVSQEEKRQL	SVM	NEGATIVE	-0.44033
291	XP_001463248.1	DAEAALSALFVQLAK	SVM	NEGATIVE	-0.215985
292	XP_001463248.1	IFPFKSDTAVFIVVV	SVM	POSITIVE	0.444629
293	XP_001463248.1	MVPAPAAAAAGKAET	SVM	POSITIVE	0.252676
294	XP_001463248.1	SRTSFRATVPAALGF	SVM	POSITIVE	0.390382
295	XP_001463248.1	VRLITSSAVLSEAAS	SVM	POSITIVE	0.488765
296	XP_001463248.1	AAAQVALSTLAATAT	SVM	POSITIVE	0.349749
297	XP_001463248.1	AAQVALSTLAATATE	SVM	POSITIVE	0.183303
298	XP_001463248.1	AGAVTAGASSTSLAA	SVM	POSITIVE	0.0668458
299	XP_001463248.1	ALHPQFFSSLVSLLT	SVM	NEGATIVE	-0.0535144
300	XP_001463248.1	AQVALSTLAATATEE	SVM	POSITIVE	0.161989
301	XP_001463248.1	QVALSTLAATATEER	SVM	POSITIVE	0.0271883
302	XP_001463248.1	STLPADGGGGAIPLI	SVM	POSITIVE	0.719509
303	XP_001463248.1	TSAAAAKVEAVADFL	SVM	POSITIVE	0.459978
304	XP_001463248.1	VADFLNQVSSLNPEA	SVM	NEGATIVE	-0.210234
305	XP_001463248.1	VALSTLAATATEERD	SVM	NEGATIVE	-0.0827109
306	XP_001463248.1	VANLSSALAVLRRAL	SVM	POSITIVE	0.331023
307	XP_001463248.1	VPKELQGVVASAAAA	SVM	NEGATIVE	-0.248111
308	XP_001463248.1	EPSVKFLATVAAVRA	SVM	POSITIVE	0.291794
309	XP_001463248.1	FFSSLVSLLTPTAGM	SVM	NEGATIVE	-0.0775479
310	XP_001463248.1	LIPFLFFQMPVPASM	SVM	POSITIVE	0.555237
311	XP_001463248.1	LNIMQQLTSALSRIV	SVM	NEGATIVE	-0.650306
312	XP_001463248.1	QFFSSLVSLLTPTAG	SVM	NEGATIVE	-0.225278
313	XP_001463248.1	RLITSSAVLSEAASA	SVM	POSITIVE	0.477079
314	XP_001463248.1	VALSTLAATATEERD	SVM	NEGATIVE	-0.0827109
315	XP_001463248.1	CRFIAVRSLSQCVSV	SVM	NEGATIVE	-0.175258
316	XP_001463248.1	PSVKFLATVAAVRAE	SVM	POSITIVE	0.57225
317	XP_001463248.1	SPHQCRFIAVRSLSQ	SVM	NEGATIVE	-0.495439
318	XP_001463248.1	ALHPQFFSSLVSLLT	SVM	NEGATIVE	-0.0535144
319	XP_001463248.1	IPLILHLYRLYDLNV	SVM	NEGATIVE	-0.376484
320	XP_001463248.1	SGEATSTWAAESDEE	SVM	POSITIVE	0.301207
321	XP_001463248.1	GMRLDVKAFRGQLRR	SVM	NEGATIVE	-0.0841865
322	XP_001463248.1	NKVAFFVQLNALLTR	SVM	NEGATIVE	-0.400285
323	XP_001463248.1	SRTSFRATVPAALGF	SVM	POSITIVE	0.390382
324	XP_001463248.1	VKFLATVAAVRAEVA	SVM	POSITIVE	0.265099
325	XP_001463248.1	KLSYVKAARTLSPKP	SVM	NEGATIVE	-0.843587
326	XP_001463248.1	AAAAAGKAETAETPT	SVM	POSITIVE	0.112499
327	XP_001463248.1	AGSLALLVLRKLVAL	SVM	POSITIVE	0.722541
328	XP_001463248.1	AQVALSTLAATATEE	SVM	POSITIVE	0.161989
329	XP_001463248.1	EAGSLALLVLRKLVA	SVM	POSITIVE	0.632728
330	XP_001463248.1	GSLALLVLRKLVALC	SVM	POSITIVE	1.06247
331	XP_001463248.1	LALLVLRKLVALCGG	SVM	POSITIVE	0.752607
332	XP_001463248.1	PQFFSSLVSLLTPTA	SVM	NEGATIVE	-0.184003
333	XP_001463248.1	SLALLVLRKLVALCG	SVM	POSITIVE	0.991758
334	XP_001463248.1	YVELMKKHSSSDDGL	SVM	POSITIVE	0.0619427
335	XP_001463248.1	AATTYAVNFPVRCWV	SVM	POSITIVE	0.507116
336	XP_001463248.1	EALAFTRNSGLLPHA	SVM	NEGATIVE	-0.113341
337	XP_001463248.1	FVNVRDFTAVVAPAY	SVM	POSITIVE	0.0689434
338	XP_001463248.1	IILEVRRTAAAATPP	SVM	POSITIVE	0.449205
339	XP_001463248.1	AVLWRVNHPHEVEQY	SVM	POSITIVE	0.422628
340	XP_001463248.1	GSATPSAGAVAVPDM	SVM	NEGATIVE	-0.439106
341	XP_001463248.1	RLGSSFSADYLAAVA	SVM	NEGATIVE	-0.0597328
342	XP_001463248.1	SVTETPAAAAPLSET	SVM	NEGATIVE	-0.504286
343	XP_001463248.1	AAAAAAQVALSTLAA	SVM	POSITIVE	0.937949
344	XP_001463248.1	AALSALFVQLAKEID	SVM	NEGATIVE	-0.342546
345	XP_001463248.1	HPQFFSSLVSLLTPT	SVM	POSITIVE	0.0078636
346	XP_001463248.1	LHPQFFSSLVSLLTP	SVM	NEGATIVE	-0.348247
347	XP_001463248.1	PQFFSSLVSLLTPTA	SVM	NEGATIVE	-0.184003
348	XP_001463248.1	RQLLKLRTQQEPLAP	SVM	NEGATIVE	-0.563648
349	XP_001463248.1	CMTEVVSDVAAKSTR	SVM	NEGATIVE	-0.209947
350	XP_001463248.1	LGSSFSADYLAAVAA	SVM	POSITIVE	0.0694419
351	XP_001463248.1	MTEVVSDVAAKSTRN	SVM	NEGATIVE	-0.0858665
352	XP_001463248.1	PQWLVRGAAAAAAQV	SVM	POSITIVE	0.779654
353	XP_001463248.1	VVHHTYIGTTTAAEE	SVM	POSITIVE	0.0366634
354	XP_001463248.1	GAIPLILHLYRLYDL	SVM	POSITIVE	0.0924522
355	XP_001463248.1	IRLGSSFSADYLAAV	SVM	POSITIVE	0.313665
356	XP_001463248.1	LVSLLTPTAGMLIIT	SVM	NEGATIVE	-0.245238
357	XP_001463248.1	VGLVSYLRLLFDSDV	SVM	POSITIVE	0.373956
358	XP_001463248.1	AIPLILHLYRLYDLN	SVM	NEGATIVE	-0.450978
359	XP_001463248.1	AVAKDFFLSTWSSVC	SVM	NEGATIVE	-0.282099
360	XP_001463248.1	DARKLVGLVSYLRLL	SVM	POSITIVE	0.117208
361	XP_001463248.1	DIFPFKSDTAVFIVV	SVM	POSITIVE	0.411103
362	XP_001463248.1	FVQSFRFLRSVYDVT	SVM	NEGATIVE	-0.270066
363	XP_001463248.1	MCMTEVVSDVAAKST	SVM	NEGATIVE	-0.406141
364	XP_001463248.1	QLNIMQQLTSALSRI	SVM	NEGATIVE	-0.602901
365	XP_001463248.1	REHCRRAVLVVAATT	SVM	POSITIVE	0.000601805
366	XP_001463248.1	TTYAVNFPVRCWVAV	SVM	POSITIVE	0.317209
367	XP_001463248.1	VAKDFFLSTWSSVCA	SVM	NEGATIVE	-0.114247
368	XP_001463248.1	AALLWLLAQLAYMGG	SVM	POSITIVE	0.050602
369	XP_001463248.1	RIERLLEYFSAAYYE	SVM	POSITIVE	0.147632
370	XP_001463248.1	DFLNQVSSLNPEAVS	SVM	POSITIVE	0.115539
371	XP_001463248.1	EHCRRAVLVVAATTY	SVM	POSITIVE	0.21465
372	XP_001463248.1	KFLATVAAVRAEVAP	SVM	POSITIVE	0.200597
373	XP_001463248.1	MALHPQFFSSLVSLL	SVM	NEGATIVE	-0.147127
374	XP_001463248.1	PQFFSSLVSLLTPTA	SVM	NEGATIVE	-0.184003
375	XP_001463248.1	VNVRDFTAVVAPAYV	SVM	POSITIVE	0.0462384
376	XP_001463248.1	VREHCRRAVLVVAAT	SVM	POSITIVE	0.0916672
377	XP_001463248.1	VREHCRRAVLVVAAT	SVM	POSITIVE	0.0916672
378	XP_001463248.1	AKDFFLSTWSSVCAV	SVM	NEGATIVE	-0.161401
379	XP_001463248.1	LAFTRNSGLLPHAAI	SVM	NEGATIVE	-0.0304026
380	XP_001463248.1	LPPLTSAAAAKVEAV	SVM	POSITIVE	0.638629
381	XP_001463248.1	LVRLLTGQSTSMASV	SVM	NEGATIVE	-0.0713968
382	XP_001463248.1	RMCMTEVVSDVAAKS	SVM	NEGATIVE	-0.107419
383	XP_001463248.1	SSLIPFLFFQMPVPA	SVM	POSITIVE	0.575714
384	XP_001463248.1	TEVVSDVAAKSTRNF	SVM	NEGATIVE	-0.0626528
385	XP_001463248.1	SSLVSLLTPTAGMLI	SVM	POSITIVE	0.24578
386	XP_001463248.1	VSLLTPTAGMLIITV	SVM	POSITIVE	0.200896
387	XP_001463248.1	FPFKSDTAVFIVVVA	SVM	POSITIVE	0.358537
388	XP_001463248.1	FTRIEGITRLSVETE	SVM	NEGATIVE	-0.089458
389	XP_001463248.1	GSSFSADYLAAVAAC	SVM	POSITIVE	0.114597
390	XP_001463248.1	SVKFLATVAAVRAEV	SVM	POSITIVE	0.38961
391	XP_001463248.1	VANLSSALAVLRRAL	SVM	POSITIVE	0.331023
392	XP_001463248.1	VKFLATVAAVRAEVA	SVM	POSITIVE	0.265099
393	XP_001463248.1	ALLWLLAQLAYMGGM	SVM	POSITIVE	0.0314573
394	XP_001463248.1	FAVLWRVNHPHEVEQ	SVM	POSITIVE	0.283089
395	XP_001463248.1	GGAIPLILHLYRLYD	SVM	POSITIVE	0.106725
396	XP_001463248.1	PVTVSGGAACSGEAT	SVM	POSITIVE	0.376757
397	XP_001463248.1	QVQAATHAAAPSPSP	SVM	POSITIVE	0.211427
398	XP_001463248.1	SVVAAPVSASSATPL	SVM	POSITIVE	0.259344
399	XP_001463248.1	VRLLTGQSTSMASVA	SVM	POSITIVE	0.18027
400	XP_001463248.1	YLVRLLTGQSTSMAS	SVM	NEGATIVE	-0.0100964
401	XP_001463248.1	FSSLVSLLTPTAGML	SVM	NEGATIVE	-0.0427927
402	XP_001463248.1	PAEFVQSFRFLRSVY	SVM	POSITIVE	0.0206732
403	XP_001463248.1	PVREHCRRAVLVVAA	SVM	NEGATIVE	-0.0567883
404	XP_001463248.1	SFRFLRSVYDVTLAS	SVM	POSITIVE	0.38607
405	XP_001463248.1	VALSTLAATATEERD	SVM	NEGATIVE	-0.0827109
406	XP_001463248.1	VTETPAAAAPLSETV	SVM	NEGATIVE	-0.41706
407	XP_001463248.1	YIGTTTAAEEEGDAE	SVM	POSITIVE	0.139011
408	XP_001463248.1	GREVGLLYSNVVLRL	SVM	POSITIVE	0.424086
409	XP_001463248.1	RIERLLEYFSAAYYE	SVM	POSITIVE	0.147632
410	XP_001463248.1	ANLSSALAVLRRALE	SVM	POSITIVE	0.490358
411	XP_001463248.1	DVANLSSALAVLRRA	SVM	POSITIVE	0.400662
412	XP_001463248.1	LRRVEALRRRWGPSL	SVM	POSITIVE	0.240761
413	XP_001463248.1	PLVEDVFTRIEGITR	SVM	POSITIVE	0.156747
414	XP_001463248.1	SFRATVPAALGFLAN	SVM	POSITIVE	0.15833
415	XP_001463248.1	EATSTWAAESDEEGP	SVM	NEGATIVE	-0.231108
416	XP_001463248.1	RTYLRRLPLAGFSVL	SVM	NEGATIVE	-0.0210738
417	XP_001463248.1	ANLSSALAVLRRALE	SVM	POSITIVE	0.490358
418	XP_001463248.1	CVRLITSSAVLSEAA	SVM	POSITIVE	0.415345
419	XP_001463248.1	GDVANLSSALAVLRR	SVM	POSITIVE	0.115633
420	XP_001463248.1	VGLLYSNVVLRLLES	SVM	POSITIVE	0.611084
421	XP_001463248.1	APAEFVQSFRFLRSV	SVM	NEGATIVE	-0.23532
422	XP_001463248.1	DSDIFPFKSDTAVFI	SVM	POSITIVE	0.523083
423	XP_001463248.1	EREEYHLLRTFVTSS	SVM	NEGATIVE	-0.421867
424	XP_001463248.1	ERLLEYFSAAYYEAN	SVM	NEGATIVE	-0.0974942
425	XP_001463248.1	HCRRAVLVVAATTYA	SVM	POSITIVE	0.220782
426	XP_001463248.1	NIMQQLTSALSRIVR	SVM	NEGATIVE	-0.585848
427	XP_001463248.1	REEYHLLRTFVTSSD	SVM	NEGATIVE	-0.456638
428	XP_001463248.1	TRQLLKLRTQQEPLA	SVM	NEGATIVE	-0.278413
429	XP_001463248.1	ARKLVGLVSYLRLLF	SVM	NEGATIVE	-0.0135247
430	XP_001463248.1	NKVAFFVQLNALLTR	SVM	NEGATIVE	-0.400285
431	XP_001463248.1	QIILEVRRTAAAATP	SVM	POSITIVE	0.442351
432	XP_001463248.1	QRIERLLEYFSAAYY	SVM	POSITIVE	0.467595
433	XP_001463248.1	TAPAEFVQSFRFLRS	SVM	NEGATIVE	-0.335148
434	XP_001463248.1	VLWRVNHPHEVEQYA	SVM	POSITIVE	0.335985
435	XP_001463248.1	AADGPARASASPATP	SVM	POSITIVE	0.0240977
436	XP_001463248.1	REVGLLYSNVVLRLL	SVM	POSITIVE	0.548196
437	XP_001463248.1	VQAATHAAAPSPSPP	SVM	POSITIVE	0.228404
438	XP_001463248.1	EPQWLVRGAAAAAAQ	SVM	POSITIVE	0.691566
439	XP_001463248.1	EVGLLYSNVVLRLLE	SVM	POSITIVE	0.389974
440	XP_001463248.1	REVGLLYSNVVLRLL	SVM	POSITIVE	0.548196
441	XP_001463248.1	TSRGPFDMFFVSQEE	SVM	NEGATIVE	-0.481612
442	XP_001463248.1	SRGPFDMFFVSQEEK	SVM	NEGATIVE	-0.211718
443	XP_001463248.1	TSFRATVPAALGFLA	SVM	POSITIVE	0.320533
444	XP_001463248.1	YFVNVRDFTAVVAPA	SVM	NEGATIVE	-0.138973
445	XP_001463248.1	ARKLVGLVSYLRLLF	SVM	NEGATIVE	-0.0135247
446	XP_001463248.1	DWKLPRASVTVLLQL	SVM	NEGATIVE	-0.016898
447	XP_001463248.1	GYLVRLLTGQSTSMA	SVM	NEGATIVE	-0.212082
448	XP_001463248.1	KKAIYKLFNVTAEEN	SVM	NEGATIVE	-0.1883
449	XP_001463248.1	PFLFFQMPVPASMRR	SVM	POSITIVE	0.588015
450	XP_001463248.1	RGPFDMFFVSQEEKR	SVM	NEGATIVE	-0.331398
451	XP_001463248.1	RKLVGLVSYLRLLFD	SVM	POSITIVE	0.210148
452	XP_001463248.1	VMVPAPAAAAAGKAE	SVM	POSITIVE	0.413764
453	XP_001463248.1	AAAKVEAVADFLNQV	SVM	POSITIVE	0.171356
454	XP_001463248.1	ADARKLVGLVSYLRL	SVM	NEGATIVE	-0.0335157
455	XP_001463248.1	ALSTLAATATEERDG	SVM	NEGATIVE	-0.456881
456	XP_001463248.1	ARKLVGLVSYLRLLF	SVM	NEGATIVE	-0.0135247
457	XP_001463248.1	DARKLVGLVSYLRLL	SVM	POSITIVE	0.117208
458	XP_001463248.1	ENKVAFFVQLNALLT	SVM	NEGATIVE	-0.224882
459	XP_001463248.1	GLVRIVELLTTQTPP	SVM	NEGATIVE	-0.162023
460	XP_001463248.1	LCPMALDLAEVVLEG	SVM	NEGATIVE	-0.207032
461	XP_001463248.1	PADGGGGAIPLILHL	SVM	POSITIVE	0.570169
462	XP_001463248.1	QCRFIAVRSLSQCVS	SVM	NEGATIVE	-0.0573584
463	XP_001463248.1	RADARKLVGLVSYLR	SVM	POSITIVE	0.384257
464	XP_001463248.1	RKLVGLVSYLRLLFD	SVM	POSITIVE	0.210148
465	XP_001463248.1	SAADGPARASASPAT	SVM	POSITIVE	0.680154
466	XP_001463248.1	TETPAAAAPLSETVA	SVM	NEGATIVE	-0.458205
467	XP_001463248.1	VENKVAFFVQLNALL	SVM	NEGATIVE	-0.346013
468	XP_001463248.1	AAKVEAVADFLNQVS	SVM	NEGATIVE	-0.000756197
469	XP_001463248.1	AEPQWLVRGAAAAAA	SVM	POSITIVE	0.561671
470	XP_001463248.1	EPQWLVRGAAAAAAQ	SVM	POSITIVE	0.691566
471	XP_001463248.1	MRLDVKAFRGQLRRC	SVM	POSITIVE	0.00977052
472	XP_001463248.1	PQWLVRGAAAAAAQV	SVM	POSITIVE	0.779654
473	XP_001463248.1	QWLVRGAAAAAAQVA	SVM	POSITIVE	0.808212
474	XP_001463248.1	SVKFLATVAAVRAEV	SVM	POSITIVE	0.38961
475	XP_001463248.1	TSFRATVPAALGFLA	SVM	POSITIVE	0.320533
476	XP_001463248.1	WKLPRASVTVLLQLC	SVM	POSITIVE	0.279888
477	XP_001463248.1	GPFDMFFVSQEEKRQ	SVM	NEGATIVE	-0.607735
478	XP_001463248.1	LLWLLAQLAYMGGMC	SVM	POSITIVE	0.291829
479	XP_001463248.1	IERLLEYFSAAYYEA	SVM	POSITIVE	0.0137068
480	XP_001463248.1	AAAAAQVALSTLAAT	SVM	POSITIVE	0.89757
481	XP_001463248.1	AEFVQSFRFLRSVYD	SVM	NEGATIVE	-0.0910593
482	XP_001463248.1	AHQLNIMQQLTSALS	SVM	NEGATIVE	-0.659118
483	XP_001463248.1	ALSALFVQLAKEIDV	SVM	NEGATIVE	-0.241428
484	XP_001463248.1	AVFIVVVATVMLNTN	SVM	NEGATIVE	-0.244897
485	XP_001463248.1	AVVAPAYVELMKKHS	SVM	POSITIVE	0.152791
486	XP_001463248.1	CDSPSVVAAPVSASS	SVM	POSITIVE	0.0533495
487	XP_001463248.1	CNDDESFADSFVDDI	SVM	NEGATIVE	-0.526687
488	XP_001463248.1	CNSGMYQQLSVVLGY	SVM	NEGATIVE	-0.341525
489	XP_001463248.1	CSRTSFRATVPAALG	SVM	POSITIVE	0.502192
490	XP_001463248.1	DARKLVGLVSYLRLL	SVM	POSITIVE	0.117208
491	XP_001463248.1	DGLQVLFECLVDLLC	SVM	POSITIVE	0.0894729
492	XP_001463248.1	DIIEGIRQVQAATHA	SVM	POSITIVE	0.461263
493	XP_001463248.1	DSNEGELLATRLLTD	SVM	POSITIVE	0.327672
494	XP_001463248.1	DTAVFIVVVATVMLN	SVM	NEGATIVE	-0.165301
495	XP_001463248.1	EEYHLLRTFVTSSDT	SVM	NEGATIVE	-0.321536
496	XP_001463248.1	EPSVKFLATVAAVRA	SVM	POSITIVE	0.291794
497	XP_001463248.1	FLATVAAVRAEVAPA	SVM	POSITIVE	0.309943
498	XP_001463248.1	GLLYSNVVLRLLESS	SVM	POSITIVE	0.582433
499	XP_001463248.1	GLQVLFECLVDLLCT	SVM	NEGATIVE	-0.0333581
500	XP_001463248.1	GLVSYLRLLFDSDVP	SVM	POSITIVE	0.0151524
501	XP_001463248.1	GSVKLSYVKAARTLS	SVM	POSITIVE	0.0321473
502	XP_001463248.1	GYLVRLLTGQSTSMA	SVM	NEGATIVE	-0.212082
503	XP_001463248.1	HPQFFSSLVSLLTPT	SVM	POSITIVE	0.0078636
504	XP_001463248.1	HQCRFIAVRSLSQCV	SVM	NEGATIVE	-0.178148
505	XP_001463248.1	HQLNIMQQLTSALSR	SVM	NEGATIVE	-0.561642
506	XP_001463248.1	KLPRASVTVLLQLCL	SVM	NEGATIVE	-0.0795355
507	XP_001463248.1	KVAFFVQLNALLTRI	SVM	NEGATIVE	-0.365164
508	XP_001463248.1	LAWRAAAGEVLIRLG	SVM	POSITIVE	0.323755
509	XP_001463248.1	LFAVLWRVNHPHEVE	SVM	POSITIVE	0.347165
510	XP_001463248.1	LGYLVRLLTGQSTSM	SVM	NEGATIVE	-0.170369
511	XP_001463248.1	LQVLFECLVDLLCTM	SVM	NEGATIVE	-0.268109
512	XP_001463248.1	LRRALEYTRIVHANR	SVM	POSITIVE	0.124051
513	XP_001463248.1	LSTLAATATEERDGA	SVM	NEGATIVE	-0.440677
514	XP_001463248.1	LVRGAAAAAAQVALS	SVM	POSITIVE	0.670523
515	XP_001463248.1	LYTMMASWQEVLYPL	SVM	POSITIVE	0.589715
516	XP_001463248.1	PLAWRAAAGEVLIRL	SVM	POSITIVE	0.392446
517	XP_001463248.1	PLTSAAAAKVEAVAD	SVM	POSITIVE	0.793128
518	XP_001463248.1	PSVKFLATVAAVRAE	SVM	POSITIVE	0.57225
519	XP_001463248.1	PSVKFLATVAAVRAE	SVM	POSITIVE	0.57225
520	XP_001463248.1	RRALEYTRIVHANRR	SVM	POSITIVE	0.128461
521	XP_001463248.1	RRAVLVVAATTYAVN	SVM	POSITIVE	0.6586
522	XP_001463248.1	RVEREEYHLLRTFVT	SVM	NEGATIVE	-0.156117
523	XP_001463248.1	SASEGAATLLQMHTL	SVM	POSITIVE	0.0844524
524	XP_001463248.1	SDTAVFIVVVATVML	SVM	POSITIVE	0.0986674
525	XP_001463248.1	SGEATSTWAAESDEE	SVM	POSITIVE	0.301207
526	XP_001463248.1	SPHQCRFIAVRSLSQ	SVM	NEGATIVE	-0.495439
527	XP_001463248.1	SVKLSYVKAARTLSP	SVM	NEGATIVE	-0.383026
528	XP_001463248.1	SVKLSYVKAARTLSP	SVM	NEGATIVE	-0.383026
529	XP_001463248.1	SVKLSYVKAARTLSP	SVM	NEGATIVE	-0.383026
530	XP_001463248.1	TAVFIVVVATVMLNT	SVM	NEGATIVE	-0.0603874
531	XP_001463248.1	VAATTYAVNFPVRCW	SVM	POSITIVE	0.348213
532	XP_001463248.1	VDAVHDALESVSPER	SVM	NEGATIVE	-0.222399
533	XP_001463248.1	VEREEYHLLRTFVTS	SVM	NEGATIVE	-0.342609
534	XP_001463248.1	VKFLATVAAVRAEVA	SVM	POSITIVE	0.265099
535	XP_001463248.1	VKLSYVKAARTLSPK	SVM	NEGATIVE	-0.396036
536	XP_001463248.1	VLGYLVRLLTGQSTS	SVM	POSITIVE	0.156706
537	XP_001463248.1	VVAAPVSASSATPLA	SVM	POSITIVE	0.329354
538	XP_001463248.1	YTMMASWQEVLYPLA	SVM	NEGATIVE	-0.158648
539	XP_001463248.1	PLILHLYRLYDLNVH	SVM	NEGATIVE	-0.30877
540	XP_001463248.1	AAEEEGDAEAALSAL	SVM	POSITIVE	0.103478
541	XP_001463248.1	AATHAAAPSPSPPSL	SVM	POSITIVE	0.748512
542	XP_001463248.1	ALSTLAATATEERDG	SVM	NEGATIVE	-0.456881
543	XP_001463248.1	AMALYAVRVPLTSVV	SVM	NEGATIVE	-0.0833204
544	XP_001463248.1	AQVALSTLAATATEE	SVM	POSITIVE	0.161989
545	XP_001463248.1	ASEGAATLLQMHTLQ	SVM	POSITIVE	0.16423
546	XP_001463248.1	AVADFLNQVSSLNPE	SVM	NEGATIVE	-0.221798
547	XP_001463248.1	AVLRRALEYTRIVHA	SVM	POSITIVE	0.373436
548	XP_001463248.1	DDGLQVLFECLVDLL	SVM	NEGATIVE	-0.355234
549	XP_001463248.1	DVANLSSALAVLRRA	SVM	POSITIVE	0.400662
550	XP_001463248.1	EFVQSFRFLRSVYDV	SVM	NEGATIVE	-0.0523958
551	XP_001463248.1	ETPAAAAPLSETVAA	SVM	NEGATIVE	-0.0635741
552	XP_001463248.1	FLATVAAVRAEVAPA	SVM	POSITIVE	0.309943
553	XP_001463248.1	FLFFQMPVPASMRRC	SVM	POSITIVE	0.23131
554	XP_001463248.1	FSADYLAAVAACCGD	SVM	POSITIVE	0.0941285
555	XP_001463248.1	GAVTAGASSTSLAAD	SVM	POSITIVE	0.264601
556	XP_001463248.1	GSSFSADYLAAVAAC	SVM	POSITIVE	0.114597
557	XP_001463248.1	HTLLPPLTSAAAAKV	SVM	POSITIVE	0.579504
558	XP_001463248.1	IERLLEYFSAAYYEA	SVM	POSITIVE	0.0137068
559	XP_001463248.1	LAMALYAVRVPLTSV	SVM	NEGATIVE	-0.24025
560	XP_001463248.1	LGYLVRLLTGQSTSM	SVM	NEGATIVE	-0.170369
561	XP_001463248.1	LTSAAAAKVEAVADF	SVM	POSITIVE	0.54541
562	XP_001463248.1	LVGLVSYLRLLFDSD	SVM	POSITIVE	0.271591
563	XP_001463248.1	MALYAVRVPLTSVVS	SVM	NEGATIVE	-0.0877758
564	XP_001463248.1	MHQLRTLSLQMRPAQ	SVM	NEGATIVE	-0.305049
565	XP_001463248.1	PKKAIYKLFNVTAEE	SVM	NEGATIVE	-0.399354
566	XP_001463248.1	QAATHAAAPSPSPPS	SVM	POSITIVE	0.637061
567	XP_001463248.1	QHLSLYTMMASWQEV	SVM	NEGATIVE	-0.314811
568	XP_001463248.1	QVALSTLAATATEER	SVM	POSITIVE	0.0271883
569	XP_001463248.1	QVALSTLAATATEER	SVM	POSITIVE	0.0271883
570	XP_001463248.1	REALAFTRNSGLLPH	SVM	NEGATIVE	-0.544036
571	XP_001463248.1	RIERLLEYFSAAYYE	SVM	POSITIVE	0.147632
572	XP_001463248.1	RLLEYFSAAYYEANR	SVM	POSITIVE	0.120664
573	XP_001463248.1	RLLEYFSAAYYEANR	SVM	POSITIVE	0.120664
574	XP_001463248.1	SFSADYLAAVAACCG	SVM	POSITIVE	0.059351
575	XP_001463248.1	SLLTPTAGMLIITVR	SVM	POSITIVE	0.172285
576	XP_001463248.1	SRREALAFTRNSGLL	SVM	NEGATIVE	-0.585361
577	XP_001463248.1	SSFSADYLAAVAACC	SVM	POSITIVE	0.0290714
578	XP_001463248.1	TDIIEGIRQVQAATH	SVM	POSITIVE	0.221105
579	XP_001463248.1	TSAAAAKVEAVADFL	SVM	POSITIVE	0.459978
580	XP_001463248.1	VAFFVQLNALLTRIS	SVM	NEGATIVE	-0.134435
581	XP_001463248.1	VATVMLNTNIHNPSA	SVM	POSITIVE	0.211115
582	XP_001463248.1	VLRRALEYTRIVHAN	SVM	POSITIVE	0.252958
583	XP_001463248.1	VMHQLRTLSLQMRPA	SVM	NEGATIVE	-0.185921
584	XP_001463248.1	ADARKLVGLVSYLRL	SVM	NEGATIVE	-0.0335157
585	XP_001463248.1	ADARKLVGLVSYLRL	SVM	NEGATIVE	-0.0335157
586	XP_001463248.1	AKDFFLSTWSSVCAV	SVM	NEGATIVE	-0.161401
587	XP_001463248.1	ALLGCVRLITSSAVL	SVM	POSITIVE	0.475332
588	XP_001463248.1	ASASEGAATLLQMHT	SVM	NEGATIVE	-0.103689
589	XP_001463248.1	ATVMLNTNIHNPSAG	SVM	NEGATIVE	-0.0181481
590	XP_001463248.1	CRFIAVRSLSQCVSV	SVM	NEGATIVE	-0.175258
591	XP_001463248.1	DVDAVHDALESVSPE	SVM	NEGATIVE	-0.17546
592	XP_001463248.1	ESRREALAFTRNSGL	SVM	NEGATIVE	-0.881131
593	XP_001463248.1	EVGLLYSNVVLRLLE	SVM	POSITIVE	0.389974
594	XP_001463248.1	GGSVKLSYVKAARTL	SVM	NEGATIVE	-0.089865
595	XP_001463248.1	HAHQLNIMQQLTSAL	SVM	NEGATIVE	-0.499326
596	XP_001463248.1	HLSLYTMMASWQEVL	SVM	POSITIVE	0.0714653
597	XP_001463248.1	HQLNIMQQLTSALSR	SVM	NEGATIVE	-0.561642
598	XP_001463248.1	IFPFKSDTAVFIVVV	SVM	POSITIVE	0.444629
599	XP_001463248.1	IMQQLTSALSRIVRA	SVM	NEGATIVE	-0.323071
600	XP_001463248.1	KAIYKLFNVTAEENA	SVM	NEGATIVE	-0.528615
601	XP_001463248.1	KDFFLSTWSSVCAVF	SVM	NEGATIVE	-0.188206
602	XP_001463248.1	KDFFLSTWSSVCAVF	SVM	NEGATIVE	-0.188206
603	XP_001463248.1	KLVGLVSYLRLLFDS	SVM	POSITIVE	0.419172
604	XP_001463248.1	LHPQFFSSLVSLLTP	SVM	NEGATIVE	-0.348247
605	XP_001463248.1	LIITVRDYFAWYIAH	SVM	POSITIVE	0.123709
606	XP_001463248.1	LLEYFSAAYYEANRG	SVM	NEGATIVE	-0.0346738
607	XP_001463248.1	LPLAGFSVLEAISEL	SVM	POSITIVE	0.210234
608	XP_001463248.1	LRRALEYTRIVHANR	SVM	POSITIVE	0.124051
609	XP_001463248.1	LSYVKAARTLSPKPS	SVM	NEGATIVE	-0.303936
610	XP_001463248.1	LVSYLRLLFDSDVPE	SVM	NEGATIVE	-0.209077
611	XP_001463248.1	MLIITVRDYFAWYIA	SVM	POSITIVE	0.181942
612	XP_001463248.1	NLSSALAVLRRALEY	SVM	POSITIVE	0.562857
613	XP_001463248.1	NVRDFTAVVAPAYVE	SVM	POSITIVE	0.0669502
614	XP_001463248.1	PAEFVQSFRFLRSVY	SVM	POSITIVE	0.0206732
615	XP_001463248.1	PFDMFFVSQEEKRQL	SVM	NEGATIVE	-0.44033
616	XP_001463248.1	PGGSSTATAAVTSTH	SVM	NEGATIVE	-0.211584
617	XP_001463248.1	PLAGFSVLEAISELL	SVM	POSITIVE	0.388977
618	XP_001463248.1	QFFSSLVSLLTPTAG	SVM	NEGATIVE	-0.225278
619	XP_001463248.1	RIERLLEYFSAAYYE	SVM	POSITIVE	0.147632
620	XP_001463248.1	RLPLAGFSVLEAISE	SVM	POSITIVE	0.316283
621	XP_001463248.1	RQVQAATHAAAPSPS	SVM	POSITIVE	0.258123
622	XP_001463248.1	RREALAFTRNSGLLP	SVM	NEGATIVE	-0.750063
623	XP_001463248.1	SATPSAGAVAVPDMN	SVM	NEGATIVE	-0.217567
624	XP_001463248.1	SDIFPFKSDTAVFIV	SVM	POSITIVE	0.541039
625	XP_001463248.1	SLVSLLTPTAGMLII	SVM	POSITIVE	0.128536
626	XP_001463248.1	SPERVAAHVLRRVEA	SVM	POSITIVE	0.408979
627	XP_001463248.1	SSAADGPARASASPA	SVM	POSITIVE	0.492539
628	XP_001463248.1	SSLVSLLTPTAGMLI	SVM	POSITIVE	0.24578
629	XP_001463248.1	STLAATATEERDGAA	SVM	NEGATIVE	-0.0960392
630	XP_001463248.1	STSRVMVPAPAAAAA	SVM	POSITIVE	0.787338
631	XP_001463248.1	SVVLGYLVRLLTGQS	SVM	POSITIVE	0.238017
632	XP_001463248.1	VGDVANLSSALAVLR	SVM	POSITIVE	0.560727
633	XP_001463248.1	VGLLYSNVVLRLLES	SVM	POSITIVE	0.611084
634	XP_001463248.1	VKFLATVAAVRAEVA	SVM	POSITIVE	0.265099
635	XP_001463248.1	VKLSYVKAARTLSPK	SVM	NEGATIVE	-0.396036
636	XP_001463248.1	VLGYLVRLLTGQSTS	SVM	POSITIVE	0.156706
637	XP_001463248.1	VRDFTAVVAPAYVEL	SVM	POSITIVE	0.120697
638	XP_001463248.1	VTVSGGAACSGEATS	SVM	POSITIVE	0.194072
639	XP_001463248.1	VVLGYLVRLLTGQST	SVM	NEGATIVE	-0.144179
640	XP_001463248.1	LILHLYRLYDLNVHA	SVM	NEGATIVE	-0.042151
641	XP_001463248.1	AAAAAQVALSTLAAT	SVM	POSITIVE	0.89757
642	XP_001463248.1	AALGFLANELLTGLS	SVM	POSITIVE	0.205746
643	XP_001463248.1	ADGGGGAIPLILHLY	SVM	POSITIVE	0.488637
644	XP_001463248.1	ALLVLRKLVALCGGT	SVM	POSITIVE	0.754452
645	XP_001463248.1	ANRRTDIVYFVNVRD	SVM	NEGATIVE	-0.470721
646	XP_001463248.1	ATPGGSSTATAAVTS	SVM	NEGATIVE	-0.0309676
647	XP_001463248.1	ATPSAGAVAVPDMNT	SVM	NEGATIVE	-0.368298
648	XP_001463248.1	AVHDALESVSPERVA	SVM	NEGATIVE	-0.483462
649	XP_001463248.1	CNDDESFADSFVDDI	SVM	NEGATIVE	-0.526687
650	XP_001463248.1	CPMALDLAEVVLEGT	SVM	NEGATIVE	-0.232546
651	XP_001463248.1	CVLLDGRWYRALYGG	SVM	POSITIVE	0.302926
652	XP_001463248.1	DARKLVGLVSYLRLL	SVM	POSITIVE	0.117208
653	XP_001463248.1	DAVHDALESVSPERV	SVM	NEGATIVE	-0.303517
654	XP_001463248.1	EPSVKFLATVAAVRA	SVM	POSITIVE	0.291794
655	XP_001463248.1	ERLLEYFSAAYYEAN	SVM	NEGATIVE	-0.0974942
656	XP_001463248.1	GAIPLILHLYRLYDL	SVM	POSITIVE	0.0924522
657	XP_001463248.1	GCVRLITSSAVLSEA	SVM	POSITIVE	0.346493
658	XP_001463248.1	GEATSTWAAESDEEG	SVM	POSITIVE	0.28547
659	XP_001463248.1	GPVTVSGGAACSGEA	SVM	NEGATIVE	-0.0724274
660	XP_001463248.1	GSVKLSYVKAARTLS	SVM	POSITIVE	0.0321473
661	XP_001463248.1	GYLVRLLTGQSTSMA	SVM	NEGATIVE	-0.212082
662	XP_001463248.1	HGLVRIVELLTTQTP	SVM	NEGATIVE	-0.0125592
663	XP_001463248.1	HQLRTLSLQMRPAQL	SVM	POSITIVE	0.0552978
664	XP_001463248.1	IERLLEYFSAAYYEA	SVM	POSITIVE	0.0137068
665	XP_001463248.1	IGREVGLLYSNVVLR	SVM	POSITIVE	0.131864
666	XP_001463248.1	IIEGIRQVQAATHAA	SVM	POSITIVE	0.447735
667	XP_001463248.1	IPLILHLYRLYDLNV	SVM	NEGATIVE	-0.376484
668	XP_001463248.1	IRSVLQCYLKLAVLS	SVM	NEGATIVE	-0.0253069
669	XP_001463248.1	KFLATVAAVRAEVAP	SVM	POSITIVE	0.200597
670	XP_001463248.1	KLVGLVSYLRLLFDS	SVM	POSITIVE	0.419172
671	XP_001463248.1	LAGFSVLEAISELLM	SVM	POSITIVE	0.517799
672	XP_001463248.1	LLRCVLLDGRWYRAL	SVM	POSITIVE	0.727013
673	XP_001463248.1	LLTLLRMADATPVRE	SVM	POSITIVE	0.209495
674	XP_001463248.1	LPLLRCVLLDGRWYR	SVM	POSITIVE	0.61449
675	XP_001463248.1	LRCVLLDGRWYRALY	SVM	POSITIVE	0.607603
676	XP_001463248.1	LTLLRMADATPVREH	SVM	NEGATIVE	-0.115404
677	XP_001463248.1	LVGLVSYLRLLFDSD	SVM	POSITIVE	0.271591
678	XP_001463248.1	MQQLTSALSRIVRAA	SVM	NEGATIVE	-0.27897
679	XP_001463248.1	PAALGFLANELLTGL	SVM	POSITIVE	0.233616
680	XP_001463248.1	PLLRCVLLDGRWYRA	SVM	POSITIVE	0.746984
681	XP_001463248.1	RCVLLDGRWYRALYG	SVM	POSITIVE	0.326559
682	XP_001463248.1	REVGLLYSNVVLRLL	SVM	POSITIVE	0.548196
683	XP_001463248.1	SADYLAAVAACCGDS	SVM	NEGATIVE	-0.0359511
684	XP_001463248.1	SLIPFLFFQMPVPAS	SVM	POSITIVE	0.775927
685	XP_001463248.1	SSVTETPAAAAPLSE	SVM	NEGATIVE	-0.48811
686	XP_001463248.1	TTAAEEEGDAEAALS	SVM	POSITIVE	0.123623
687	XP_001463248.1	TYAVNFPVRCWVAVC	SVM	POSITIVE	0.364703
688	XP_001463248.1	VLLDGRWYRALYGGI	SVM	POSITIVE	0.375245
689	XP_001463248.1	VQSFRFLRSVYDVTL	SVM	NEGATIVE	-0.0478607
690	XP_001463248.1	VRAALLWLLAQLAYM	SVM	POSITIVE	0.342391
691	XP_001463248.1	YHLLRTFVTSSDTAA	SVM	NEGATIVE	-0.174374
692	XP_001463248.1	YLVRLLTGQSTSMAS	SVM	NEGATIVE	-0.0100964
693	XP_001463248.1	ERLLEYFSAAYYEAN	SVM	NEGATIVE	-0.0974942
694	XP_001463248.1	ALLGCVRLITSSAVL	SVM	POSITIVE	0.475332
695	XP_001463248.1	DEEQAEAALTQAPEA	SVM	NEGATIVE	-0.281604
696	XP_001463248.1	DTAPAEFVQSFRFLR	SVM	NEGATIVE	-0.144876
697	XP_001463248.1	EEEGDAEAALSALFV	SVM	POSITIVE	0.0623883
698	XP_001463248.1	EPSVKFLATVAAVRA	SVM	POSITIVE	0.291794
699	XP_001463248.1	EVRRTAAAATPPLVE	SVM	POSITIVE	0.457505
700	XP_001463248.1	GCVRLITSSAVLSEA	SVM	POSITIVE	0.346493
701	XP_001463248.1	IERLLEYFSAAYYEA	SVM	POSITIVE	0.0137068
702	XP_001463248.1	IPFLFFQMPVPASMR	SVM	POSITIVE	0.608165
703	XP_001463248.1	KLVGLVSYLRLLFDS	SVM	POSITIVE	0.419172
704	XP_001463248.1	LAWRAAAGEVLIRLG	SVM	POSITIVE	0.323755
705	XP_001463248.1	LGCVRLITSSAVLSE	SVM	POSITIVE	0.290759
706	XP_001463248.1	LLVLRKLVALCGGTG	SVM	POSITIVE	0.475928
707	XP_001463248.1	LVGLVSYLRLLFDSD	SVM	POSITIVE	0.271591
708	XP_001463248.1	NVVLRLLESSNTPQY	SVM	POSITIVE	0.365429
709	XP_001463248.1	PLAWRAAAGEVLIRL	SVM	POSITIVE	0.392446
710	XP_001463248.1	QRIERLLEYFSAAYY	SVM	POSITIVE	0.467595
711	XP_001463248.1	QVLFECLVDLLCTMW	SVM	NEGATIVE	-0.125972
712	XP_001463248.1	REEYHLLRTFVTSSD	SVM	NEGATIVE	-0.456638
713	XP_001463248.1	RIERLLEYFSAAYYE	SVM	POSITIVE	0.147632
714	XP_001463248.1	RRALEYTRIVHANRR	SVM	POSITIVE	0.128461
715	XP_001463248.1	SNVVLRLLESSNTPQ	SVM	POSITIVE	0.467985
716	XP_001463248.1	VHAHQLNIMQQLTSA	SVM	NEGATIVE	-0.167701
717	XP_001463248.1	VKFLATVAAVRAEVA	SVM	POSITIVE	0.265099
718	XP_001463248.1	VVHHTYIGTTTAAEE	SVM	POSITIVE	0.0366634
719	XP_001463248.1	VVLGYLVRLLTGQST	SVM	NEGATIVE	-0.144179
720	XP_001463248.1	VVLRLLESSNTPQYV	SVM	POSITIVE	0.32476
721	XP_001463248.1	YSNVVLRLLESSNTP	SVM	POSITIVE	0.162538
722	XP_001463248.1	AAAAQVALSTLAATA	SVM	POSITIVE	0.369341
723	XP_001463248.1	ADGPARASASPATPG	SVM	POSITIVE	0.248769
724	XP_001463248.1	AGPVTVSGGAACSGE	SVM	POSITIVE	0.00160322
725	XP_001463248.1	AIRSVLQCYLKLAVL	SVM	NEGATIVE	-0.0420301
726	XP_001463248.1	ALGFLANELLTGLSG	SVM	NEGATIVE	-0.182672
727	XP_001463248.1	ALHPQFFSSLVSLLT	SVM	NEGATIVE	-0.0535144
728	XP_001463248.1	ALYAVRVPLTSVVSP	SVM	NEGATIVE	-0.339911
729	XP_001463248.1	AMALHPQFFSSLVSL	SVM	NEGATIVE	-0.318467
730	XP_001463248.1	APAEFVQSFRFLRSV	SVM	NEGATIVE	-0.23532
731	XP_001463248.1	ASPATPGGSSTATAA	SVM	NEGATIVE	-0.399098
732	XP_001463248.1	ATPLAWRAAAGEVLI	SVM	POSITIVE	0.149809
733	XP_001463248.1	CRFIAVRSLSQCVSV	SVM	NEGATIVE	-0.175258
734	XP_001463248.1	CRTYLRRLPLAGFSV	SVM	NEGATIVE	-0.221442
735	XP_001463248.1	CSRTSFRATVPAALG	SVM	POSITIVE	0.502192
736	XP_001463248.1	DGPARASASPATPGG	SVM	POSITIVE	0.306961
737	XP_001463248.1	EEQAEAALTQAPEAP	SVM	POSITIVE	0.154445
738	XP_001463248.1	ENKVAFFVQLNALLT	SVM	NEGATIVE	-0.224882
739	XP_001463248.1	EREEYHLLRTFVTSS	SVM	NEGATIVE	-0.421867
740	XP_001463248.1	ERQRMVSETRQLLKL	SVM	NEGATIVE	-0.768558
741	XP_001463248.1	GCSTAGPASPVTAVA	SVM	NEGATIVE	-0.490391
742	XP_001463248.1	GDVANLSSALAVLRR	SVM	POSITIVE	0.115633
743	XP_001463248.1	GEVLIRLGSSFSADY	SVM	POSITIVE	0.602291
744	XP_001463248.1	GGSSTATAAVTSTHE	SVM	NEGATIVE	-0.0569104
745	XP_001463248.1	GLLYSNVVLRLLESS	SVM	POSITIVE	0.582433
746	XP_001463248.1	GREVGLLYSNVVLRL	SVM	POSITIVE	0.424086
747	XP_001463248.1	GSYSVNGGGSVKLSY	SVM	POSITIVE	0.0118023
748	XP_001463248.1	GTTTAAEEEGDAEAA	SVM	NEGATIVE	-0.0472495
749	XP_001463248.1	HQCRFIAVRSLSQCV	SVM	NEGATIVE	-0.178148
750	XP_001463248.1	HRADGAAFVPDEALI	SVM	NEGATIVE	-0.0188022
751	XP_001463248.1	KFLATVAAVRAEVAP	SVM	POSITIVE	0.200597
752	XP_001463248.1	KSDTAVFIVVVATVM	SVM	NEGATIVE	-0.108641
753	XP_001463248.1	KVAFFVQLNALLTRI	SVM	NEGATIVE	-0.365164
754	XP_001463248.1	LLMVRCCSTIMASLQ	SVM	NEGATIVE	-0.302701
755	XP_001463248.1	LPLAGFSVLEAISEL	SVM	POSITIVE	0.210234
756	XP_001463248.1	LRLLFDSDVPERAKL	SVM	NEGATIVE	-0.129763
757	XP_001463248.1	LSLYTMMASWQEVLY	SVM	POSITIVE	0.179791
758	XP_001463248.1	LSTLAATATEERDGA	SVM	NEGATIVE	-0.440677
759	XP_001463248.1	PATPGGSSTATAAVT	SVM	NEGATIVE	-0.183744
760	XP_001463248.1	PERVAAHVLRRVEAL	SVM	POSITIVE	0.708668
761	XP_001463248.1	PGCSTAGPASPVTAV	SVM	NEGATIVE	-0.158155
762	XP_001463248.1	PLAGFSVLEAISELL	SVM	POSITIVE	0.388977
763	XP_001463248.1	PLTSAAAAKVEAVAD	SVM	POSITIVE	0.793128
764	XP_001463248.1	QCRFIAVRSLSQCVS	SVM	NEGATIVE	-0.0573584
765	XP_001463248.1	QFFSSLVSLLTPTAG	SVM	NEGATIVE	-0.225278
766	XP_001463248.1	QRIERLLEYFSAAYY	SVM	POSITIVE	0.467595
767	XP_001463248.1	QRMVSETRQLLKLRT	SVM	NEGATIVE	-0.441416
768	XP_001463248.1	RADARKLVGLVSYLR	SVM	POSITIVE	0.384257
769	XP_001463248.1	RDFTAVVAPAYVELM	SVM	NEGATIVE	-0.0246438
770	XP_001463248.1	REALAFTRNSGLLPH	SVM	NEGATIVE	-0.544036
771	XP_001463248.1	RIERLLEYFSAAYYE	SVM	POSITIVE	0.147632
772	XP_001463248.1	RLLFDSDVPERAKLQ	SVM	NEGATIVE	-0.36212
773	XP_001463248.1	RQRMVSETRQLLKLR	SVM	NEGATIVE	-0.641365
774	XP_001463248.1	SASPATPGGSSTATA	SVM	NEGATIVE	-0.179489
775	XP_001463248.1	SPATPGGSSTATAAV	SVM	NEGATIVE	-0.163362
776	XP_001463248.1	SPGCSTAGPASPVTA	SVM	NEGATIVE	-0.511802
777	XP_001463248.1	SPSPPSLAVGGGAGA	SVM	POSITIVE	0.507765
778	XP_001463248.1	SSFSADYLAAVAACC	SVM	POSITIVE	0.0290714
779	XP_001463248.1	SVSPERVAAHVLRRV	SVM	POSITIVE	0.170716
780	XP_001463248.1	SVVLGYLVRLLTGQS	SVM	POSITIVE	0.238017
781	XP_001463248.1	SYLRLLFDSDVPERA	SVM	POSITIVE	0.215742
782	XP_001463248.1	THRADGAAFVPDEAL	SVM	NEGATIVE	-0.357652
783	XP_001463248.1	TLLTLLRMADATPVR	SVM	POSITIVE	0.64796
784	XP_001463248.1	TMMASWQEVLYPLAV	SVM	POSITIVE	0.0574063
785	XP_001463248.1	TPGGSSTATAAVTST	SVM	NEGATIVE	-0.00234445
786	XP_001463248.1	TPLAWRAAAGEVLIR	SVM	POSITIVE	0.476625
787	XP_001463248.1	TVMLNTNIHNPSAGM	SVM	NEGATIVE	-0.137526
788	XP_001463248.1	TYLRRLPLAGFSVLE	SVM	NEGATIVE	-0.0178702
789	XP_001463248.1	VRDFTAVVAPAYVEL	SVM	POSITIVE	0.120697
790	XP_001463248.1	VRDFTAVVAPAYVEL	SVM	POSITIVE	0.120697
791	XP_001463248.1	VRDFTAVVAPAYVEL	SVM	POSITIVE	0.120697
792	XP_001463248.1	VSPERVAAHVLRRVE	SVM	POSITIVE	0.300473
793	XP_001463248.1	VSYLRLLFDSDVPER	SVM	NEGATIVE	-0.0809431
794	XP_001463248.1	WWCAVAKDFFLSTWS	SVM	NEGATIVE	-0.0879831
795	XP_001463248.1	YLRLLFDSDVPERAK	SVM	NEGATIVE	-0.140885
796	XP_001463248.1	YSTSRVMVPAPAAAA	SVM	POSITIVE	0.251783
797	XP_001463248.1	ADGAAFVPDEALIEY	SVM	POSITIVE	0.00398762
798	XP_001463248.1	AEEEGDAEAALSALF	SVM	POSITIVE	0.0228635
799	XP_001463248.1	AIPLILHLYRLYDLN	SVM	NEGATIVE	-0.450978
800	XP_001463248.1	AIYKLFNVTAEENAI	SVM	POSITIVE	0.024758
801	XP_001463248.1	AQLCPMALDLAEVVL	SVM	NEGATIVE	-0.569155
802	XP_001463248.1	CVRLITSSAVLSEAA	SVM	POSITIVE	0.415345
803	XP_001463248.1	DEEQAEAALTQAPEA	SVM	NEGATIVE	-0.281604
804	XP_001463248.1	DFFLSTWSSVCAVFG	SVM	NEGATIVE	-0.0231737
805	XP_001463248.1	DGAAFVPDEALIEYV	SVM	POSITIVE	0.10051
806	XP_001463248.1	DYFAWYIAHAQLPHQ	SVM	NEGATIVE	-0.0848587
807	XP_001463248.1	EALIEYVNLLAQMLA	SVM	POSITIVE	0.209266
808	XP_001463248.1	EGDAEAALSALFVQL	SVM	NEGATIVE	-0.57955
809	XP_001463248.1	EPSSLVAAALNPASL	SVM	POSITIVE	0.276201
810	XP_001463248.1	ERLLEYFSAAYYEAN	SVM	NEGATIVE	-0.0974942
811	XP_001463248.1	ETRQLLKLRTQQEPL	SVM	NEGATIVE	-0.574266
812	XP_001463248.1	EVGLLYSNVVLRLLE	SVM	POSITIVE	0.389974
813	XP_001463248.1	EYHLLRTFVTSSDTA	SVM	NEGATIVE	-0.132606
814	XP_001463248.1	FADSFVDDIFDRIST	SVM	NEGATIVE	-0.0679005
815	XP_001463248.1	FFSSLVSLLTPTAGM	SVM	NEGATIVE	-0.0775479
816	XP_001463248.1	GAAFVPDEALIEYVN	SVM	NEGATIVE	-0.0181414
817	XP_001463248.1	GAAFVPDEALIEYVN	SVM	NEGATIVE	-0.0181414
818	XP_001463248.1	GGGSVKLSYVKAART	SVM	POSITIVE	0.152537
819	XP_001463248.1	GSVKLSYVKAARTLS	SVM	POSITIVE	0.0321473
820	XP_001463248.1	HLLRTFVTSSDTAAK	SVM	NEGATIVE	-0.148545
821	XP_001463248.1	ILHLYRLYDLNVHAH	SVM	NEGATIVE	-0.270562
822	XP_001463248.1	LAGFSVLEAISELLM	SVM	POSITIVE	0.517799
823	XP_001463248.1	LGFLANELLTGLSGD	SVM	NEGATIVE	-0.286699
824	XP_001463248.1	LMVRCCSTIMASLQH	SVM	NEGATIVE	-0.655573
825	XP_001463248.1	LSYVKAARTLSPKPS	SVM	NEGATIVE	-0.303936
826	XP_001463248.1	LVRIVELLTTQTPPE	SVM	NEGATIVE	-0.306124
827	XP_001463248.1	LVSLLTPTAGMLIIT	SVM	NEGATIVE	-0.245238
828	XP_001463248.1	LWRVNHPHEVEQYAM	SVM	POSITIVE	0.204383
829	XP_001463248.1	MALHPQFFSSLVSLL	SVM	NEGATIVE	-0.147127
830	XP_001463248.1	PHQCRFIAVRSLSQC	SVM	POSITIVE	0.0114341
831	XP_001463248.1	PLAGFSVLEAISELL	SVM	POSITIVE	0.388977
832	XP_001463248.1	PLILHLYRLYDLNVH	SVM	NEGATIVE	-0.30877
833	XP_001463248.1	PQWLVRGAAAAAAQV	SVM	POSITIVE	0.779654
834	XP_001463248.1	PQYVKRTIVLHFVTT	SVM	NEGATIVE	-0.714037
835	XP_001463248.1	PSTAARLMEQRNALT	SVM	POSITIVE	0.226299
836	XP_001463248.1	PSVKFLATVAAVRAE	SVM	POSITIVE	0.57225
837	XP_001463248.1	QDEEQAEAALTQAPE	SVM	NEGATIVE	-0.15208
838	XP_001463248.1	QLCPMALDLAEVVLE	SVM	NEGATIVE	-0.396394
839	XP_001463248.1	QLNIMQQLTSALSRI	SVM	NEGATIVE	-0.602901
840	XP_001463248.1	QSFRFLRSVYDVTLA	SVM	POSITIVE	0.100935
841	XP_001463248.1	QWLVRGAAAAAAQVA	SVM	POSITIVE	0.808212
842	XP_001463248.1	RLPLAGFSVLEAISE	SVM	POSITIVE	0.316283
843	XP_001463248.1	SATPLAWRAAAGEVL	SVM	POSITIVE	0.0813412
844	XP_001463248.1	SSALAVLRRALEYTR	SVM	POSITIVE	0.672003
845	XP_001463248.1	SSVTETPAAAAPLSE	SVM	NEGATIVE	-0.48811
846	XP_001463248.1	SVTETPAAAAPLSET	SVM	NEGATIVE	-0.504286
847	XP_001463248.1	SYSVNGGGSVKLSYV	SVM	NEGATIVE	-0.328035
848	XP_001463248.1	TEERDGAAATPTSSR	SVM	POSITIVE	0.042986
849	XP_001463248.1	VAFFVQLNALLTRIS	SVM	NEGATIVE	-0.134435
850	XP_001463248.1	VERQRMVSETRQLLK	SVM	NEGATIVE	-0.8294
851	XP_001463248.1	VTETPAAAAPLSETV	SVM	NEGATIVE	-0.41706
852	XP_001463248.1	VVATVMLNTNIHNPS	SVM	POSITIVE	0.0778269
853	XP_001463248.1	WCAVAKDFFLSTWSS	SVM	NEGATIVE	-0.0128967
854	XP_001463248.1	AAGEVLIRLGSSFSA	SVM	POSITIVE	0.0764155
855	XP_001463248.1	AEFVQSFRFLRSVYD	SVM	NEGATIVE	-0.0910593
856	XP_001463248.1	AGEVLIRLGSSFSAD	SVM	POSITIVE	0.497929
857	XP_001463248.1	ALHPQFFSSLVSLLT	SVM	NEGATIVE	-0.0535144
858	XP_001463248.1	ANLSSALAVLRRALE	SVM	POSITIVE	0.490358
859	XP_001463248.1	ASASPATPGGSSTAT	SVM	NEGATIVE	-0.0320476
860	XP_001463248.1	ATEERDGAAATPTSS	SVM	POSITIVE	0.15571
861	XP_001463248.1	CLAMALYAVRVPLTS	SVM	NEGATIVE	-0.329212
862	XP_001463248.1	DDESFADSFVDDIFD	SVM	NEGATIVE	-0.380596
863	XP_001463248.1	DESFADSFVDDIFDR	SVM	NEGATIVE	-0.222192
864	XP_001463248.1	DGAAFVPDEALIEYV	SVM	POSITIVE	0.10051
865	XP_001463248.1	EAVADFLNQVSSLNP	SVM	NEGATIVE	-0.33522
866	XP_001463248.1	EEGDAEAALSALFVQ	SVM	NEGATIVE	-0.276426
867	XP_001463248.1	EEQAEAALTQAPEAP	SVM	POSITIVE	0.154445
868	XP_001463248.1	EERDGAAATPTSSRG	SVM	NEGATIVE	-0.00640244
869	XP_001463248.1	ERLLEYFSAAYYEAN	SVM	NEGATIVE	-0.0974942
870	XP_001463248.1	EVLIRLGSSFSADYL	SVM	POSITIVE	0.722834
871	XP_001463248.1	EYFSAAYYEANRGHG	SVM	POSITIVE	0.266076
872	XP_001463248.1	FGSYSVNGGGSVKLS	SVM	NEGATIVE	-0.182948
873	XP_001463248.1	GEVLIRLGSSFSADY	SVM	POSITIVE	0.602291
874	XP_001463248.1	GPARASASPATPGGS	SVM	POSITIVE	0.303081
875	XP_001463248.1	GQHLSLYTMMASWQE	SVM	NEGATIVE	-0.310534
876	XP_001463248.1	HRADGAAFVPDEALI	SVM	NEGATIVE	-0.0188022
877	XP_001463248.1	IYKLFNVTAEENAIP	SVM	NEGATIVE	-0.760108
878	XP_001463248.1	KAIYKLFNVTAEENA	SVM	NEGATIVE	-0.528615
879	XP_001463248.1	KKAIYKLFNVTAEEN	SVM	NEGATIVE	-0.1883
880	XP_001463248.1	KLSYVKAARTLSPKP	SVM	NEGATIVE	-0.843587
881	XP_001463248.1	KVAFFVQLNALLTRI	SVM	NEGATIVE	-0.365164
882	XP_001463248.1	LATVAAVRAEVAPAP	SVM	POSITIVE	0.190226
883	XP_001463248.1	LCPMALDLAEVVLEG	SVM	NEGATIVE	-0.207032
884	XP_001463248.1	LEYFSAAYYEANRGH	SVM	NEGATIVE	-0.139399
885	XP_001463248.1	LHPQFFSSLVSLLTP	SVM	NEGATIVE	-0.348247
886	XP_001463248.1	LLEYFSAAYYEANRG	SVM	NEGATIVE	-0.0346738
887	XP_001463248.1	LLGCVRLITSSAVLS	SVM	POSITIVE	0.411431
888	XP_001463248.1	LSSALAVLRRALEYT	SVM	POSITIVE	0.713581
889	XP_001463248.1	MALHPQFFSSLVSLL	SVM	NEGATIVE	-0.147127
890	XP_001463248.1	MALHPQFFSSLVSLL	SVM	NEGATIVE	-0.147127
891	XP_001463248.1	MWVSYSTSRVMVPAP	SVM	NEGATIVE	-0.612392
892	XP_001463248.1	NDDESFADSFVDDIF	SVM	NEGATIVE	-0.732266
893	XP_001463248.1	NIMQQLTSALSRIVR	SVM	NEGATIVE	-0.585848
894	XP_001463248.1	NKVAFFVQLNALLTR	SVM	NEGATIVE	-0.400285
895	XP_001463248.1	NKVAFFVQLNALLTR	SVM	NEGATIVE	-0.400285
896	XP_001463248.1	NLSSALAVLRRALEY	SVM	POSITIVE	0.562857
897	XP_001463248.1	NVRDFTAVVAPAYVE	SVM	POSITIVE	0.0669502
898	XP_001463248.1	PFKSDTAVFIVVVAT	SVM	POSITIVE	0.335277
899	XP_001463248.1	PMALDLAEVVLEGTI	SVM	POSITIVE	0.0610706
900	XP_001463248.1	PQWLVRGAAAAAAQV	SVM	POSITIVE	0.779654
901	XP_001463248.1	PSSLVAAALNPASLS	SVM	POSITIVE	0.240466
902	XP_001463248.1	QLNALLTRISSVVSS	SVM	POSITIVE	0.443509
903	XP_001463248.1	RADGAAFVPDEALIE	SVM	POSITIVE	0.0665848
904	XP_001463248.1	RADGAAFVPDEALIE	SVM	POSITIVE	0.0665848
905	XP_001463248.1	RADGAAFVPDEALIE	SVM	POSITIVE	0.0665848
906	XP_001463248.1	RLLEYFSAAYYEANR	SVM	POSITIVE	0.120664
907	XP_001463248.1	SFRATVPAALGFLAN	SVM	POSITIVE	0.15833
908	XP_001463248.1	SGKDVLASLPAMTCR	SVM	NEGATIVE	-0.138331
909	XP_001463248.1	SSLVAAALNPASLSL	SVM	POSITIVE	0.178661
910	XP_001463248.1	THRADGAAFVPDEAL	SVM	NEGATIVE	-0.357652
911	XP_001463248.1	TPLAWRAAAGEVLIR	SVM	POSITIVE	0.476625
912	XP_001463248.1	TPQYVKRTIVLHFVT	SVM	NEGATIVE	-0.598511
913	XP_001463248.1	TSRVMVPAPAAAAAG	SVM	POSITIVE	0.794884
914	XP_001463248.1	VAFFVQLNALLTRIS	SVM	NEGATIVE	-0.134435
915	XP_001463248.1	VAKDFFLSTWSSVCA	SVM	NEGATIVE	-0.114247
916	XP_001463248.1	YDVTLASASEGAATL	SVM	POSITIVE	0.060172
917	XP_001463248.1	YLRRLPLAGFSVLEA	SVM	POSITIVE	0.0631821
918	XP_001463248.1	YSVNGGGSVKLSYVK	SVM	NEGATIVE	-0.191429
919	XP_001463248.1	RLLEYFSAAYYEANR	SVM	POSITIVE	0.120664
920	XP_001463248.1	AAFVPDEALIEYVNL	SVM	NEGATIVE	-0.251724
921	XP_001463248.1	AEPQWLVRGAAAAAA	SVM	POSITIVE	0.561671
922	XP_001463248.1	AFTRNSGLLPHAAIR	SVM	POSITIVE	0.0567585
923	XP_001463248.1	AGEVLIRLGSSFSAD	SVM	POSITIVE	0.497929
924	XP_001463248.1	ATVAAVRAEVAPAPL	SVM	POSITIVE	0.389193
925	XP_001463248.1	CSGEATSTWAAESDE	SVM	POSITIVE	0.217834
926	XP_001463248.1	DAVVREQLQIQQEAA	SVM	NEGATIVE	-0.116284
927	XP_001463248.1	EATSTWAAESDEEGP	SVM	NEGATIVE	-0.231108
928	XP_001463248.1	EPQWLVRGAAAAAAQ	SVM	POSITIVE	0.691566
929	XP_001463248.1	ERLLEYFSAAYYEAN	SVM	NEGATIVE	-0.0974942
930	XP_001463248.1	ETHRADGAAFVPDEA	SVM	NEGATIVE	-0.453511
931	XP_001463248.1	EVLIRLGSSFSADYL	SVM	POSITIVE	0.722834
932	XP_001463248.1	FFSSLVSLLTPTAGM	SVM	NEGATIVE	-0.0775479
933	XP_001463248.1	FPFKSDTAVFIVVVA	SVM	POSITIVE	0.358537
934	XP_001463248.1	GLSGDDLAMAAESVM	SVM	NEGATIVE	-0.824026
935	XP_001463248.1	GWWCAVAKDFFLSTW	SVM	POSITIVE	0.14196
936	XP_001463248.1	IAGPVTVSGGAACSG	SVM	POSITIVE	0.00744126
937	XP_001463248.1	KFLATVAAVRAEVAP	SVM	POSITIVE	0.200597
938	XP_001463248.1	LGCVRLITSSAVLSE	SVM	POSITIVE	0.290759
939	XP_001463248.1	LILHLYRLYDLNVHA	SVM	NEGATIVE	-0.042151
940	XP_001463248.1	PAQLCPMALDLAEVV	SVM	NEGATIVE	-0.691272
941	XP_001463248.1	PHQCRFIAVRSLSQC	SVM	POSITIVE	0.0114341
942	XP_001463248.1	PPLTSAAAAKVEAVA	SVM	POSITIVE	0.541211
943	XP_001463248.1	QDAVVREQLQIQQEA	SVM	NEGATIVE	-0.130446
944	XP_001463248.1	RAEPQWLVRGAAAAA	SVM	POSITIVE	0.457265
945	XP_001463248.1	RALEYTRIVHANRRT	SVM	POSITIVE	0.232735
946	XP_001463248.1	RLLEYFSAAYYEANR	SVM	POSITIVE	0.120664
947	XP_001463248.1	SPHQCRFIAVRSLSQ	SVM	NEGATIVE	-0.495439
948	XP_001463248.1	SVKFLATVAAVRAEV	SVM	POSITIVE	0.38961
949	XP_001463248.1	TAVADPSTAARLMEQ	SVM	POSITIVE	0.423512
950	XP_001463248.1	TGLSGDDLAMAAESV	SVM	NEGATIVE	-0.8548
951	XP_001463248.1	TLFAVLWRVNHPHEV	SVM	POSITIVE	0.57952
952	XP_001463248.1	TTDIIEGIRQVQAAT	SVM	POSITIVE	0.511269
953	XP_001463248.1	VNVRDFTAVVAPAYV	SVM	POSITIVE	0.0462384
954	XP_001463248.1	VSLLTPTAGMLIITV	SVM	POSITIVE	0.200896
955	XP_001463248.1	YHLLRTFVTSSDTAA	SVM	NEGATIVE	-0.174374
956	XP_001463248.1	AAFVPDEALIEYVNL	SVM	NEGATIVE	-0.251724
957	XP_001463248.1	AAGEVLIRLGSSFSA	SVM	POSITIVE	0.0764155
958	XP_001463248.1	APRTQSSLIPFLFFQ	SVM	POSITIVE	0.147264
959	XP_001463248.1	AVGDVANLSSALAVL	SVM	POSITIVE	0.413308
960	XP_001463248.1	AVTAGASSTSLAADG	SVM	NEGATIVE	-0.283508
961	XP_001463248.1	CPMALDLAEVVLEGT	SVM	NEGATIVE	-0.232546
962	XP_001463248.1	DDESFADSFVDDIFD	SVM	NEGATIVE	-0.380596
963	XP_001463248.1	ELLATRLLTDMLKCV	SVM	POSITIVE	0.34564
964	XP_001463248.1	ENKVAFFVQLNALLT	SVM	NEGATIVE	-0.224882
965	XP_001463248.1	EQAEAALTQAPEAPA	SVM	POSITIVE	0.119878
966	XP_001463248.1	EREEYHLLRTFVTSS	SVM	NEGATIVE	-0.421867
967	XP_001463248.1	EVGLLYSNVVLRLLE	SVM	POSITIVE	0.389974
968	XP_001463248.1	EVLIRLGSSFSADYL	SVM	POSITIVE	0.722834
969	XP_001463248.1	FGSYSVNGGGSVKLS	SVM	NEGATIVE	-0.182948
970	XP_001463248.1	GEVLIRLGSSFSADY	SVM	POSITIVE	0.602291
971	XP_001463248.1	GGSVKLSYVKAARTL	SVM	NEGATIVE	-0.089865
972	XP_001463248.1	GKDVLASLPAMTCRE	SVM	NEGATIVE	-0.180232
973	XP_001463248.1	GMLIITVRDYFAWYI	SVM	POSITIVE	0.21816
974	XP_001463248.1	GREVGLLYSNVVLRL	SVM	POSITIVE	0.424086
975	XP_001463248.1	GSVKLSYVKAARTLS	SVM	POSITIVE	0.0321473
976	XP_001463248.1	HQCRFIAVRSLSQCV	SVM	NEGATIVE	-0.178148
977	XP_001463248.1	IGTTTAAEEEGDAEA	SVM	NEGATIVE	-0.162731
978	XP_001463248.1	LEYFSAAYYEANRGH	SVM	NEGATIVE	-0.139399
979	XP_001463248.1	LILHLYRLYDLNVHA	SVM	NEGATIVE	-0.042151
980	XP_001463248.1	LLEYFSAAYYEANRG	SVM	NEGATIVE	-0.0346738
981	XP_001463248.1	LVRLLTGQSTSMASV	SVM	NEGATIVE	-0.0713968
982	XP_001463248.1	LVSYLRLLFDSDVPE	SVM	NEGATIVE	-0.209077
983	XP_001463248.1	NKVAFFVQLNALLTR	SVM	NEGATIVE	-0.400285
984	XP_001463248.1	PLILHLYRLYDLNVH	SVM	NEGATIVE	-0.30877
985	XP_001463248.1	PRTQSSLIPFLFFQM	SVM	POSITIVE	0.352653
986	XP_001463248.1	PSVKFLATVAAVRAE	SVM	POSITIVE	0.57225
987	XP_001463248.1	QEAAPSAVMTAPAAQ	SVM	POSITIVE	0.212192
988	XP_001463248.1	QHLSLYTMMASWQEV	SVM	NEGATIVE	-0.314811
989	XP_001463248.1	QQEAAPSAVMTAPAA	SVM	POSITIVE	0.0734621
990	XP_001463248.1	QSLLCMAAAFDLPTE	SVM	NEGATIVE	-0.0391974
991	XP_001463248.1	QWLVRGAAAAAAQVA	SVM	POSITIVE	0.808212
992	XP_001463248.1	RCSRTSFRATVPAAL	SVM	POSITIVE	0.213336
993	XP_001463248.1	REEYHLLRTFVTSSD	SVM	NEGATIVE	-0.456638
994	XP_001463248.1	REVGLLYSNVVLRLL	SVM	POSITIVE	0.548196
995	XP_001463248.1	RLLMVRCCSTIMASL	SVM	NEGATIVE	-0.128823
996	XP_001463248.1	RTQSSLIPFLFFQMP	SVM	POSITIVE	0.0979244
997	XP_001463248.1	SALAVLRRALEYTRI	SVM	POSITIVE	0.671878
998	XP_001463248.1	SFRATVPAALGFLAN	SVM	POSITIVE	0.15833
999	XP_001463248.1	SLIPFLFFQMPVPAS	SVM	POSITIVE	0.775927
1000	XP_001463248.1	SLYTMMASWQEVLYP	SVM	POSITIVE	0.0810823
1001	XP_001463248.1	SSLVSLLTPTAGMLI	SVM	POSITIVE	0.24578
1002	XP_001463248.1	TGLSGDDLAMAAESV	SVM	NEGATIVE	-0.8548
1003	XP_001463248.1	TQSSLIPFLFFQMPV	SVM	POSITIVE	0.240475
1004	XP_001463248.1	TVSGGAACSGEATST	SVM	POSITIVE	0.29228
1005	XP_001463248.1	VENKVAFFVQLNALL	SVM	NEGATIVE	-0.346013
1006	XP_001463248.1	VGLLYSNVVLRLLES	SVM	POSITIVE	0.611084
1007	XP_001463248.1	VLIRLGSSFSADYLA	SVM	POSITIVE	0.625112
1008	XP_001463248.1	VLRRALEYTRIVHAN	SVM	POSITIVE	0.252958
1009	XP_001463248.1	WYRALYGGILNCVSS	SVM	POSITIVE	0.254266
1010	XP_001463248.1	YLVRLLTGQSTSMAS	SVM	NEGATIVE	-0.0100964
1011	XP_001463248.1	LLGCVRLITSSAVLS	SVM	POSITIVE	0.411431
1012	XP_001463248.1	AALGFLANELLTGLS	SVM	POSITIVE	0.205746
1013	XP_001463248.1	AEEEGDAEAALSALF	SVM	POSITIVE	0.0228635
1014	XP_001463248.1	AFFVQLNALLTRISS	SVM	NEGATIVE	-0.210334
1015	XP_001463248.1	APAEFVQSFRFLRSV	SVM	NEGATIVE	-0.23532
1016	XP_001463248.1	APAEFVQSFRFLRSV	SVM	NEGATIVE	-0.23532
1017	XP_001463248.1	CVRLITSSAVLSEAA	SVM	POSITIVE	0.415345
1018	XP_001463248.1	DESFADSFVDDIFDR	SVM	NEGATIVE	-0.222192
1019	XP_001463248.1	DVTLASASEGAATLL	SVM	POSITIVE	0.262584
1020	XP_001463248.1	EEGDAEAALSALFVQ	SVM	NEGATIVE	-0.276426
1021	XP_001463248.1	EETHRADGAAFVPDE	SVM	NEGATIVE	-0.348224
1022	XP_001463248.1	EEYHLLRTFVTSSDT	SVM	NEGATIVE	-0.321536
1023	XP_001463248.1	EPSVKFLATVAAVRA	SVM	POSITIVE	0.291794
1024	XP_001463248.1	FVNVRDFTAVVAPAY	SVM	POSITIVE	0.0689434
1025	XP_001463248.1	GCVRLITSSAVLSEA	SVM	POSITIVE	0.346493
1026	XP_001463248.1	GLLYSNVVLRLLESS	SVM	POSITIVE	0.582433
1027	XP_001463248.1	GQRIERLLEYFSAAY	SVM	POSITIVE	0.271839
1028	XP_001463248.1	GSSTATAAVTSTHER	SVM	NEGATIVE	-0.0099083
1029	XP_001463248.1	IEPSVKFLATVAAVR	SVM	POSITIVE	0.12147
1030	XP_001463248.1	IERLLEYFSAAYYEA	SVM	POSITIVE	0.0137068
1031	XP_001463248.1	KLQEFGKSLVRLLMV	SVM	NEGATIVE	-0.157696
1032	XP_001463248.1	LAGFSVLEAISELLM	SVM	POSITIVE	0.517799
1033	XP_001463248.1	LAGFSVLEAISELLM	SVM	POSITIVE	0.517799
1034	XP_001463248.1	LEYFSAAYYEANRGH	SVM	NEGATIVE	-0.139399
1035	XP_001463248.1	LILHLYRLYDLNVHA	SVM	NEGATIVE	-0.042151
1036	XP_001463248.1	LLGCVRLITSSAVLS	SVM	POSITIVE	0.411431
1037	XP_001463248.1	LLYSNVVLRLLESSN	SVM	POSITIVE	0.357023
1038	XP_001463248.1	LQSLLCMAAAFDLPT	SVM	NEGATIVE	-0.121293
1039	XP_001463248.1	LRRVEALRRRWGPSL	SVM	POSITIVE	0.240761
1040	XP_001463248.1	LSLYTMMASWQEVLY	SVM	POSITIVE	0.179791
1041	XP_001463248.1	LTSALSRIVRAAPKE	SVM	NEGATIVE	-0.114808
1042	XP_001463248.1	LYSNVVLRLLESSNT	SVM	POSITIVE	0.372495
1043	XP_001463248.1	MHTLQAIKEVLSRTV	SVM	NEGATIVE	-0.145039
1044	XP_001463248.1	MQQLTSALSRIVRAA	SVM	NEGATIVE	-0.27897
1045	XP_001463248.1	MVRCCSTIMASLQHV	SVM	NEGATIVE	-0.556648
1046	XP_001463248.1	NPHYVVQCTLARLCL	SVM	NEGATIVE	-0.66573
1047	XP_001463248.1	NVRDFTAVVAPAYVE	SVM	POSITIVE	0.0669502
1048	XP_001463248.1	PAEFVQSFRFLRSVY	SVM	POSITIVE	0.0206732
1049	XP_001463248.1	PAEFVQSFRFLRSVY	SVM	POSITIVE	0.0206732
1050	XP_001463248.1	PKKAIYKLFNVTAEE	SVM	NEGATIVE	-0.399354
1051	XP_001463248.1	PQFFSSLVSLLTPTA	SVM	NEGATIVE	-0.184003
1052	XP_001463248.1	PVREHCRRAVLVVAA	SVM	NEGATIVE	-0.0567883
1053	XP_001463248.1	QLLKLRTQQEPLAPA	SVM	NEGATIVE	-0.24437
1054	XP_001463248.1	QLTSALSRIVRAAPK	SVM	NEGATIVE	-0.218748
1055	XP_001463248.1	QQLTSALSRIVRAAP	SVM	NEGATIVE	-0.456337
1056	XP_001463248.1	RDFTAVVAPAYVELM	SVM	NEGATIVE	-0.0246438
1057	XP_001463248.1	RSVYDVTLASASEGA	SVM	POSITIVE	0.304495
1058	XP_001463248.1	SAAAAKVEAVADFLN	SVM	POSITIVE	0.288869
1059	XP_001463248.1	SEETHRADGAAFVPD	SVM	NEGATIVE	-0.545311
1060	XP_001463248.1	SETRQLLKLRTQQEP	SVM	NEGATIVE	-0.819747
1061	XP_001463248.1	SVKLSYVKAARTLSP	SVM	NEGATIVE	-0.383026
1062	XP_001463248.1	TCDSPSVVAAPVSAS	SVM	POSITIVE	0.0622292
1063	XP_001463248.1	TLLRMADATPVREHC	SVM	POSITIVE	0.15812
1064	XP_001463248.1	TSAAAAKVEAVADFL	SVM	POSITIVE	0.459978
1065	XP_001463248.1	TSALSRIVRAAPKEE	SVM	POSITIVE	0.152645
1066	XP_001463248.1	TSSAADGPARASASP	SVM	POSITIVE	0.172029
1067	XP_001463248.1	VEREEYHLLRTFVTS	SVM	NEGATIVE	-0.342609
1068	XP_001463248.1	VNVRDFTAVVAPAYV	SVM	POSITIVE	0.0462384
1069	XP_001463248.1	VTLASASEGAATLLQ	SVM	POSITIVE	0.0376149
1070	XP_001463248.1	VVAATTYAVNFPVRC	SVM	POSITIVE	0.372933
1071	XP_001463248.1	LWLLAQLAYMGGMCG	SVM	NEGATIVE	-0.14007
1072	XP_001463248.1	AAAAKVEAVADFLNQ	SVM	POSITIVE	0.363051
1073	XP_001463248.1	ADSFVDDIFDRISTH	SVM	NEGATIVE	-0.430489
1074	XP_001463248.1	AEFVQSFRFLRSVYD	SVM	NEGATIVE	-0.0910593
1075	XP_001463248.1	AFFVQLNALLTRISS	SVM	NEGATIVE	-0.210334
1076	XP_001463248.1	AFGSYSVNGGGSVKL	SVM	NEGATIVE	-0.344707
1077	XP_001463248.1	AGFSVLEAISELLMR	SVM	POSITIVE	0.544309
1078	XP_001463248.1	AKLQEFGKSLVRLLM	SVM	NEGATIVE	-0.135151
1079	XP_001463248.1	ALGFLANELLTGLSG	SVM	NEGATIVE	-0.182672
1080	XP_001463248.1	ATVAAVRAEVAPAPL	SVM	POSITIVE	0.389193
1081	XP_001463248.1	AWRAAAGEVLIRLGS	SVM	POSITIVE	0.601467
1082	XP_001463248.1	DEALIEYVNLLAQML	SVM	NEGATIVE	-0.0925926
1083	XP_001463248.1	DFFLSTWSSVCAVFG	SVM	NEGATIVE	-0.0231737
1084	XP_001463248.1	EEYHLLRTFVTSSDT	SVM	NEGATIVE	-0.321536
1085	XP_001463248.1	EFVQSFRFLRSVYDV	SVM	NEGATIVE	-0.0523958
1086	XP_001463248.1	EFVQSFRFLRSVYDV	SVM	NEGATIVE	-0.0523958
1087	XP_001463248.1	ENPHYVVQCTLARLC	SVM	NEGATIVE	-0.308233
1088	XP_001463248.1	EPQWLVRGAAAAAAQ	SVM	POSITIVE	0.691566
1089	XP_001463248.1	ERDGAAATPTSSRGG	SVM	POSITIVE	0.0114751
1090	XP_001463248.1	ESFADSFVDDIFDRI	SVM	NEGATIVE	-0.185334
1091	XP_001463248.1	FFQMPVPASMRRCSR	SVM	POSITIVE	0.0364197
1092	XP_001463248.1	FFVQLNALLTRISSV	SVM	NEGATIVE	-0.164202
1093	XP_001463248.1	FVQSFRFLRSVYDVT	SVM	NEGATIVE	-0.270066
1094	XP_001463248.1	GDVANLSSALAVLRR	SVM	POSITIVE	0.115633
1095	XP_001463248.1	GSVKLSYVKAARTLS	SVM	POSITIVE	0.0321473
1096	XP_001463248.1	HLLRTFVTSSDTAAK	SVM	NEGATIVE	-0.148545
1097	XP_001463248.1	HVLRRVEALRRRWGP	SVM	POSITIVE	0.0862047
1098	XP_001463248.1	ICTTTVAMSVTAASS	SVM	POSITIVE	0.0182428
1099	XP_001463248.1	IEPSVKFLATVAAVR	SVM	POSITIVE	0.12147
1100	XP_001463248.1	IFPFKSDTAVFIVVV	SVM	POSITIVE	0.444629
1101	XP_001463248.1	KCVAAHDLPLLRCVL	SVM	POSITIVE	0.324485
1102	XP_001463248.1	KFLATVAAVRAEVAP	SVM	POSITIVE	0.200597
1103	XP_001463248.1	LLATRLLTDMLKCVA	SVM	POSITIVE	0.20334
1104	XP_001463248.1	LLPILLSPNSPHQCR	SVM	NEGATIVE	-0.0675505
1105	XP_001463248.1	LLRTFVTSSDTAAKS	SVM	POSITIVE	0.108861
1106	XP_001463248.1	LPPLTSAAAAKVEAV	SVM	POSITIVE	0.638629
1107	XP_001463248.1	MALDLAEVVLEGTIG	SVM	NEGATIVE	-0.241217
1108	XP_001463248.1	MLIITVRDYFAWYIA	SVM	POSITIVE	0.181942
1109	XP_001463248.1	NTPQYVKRTIVLHFV	SVM	NEGATIVE	-0.316414
1110	XP_001463248.1	PARASASPATPGGSS	SVM	POSITIVE	0.590029
1111	XP_001463248.1	QLTSALSRIVRAAPK	SVM	NEGATIVE	-0.218748
1112	XP_001463248.1	QQLTSALSRIVRAAP	SVM	NEGATIVE	-0.456337
1113	XP_001463248.1	QYVKRTIVLHFVTTF	SVM	NEGATIVE	-0.869653
1114	XP_001463248.1	RAEVMHQLRTLSLQM	SVM	NEGATIVE	-0.20893
1115	XP_001463248.1	RLITSSAVLSEAASA	SVM	POSITIVE	0.477079
1116	XP_001463248.1	RLLEYFSAAYYEANR	SVM	POSITIVE	0.120664
1117	XP_001463248.1	RREALAFTRNSGLLP	SVM	NEGATIVE	-0.750063
1118	XP_001463248.1	SAAAAKVEAVADFLN	SVM	POSITIVE	0.288869
1119	XP_001463248.1	SFADSFVDDIFDRIS	SVM	POSITIVE	0.0483855
1120	XP_001463248.1	SFRFLRSVYDVTLAS	SVM	POSITIVE	0.38607
1121	XP_001463248.1	TAPAEFVQSFRFLRS	SVM	NEGATIVE	-0.335148
1122	XP_001463248.1	TAPAEFVQSFRFLRS	SVM	NEGATIVE	-0.335148
1123	XP_001463248.1	TPSAGAVAVPDMNTD	SVM	NEGATIVE	-0.125701
1124	XP_001463248.1	VLRRVEALRRRWGPS	SVM	POSITIVE	0.362553
1125	XP_001463248.1	VQSFRFLRSVYDVTL	SVM	NEGATIVE	-0.0478607
1126	XP_001463248.1	VVAAPVSASSATPLA	SVM	POSITIVE	0.329354
1127	XP_001463248.1	LGCVRLITSSAVLSE	SVM	POSITIVE	0.290759
1128	XP_001463248.1	AAHVLRRVEALRRRW	SVM	POSITIVE	0.703349
1129	XP_001463248.1	AAIRSVLQCYLKLAV	SVM	NEGATIVE	-0.12451
1130	XP_001463248.1	AATLLQMHTLQAIKE	SVM	POSITIVE	0.216931
1131	XP_001463248.1	AFFVQLNALLTRISS	SVM	NEGATIVE	-0.210334
1132	XP_001463248.1	AGEVLIRLGSSFSAD	SVM	POSITIVE	0.497929
1133	XP_001463248.1	AGFSVLEAISELLMR	SVM	POSITIVE	0.544309
1134	XP_001463248.1	ALIEYVNLLAQMLAG	SVM	POSITIVE	0.0914113
1135	XP_001463248.1	ATLLQMHTLQAIKEV	SVM	POSITIVE	0.334104
1136	XP_001463248.1	CRFIAVRSLSQCVSV	SVM	NEGATIVE	-0.175258
1137	XP_001463248.1	CTVTLLTLLRMADAT	SVM	POSITIVE	0.420894
1138	XP_001463248.1	EEEGDAEAALSALFV	SVM	POSITIVE	0.0623883
1139	XP_001463248.1	EEYHLLRTFVTSSDT	SVM	NEGATIVE	-0.321536
1140	XP_001463248.1	ENKVAFFVQLNALLT	SVM	NEGATIVE	-0.224882
1141	XP_001463248.1	EQAEAALTQAPEAPA	SVM	POSITIVE	0.119878
1142	XP_001463248.1	ESFADSFVDDIFDRI	SVM	NEGATIVE	-0.185334
1143	XP_001463248.1	ETRQLLKLRTQQEPL	SVM	NEGATIVE	-0.574266
1144	XP_001463248.1	EVLIRLGSSFSADYL	SVM	POSITIVE	0.722834
1145	XP_001463248.1	EVRRTAAAATPPLVE	SVM	POSITIVE	0.457505
1146	XP_001463248.1	FFVQLNALLTRISSV	SVM	NEGATIVE	-0.164202
1147	XP_001463248.1	FLRSVYDVTLASASE	SVM	POSITIVE	0.459807
1148	XP_001463248.1	FSVLEAISELLMRVQ	SVM	POSITIVE	0.283319
1149	XP_001463248.1	FVQLNALLTRISSVV	SVM	POSITIVE	0.0732762
1150	XP_001463248.1	GCVRLITSSAVLSEA	SVM	POSITIVE	0.346493
1151	XP_001463248.1	GEVLIRLGSSFSADY	SVM	POSITIVE	0.602291
1152	XP_001463248.1	GFSVLEAISELLMRV	SVM	POSITIVE	0.503
1153	XP_001463248.1	GGGSVKLSYVKAART	SVM	POSITIVE	0.152537
1154	XP_001463248.1	GMLIITVRDYFAWYI	SVM	POSITIVE	0.21816
1155	XP_001463248.1	HTLQAIKEVLSRTVR	SVM	POSITIVE	0.282462
1156	XP_001463248.1	IEPSVKFLATVAAVR	SVM	POSITIVE	0.12147
1157	XP_001463248.1	KELQGVVASAAAAAG	SVM	POSITIVE	0.270898
1158	XP_001463248.1	KLPRASVTVLLQLCL	SVM	NEGATIVE	-0.0795355
1159	XP_001463248.1	KVAFFVQLNALLTRI	SVM	NEGATIVE	-0.365164
1160	XP_001463248.1	KVAFFVQLNALLTRI	SVM	NEGATIVE	-0.365164
1161	XP_001463248.1	LAFTRNSGLLPHAAI	SVM	NEGATIVE	-0.0304026
1162	XP_001463248.1	LATVAAVRAEVAPAP	SVM	POSITIVE	0.190226
1163	XP_001463248.1	LAVLRRALEYTRIVH	SVM	POSITIVE	0.145238
1164	XP_001463248.1	LGCVRLITSSAVLSE	SVM	POSITIVE	0.290759
1165	XP_001463248.1	LKCVAAHDLPLLRCV	SVM	POSITIVE	0.200594
1166	XP_001463248.1	LPRASVTVLLQLCLQ	SVM	POSITIVE	0.095277
1167	XP_001463248.1	LQEFGKSLVRLLMVR	SVM	POSITIVE	0.00572163
1168	XP_001463248.1	LRSVYDVTLASASEG	SVM	POSITIVE	0.303794
1169	XP_001463248.1	LSGDDLAMAAESVMR	SVM	NEGATIVE	-0.827078
1170	XP_001463248.1	NKVAFFVQLNALLTR	SVM	NEGATIVE	-0.400285
1171	XP_001463248.1	PKELQGVVASAAAAA	SVM	POSITIVE	0.201807
1172	XP_001463248.1	PLAGFSVLEAISELL	SVM	POSITIVE	0.388977
1173	XP_001463248.1	PLTSAAAAKVEAVAD	SVM	POSITIVE	0.793128
1174	XP_001463248.1	QCRFIAVRSLSQCVS	SVM	NEGATIVE	-0.0573584
1175	XP_001463248.1	QLCPMALDLAEVVLE	SVM	NEGATIVE	-0.396394
1176	XP_001463248.1	RAVLVVAATTYAVNF	SVM	POSITIVE	0.756239
1177	XP_001463248.1	RDFTAVVAPAYVELM	SVM	NEGATIVE	-0.0246438
1178	XP_001463248.1	RGLQSLLCMAAAFDL	SVM	POSITIVE	0.12533
1179	XP_001463248.1	RKLVGLVSYLRLLFD	SVM	POSITIVE	0.210148
1180	XP_001463248.1	SEPSSLVAAALNPAS	SVM	POSITIVE	0.233664
1181	XP_001463248.1	SETRQLLKLRTQQEP	SVM	NEGATIVE	-0.819747
1182	XP_001463248.1	SLLCMAAAFDLPTEC	SVM	POSITIVE	0.0828529
1183	XP_001463248.1	TRAEVMHQLRTLSLQ	SVM	NEGATIVE	-0.412788
1184	XP_001463248.1	TRQLLKLRTQQEPLA	SVM	NEGATIVE	-0.278413
1185	XP_001463248.1	VAAPVSASSATPLAW	SVM	POSITIVE	0.365014
1186	XP_001463248.1	VAFFVQLNALLTRIS	SVM	NEGATIVE	-0.134435
1187	XP_001463248.1	VCRTYLRRLPLAGFS	SVM	NEGATIVE	-0.211505
1188	XP_001463248.1	VENKVAFFVQLNALL	SVM	NEGATIVE	-0.346013
1189	XP_001463248.1	VKLSYVKAARTLSPK	SVM	NEGATIVE	-0.396036
1190	XP_001463248.1	VSYLRLLFDSDVPER	SVM	NEGATIVE	-0.0809431
1191	XP_001463248.1	VTETPAAAAPLSETV	SVM	NEGATIVE	-0.41706
1192	XP_001463248.1	VVAAPVSASSATPLA	SVM	POSITIVE	0.329354
1193	XP_001463248.1	WLVRGAAAAAAQVAL	SVM	POSITIVE	0.81314
1194	XP_001463248.1	YFVNVRDFTAVVAPA	SVM	NEGATIVE	-0.138973
1195	XP_001463248.1	GGGAIPLILHLYRLY	SVM	POSITIVE	0.398267
1196	XP_001463248.1	AAPVSASSATPLAWR	SVM	POSITIVE	0.567049
1197	XP_001463248.1	AFTRNSGLLPHAAIR	SVM	POSITIVE	0.0567585
1198	XP_001463248.1	AGFSVLEAISELLMR	SVM	POSITIVE	0.544309
1199	XP_001463248.1	AHVLRRVEALRRRWG	SVM	POSITIVE	0.5442
1200	XP_001463248.1	ALHPQFFSSLVSLLT	SVM	NEGATIVE	-0.0535144
1201	XP_001463248.1	ALLGCVRLITSSAVL	SVM	POSITIVE	0.475332
1202	XP_001463248.1	CAVAKDFFLSTWSSV	SVM	NEGATIVE	-0.323353
1203	XP_001463248.1	DFLNQVSSLNPEAVS	SVM	POSITIVE	0.115539
1204	XP_001463248.1	DIFPFKSDTAVFIVV	SVM	POSITIVE	0.411103
1205	XP_001463248.1	DIVYFVNVRDFTAVV	SVM	POSITIVE	0.248708
1206	XP_001463248.1	EALAFTRNSGLLPHA	SVM	NEGATIVE	-0.113341
1207	XP_001463248.1	EENPHYVVQCTLARL	SVM	NEGATIVE	-0.585118
1208	XP_001463248.1	ETPAAAAPLSETVAA	SVM	NEGATIVE	-0.0635741
1209	XP_001463248.1	FADSFVDDIFDRIST	SVM	NEGATIVE	-0.0679005
1210	XP_001463248.1	FKSDTAVFIVVVATV	SVM	POSITIVE	0.236375
1211	XP_001463248.1	FPFKSDTAVFIVVVA	SVM	POSITIVE	0.358537
1212	XP_001463248.1	FPFKSDTAVFIVVVA	SVM	POSITIVE	0.358537
1213	XP_001463248.1	FTRNSGLLPHAAIRS	SVM	NEGATIVE	-0.0419971
1214	XP_001463248.1	GCVRLITSSAVLSEA	SVM	POSITIVE	0.346493
1215	XP_001463248.1	GGSVKLSYVKAARTL	SVM	NEGATIVE	-0.089865
1216	XP_001463248.1	GLQSLLCMAAAFDLP	SVM	NEGATIVE	-0.0221032
1217	XP_001463248.1	GLVSYLRLLFDSDVP	SVM	POSITIVE	0.0151524
1218	XP_001463248.1	HPQFFSSLVSLLTPT	SVM	POSITIVE	0.0078636
1219	XP_001463248.1	IPLILHLYRLYDLNV	SVM	NEGATIVE	-0.376484
1220	XP_001463248.1	IVYFVNVRDFTAVVA	SVM	NEGATIVE	-0.0756685
1221	XP_001463248.1	KALLGCVRLITSSAV	SVM	POSITIVE	0.737005
1222	XP_001463248.1	KLVGLVSYLRLLFDS	SVM	POSITIVE	0.419172
1223	XP_001463248.1	KSDTAVFIVVVATVM	SVM	NEGATIVE	-0.108641
1224	XP_001463248.1	LGCVRLITSSAVLSE	SVM	POSITIVE	0.290759
1225	XP_001463248.1	LGCVRLITSSAVLSE	SVM	POSITIVE	0.290759
1226	XP_001463248.1	LGYLVRLLTGQSTSM	SVM	NEGATIVE	-0.170369
1227	XP_001463248.1	LGYLVRLLTGQSTSM	SVM	NEGATIVE	-0.170369
1228	XP_001463248.1	LITSSAVLSEAASAR	SVM	POSITIVE	0.91321
1229	XP_001463248.1	LLGCVRLITSSAVLS	SVM	POSITIVE	0.411431
1230	XP_001463248.1	LLPILLSPNSPHQCR	SVM	NEGATIVE	-0.0675505
1231	XP_001463248.1	LNALLTRISSVVSSD	SVM	POSITIVE	0.444564
1232	XP_001463248.1	LPILLSPNSPHQCRF	SVM	NEGATIVE	-0.624072
1233	XP_001463248.1	LTSAAAAKVEAVADF	SVM	POSITIVE	0.54541
1234	XP_001463248.1	MLKCVAAHDLPLLRC	SVM	POSITIVE	0.0386531
1235	XP_001463248.1	PFKSDTAVFIVVVAT	SVM	POSITIVE	0.335277
1236	XP_001463248.1	PRASVTVLLQLCLQA	SVM	POSITIVE	0.271516
1237	XP_001463248.1	QRIERLLEYFSAAYY	SVM	POSITIVE	0.467595
1238	XP_001463248.1	QSSLIPFLFFQMPVP	SVM	POSITIVE	0.172519
1239	XP_001463248.1	RAEPQWLVRGAAAAA	SVM	POSITIVE	0.457265
1240	XP_001463248.1	RAEPQWLVRGAAAAA	SVM	POSITIVE	0.457265
1241	XP_001463248.1	RDFTAVVAPAYVELM	SVM	NEGATIVE	-0.0246438
1242	XP_001463248.1	REEYHLLRTFVTSSD	SVM	NEGATIVE	-0.456638
1243	XP_001463248.1	RLLEYFSAAYYEANR	SVM	POSITIVE	0.120664
1244	XP_001463248.1	RRAVLVVAATTYAVN	SVM	POSITIVE	0.6586
1245	XP_001463248.1	SAAAAKVEAVADFLN	SVM	POSITIVE	0.288869
1246	XP_001463248.1	SEGAATLLQMHTLQA	SVM	POSITIVE	0.366459
1247	XP_001463248.1	SICTTTVAMSVTAAS	SVM	POSITIVE	0.0861275
1248	XP_001463248.1	SLLTPTAGMLIITVR	SVM	POSITIVE	0.172285
1249	XP_001463248.1	SSLIPFLFFQMPVPA	SVM	POSITIVE	0.575714
1250	XP_001463248.1	SVVAAPVSASSATPL	SVM	POSITIVE	0.259344
1251	XP_001463248.1	SVVAAPVSASSATPL	SVM	POSITIVE	0.259344
1252	XP_001463248.1	SYVKAARTLSPKPST	SVM	NEGATIVE	-0.35795
1253	XP_001463248.1	TETPAAAAPLSETVA	SVM	NEGATIVE	-0.458205
1254	XP_001463248.1	TTTAAEEEGDAEAAL	SVM	POSITIVE	0.0341245
1255	XP_001463248.1	VANLSSALAVLRRAL	SVM	POSITIVE	0.331023
1256	XP_001463248.1	VENKVAFFVQLNALL	SVM	NEGATIVE	-0.346013
1257	XP_001463248.1	VIEPSVKFLATVAAV	SVM	POSITIVE	0.262936
1258	XP_001463248.1	VLGYLVRLLTGQSTS	SVM	POSITIVE	0.156706
1259	XP_001463248.1	VNVRDFTAVVAPAYV	SVM	POSITIVE	0.0462384
1260	XP_001463248.1	VPAALGFLANELLTG	SVM	POSITIVE	0.107656
1261	XP_001463248.1	VQLNALLTRISSVVS	SVM	POSITIVE	0.189142
1262	XP_001463248.1	VRIVELLTTQTPPEE	SVM	NEGATIVE	-0.199076
1263	XP_001463248.1	VVLGYLVRLLTGQST	SVM	NEGATIVE	-0.144179
1264	XP_001463248.1	VYDVTLASASEGAAT	SVM	POSITIVE	0.0954698
1265	XP_001463248.1	VQLNALLTRISSVVS	SVM	POSITIVE	0.189142
1266	XP_001463248.1	ADYLAAVAACCGDSN	SVM	NEGATIVE	-0.285955
1267	XP_001463248.1	AKDFFLSTWSSVCAV	SVM	NEGATIVE	-0.161401
1268	XP_001463248.1	APVSASSATPLAWRA	SVM	POSITIVE	0.698981
1269	XP_001463248.1	ARASASPATPGGSST	SVM	POSITIVE	0.449624
1270	XP_001463248.1	CQIILEVRRTAAAAT	SVM	POSITIVE	0.64469
1271	XP_001463248.1	CRFIAVRSLSQCVSV	SVM	NEGATIVE	-0.175258
1272	XP_001463248.1	CRRAVLVVAATTYAV	SVM	POSITIVE	0.426266
1273	XP_001463248.1	CSTAGPASPVTAVAD	SVM	NEGATIVE	-0.315306
1274	XP_001463248.1	CTMWVSYSTSRVMVP	SVM	NEGATIVE	-0.507625
1275	XP_001463248.1	CVRLITSSAVLSEAA	SVM	POSITIVE	0.415345
1276	XP_001463248.1	CVRLITSSAVLSEAA	SVM	POSITIVE	0.415345
1277	XP_001463248.1	DEALIEYVNLLAQML	SVM	NEGATIVE	-0.0925926
1278	XP_001463248.1	DIFPFKSDTAVFIVV	SVM	POSITIVE	0.411103
1279	XP_001463248.1	EAVADFLNQVSSLNP	SVM	NEGATIVE	-0.33522
1280	XP_001463248.1	ENKVAFFVQLNALLT	SVM	NEGATIVE	-0.224882
1281	XP_001463248.1	ENKVAFFVQLNALLT	SVM	NEGATIVE	-0.224882
1282	XP_001463248.1	EPQWLVRGAAAAAAQ	SVM	POSITIVE	0.691566
1283	XP_001463248.1	EPSVKFLATVAAVRA	SVM	POSITIVE	0.291794
1284	XP_001463248.1	FRFLRSVYDVTLASA	SVM	POSITIVE	0.197396
1285	XP_001463248.1	GLSGDDLAMAAESVM	SVM	NEGATIVE	-0.824026
1286	XP_001463248.1	HQCRFIAVRSLSQCV	SVM	NEGATIVE	-0.178148
1287	XP_001463248.1	IGTTTAAEEEGDAEA	SVM	NEGATIVE	-0.162731
1288	XP_001463248.1	KELQGVVASAAAAAG	SVM	POSITIVE	0.270898
1289	XP_001463248.1	LCTMWVSYSTSRVMV	SVM	NEGATIVE	-0.248988
1290	XP_001463248.1	LHGLVRIVELLTTQT	SVM	POSITIVE	0.0515195
1291	XP_001463248.1	LPLAGFSVLEAISEL	SVM	POSITIVE	0.210234
1292	XP_001463248.1	LSYVKAARTLSPKPS	SVM	NEGATIVE	-0.303936
1293	XP_001463248.1	NVHAHQLNIMQQLTS	SVM	NEGATIVE	-0.481639
1294	XP_001463248.1	PHQCRFIAVRSLSQC	SVM	POSITIVE	0.0114341
1295	XP_001463248.1	PHQCRFIAVRSLSQC	SVM	POSITIVE	0.0114341
1296	XP_001463248.1	PLILHLYRLYDLNVH	SVM	NEGATIVE	-0.30877
1297	XP_001463248.1	PQYVKRTIVLHFVTT	SVM	NEGATIVE	-0.714037
1298	XP_001463248.1	PSVKFLATVAAVRAE	SVM	POSITIVE	0.57225
1299	XP_001463248.1	QCRFIAVRSLSQCVS	SVM	NEGATIVE	-0.0573584
1300	XP_001463248.1	QDEEQAEAALTQAPE	SVM	NEGATIVE	-0.15208
1301	XP_001463248.1	QFFSSLVSLLTPTAG	SVM	NEGATIVE	-0.225278
1302	XP_001463248.1	QGVVASAAAAAGSAT	SVM	POSITIVE	0.315992
1303	XP_001463248.1	RCLLPILLSPNSPHQ	SVM	NEGATIVE	-0.159851
1304	XP_001463248.1	RCSRTSFRATVPAAL	SVM	POSITIVE	0.213336
1305	XP_001463248.1	RLLTGQSTSMASVAG	SVM	NEGATIVE	-0.0395684
1306	XP_001463248.1	RQLLKLRTQQEPLAP	SVM	NEGATIVE	-0.563648
1307	XP_001463248.1	SAPRPFIAAAPPPPP	SVM	POSITIVE	0.291964
1308	XP_001463248.1	SDIFPFKSDTAVFIV	SVM	POSITIVE	0.541039
1309	XP_001463248.1	SLVAAALNPASLSLP	SVM	POSITIVE	0.245081
1310	XP_001463248.1	SPHQCRFIAVRSLSQ	SVM	NEGATIVE	-0.495439
1311	XP_001463248.1	SPHQCRFIAVRSLSQ	SVM	NEGATIVE	-0.495439
1312	XP_001463248.1	SVLEAISELLMRVQL	SVM	POSITIVE	0.413377
1313	XP_001463248.1	SVNGGGSVKLSYVKA	SVM	NEGATIVE	-0.10408
1314	XP_001463248.1	SVTETPAAAAPLSET	SVM	NEGATIVE	-0.504286
1315	XP_001463248.1	SYLRLLFDSDVPERA	SVM	POSITIVE	0.215742
1316	XP_001463248.1	TAVADPSTAARLMEQ	SVM	POSITIVE	0.423512
1317	XP_001463248.1	TLASASEGAATLLQM	SVM	POSITIVE	0.15228
1318	XP_001463248.1	VADFLNQVSSLNPEA	SVM	NEGATIVE	-0.210234
1319	XP_001463248.1	VRLITSSAVLSEAAS	SVM	POSITIVE	0.488765
1320	XP_001463248.1	ADARKLVGLVSYLRL	SVM	NEGATIVE	-0.0335157
1321	XP_001463248.1	ADFLNQVSSLNPEAV	SVM	NEGATIVE	-0.255292
1322	XP_001463248.1	ADGAAFVPDEALIEY	SVM	POSITIVE	0.00398762
1323	XP_001463248.1	AEFVQSFRFLRSVYD	SVM	NEGATIVE	-0.0910593
1324	XP_001463248.1	AEFVQSFRFLRSVYD	SVM	NEGATIVE	-0.0910593
1325	XP_001463248.1	AIYKLFNVTAEENAI	SVM	POSITIVE	0.024758
1326	XP_001463248.1	APAEFVQSFRFLRSV	SVM	NEGATIVE	-0.23532
1327	XP_001463248.1	APKKAIYKLFNVTAE	SVM	NEGATIVE	-0.485471
1328	XP_001463248.1	AVADFLNQVSSLNPE	SVM	NEGATIVE	-0.221798
1329	XP_001463248.1	AVADPSTAARLMEQR	SVM	POSITIVE	0.49889
1330	XP_001463248.1	CRFIAVRSLSQCVSV	SVM	NEGATIVE	-0.175258
1331	XP_001463248.1	DTAPAEFVQSFRFLR	SVM	NEGATIVE	-0.144876
1332	XP_001463248.1	EFVQSFRFLRSVYDV	SVM	NEGATIVE	-0.0523958
1333	XP_001463248.1	FVQSFRFLRSVYDVT	SVM	NEGATIVE	-0.270066
1334	XP_001463248.1	GCVRLITSSAVLSEA	SVM	POSITIVE	0.346493
1335	XP_001463248.1	GVVASAAAAAGSATP	SVM	POSITIVE	0.0387082
1336	XP_001463248.1	GYLVRLLTGQSTSMA	SVM	NEGATIVE	-0.212082
1337	XP_001463248.1	ICTTTVAMSVTAASS	SVM	POSITIVE	0.0182428
1338	XP_001463248.1	KDFFLSTWSSVCAVF	SVM	NEGATIVE	-0.188206
1339	XP_001463248.1	KDVLASLPAMTCRES	SVM	NEGATIVE	-0.460846
1340	XP_001463248.1	KRTIVLHFVTTFMGS	SVM	NEGATIVE	-0.426976
1341	XP_001463248.1	LCVDVVKQTRRAQVY	SVM	POSITIVE	0.348335
1342	XP_001463248.1	LFFQMPVPASMRRCS	SVM	POSITIVE	0.0900534
1343	XP_001463248.1	LGCVRLITSSAVLSE	SVM	POSITIVE	0.290759
1344	XP_001463248.1	LHPQFFSSLVSLLTP	SVM	NEGATIVE	-0.348247
1345	XP_001463248.1	LNIMQQLTSALSRIV	SVM	NEGATIVE	-0.650306
1346	XP_001463248.1	LQEFGKSLVRLLMVR	SVM	POSITIVE	0.00572163
1347	XP_001463248.1	LSALFVQLAKEIDVA	SVM	NEGATIVE	-0.480028
1348	XP_001463248.1	MALYAVRVPLTSVVS	SVM	NEGATIVE	-0.0877758
1349	XP_001463248.1	NDDESFADSFVDDIF	SVM	NEGATIVE	-0.732266
1350	XP_001463248.1	PAALGFLANELLTGL	SVM	POSITIVE	0.233616
1351	XP_001463248.1	PAEFVQSFRFLRSVY	SVM	POSITIVE	0.0206732
1352	XP_001463248.1	PHYVVQCTLARLCLL	SVM	NEGATIVE	-0.394846
1353	XP_001463248.1	QEFGKSLVRLLMVRC	SVM	POSITIVE	0.124599
1354	XP_001463248.1	RCLLPILLSPNSPHQ	SVM	NEGATIVE	-0.159851
1355	XP_001463248.1	REVGLLYSNVVLRLL	SVM	POSITIVE	0.548196
1356	XP_001463248.1	RRVEALRRRWGPSLV	SVM	POSITIVE	0.244814
1357	XP_001463248.1	SSLVAAALNPASLSL	SVM	POSITIVE	0.178661
1358	XP_001463248.1	TAAEEEGDAEAALSA	SVM	POSITIVE	0.0255675
1359	XP_001463248.1	TAPAEFVQSFRFLRS	SVM	NEGATIVE	-0.335148
1360	XP_001463248.1	TAPAEFVQSFRFLRS	SVM	NEGATIVE	-0.335148
1361	XP_001463248.1	TETPAAAAPLSETVA	SVM	NEGATIVE	-0.458205
1362	XP_001463248.1	TPQYVKRTIVLHFVT	SVM	NEGATIVE	-0.598511
1363	XP_001463248.1	VCQIILEVRRTAAAA	SVM	POSITIVE	0.294872
1364	XP_001463248.1	VQLNALLTRISSVVS	SVM	POSITIVE	0.189142
1365	XP_001463248.1	VRRTAAAATPPLVED	SVM	POSITIVE	0.461457
1366	XP_001463248.1	AGFSVLEAISELLMR	SVM	POSITIVE	0.544309
1367	XP_001463248.1	ALIEYVNLLAQMLAG	SVM	POSITIVE	0.0914113
1368	XP_001463248.1	AVAKDFFLSTWSSVC	SVM	NEGATIVE	-0.282099
1369	XP_001463248.1	DAVHDALESVSPERV	SVM	NEGATIVE	-0.303517
1370	XP_001463248.1	DDIFDRISTHPLESI	SVM	POSITIVE	0.233762
1371	XP_001463248.1	DIFDRISTHPLESIK	SVM	POSITIVE	0.306712
1372	XP_001463248.1	EREEYHLLRTFVTSS	SVM	NEGATIVE	-0.421867
1373	XP_001463248.1	ETHRADGAAFVPDEA	SVM	NEGATIVE	-0.453511
1374	XP_001463248.1	FSVLEAISELLMRVQ	SVM	POSITIVE	0.283319
1375	XP_001463248.1	GCVRLITSSAVLSEA	SVM	POSITIVE	0.346493
1376	XP_001463248.1	GFSVLEAISELLMRV	SVM	POSITIVE	0.503
1377	XP_001463248.1	GIRQVQAATHAAAPS	SVM	POSITIVE	0.474875
1378	XP_001463248.1	GSVKLSYVKAARTLS	SVM	POSITIVE	0.0321473
1379	XP_001463248.1	HPQFFSSLVSLLTPT	SVM	POSITIVE	0.0078636
1380	XP_001463248.1	IITVRDYFAWYIAHA	SVM	POSITIVE	0.373421
1381	XP_001463248.1	IMQQLTSALSRIVRA	SVM	NEGATIVE	-0.323071
1382	XP_001463248.1	IQQEAAPSAVMTAPA	SVM	NEGATIVE	-0.15137
1383	XP_001463248.1	ISAPRPFIAAAPPPP	SVM	POSITIVE	0.53649
1384	XP_001463248.1	LAGFSVLEAISELLM	SVM	POSITIVE	0.517799
1385	XP_001463248.1	LEYTRIVHANRRTDI	SVM	NEGATIVE	-0.00718491
1386	XP_001463248.1	LIITVRDYFAWYIAH	SVM	POSITIVE	0.123709
1387	XP_001463248.1	LLGCVRLITSSAVLS	SVM	POSITIVE	0.411431
1388	XP_001463248.1	LNQVSSLNPEAVSEF	SVM	NEGATIVE	-0.103056
1389	XP_001463248.1	LVGLVSYLRLLFDSD	SVM	POSITIVE	0.271591
1390	XP_001463248.1	NKVAFFVQLNALLTR	SVM	NEGATIVE	-0.400285
1391	XP_001463248.1	RALEYTRIVHANRRT	SVM	POSITIVE	0.232735
1392	XP_001463248.1	RCNDDESFADSFVDD	SVM	NEGATIVE	-0.502922
1393	XP_001463248.1	RDFTAVVAPAYVELM	SVM	NEGATIVE	-0.0246438
1394	XP_001463248.1	REEYHLLRTFVTSSD	SVM	NEGATIVE	-0.456638
1395	XP_001463248.1	RGPFDMFFVSQEEKR	SVM	NEGATIVE	-0.331398
1396	XP_001463248.1	RLITSSAVLSEAASA	SVM	POSITIVE	0.477079
1397	XP_001463248.1	RLPLAGFSVLEAISE	SVM	POSITIVE	0.316283
1398	XP_001463248.1	RLPLAGFSVLEAISE	SVM	POSITIVE	0.316283
1399	XP_001463248.1	STAARLMEQRNALTQ	SVM	NEGATIVE	-0.0231038
1400	XP_001463248.1	STLAATATEERDGAA	SVM	NEGATIVE	-0.0960392
1401	XP_001463248.1	SVYDVTLASASEGAA	SVM	POSITIVE	0.271424
1402	XP_001463248.1	TLQAIKEVLSRTVRT	SVM	POSITIVE	0.295276
1403	XP_001463248.1	TTVAMSVTAASSSSP	SVM	NEGATIVE	-0.143161
1404	XP_001463248.1	VCQIILEVRRTAAAA	SVM	POSITIVE	0.294872
1405	XP_001463248.1	VRLITSSAVLSEAAS	SVM	POSITIVE	0.488765
1406	XP_001463248.1	VVVATVMLNTNIHNP	SVM	NEGATIVE	-0.0484408
1407	XP_001463248.1	EYVNLLAQMLAGVPK	SVM	POSITIVE	0.273362
1408	XP_001463248.1	AAEEEGDAEAALSAL	SVM	POSITIVE	0.103478
1409	XP_001463248.1	ADSFVDDIFDRISTH	SVM	NEGATIVE	-0.430489
1410	XP_001463248.1	AHVLRRVEALRRRWG	SVM	POSITIVE	0.5442
1411	XP_001463248.1	ALEYTRIVHANRRTD	SVM	POSITIVE	0.0521989
1412	XP_001463248.1	ARKLVGLVSYLRLLF	SVM	NEGATIVE	-0.0135247
1413	XP_001463248.1	AVCQIILEVRRTAAA	SVM	POSITIVE	0.328047
1414	XP_001463248.1	AVCQIILEVRRTAAA	SVM	POSITIVE	0.328047
1415	XP_001463248.1	AVHDALESVSPERVA	SVM	NEGATIVE	-0.483462
1416	XP_001463248.1	CQIILEVRRTAAAAT	SVM	POSITIVE	0.64469
1417	XP_001463248.1	CRTYLRRLPLAGFSV	SVM	NEGATIVE	-0.221442
1418	XP_001463248.1	DEALIEYVNLLAQML	SVM	NEGATIVE	-0.0925926
1419	XP_001463248.1	DSDIFPFKSDTAVFI	SVM	POSITIVE	0.523083
1420	XP_001463248.1	EALIEYVNLLAQMLA	SVM	POSITIVE	0.209266
1421	XP_001463248.1	EALIEYVNLLAQMLA	SVM	POSITIVE	0.209266
1422	XP_001463248.1	EFVQSFRFLRSVYDV	SVM	NEGATIVE	-0.0523958
1423	XP_001463248.1	EREEYHLLRTFVTSS	SVM	NEGATIVE	-0.421867
1424	XP_001463248.1	FLNQVSSLNPEAVSE	SVM	NEGATIVE	-0.118706
1425	XP_001463248.1	FSSLVSLLTPTAGML	SVM	NEGATIVE	-0.0427927
1426	XP_001463248.1	GGGSVKLSYVKAART	SVM	POSITIVE	0.152537
1427	XP_001463248.1	GPFDMFFVSQEEKRQ	SVM	NEGATIVE	-0.607735
1428	XP_001463248.1	IERLLEYFSAAYYEA	SVM	POSITIVE	0.0137068
1429	XP_001463248.1	ILHLYRLYDLNVHAH	SVM	NEGATIVE	-0.270562
1430	XP_001463248.1	KVAFFVQLNALLTRI	SVM	NEGATIVE	-0.365164
1431	XP_001463248.1	LGFLANELLTGLSGD	SVM	NEGATIVE	-0.286699
1432	XP_001463248.1	LLTPTAGMLIITVRD	SVM	NEGATIVE	-0.205674
1433	XP_001463248.1	LLYSNVVLRLLESSN	SVM	POSITIVE	0.357023
1434	XP_001463248.1	LRTLSLQMRPAQLCP	SVM	POSITIVE	0.168929
1435	XP_001463248.1	LTSALSRIVRAAPKE	SVM	NEGATIVE	-0.114808
1436	XP_001463248.1	LVGLVSYLRLLFDSD	SVM	POSITIVE	0.271591
1437	XP_001463248.1	LYAVRVPLTSVVSPD	SVM	NEGATIVE	-0.34694
1438	XP_001463248.1	NIMQQLTSALSRIVR	SVM	NEGATIVE	-0.585848
1439	XP_001463248.1	NIMQQLTSALSRIVR	SVM	NEGATIVE	-0.585848
1440	XP_001463248.1	PFLFFQMPVPASMRR	SVM	POSITIVE	0.588015
1441	XP_001463248.1	PLAGFSVLEAISELL	SVM	POSITIVE	0.388977
1442	XP_001463248.1	PSSLVAAALNPASLS	SVM	POSITIVE	0.240466
1443	XP_001463248.1	QCRFIAVRSLSQCVS	SVM	NEGATIVE	-0.0573584
1444	XP_001463248.1	QLRTLSLQMRPAQLC	SVM	POSITIVE	0.491286
1445	XP_001463248.1	QLTSALSRIVRAAPK	SVM	NEGATIVE	-0.218748
1446	XP_001463248.1	QRIERLLEYFSAAYY	SVM	POSITIVE	0.467595
1447	XP_001463248.1	RFIAVRSLSQCVSVC	SVM	POSITIVE	0.279779
1448	XP_001463248.1	RSVYDVTLASASEGA	SVM	POSITIVE	0.304495
1449	XP_001463248.1	RTLSLQMRPAQLCPM	SVM	POSITIVE	0.0641855
1450	XP_001463248.1	RVMVPAPAAAAAGKA	SVM	POSITIVE	0.553741
1451	XP_001463248.1	SRGPFDMFFVSQEEK	SVM	NEGATIVE	-0.211718
1452	XP_001463248.1	SSLIPFLFFQMPVPA	SVM	POSITIVE	0.575714
1453	XP_001463248.1	STAGPASPVTAVADP	SVM	NEGATIVE	-0.306669
1454	XP_001463248.1	TMWVSYSTSRVMVPA	SVM	POSITIVE	0.0940046
1455	XP_001463248.1	TSRGPFDMFFVSQEE	SVM	NEGATIVE	-0.481612
1456	XP_001463248.1	TVTLLTLLRMADATP	SVM	POSITIVE	0.425304
1457	XP_001463248.1	VAFFVQLNALLTRIS	SVM	NEGATIVE	-0.134435
1458	XP_001463248.1	VENKVAFFVQLNALL	SVM	NEGATIVE	-0.346013
1459	XP_001463248.1	VGLVSYLRLLFDSDV	SVM	POSITIVE	0.373956
1460	XP_001463248.1	VIGREVGLLYSNVVL	SVM	POSITIVE	0.354027
1461	XP_001463248.1	VMLNTNIHNPSAGMR	SVM	NEGATIVE	-0.0857351
1462	XP_001463248.1	VSETRQLLKLRTQQE	SVM	NEGATIVE	-0.760608
1463	XP_001463248.1	VTLLTLLRMADATPV	SVM	POSITIVE	0.563076
1464	XP_001463248.1	VYDVTLASASEGAAT	SVM	POSITIVE	0.0954698
1465	XP_001463248.1	WVSYSTSRVMVPAPA	SVM	NEGATIVE	-0.0546658
1466	XP_001463248.1	FVQLNALLTRISSVV	SVM	POSITIVE	0.0732762
1467	XP_001463248.1	AAPVSASSATPLAWR	SVM	POSITIVE	0.567049
1468	XP_001463248.1	AATLLQMHTLQAIKE	SVM	POSITIVE	0.216931
1469	XP_001463248.1	ADGAAFVPDEALIEY	SVM	POSITIVE	0.00398762
1470	XP_001463248.1	AEFVQSFRFLRSVYD	SVM	NEGATIVE	-0.0910593
1471	XP_001463248.1	AGSATPSAGAVAVPD	SVM	NEGATIVE	-0.231765
1472	XP_001463248.1	AIRSVLQCYLKLAVL	SVM	NEGATIVE	-0.0420301
1473	XP_001463248.1	ATLLQMHTLQAIKEV	SVM	POSITIVE	0.334104
1474	XP_001463248.1	AVLRRALEYTRIVHA	SVM	POSITIVE	0.373436
1475	XP_001463248.1	AVLVVAATTYAVNFP	SVM	POSITIVE	0.457586
1476	XP_001463248.1	AVVREQLQIQQEAAP	SVM	NEGATIVE	-0.219613
1477	XP_001463248.1	CAVAKDFFLSTWSSV	SVM	NEGATIVE	-0.323353
1478	XP_001463248.1	DWKLPRASVTVLLQL	SVM	NEGATIVE	-0.016898
1479	XP_001463248.1	EAALTQAPEAPAAEQ	SVM	POSITIVE	0.296735
1480	XP_001463248.1	EAMALHPQFFSSLVS	SVM	NEGATIVE	-0.548498
1481	XP_001463248.1	EENPHYVVQCTLARL	SVM	NEGATIVE	-0.585118
1482	XP_001463248.1	EEYHLLRTFVTSSDT	SVM	NEGATIVE	-0.321536
1483	XP_001463248.1	EGAATLLQMHTLQAI	SVM	POSITIVE	0.2827
1484	XP_001463248.1	ENPHYVVQCTLARLC	SVM	NEGATIVE	-0.308233
1485	XP_001463248.1	FEAMALHPQFFSSLV	SVM	NEGATIVE	-0.43614
1486	XP_001463248.1	GAATLLQMHTLQAIK	SVM	POSITIVE	0.121925
1487	XP_001463248.1	GCVRLITSSAVLSEA	SVM	POSITIVE	0.346493
1488	XP_001463248.1	GCVRLITSSAVLSEA	SVM	POSITIVE	0.346493
1489	XP_001463248.1	GGSVKLSYVKAARTL	SVM	NEGATIVE	-0.089865
1490	XP_001463248.1	GILNCVSSSQPAVLA	SVM	POSITIVE	0.192141
1491	XP_001463248.1	GQHLSLYTMMASWQE	SVM	NEGATIVE	-0.310534
1492	XP_001463248.1	GQRIERLLEYFSAAY	SVM	POSITIVE	0.271839
1493	XP_001463248.1	GQRIERLLEYFSAAY	SVM	POSITIVE	0.271839
1494	XP_001463248.1	GSATPSAGAVAVPDM	SVM	NEGATIVE	-0.439106
1495	XP_001463248.1	GYLVRLLTGQSTSMA	SVM	NEGATIVE	-0.212082
1496	XP_001463248.1	HSSSDDGLQVLFECL	SVM	POSITIVE	0.0469868
1497	XP_001463248.1	IEGIRQVQAATHAAA	SVM	POSITIVE	0.435359
1498	XP_001463248.1	IEPSVKFLATVAAVR	SVM	POSITIVE	0.12147
1499	XP_001463248.1	IEPSVKFLATVAAVR	SVM	POSITIVE	0.12147
1500	XP_001463248.1	IFPFKSDTAVFIVVV	SVM	POSITIVE	0.444629
1501	XP_001463248.1	ILNCVSSSQPAVLAA	SVM	POSITIVE	0.174379
1502	XP_001463248.1	ITVRDYFAWYIAHAQ	SVM	POSITIVE	0.103201
1503	XP_001463248.1	LEVRRTAAAATPPLV	SVM	POSITIVE	0.439452
1504	XP_001463248.1	LIPFLFFQMPVPASM	SVM	POSITIVE	0.555237
1505	XP_001463248.1	LIPFLFFQMPVPASM	SVM	POSITIVE	0.555237
1506	XP_001463248.1	LLGCVRLITSSAVLS	SVM	POSITIVE	0.411431
1507	XP_001463248.1	LLRTFVTSSDTAAKS	SVM	POSITIVE	0.108861
1508	XP_001463248.1	LPLAGFSVLEAISEL	SVM	POSITIVE	0.210234
1509	XP_001463248.1	NPHYVVQCTLARLCL	SVM	NEGATIVE	-0.66573
1510	XP_001463248.1	NQVSSLNPEAVSEFL	SVM	NEGATIVE	-0.303858
1511	XP_001463248.1	PAALGFLANELLTGL	SVM	POSITIVE	0.233616
1512	XP_001463248.1	PASLSLPAMALHGLV	SVM	POSITIVE	0.0938389
1513	XP_001463248.1	PDEALIEYVNLLAQM	SVM	NEGATIVE	-0.173022
1514	XP_001463248.1	PHYVVQCTLARLCLL	SVM	NEGATIVE	-0.394846
1515	XP_001463248.1	QAEAALTQAPEAPAA	SVM	NEGATIVE	-0.223729
1516	XP_001463248.1	QYVKRTIVLHFVTTF	SVM	NEGATIVE	-0.869653
1517	XP_001463248.1	RAKLQEFGKSLVRLL	SVM	NEGATIVE	-0.0116199
1518	XP_001463248.1	RASASPATPGGSSTA	SVM	POSITIVE	0.34473
1519	XP_001463248.1	RDGAAATPTSSRGGC	SVM	POSITIVE	0.276895
1520	XP_001463248.1	RLITSSAVLSEAASA	SVM	POSITIVE	0.477079
1521	XP_001463248.1	RTIVLHFVTTFMGSG	SVM	NEGATIVE	-0.501669
1522	XP_001463248.1	RTYLRRLPLAGFSVL	SVM	NEGATIVE	-0.0210738
1523	XP_001463248.1	RVAAHVLRRVEALRR	SVM	POSITIVE	0.877164
1524	XP_001463248.1	SGDDLAMAAESVMRR	SVM	NEGATIVE	-0.689251
1525	XP_001463248.1	SSFSADYLAAVAACC	SVM	POSITIVE	0.0290714
1526	XP_001463248.1	SVKLSYVKAARTLSP	SVM	NEGATIVE	-0.383026
1527	XP_001463248.1	TLLQMHTLQAIKEVL	SVM	POSITIVE	0.524554
1528	XP_001463248.1	TSEETHRADGAAFVP	SVM	NEGATIVE	-0.69801
1529	XP_001463248.1	VDRFNAAPKKAIYKL	SVM	NEGATIVE	-0.654407
1530	XP_001463248.1	VGLVSYLRLLFDSDV	SVM	POSITIVE	0.373956
1531	XP_001463248.1	VKFLATVAAVRAEVA	SVM	POSITIVE	0.265099
1532	XP_001463248.1	VKLSYVKAARTLSPK	SVM	NEGATIVE	-0.396036
1533	XP_001463248.1	YFAWYIAHAQLPHQA	SVM	POSITIVE	0.0334593
1534	XP_001463248.1	YLVRLLTGQSTSMAS	SVM	NEGATIVE	-0.0100964
1535	XP_001463248.1	QLNALLTRISSVVSS	SVM	POSITIVE	0.443509
1536	XP_001463248.1	AEVMHQLRTLSLQMR	SVM	NEGATIVE	-0.360966
1537	XP_001463248.1	AAAAGKAETAETPTV	SVM	NEGATIVE	-0.0370911
1538	XP_001463248.1	AAAAQVALSTLAATA	SVM	POSITIVE	0.369341
1539	XP_001463248.1	AATLLQMHTLQAIKE	SVM	POSITIVE	0.216931
1540	XP_001463248.1	ACSGEATSTWAAESD	SVM	POSITIVE	0.144181
1541	XP_001463248.1	AFFVQLNALLTRISS	SVM	NEGATIVE	-0.210334
1542	XP_001463248.1	ALSRIVRAAPKEELM	SVM	NEGATIVE	-0.0957686
1543	XP_001463248.1	AMALHPQFFSSLVSL	SVM	NEGATIVE	-0.318467
1544	XP_001463248.1	AMALYAVRVPLTSVV	SVM	NEGATIVE	-0.0833204
1545	XP_001463248.1	ARKLVGLVSYLRLLF	SVM	NEGATIVE	-0.0135247
1546	XP_001463248.1	ATLLQMHTLQAIKEV	SVM	POSITIVE	0.334104
1547	XP_001463248.1	AVRAEVAPAPLVALK	SVM	POSITIVE	0.0957877
1548	XP_001463248.1	CLLPILLSPNSPHQC	SVM	POSITIVE	0.0183596
1549	XP_001463248.1	DFTAVVAPAYVELMK	SVM	POSITIVE	0.173709
1550	XP_001463248.1	DIFPFKSDTAVFIVV	SVM	POSITIVE	0.411103
1551	XP_001463248.1	DRFNAAPKKAIYKLF	SVM	NEGATIVE	-0.639129
1552	XP_001463248.1	EGAATLLQMHTLQAI	SVM	POSITIVE	0.2827
1553	XP_001463248.1	EGAATLLQMHTLQAI	SVM	POSITIVE	0.2827
1554	XP_001463248.1	EVGLLYSNVVLRLLE	SVM	POSITIVE	0.389974
1555	XP_001463248.1	FFLSTWSSVCAVFGP	SVM	NEGATIVE	-0.671513
1556	XP_001463248.1	FFSSLVSLLTPTAGM	SVM	NEGATIVE	-0.0775479
1557	XP_001463248.1	FLNQVSSLNPEAVSE	SVM	NEGATIVE	-0.118706
1558	XP_001463248.1	FRATVPAALGFLANE	SVM	POSITIVE	0.155839
1559	XP_001463248.1	FVDDIFDRISTHPLE	SVM	POSITIVE	0.018462
1560	XP_001463248.1	GAATLLQMHTLQAIK	SVM	POSITIVE	0.121925
1561	XP_001463248.1	IMQQLTSALSRIVRA	SVM	NEGATIVE	-0.323071
1562	XP_001463248.1	IRQVQAATHAAAPSP	SVM	POSITIVE	0.116011
1563	XP_001463248.1	LLRTFVTSSDTAAKS	SVM	POSITIVE	0.108861
1564	XP_001463248.1	LNCVSSSQPAVLAAG	SVM	POSITIVE	0.0644055
1565	XP_001463248.1	LNIMQQLTSALSRIV	SVM	NEGATIVE	-0.650306
1566	XP_001463248.1	LNIMQQLTSALSRIV	SVM	NEGATIVE	-0.650306
1567	XP_001463248.1	LNIMQQLTSALSRIV	SVM	NEGATIVE	-0.650306
1568	XP_001463248.1	LRTFVTSSDTAAKSA	SVM	NEGATIVE	-0.014053
1569	XP_001463248.1	LSGDDLAMAAESVMR	SVM	NEGATIVE	-0.827078
1570	XP_001463248.1	LTSALSRIVRAAPKE	SVM	NEGATIVE	-0.114808
1571	XP_001463248.1	MMASWQEVLYPLAVA	SVM	NEGATIVE	-0.165364
1572	XP_001463248.1	NSTAVEAGSLALLVL	SVM	POSITIVE	0.00860692
1573	XP_001463248.1	PTECTVTLLTLLRMA	SVM	POSITIVE	0.542632
1574	XP_001463248.1	QLSVVLGYLVRLLTG	SVM	NEGATIVE	-0.187481
1575	XP_001463248.1	QQLSVVLGYLVRLLT	SVM	NEGATIVE	-0.169581
1576	XP_001463248.1	RCLLPILLSPNSPHQ	SVM	NEGATIVE	-0.159851
1577	XP_001463248.1	RFIAVRSLSQCVSVC	SVM	POSITIVE	0.279779
1578	XP_001463248.1	RQEAFEAMALHPQFF	SVM	NEGATIVE	-0.241648
1579	XP_001463248.1	RRCLLPILLSPNSPH	SVM	NEGATIVE	-0.200466
1580	XP_001463248.1	RRTAAAATPPLVEDV	SVM	POSITIVE	0.593703
1581	XP_001463248.1	SLYTMMASWQEVLYP	SVM	POSITIVE	0.0810823
1582	XP_001463248.1	SRVMVPAPAAAAAGK	SVM	POSITIVE	0.730954
1583	XP_001463248.1	SSPGCSTAGPASPVT	SVM	NEGATIVE	-0.454391
1584	XP_001463248.1	SVKFLATVAAVRAEV	SVM	POSITIVE	0.38961
1585	XP_001463248.1	SVYDVTLASASEGAA	SVM	POSITIVE	0.271424
1586	XP_001463248.1	TLLTLLRMADATPVR	SVM	POSITIVE	0.64796
1587	XP_001463248.1	TTTVAMSVTAASSSS	SVM	POSITIVE	0.289771
1588	XP_001463248.1	TVRDYFAWYIAHAQL	SVM	POSITIVE	0.0285971
1589	XP_001463248.1	VDVVKQTRRAQVYFQ	SVM	POSITIVE	0.434819
1590	XP_001463248.1	VGLLYSNVVLRLLES	SVM	POSITIVE	0.611084
1591	XP_001463248.1	VKFLATVAAVRAEVA	SVM	POSITIVE	0.265099
1592	XP_001463248.1	VPDEALIEYVNLLAQ	SVM	NEGATIVE	-0.0808993
1593	XP_001463248.1	VRDYFAWYIAHAQLP	SVM	NEGATIVE	-0.110092
1594	XP_001463248.1	VRDYFAWYIAHAQLP	SVM	NEGATIVE	-0.110092
1595	XP_001463248.1	VRLITSSAVLSEAAS	SVM	POSITIVE	0.488765
1596	XP_001463248.1	WKLPRASVTVLLQLC	SVM	POSITIVE	0.279888
1597	XP_001463248.1	YQQLSVVLGYLVRLL	SVM	POSITIVE	0.0637056
1598	XP_001463248.1	AEPQWLVRGAAAAAA	SVM	POSITIVE	0.561671
1599	XP_001463248.1	ALYAVRVPLTSVVSP	SVM	NEGATIVE	-0.339911
1600	XP_001463248.1	ANLSSALAVLRRALE	SVM	POSITIVE	0.490358
1601	XP_001463248.1	ARKLVGLVSYLRLLF	SVM	NEGATIVE	-0.0135247
1602	XP_001463248.1	CNDDESFADSFVDDI	SVM	NEGATIVE	-0.526687
1603	XP_001463248.1	CTTTVAMSVTAASSS	SVM	POSITIVE	0.0325122
1604	XP_001463248.1	CVAAHDLPLLRCVLL	SVM	POSITIVE	0.352639
1605	XP_001463248.1	CVDVVKQTRRAQVYF	SVM	POSITIVE	0.0912008
1606	XP_001463248.1	DGAAFVPDEALIEYV	SVM	POSITIVE	0.10051
1607	XP_001463248.1	DIIEGIRQVQAATHA	SVM	POSITIVE	0.461263
1608	XP_001463248.1	DSDIFPFKSDTAVFI	SVM	POSITIVE	0.523083
1609	XP_001463248.1	DVANLSSALAVLRRA	SVM	POSITIVE	0.400662
1610	XP_001463248.1	ECTVTLLTLLRMADA	SVM	POSITIVE	0.539154
1611	XP_001463248.1	EGIRQVQAATHAAAP	SVM	POSITIVE	0.424662
1612	XP_001463248.1	ERLLEYFSAAYYEAN	SVM	NEGATIVE	-0.0974942
1613	XP_001463248.1	FVQLNALLTRISSVV	SVM	POSITIVE	0.0732762
1614	XP_001463248.1	GSYSVNGGGSVKLSY	SVM	POSITIVE	0.0118023
1615	XP_001463248.1	HLSLYTMMASWQEVL	SVM	POSITIVE	0.0714653
1616	XP_001463248.1	IEGIRQVQAATHAAA	SVM	POSITIVE	0.435359
1617	XP_001463248.1	IFPFKSDTAVFIVVV	SVM	POSITIVE	0.444629
1618	XP_001463248.1	IIEGIRQVQAATHAA	SVM	POSITIVE	0.447735
1619	XP_001463248.1	IMQQLTSALSRIVRA	SVM	NEGATIVE	-0.323071
1620	XP_001463248.1	IPLILHLYRLYDLNV	SVM	NEGATIVE	-0.376484
1621	XP_001463248.1	IRSVLQCYLKLAVLS	SVM	NEGATIVE	-0.0253069
1622	XP_001463248.1	LHPQFFSSLVSLLTP	SVM	NEGATIVE	-0.348247
1623	XP_001463248.1	LLCTMWVSYSTSRVM	SVM	NEGATIVE	-0.163315
1624	XP_001463248.1	LLTLLRMADATPVRE	SVM	POSITIVE	0.209495
1625	XP_001463248.1	LPILLSPNSPHQCRF	SVM	NEGATIVE	-0.624072
1626	XP_001463248.1	LPLAGFSVLEAISEL	SVM	POSITIVE	0.210234
1627	XP_001463248.1	LRRLPLAGFSVLEAI	SVM	POSITIVE	0.293227
1628	XP_001463248.1	LSSALAVLRRALEYT	SVM	POSITIVE	0.713581
1629	XP_001463248.1	LTLLRMADATPVREH	SVM	NEGATIVE	-0.115404
1630	XP_001463248.1	NLSSALAVLRRALEY	SVM	POSITIVE	0.562857
1631	XP_001463248.1	NPASLSLPAMALHGL	SVM	NEGATIVE	-0.174111
1632	XP_001463248.1	PFKSDTAVFIVVVAT	SVM	POSITIVE	0.335277
1633	XP_001463248.1	PLILHLYRLYDLNVH	SVM	NEGATIVE	-0.30877
1634	XP_001463248.1	PVRAALLWLLAQLAY	SVM	POSITIVE	0.523824
1635	XP_001463248.1	QFFSSLVSLLTPTAG	SVM	NEGATIVE	-0.225278
1636	XP_001463248.1	QQLSVVLGYLVRLLT	SVM	NEGATIVE	-0.169581
1637	XP_001463248.1	QSSLIPFLFFQMPVP	SVM	POSITIVE	0.172519
1638	XP_001463248.1	RLLEYFSAAYYEANR	SVM	POSITIVE	0.120664
1639	XP_001463248.1	RRLPLAGFSVLEAIS	SVM	POSITIVE	0.484118
1640	XP_001463248.1	RRLPLAGFSVLEAIS	SVM	POSITIVE	0.484118
1641	XP_001463248.1	SATPSAGAVAVPDMN	SVM	NEGATIVE	-0.217567
1642	XP_001463248.1	SICTTTVAMSVTAAS	SVM	POSITIVE	0.0861275
1643	XP_001463248.1	SLIPFLFFQMPVPAS	SVM	POSITIVE	0.775927
1644	XP_001463248.1	SLVAAALNPASLSLP	SVM	POSITIVE	0.245081
1645	XP_001463248.1	SPHQCRFIAVRSLSQ	SVM	NEGATIVE	-0.495439
1646	XP_001463248.1	SSALAVLRRALEYTR	SVM	POSITIVE	0.672003
1647	XP_001463248.1	SSLVAAALNPASLSL	SVM	POSITIVE	0.178661
1648	XP_001463248.1	SSLVAAALNPASLSL	SVM	POSITIVE	0.178661
1649	XP_001463248.1	STAVEAGSLALLVLR	SVM	POSITIVE	0.456213
1650	XP_001463248.1	STSRGPFDMFFVSQE	SVM	NEGATIVE	-0.388443
1651	XP_001463248.1	TAVEAGSLALLVLRK	SVM	POSITIVE	0.495043
1652	XP_001463248.1	TAVFIVVVATVMLNT	SVM	NEGATIVE	-0.0603874
1653	XP_001463248.1	TDIIEGIRQVQAATH	SVM	POSITIVE	0.221105
1654	XP_001463248.1	TTSSAADGPARASAS	SVM	POSITIVE	0.18486
1655	XP_001463248.1	TVRDYFAWYIAHAQL	SVM	POSITIVE	0.0285971
1656	XP_001463248.1	VAKDFFLSTWSSVCA	SVM	NEGATIVE	-0.114247
1657	XP_001463248.1	VALLSSICTTTVAMS	SVM	POSITIVE	0.11585
1658	XP_001463248.1	VANLSSALAVLRRAL	SVM	POSITIVE	0.331023
1659	XP_001463248.1	VTLLTLLRMADATPV	SVM	POSITIVE	0.563076
1660	XP_001463248.1	IEYVNLLAQMLAGVP	SVM	POSITIVE	0.216886
1661	XP_001463248.1	AAAAKVEAVADFLNQ	SVM	POSITIVE	0.363051
1662	XP_001463248.1	AAVRAEVAPAPLVAL	SVM	POSITIVE	0.317653
1663	XP_001463248.1	AGFSVLEAISELLMR	SVM	POSITIVE	0.544309
1664	XP_001463248.1	AMALHPQFFSSLVSL	SVM	NEGATIVE	-0.318467
1665	XP_001463248.1	CMTEVVSDVAAKSTR	SVM	NEGATIVE	-0.209947
1666	XP_001463248.1	CSGEATSTWAAESDE	SVM	POSITIVE	0.217834
1667	XP_001463248.1	DFTAVVAPAYVELMK	SVM	POSITIVE	0.173709
1668	XP_001463248.1	DGAAFVPDEALIEYV	SVM	POSITIVE	0.10051
1669	XP_001463248.1	DYLAAVAACCGDSNE	SVM	NEGATIVE	-0.126618
1670	XP_001463248.1	EAALSALFVQLAKEI	SVM	NEGATIVE	-0.222453
1671	XP_001463248.1	EALIEYVNLLAQMLA	SVM	POSITIVE	0.209266
1672	XP_001463248.1	EGIRQVQAATHAAAP	SVM	POSITIVE	0.424662
1673	XP_001463248.1	EGQRIERLLEYFSAA	SVM	POSITIVE	0.326346
1674	XP_001463248.1	EPSVKFLATVAAVRA	SVM	POSITIVE	0.291794
1675	XP_001463248.1	ERVAAHVLRRVEALR	SVM	POSITIVE	1.00265
1676	XP_001463248.1	FRFLRSVYDVTLASA	SVM	POSITIVE	0.197396
1677	XP_001463248.1	GGSVKLSYVKAARTL	SVM	NEGATIVE	-0.089865
1678	XP_001463248.1	GSVKLSYVKAARTLS	SVM	POSITIVE	0.0321473
1679	XP_001463248.1	IEENPHYVVQCTLAR	SVM	NEGATIVE	-0.348693
1680	XP_001463248.1	ITSSAVLSEAASARF	SVM	POSITIVE	0.345814
1681	XP_001463248.1	KLQEFGKSLVRLLMV	SVM	NEGATIVE	-0.157696
1682	XP_001463248.1	LAMALYAVRVPLTSV	SVM	NEGATIVE	-0.24025
1683	XP_001463248.1	LASASEGAATLLQMH	SVM	NEGATIVE	-0.281571
1684	XP_001463248.1	LDAPAISSASGWAAY	SVM	POSITIVE	0.426607
1685	XP_001463248.1	LFFQMPVPASMRRCS	SVM	POSITIVE	0.0900534
1686	XP_001463248.1	LIEYVNLLAQMLAGV	SVM	POSITIVE	0.427862
1687	XP_001463248.1	LLFDSDVPERAKLQE	SVM	NEGATIVE	-0.373573
1688	XP_001463248.1	LLYSNVVLRLLESSN	SVM	POSITIVE	0.357023
1689	XP_001463248.1	LPLAGFSVLEAISEL	SVM	POSITIVE	0.210234
1690	XP_001463248.1	LQAIKEVLSRTVRTA	SVM	POSITIVE	0.126134
1691	XP_001463248.1	LQGVVASAAAAAGSA	SVM	POSITIVE	0.00123209
1692	XP_001463248.1	MCMTEVVSDVAAKST	SVM	NEGATIVE	-0.406141
1693	XP_001463248.1	MQDAVVREQLQIQQE	SVM	NEGATIVE	-0.387203
1694	XP_001463248.1	MTEVVSDVAAKSTRN	SVM	NEGATIVE	-0.0858665
1695	XP_001463248.1	NALLTRISSVVSSDA	SVM	POSITIVE	0.55565
1696	XP_001463248.1	NCVSSSQPAVLAAGL	SVM	POSITIVE	0.54845
1697	XP_001463248.1	PKELQGVVASAAAAA	SVM	POSITIVE	0.201807
1698	XP_001463248.1	QVCRTYLRRLPLAGF	SVM	NEGATIVE	-0.51842
1699	XP_001463248.1	RADGAAFVPDEALIE	SVM	POSITIVE	0.0665848
1700	XP_001463248.1	RFIAVRSLSQCVSVC	SVM	POSITIVE	0.279779
1701	XP_001463248.1	RLPLAGFSVLEAISE	SVM	POSITIVE	0.316283
1702	XP_001463248.1	RMCMTEVVSDVAAKS	SVM	NEGATIVE	-0.107419
1703	XP_001463248.1	RRALEYTRIVHANRR	SVM	POSITIVE	0.128461
1704	XP_001463248.1	SFSADYLAAVAACCG	SVM	POSITIVE	0.059351
1705	XP_001463248.1	SFVDDIFDRISTHPL	SVM	POSITIVE	0.0117555
1706	XP_001463248.1	SSTATAAVTSTHERA	SVM	POSITIVE	0.164767
1707	XP_001463248.1	TEVVSDVAAKSTRNF	SVM	NEGATIVE	-0.0626528
1708	XP_001463248.1	TLLTLLRMADATPVR	SVM	POSITIVE	0.64796
1709	XP_001463248.1	TTTVAMSVTAASSSS	SVM	POSITIVE	0.289771
1710	XP_001463248.1	TTTVAMSVTAASSSS	SVM	POSITIVE	0.289771
1711	XP_001463248.1	TTVAMSVTAASSSSP	SVM	NEGATIVE	-0.143161
1712	XP_001463248.1	TVAMSVTAASSSSPG	SVM	NEGATIVE	-0.212139
1713	XP_001463248.1	VAAHVLRRVEALRRR	SVM	POSITIVE	0.549011
1714	XP_001463248.1	VDDIFDRISTHPLES	SVM	POSITIVE	0.205673
1715	XP_001463248.1	VGLLYSNVVLRLLES	SVM	POSITIVE	0.611084
1716	XP_001463248.1	VMHQLRTLSLQMRPA	SVM	NEGATIVE	-0.185921
1717	XP_001463248.1	VRCCSTIMASLQHVV	SVM	NEGATIVE	-0.448045
1718	XP_001463248.1	VTTDIIEGIRQVQAA	SVM	POSITIVE	0.135611
1719	XP_001463248.1	VVREQLQIQQEAAPS	SVM	NEGATIVE	-0.122586
1720	XP_001463248.1	LNALLTRISSVVSSD	SVM	POSITIVE	0.444564
1721	XP_001463248.1	AAAAKVEAVADFLNQ	SVM	POSITIVE	0.363051
1722	XP_001463248.1	AAAQVALSTLAATAT	SVM	POSITIVE	0.349749
1723	XP_001463248.1	ALIEYVNLLAQMLAG	SVM	POSITIVE	0.0914113
1724	XP_001463248.1	ALLSSICTTTVAMSV	SVM	POSITIVE	0.0815155
1725	XP_001463248.1	AVFIVVVATVMLNTN	SVM	NEGATIVE	-0.244897
1726	XP_001463248.1	AVLVVAATTYAVNFP	SVM	POSITIVE	0.457586
1727	XP_001463248.1	CLAMALYAVRVPLTS	SVM	NEGATIVE	-0.329212
1728	XP_001463248.1	CLLPILLSPNSPHQC	SVM	POSITIVE	0.0183596
1729	XP_001463248.1	CRRAVLVVAATTYAV	SVM	POSITIVE	0.426266
1730	XP_001463248.1	DFFLSTWSSVCAVFG	SVM	NEGATIVE	-0.0231737
1731	XP_001463248.1	EAAPSAVMTAPAAQL	SVM	POSITIVE	0.0753859
1732	XP_001463248.1	EAGSLALLVLRKLVA	SVM	POSITIVE	0.632728
1733	XP_001463248.1	FLFFQMPVPASMRRC	SVM	POSITIVE	0.23131
1734	XP_001463248.1	FRATVPAALGFLANE	SVM	POSITIVE	0.155839
1735	XP_001463248.1	FSSLVSLLTPTAGML	SVM	NEGATIVE	-0.0427927
1736	XP_001463248.1	GFSVLEAISELLMRV	SVM	POSITIVE	0.503
1737	XP_001463248.1	GQRIERLLEYFSAAY	SVM	POSITIVE	0.271839
1738	XP_001463248.1	GRWYRALYGGILNCV	SVM	POSITIVE	0.487451
1739	XP_001463248.1	IFPFKSDTAVFIVVV	SVM	POSITIVE	0.444629
1740	XP_001463248.1	KHSSSDDGLQVLFEC	SVM	POSITIVE	0.345561
1741	XP_001463248.1	KKHSSSDDGLQVLFE	SVM	POSITIVE	0.160616
1742	XP_001463248.1	LALLVLRKLVALCGG	SVM	POSITIVE	0.752607
1743	XP_001463248.1	LCTMWVSYSTSRVMV	SVM	NEGATIVE	-0.248988
1744	XP_001463248.1	LITSSAVLSEAASAR	SVM	POSITIVE	0.91321
1745	XP_001463248.1	LLGCVRLITSSAVLS	SVM	POSITIVE	0.411431
1746	XP_001463248.1	LQAIKEVLSRTVRTA	SVM	POSITIVE	0.126134
1747	XP_001463248.1	LQVCRTYLRRLPLAG	SVM	NEGATIVE	-0.289749
1748	XP_001463248.1	LRSVYDVTLASASEG	SVM	POSITIVE	0.303794
1749	XP_001463248.1	MQQLTSALSRIVRAA	SVM	NEGATIVE	-0.27897
1750	XP_001463248.1	PQFFSSLVSLLTPTA	SVM	NEGATIVE	-0.184003
1751	XP_001463248.1	QCRFIAVRSLSQCVS	SVM	NEGATIVE	-0.0573584
1752	XP_001463248.1	QFFSSLVSLLTPTAG	SVM	NEGATIVE	-0.225278
1753	XP_001463248.1	QLNIMQQLTSALSRI	SVM	NEGATIVE	-0.602901
1754	XP_001463248.1	QVCRTYLRRLPLAGF	SVM	NEGATIVE	-0.51842
1755	XP_001463248.1	RADARKLVGLVSYLR	SVM	POSITIVE	0.384257
1756	XP_001463248.1	RAVLVVAATTYAVNF	SVM	POSITIVE	0.756239
1757	XP_001463248.1	RRAVLVVAATTYAVN	SVM	POSITIVE	0.6586
1758	XP_001463248.1	SALSRIVRAAPKEEL	SVM	POSITIVE	0.0557383
1759	XP_001463248.1	SRVMVPAPAAAAAGK	SVM	POSITIVE	0.730954
1760	XP_001463248.1	SSDDGLQVLFECLVD	SVM	NEGATIVE	-0.396913
1761	XP_001463248.1	TRIEGITRLSVETEE	SVM	POSITIVE	0.174825
1762	XP_001463248.1	VCRTYLRRLPLAGFS	SVM	NEGATIVE	-0.211505
1763	XP_001463248.1	VFIVVVATVMLNTNI	SVM	NEGATIVE	-0.0161099
1764	XP_001463248.1	VLRLLESSNTPQYVK	SVM	POSITIVE	0.147242
1765	XP_001463248.1	VPAALGFLANELLTG	SVM	POSITIVE	0.107656
1766	XP_001463248.1	VRAALLWLLAQLAYM	SVM	POSITIVE	0.342391
1767	XP_001463248.1	ADGAAFVPDEALIEY	SVM	POSITIVE	0.00398762
1768	XP_001463248.1	AEFVQSFRFLRSVYD	SVM	NEGATIVE	-0.0910593
1769	XP_001463248.1	AHQLNIMQQLTSALS	SVM	NEGATIVE	-0.659118
1770	XP_001463248.1	AIYKLFNVTAEENAI	SVM	POSITIVE	0.024758
1771	XP_001463248.1	ALLTRISSVVSSDAL	SVM	POSITIVE	0.94125
1772	XP_001463248.1	ATHAAAPSPSPPSLA	SVM	POSITIVE	0.476597
1773	XP_001463248.1	ATSEETHRADGAAFV	SVM	NEGATIVE	-0.294685
1774	XP_001463248.1	CTMWVSYSTSRVMVP	SVM	NEGATIVE	-0.507625
1775	XP_001463248.1	DARKLVGLVSYLRLL	SVM	POSITIVE	0.117208
1776	XP_001463248.1	DGAAFVPDEALIEYV	SVM	POSITIVE	0.10051
1777	XP_001463248.1	DIFPFKSDTAVFIVV	SVM	POSITIVE	0.411103
1778	XP_001463248.1	DVLLQCVRGLQSLLC	SVM	POSITIVE	0.622487
1779	XP_001463248.1	EGWWCAVAKDFFLST	SVM	POSITIVE	0.17886
1780	XP_001463248.1	EPSVKFLATVAAVRA	SVM	POSITIVE	0.291794
1781	XP_001463248.1	EVVSDVAAKSTRNFN	SVM	NEGATIVE	-0.0645089
1782	XP_001463248.1	EYTRIVHANRRTDIV	SVM	NEGATIVE	-0.0824954
1783	XP_001463248.1	FFVQLNALLTRISSV	SVM	NEGATIVE	-0.164202
1784	XP_001463248.1	FIAVRSLSQCVSVCL	SVM	NEGATIVE	-0.0722952
1785	XP_001463248.1	FPFKSDTAVFIVVVA	SVM	POSITIVE	0.358537
1786	XP_001463248.1	GGILNCVSSSQPAVL	SVM	POSITIVE	0.0846427
1787	XP_001463248.1	GIRQVQAATHAAAPS	SVM	POSITIVE	0.474875
1788	XP_001463248.1	GRWYRALYGGILNCV	SVM	POSITIVE	0.487451
1789	XP_001463248.1	GVERQRMVSETRQLL	SVM	NEGATIVE	-0.571782
1790	XP_001463248.1	GYLVRLLTGQSTSMA	SVM	NEGATIVE	-0.212082
1791	XP_001463248.1	HVVHHTYIGTTTAAE	SVM	NEGATIVE	-0.00190541
1792	XP_001463248.1	ILHLYRLYDLNVHAH	SVM	NEGATIVE	-0.270562
1793	XP_001463248.1	KAIYKLFNVTAEENA	SVM	NEGATIVE	-0.528615
1794	XP_001463248.1	KALLGCVRLITSSAV	SVM	POSITIVE	0.737005
1795	XP_001463248.1	LGCVRLITSSAVLSE	SVM	POSITIVE	0.290759
1796	XP_001463248.1	LILHLYRLYDLNVHA	SVM	NEGATIVE	-0.042151
1797	XP_001463248.1	LLEYFSAAYYEANRG	SVM	NEGATIVE	-0.0346738
1798	XP_001463248.1	LLQCVRGLQSLLCMA	SVM	POSITIVE	0.644459
1799	XP_001463248.1	LLTRISSVVSSDALS	SVM	POSITIVE	0.665267
1800	XP_001463248.1	MALHPQFFSSLVSLL	SVM	NEGATIVE	-0.147127
1801	XP_001463248.1	PGGSSTATAAVTSTH	SVM	NEGATIVE	-0.211584
1802	XP_001463248.1	PSVKFLATVAAVRAE	SVM	POSITIVE	0.57225
1803	XP_001463248.1	QCVRGLQSLLCMAAA	SVM	POSITIVE	0.328545
1804	XP_001463248.1	RCWVAVCQIILEVRR	SVM	POSITIVE	0.207159
1805	XP_001463248.1	RRQEAFEAMALHPQF	SVM	NEGATIVE	-0.478422
1806	XP_001463248.1	RSVLQCYLKLAVLST	SVM	POSITIVE	0.0472792
1807	XP_001463248.1	SFSADYLAAVAACCG	SVM	POSITIVE	0.059351
1808	XP_001463248.1	SNTPQYVKRTIVLHF	SVM	NEGATIVE	-0.592708
1809	XP_001463248.1	SVKFLATVAAVRAEV	SVM	POSITIVE	0.38961
1810	XP_001463248.1	SVKLSYVKAARTLSP	SVM	NEGATIVE	-0.383026
1811	XP_001463248.1	SVKLSYVKAARTLSP	SVM	NEGATIVE	-0.383026
1812	XP_001463248.1	SVLQCYLKLAVLSTE	SVM	NEGATIVE	-0.0300049
1813	XP_001463248.1	TAVFIVVVATVMLNT	SVM	NEGATIVE	-0.0603874
1814	XP_001463248.1	TDMLKCVAAHDLPLL	SVM	NEGATIVE	-0.323612
1815	XP_001463248.1	TIVLHFVTTFMGSGS	SVM	NEGATIVE	-0.31796
1816	XP_001463248.1	TLLRMADATPVREHC	SVM	POSITIVE	0.15812
1817	XP_001463248.1	TMWVSYSTSRVMVPA	SVM	POSITIVE	0.0940046
1818	XP_001463248.1	TSRGPFDMFFVSQEE	SVM	NEGATIVE	-0.481612
1819	XP_001463248.1	TTSSEPSSLVAAALN	SVM	NEGATIVE	-0.0707801
1820	XP_001463248.1	VKLSYVKAARTLSPK	SVM	NEGATIVE	-0.396036
1821	XP_001463248.1	VLLQCVRGLQSLLCM	SVM	POSITIVE	0.324223
1822	XP_001463248.1	VPAALGFLANELLTG	SVM	POSITIVE	0.107656
1823	XP_001463248.1	VRCWVAVCQIILEVR	SVM	POSITIVE	0.50554
1824	XP_001463248.1	WCAVAKDFFLSTWSS	SVM	NEGATIVE	-0.0128967
1825	XP_001463248.1	YTMMASWQEVLYPLA	SVM	NEGATIVE	-0.158648
1826	XP_001463248.1	AAAQVALSTLAATAT	SVM	POSITIVE	0.349749
1827	XP_001463248.1	AAGEVLIRLGSSFSA	SVM	POSITIVE	0.0764155
1828	XP_001463248.1	AAQVALSTLAATATE	SVM	POSITIVE	0.183303
1829	XP_001463248.1	AGEVLIRLGSSFSAD	SVM	POSITIVE	0.497929
1830	XP_001463248.1	AHQLNIMQQLTSALS	SVM	NEGATIVE	-0.659118
1831	XP_001463248.1	ALYGGILNCVSSSQP	SVM	NEGATIVE	-0.555534
1832	XP_001463248.1	APRTQSSLIPFLFFQ	SVM	POSITIVE	0.147264
1833	XP_001463248.1	AQVALSTLAATATEE	SVM	POSITIVE	0.161989
1834	XP_001463248.1	AVFIVVVATVMLNTN	SVM	NEGATIVE	-0.244897
1835	XP_001463248.1	AVLWRVNHPHEVEQY	SVM	POSITIVE	0.422628
1836	XP_001463248.1	DDWKLPRASVTVLLQ	SVM	NEGATIVE	-0.0513384
1837	XP_001463248.1	DEALIEYVNLLAQML	SVM	NEGATIVE	-0.0925926
1838	XP_001463248.1	DFTAVVAPAYVELMK	SVM	POSITIVE	0.173709
1839	XP_001463248.1	DMLKCVAAHDLPLLR	SVM	POSITIVE	0.0172598
1840	XP_001463248.1	DTAVFIVVVATVMLN	SVM	NEGATIVE	-0.165301
1841	XP_001463248.1	EPSSLVAAALNPASL	SVM	POSITIVE	0.276201
1842	XP_001463248.1	EVENKVAFFVQLNAL	SVM	NEGATIVE	-0.361141
1843	XP_001463248.1	EVGLLYSNVVLRLLE	SVM	POSITIVE	0.389974
1844	XP_001463248.1	FAVLWRVNHPHEVEQ	SVM	POSITIVE	0.283089
1845	XP_001463248.1	FFSSLVSLLTPTAGM	SVM	NEGATIVE	-0.0775479
1846	XP_001463248.1	FFVQLNALLTRISSV	SVM	NEGATIVE	-0.164202
1847	XP_001463248.1	FSVLEAISELLMRVQ	SVM	POSITIVE	0.283319
1848	XP_001463248.1	FVQLNALLTRISSVV	SVM	POSITIVE	0.0732762
1849	XP_001463248.1	FVQSFRFLRSVYDVT	SVM	NEGATIVE	-0.270066
1850	XP_001463248.1	GCVRLITSSAVLSEA	SVM	POSITIVE	0.346493
1851	XP_001463248.1	GFLANELLTGLSGDD	SVM	NEGATIVE	-0.159449
1852	XP_001463248.1	GGGSVKLSYVKAART	SVM	POSITIVE	0.152537
1853	XP_001463248.1	GWWCAVAKDFFLSTW	SVM	POSITIVE	0.14196
1854	XP_001463248.1	HAHQLNIMQQLTSAL	SVM	NEGATIVE	-0.499326
1855	XP_001463248.1	HQLNIMQQLTSALSR	SVM	NEGATIVE	-0.561642
1856	XP_001463248.1	IEPSVKFLATVAAVR	SVM	POSITIVE	0.12147
1857	XP_001463248.1	KFLATVAAVRAEVAP	SVM	POSITIVE	0.200597
1858	XP_001463248.1	LFAVLWRVNHPHEVE	SVM	POSITIVE	0.347165
1859	XP_001463248.1	LGYLVRLLTGQSTSM	SVM	NEGATIVE	-0.170369
1860	XP_001463248.1	LGYLVRLLTGQSTSM	SVM	NEGATIVE	-0.170369
1861	XP_001463248.1	LHLYRLYDLNVHAHQ	SVM	NEGATIVE	-0.458524
1862	XP_001463248.1	LLCTMWVSYSTSRVM	SVM	NEGATIVE	-0.163315
1863	XP_001463248.1	LLRMADATPVREHCR	SVM	NEGATIVE	-0.0431536
1864	XP_001463248.1	LNIMQQLTSALSRIV	SVM	NEGATIVE	-0.650306
1865	XP_001463248.1	LPPLTSAAAAKVEAV	SVM	POSITIVE	0.638629
1866	XP_001463248.1	LPRASVTVLLQLCLQ	SVM	POSITIVE	0.095277
1867	XP_001463248.1	LRRLPLAGFSVLEAI	SVM	POSITIVE	0.293227
1868	XP_001463248.1	LSSALAVLRRALEYT	SVM	POSITIVE	0.713581
1869	XP_001463248.1	LTRISSVVSSDALSS	SVM	POSITIVE	0.688192
1870	XP_001463248.1	LTSAAAAKVEAVADF	SVM	POSITIVE	0.54541
1871	XP_001463248.1	LYTMMASWQEVLYPL	SVM	POSITIVE	0.589715
1872	XP_001463248.1	PAALGFLANELLTGL	SVM	POSITIVE	0.233616
1873	XP_001463248.1	PAQLCPMALDLAEVV	SVM	NEGATIVE	-0.691272
1874	XP_001463248.1	PHQASEIAGPVTVSG	SVM	NEGATIVE	-0.492121
1875	XP_001463248.1	PILLSPNSPHQCRFI	SVM	NEGATIVE	-0.240955
1876	XP_001463248.1	PLTSAAAAKVEAVAD	SVM	POSITIVE	0.793128
1877	XP_001463248.1	PPLTSAAAAKVEAVA	SVM	POSITIVE	0.541211
1878	XP_001463248.1	QEFGKSLVRLLMVRC	SVM	POSITIVE	0.124599
1879	XP_001463248.1	QLNIMQQLTSALSRI	SVM	NEGATIVE	-0.602901
1880	XP_001463248.1	RAVLVVAATTYAVNF	SVM	POSITIVE	0.756239
1881	XP_001463248.1	RDYFAWYIAHAQLPH	SVM	NEGATIVE	-0.0352756
1882	XP_001463248.1	RKLVGLVSYLRLLFD	SVM	POSITIVE	0.210148
1883	XP_001463248.1	SAAAAKVEAVADFLN	SVM	POSITIVE	0.288869
1884	XP_001463248.1	SDIFPFKSDTAVFIV	SVM	POSITIVE	0.541039
1885	XP_001463248.1	SDTAVFIVVVATVML	SVM	POSITIVE	0.0986674
1886	XP_001463248.1	SLALLVLRKLVALCG	SVM	POSITIVE	0.991758
1887	XP_001463248.1	SLVAAALNPASLSLP	SVM	POSITIVE	0.245081
1888	XP_001463248.1	SRGPFDMFFVSQEEK	SVM	NEGATIVE	-0.211718
1889	XP_001463248.1	SSVTETPAAAAPLSE	SVM	NEGATIVE	-0.48811
1890	XP_001463248.1	SVMRRCLLPILLSPN	SVM	NEGATIVE	-0.0178462
1891	XP_001463248.1	SYSTSRVMVPAPAAA	SVM	NEGATIVE	-0.0153372
1892	XP_001463248.1	TECTVTLLTLLRMAD	SVM	POSITIVE	0.596223
1893	XP_001463248.1	TLFAVLWRVNHPHEV	SVM	POSITIVE	0.57952
1894	XP_001463248.1	TPGGSSTATAAVTST	SVM	NEGATIVE	-0.00234445
1895	XP_001463248.1	TSAAAAKVEAVADFL	SVM	POSITIVE	0.459978
1896	XP_001463248.1	TSRVMVPAPAAAAAG	SVM	POSITIVE	0.794884
1897	XP_001463248.1	TVRDYFAWYIAHAQL	SVM	POSITIVE	0.0285971
1898	XP_001463248.1	VEAVADFLNQVSSLN	SVM	NEGATIVE	-0.24323
1899	XP_001463248.1	VKLSYVKAARTLSPK	SVM	NEGATIVE	-0.396036
1900	XP_001463248.1	VLWRVNHPHEVEQYA	SVM	POSITIVE	0.335985
1901	XP_001463248.1	VMRRCLLPILLSPNS	SVM	NEGATIVE	-0.0610217
1902	XP_001463248.1	VRDYFAWYIAHAQLP	SVM	NEGATIVE	-0.110092
1903	XP_001463248.1	VVSDVAAKSTRNFNS	SVM	POSITIVE	0.132983
1904	XP_001463248.1	WWCAVAKDFFLSTWS	SVM	NEGATIVE	-0.0879831
1905	XP_001463248.1	YAVGDVANLSSALAV	SVM	POSITIVE	0.245361
1906	XP_001463248.1	YLVRLLTGQSTSMAS	SVM	NEGATIVE	-0.0100964
1907	XP_001463248.1	AAGQHLSLYTMMASW	SVM	NEGATIVE	-0.30008
1908	XP_001463248.1	AAPKEELMQDAVVRE	SVM	POSITIVE	0.389393
1909	XP_001463248.1	AAPSAVMTAPAAQLD	SVM	NEGATIVE	-0.10541
1910	XP_001463248.1	AAPVSASSATPLAWR	SVM	POSITIVE	0.567049
1911	XP_001463248.1	ACSGEATSTWAAESD	SVM	POSITIVE	0.144181
1912	XP_001463248.1	AFFVQLNALLTRISS	SVM	NEGATIVE	-0.210334
1913	XP_001463248.1	ALHPQFFSSLVSLLT	SVM	NEGATIVE	-0.0535144
1914	XP_001463248.1	APKEELMQDAVVREQ	SVM	POSITIVE	0.111615
1915	XP_001463248.1	APVSASSATPLAWRA	SVM	POSITIVE	0.698981
1916	XP_001463248.1	APVSASSATPLAWRA	SVM	POSITIVE	0.698981
1917	XP_001463248.1	AQLCPMALDLAEVVL	SVM	NEGATIVE	-0.569155
1918	XP_001463248.1	ATVPAALGFLANELL	SVM	POSITIVE	0.0915523
1919	XP_001463248.1	AVLRRALEYTRIVHA	SVM	POSITIVE	0.373436
1920	XP_001463248.1	DCLAMALYAVRVPLT	SVM	NEGATIVE	-0.0831968
1921	XP_001463248.1	DTAVFIVVVATVMLN	SVM	NEGATIVE	-0.165301
1922	XP_001463248.1	DVDAVHDALESVSPE	SVM	NEGATIVE	-0.17546
1923	XP_001463248.1	EALIEYVNLLAQMLA	SVM	POSITIVE	0.209266
1924	XP_001463248.1	EATSTWAAESDEEGP	SVM	NEGATIVE	-0.231108
1925	XP_001463248.1	EAVSEFLTTPEVFPL	SVM	NEGATIVE	-0.360995
1926	XP_001463248.1	EELMQDAVVREQLQI	SVM	POSITIVE	0.0732273
1927	XP_001463248.1	EETHRADGAAFVPDE	SVM	NEGATIVE	-0.348224
1928	XP_001463248.1	EFVQSFRFLRSVYDV	SVM	NEGATIVE	-0.0523958
1929	XP_001463248.1	ENKVAFFVQLNALLT	SVM	NEGATIVE	-0.224882
1930	XP_001463248.1	ESGKDVLASLPAMTC	SVM	NEGATIVE	-0.0436209
1931	XP_001463248.1	EVDRFNAAPKKAIYK	SVM	NEGATIVE	-0.57122
1932	XP_001463248.1	EYFSAAYYEANRGHG	SVM	POSITIVE	0.266076
1933	XP_001463248.1	EYFSAAYYEANRGHG	SVM	POSITIVE	0.266076
1934	XP_001463248.1	FIVVVATVMLNTNIH	SVM	NEGATIVE	-0.12358
1935	XP_001463248.1	FLATVAAVRAEVAPA	SVM	POSITIVE	0.309943
1936	XP_001463248.1	GGSSTATAAVTSTHE	SVM	NEGATIVE	-0.0569104
1937	XP_001463248.1	GIRQVQAATHAAAPS	SVM	POSITIVE	0.474875
1938	XP_001463248.1	GQRIERLLEYFSAAY	SVM	POSITIVE	0.271839
1939	XP_001463248.1	IEPSVKFLATVAAVR	SVM	POSITIVE	0.12147
1940	XP_001463248.1	IEYVNLLAQMLAGVP	SVM	POSITIVE	0.216886
1941	XP_001463248.1	KEELMQDAVVREQLQ	SVM	POSITIVE	0.119835
1942	XP_001463248.1	LIEYVNLLAQMLAGV	SVM	POSITIVE	0.427862
1943	XP_001463248.1	LLCMAAAFDLPTECT	SVM	NEGATIVE	-0.0185934
1944	XP_001463248.1	LSLYTMMASWQEVLY	SVM	POSITIVE	0.179791
1945	XP_001463248.1	LVRIVELLTTQTPPE	SVM	NEGATIVE	-0.306124
1946	XP_001463248.1	LYGGILNCVSSSQPA	SVM	NEGATIVE	-0.147505
1947	XP_001463248.1	LYSNVVLRLLESSNT	SVM	POSITIVE	0.372495
1948	XP_001463248.1	NIMQQLTSALSRIVR	SVM	NEGATIVE	-0.585848
1949	XP_001463248.1	NTPQYVKRTIVLHFV	SVM	NEGATIVE	-0.316414
1950	XP_001463248.1	PKEELMQDAVVREQL	SVM	NEGATIVE	-0.0772411
1951	XP_001463248.1	PRTQSSLIPFLFFQM	SVM	POSITIVE	0.352653
1952	XP_001463248.1	QAEAALTQAPEAPAA	SVM	NEGATIVE	-0.223729
1953	XP_001463248.1	RCNDDESFADSFVDD	SVM	NEGATIVE	-0.502922
1954	XP_001463248.1	RCSRTSFRATVPAAL	SVM	POSITIVE	0.213336
1955	XP_001463248.1	RGPFDMFFVSQEEKR	SVM	NEGATIVE	-0.331398
1956	XP_001463248.1	RRALEYTRIVHANRR	SVM	POSITIVE	0.128461
1957	XP_001463248.1	RRCLLPILLSPNSPH	SVM	NEGATIVE	-0.200466
1958	XP_001463248.1	RRCNDDESFADSFVD	SVM	NEGATIVE	-0.688342
1959	XP_001463248.1	RTAAAATPPLVEDVF	SVM	POSITIVE	0.571348
1960	XP_001463248.1	RTSFRATVPAALGFL	SVM	POSITIVE	0.715966
1961	XP_001463248.1	SLLCMAAAFDLPTEC	SVM	POSITIVE	0.0828529
1962	XP_001463248.1	SSSDDGLQVLFECLV	SVM	NEGATIVE	-0.124694
1963	XP_001463248.1	SYLRLLFDSDVPERA	SVM	POSITIVE	0.215742
1964	XP_001463248.1	TSFRATVPAALGFLA	SVM	POSITIVE	0.320533
1965	XP_001463248.1	TVPAALGFLANELLT	SVM	POSITIVE	0.332413
1966	XP_001463248.1	VAAPVSASSATPLAW	SVM	POSITIVE	0.365014
1967	XP_001463248.1	VFIVVVATVMLNTNI	SVM	NEGATIVE	-0.0161099
1968	XP_001463248.1	VLGYLVRLLTGQSTS	SVM	POSITIVE	0.156706
1969	XP_001463248.1	VPKELQGVVASAAAA	SVM	NEGATIVE	-0.248111
1970	XP_001463248.1	VRAALLWLLAQLAYM	SVM	POSITIVE	0.342391
1971	XP_001463248.1	VRCWVAVCQIILEVR	SVM	POSITIVE	0.50554
1972	XP_001463248.1	VRDFTAVVAPAYVEL	SVM	POSITIVE	0.120697
1973	XP_001463248.1	VRGLQSLLCMAAAFD	SVM	POSITIVE	0.512578
1974	XP_001463248.1	VSGGAACSGEATSTW	SVM	POSITIVE	0.0356746
1975	XP_001463248.1	VTAGASSTSLAADGA	SVM	NEGATIVE	-0.156749
1976	XP_001463248.1	VVLRLLESSNTPQYV	SVM	POSITIVE	0.32476
1977	XP_001463248.1	YRLYDLNVHAHQLNI	SVM	NEGATIVE	-0.40133
1978	XP_001463248.1	AAIRSVLQCYLKLAV	SVM	NEGATIVE	-0.12451
1979	XP_001463248.1	AEPQWLVRGAAAAAA	SVM	POSITIVE	0.561671
1980	XP_001463248.1	APAISSASGWAAYCA	SVM	POSITIVE	0.623431
1981	XP_001463248.1	ATPLAWRAAAGEVLI	SVM	POSITIVE	0.149809
1982	XP_001463248.1	ATPSAGAVAVPDMNT	SVM	NEGATIVE	-0.368298
1983	XP_001463248.1	ATSTWAAESDEEGPS	SVM	POSITIVE	0.259516
1984	XP_001463248.1	CVALLSSICTTTVAM	SVM	POSITIVE	0.141895
1985	XP_001463248.1	CVRGLQSLLCMAAAF	SVM	POSITIVE	0.298292
1986	XP_001463248.1	DAPAISSASGWAAYC	SVM	POSITIVE	0.560921
1987	XP_001463248.1	DAVVREQLQIQQEAA	SVM	NEGATIVE	-0.116284
1988	XP_001463248.1	DFLNQVSSLNPEAVS	SVM	POSITIVE	0.115539
1989	XP_001463248.1	DLPTECTVTLLTLLR	SVM	POSITIVE	0.464259
1990	XP_001463248.1	DSDIFPFKSDTAVFI	SVM	POSITIVE	0.523083
1991	XP_001463248.1	ECTVTLLTLLRMADA	SVM	POSITIVE	0.539154
1992	XP_001463248.1	ETHRADGAAFVPDEA	SVM	NEGATIVE	-0.453511
1993	XP_001463248.1	ETPAAAAPLSETVAA	SVM	NEGATIVE	-0.0635741
1994	XP_001463248.1	EYHLLRTFVTSSDTA	SVM	NEGATIVE	-0.132606
1995	XP_001463248.1	FDLPTECTVTLLTLL	SVM	POSITIVE	0.383285
1996	XP_001463248.1	FPLQVCRTYLRRLPL	SVM	POSITIVE	0.0557097
1997	XP_001463248.1	FVNVRDFTAVVAPAY	SVM	POSITIVE	0.0689434
1998	XP_001463248.1	FVPDEALIEYVNLLA	SVM	NEGATIVE	-0.0540564
[truncated: 14,011 more rows]

## Sheet: 5-6
IFNepitope: XP_001463403.1, XP_001463417.1
Serial No.	Accession	Sequence	Method	Result	Score
1	XP_001463403.1	GRPSILLNRGLPLRK	SVM	POSITIVE	0.953876
2	XP_001463403.1	RPSILLNRGLPLRKM	SVM	POSITIVE	0.835231
3	XP_001463403.1	RPSILLNRGLPLRKM	SVM	POSITIVE	0.835231
4	XP_001463403.1	GRPSILLNRGLPLRK	SVM	POSITIVE	0.953876
5	XP_001463403.1	IGRPSILLNRGLPLR	SVM	POSITIVE	1.14528
6	XP_001463403.1	PSILLNRGLPLRKMS	SVM	POSITIVE	0.481686
7	XP_001463403.1	VIGRPSILLNRGLPL	SVM	POSITIVE	1.05111
8	XP_001463403.1	IGRPSILLNRGLPLR	SVM	POSITIVE	1.14528
9	XP_001463403.1	PSILLNRGLPLRKMS	SVM	POSITIVE	0.481686
10	XP_001463403.1	LRSSVVVGAVAAALC	SVM	POSITIVE	0.719887
11	XP_001463403.1	RSSVVVGAVAAALCL	SVM	POSITIVE	0.394247
12	XP_001463403.1	SILLNRGLPLRKMSK	SVM	POSITIVE	0.0880981
13	XP_001463403.1	SSVVVGAVAAALCLG	SVM	POSITIVE	0.523074
14	XP_001463403.1	LPIFRLNIDALNSSI	SVM	NEGATIVE	-0.141988
15	XP_001463403.1	LLRSSVVVGAVAAAL	SVM	POSITIVE	0.497484
16	XP_001463403.1	MLPIFRLNIDALNSS	SVM	NEGATIVE	-0.132427
17	XP_001463403.1	SVVVGAVAAALCLGA	SVM	POSITIVE	0.519613
18	XP_001463403.1	PIFRLNIDALNSSIT	SVM	POSITIVE	0.0527296
19	XP_001463403.1	VIGRPSILLNRGLPL	SVM	POSITIVE	1.05111
20	XP_001463403.1	SILLNRGLPLRKMSK	SVM	POSITIVE	0.0880981
21	XP_001463403.1	ILLNRGLPLRKMSKI	SVM	NEGATIVE	-0.269948
22	XP_001463403.1	AMLPIFRLNIDALNS	SVM	NEGATIVE	-0.143632
23	XP_001463403.1	SGNTHLTLLRSSVVV	SVM	NEGATIVE	-0.29405
24	XP_001463403.1	GNTHLTLLRSSVVVG	SVM	NEGATIVE	-0.107859
25	XP_001463403.1	NTHLTLLRSSVVVGA	SVM	POSITIVE	0.0680537
26	XP_001463403.1	THLTLLRSSVVVGAV	SVM	POSITIVE	0.0189236
27	XP_001463403.1	IFRLNIDALNSSITQ	SVM	NEGATIVE	-0.310429
28	XP_001463403.1	ATVTGFFAETLVVII	SVM	NEGATIVE	-0.00868831
29	XP_001463403.1	AATVTGFFAETLVVI	SVM	NEGATIVE	-0.102282
30	XP_001463403.1	ATVTGFFAETLVVII	SVM	NEGATIVE	-0.00868831
31	XP_001463403.1	TVTGFFAETLVVIIG	SVM	NEGATIVE	-0.262355
32	XP_001463403.1	VTGFFAETLVVIIGG	SVM	NEGATIVE	-0.391236
33	XP_001463403.1	GLDESAVALLQGEDE	SVM	POSITIVE	0.147434
34	XP_001463403.1	TGFFAETLVVIIGGR	SVM	NEGATIVE	-0.005193
35	XP_001463403.1	VSGNTHLTLLRSSVV	SVM	NEGATIVE	-0.399595
36	XP_001463403.1	NTHLTLLRSSVVVGA	SVM	POSITIVE	0.0680537
37	XP_001463403.1	MVSGNTHLTLLRSSV	SVM	NEGATIVE	-0.660583
38	XP_001463403.1	SGNTHLTLLRSSVVV	SVM	NEGATIVE	-0.29405
39	XP_001463403.1	MLPIFRLNIDALNSS	SVM	NEGATIVE	-0.132427
40	XP_001463403.1	AETLVVIIGGRRSSE	SVM	NEGATIVE	-0.256155
41	XP_001463403.1	ETLVVIIGGRRSSEA	SVM	NEGATIVE	-0.0943879
42	XP_001463403.1	FAETLVVIIGGRRSS	SVM	NEGATIVE	-0.127373
43	XP_001463403.1	FFAETLVVIIGGRRS	SVM	NEGATIVE	-0.000240595
44	XP_001463403.1	GFFAETLVVIIGGRR	SVM	POSITIVE	0.0790418
45	XP_001463403.1	GLPLRKMSKIQHSFL	SVM	NEGATIVE	-0.31391
46	XP_001463403.1	AATVTGFFAETLVVI	SVM	NEGATIVE	-0.102282
47	XP_001463403.1	VVVGAVAAALCLGAT	SVM	POSITIVE	0.459704
48	XP_001463403.1	VSGNTHLTLLRSSVV	SVM	NEGATIVE	-0.399595
49	XP_001463403.1	RGLPLRKMSKIQHSF	SVM	NEGATIVE	-0.491317
50	XP_001463403.1	AMLPIFRLNIDALNS	SVM	NEGATIVE	-0.143632
51	XP_001463403.1	LDESAVALLQGEDER	SVM	POSITIVE	0.0122004
52	XP_001463403.1	QTTWAALAATVTGFF	SVM	NEGATIVE	-0.0129726
53	XP_001463403.1	TTWAALAATVTGFFA	SVM	NEGATIVE	-0.126109
54	XP_001463403.1	GNTHLTLLRSSVVVG	SVM	NEGATIVE	-0.107859
55	XP_001463403.1	AGLDESAVALLQGED	SVM	NEGATIVE	-0.0709178
56	XP_001463403.1	THLTLLRSSVVVGAV	SVM	POSITIVE	0.0189236
57	XP_001463403.1	NTHLTLLRSSVVVGA	SVM	POSITIVE	0.0680537
58	XP_001463403.1	TLLRSSVVVGAVAAA	SVM	POSITIVE	0.483296
59	XP_001463403.1	LPLRKMSKIQHSFLT	SVM	NEGATIVE	-0.466064
60	XP_001463403.1	VKKFVKDCSDLALAF	SVM	NEGATIVE	-0.150614
61	XP_001463403.1	LPIFRLNIDALNSSI	SVM	NEGATIVE	-0.141988
62	XP_001463403.1	KKFVKDCSDLALAFQ	SVM	POSITIVE	0.0334086
63	XP_001463403.1	AVNMKFAVSREADIF	SVM	NEGATIVE	-0.0672057
64	XP_001463403.1	IPVKKFVKDCSDLAL	SVM	NEGATIVE	-0.112333
65	XP_001463403.1	PVKKFVKDCSDLALA	SVM	POSITIVE	0.0215999
66	XP_001463403.1	HIPVKKFVKDCSDLA	SVM	NEGATIVE	-0.245342
67	XP_001463403.1	TAMLPIFRLNIDALN	SVM	NEGATIVE	-0.103606
68	XP_001463403.1	SYRVRAVCGAPICLL	SVM	POSITIVE	0.367266
69	XP_001463403.1	SGNTHLTLLRSSVVV	SVM	NEGATIVE	-0.29405
70	XP_001463403.1	EGWQTTWAALAATVT	SVM	POSITIVE	0.733954
71	XP_001463403.1	GWQTTWAALAATVTG	SVM	POSITIVE	0.480577
72	XP_001463403.1	WQTTWAALAATVTGF	SVM	POSITIVE	0.0335401
73	XP_001463403.1	PAVNMKFAVSREADI	SVM	POSITIVE	0.34542
74	XP_001463403.1	RPSILLNRGLPLRKM	SVM	POSITIVE	0.835231
75	XP_001463403.1	VCTLVGIGALALAFL	SVM	POSITIVE	0.275992
76	XP_001463403.1	YRVRAVCGAPICLLL	SVM	POSITIVE	0.291552
77	XP_001463403.1	DESAVALLQGEDERL	SVM	NEGATIVE	-0.00585714
78	XP_001463403.1	ILLNRGLPLRKMSKI	SVM	NEGATIVE	-0.269948
79	XP_001463403.1	LTLLRSSVVVGAVAA	SVM	POSITIVE	0.358527
80	XP_001463403.1	PVKKFVKDCSDLALA	SVM	POSITIVE	0.0215999
81	XP_001463403.1	QVCTLVGIGALALAF	SVM	NEGATIVE	-0.0387057
82	XP_001463403.1	TAMLPIFRLNIDALN	SVM	NEGATIVE	-0.103606
83	XP_001463403.1	VKKFVKDCSDLALAF	SVM	NEGATIVE	-0.150614
84	XP_001463403.1	WQTTWAALAATVTGF	SVM	POSITIVE	0.0335401
85	XP_001463403.1	CTLVGIGALALAFLC	SVM	POSITIVE	0.505004
86	XP_001463403.1	GLDESAVALLQGEDE	SVM	POSITIVE	0.147434
87	XP_001463403.1	GRPSILLNRGLPLRK	SVM	POSITIVE	0.953876
88	XP_001463403.1	HLTLLRSSVVVGAVA	SVM	POSITIVE	0.0205523
89	XP_001463403.1	IPVKKFVKDCSDLAL	SVM	NEGATIVE	-0.112333
90	XP_001463403.1	KFAVSREADIFATPL	SVM	NEGATIVE	-0.035557
91	XP_001463403.1	KKFVKDCSDLALAFQ	SVM	POSITIVE	0.0334086
92	XP_001463403.1	PSILLNRGLPLRKMS	SVM	POSITIVE	0.481686
93	XP_001463403.1	AATVTGFFAETLVVI	SVM	NEGATIVE	-0.102282
94	XP_001463403.1	ATVTGFFAETLVVII	SVM	NEGATIVE	-0.00868831
95	XP_001463403.1	QTTWAALAATVTGFF	SVM	NEGATIVE	-0.0129726
96	XP_001463403.1	THLTLLRSSVVVGAV	SVM	POSITIVE	0.0189236
97	XP_001463403.1	TLVGIGALALAFLCS	SVM	POSITIVE	0.307383
98	XP_001463403.1	AGLDESAVALLQGED	SVM	NEGATIVE	-0.0709178
99	XP_001463403.1	EGWQTTWAALAATVT	SVM	POSITIVE	0.733954
100	XP_001463403.1	FAVSREADIFATPLT	SVM	POSITIVE	0.0572293
101	XP_001463403.1	GFFAETLVVIIGGRR	SVM	POSITIVE	0.0790418
102	XP_001463403.1	GWQTTWAALAATVTG	SVM	POSITIVE	0.480577
103	XP_001463403.1	HIPVKKFVKDCSDLA	SVM	NEGATIVE	-0.245342
104	XP_001463403.1	LAATVTGFFAETLVV	SVM	NEGATIVE	-0.316444
105	XP_001463403.1	LLLTVAIAAAGLNCY	SVM	POSITIVE	0.865213
106	XP_001463403.1	NRGLPLRKMSKIQHS	SVM	NEGATIVE	-0.39704
107	XP_001463403.1	SSYRVRAVCGAPICL	SVM	POSITIVE	0.441312
108	XP_001463403.1	AATVTGFFAETLVVI	SVM	NEGATIVE	-0.102282
109	XP_001463403.1	ALAATVTGFFAETLV	SVM	NEGATIVE	-0.36523
110	XP_001463403.1	PLRKMSKIQHSFLTP	SVM	NEGATIVE	-0.658823
111	XP_001463403.1	RPSILLNRGLPLRKM	SVM	POSITIVE	0.835231
112	XP_001463403.1	AGLDESAVALLQGED	SVM	NEGATIVE	-0.0709178
113	XP_001463403.1	CLLLTVAIAAAGLNC	SVM	POSITIVE	0.71086
114	XP_001463403.1	GLDESAVALLQGEDE	SVM	POSITIVE	0.147434
115	XP_001463403.1	ICLLLTVAIAAAGLN	SVM	POSITIVE	0.573213
116	XP_001463403.1	LDESAVALLQGEDER	SVM	POSITIVE	0.0122004
117	XP_001463403.1	LTLLRSSVVVGAVAA	SVM	POSITIVE	0.358527
118	XP_001463403.1	TLLRSSVVVGAVAAA	SVM	POSITIVE	0.483296
119	XP_001463403.1	AALAATVTGFFAETL	SVM	NEGATIVE	-0.473284
120	XP_001463403.1	ATVTGFFAETLVVII	SVM	NEGATIVE	-0.00868831
121	XP_001463403.1	ATVTGFFAETLVVII	SVM	NEGATIVE	-0.00868831
122	XP_001463403.1	RGLPLRKMSKIQHSF	SVM	NEGATIVE	-0.491317
123	XP_001463403.1	TLLRSSVVVGAVAAA	SVM	POSITIVE	0.483296
124	XP_001463403.1	VSGNTHLTLLRSSVV	SVM	NEGATIVE	-0.399595
125	XP_001463403.1	ATVTGFFAETLVVII	SVM	NEGATIVE	-0.00868831
126	XP_001463403.1	AVSREADIFATPLTK	SVM	NEGATIVE	-0.254429
127	XP_001463403.1	LRKMSKIQHSFLTPA	SVM	NEGATIVE	-0.365767
128	XP_001463403.1	NRGLPLRKMSKIQHS	SVM	NEGATIVE	-0.39704
129	XP_001463403.1	AATVTGFFAETLVVI	SVM	NEGATIVE	-0.102282
130	XP_001463403.1	ATVTGFFAETLVVII	SVM	NEGATIVE	-0.00868831
131	XP_001463403.1	FFAETLVVIIGGRRS	SVM	NEGATIVE	-0.000240595
132	XP_001463403.1	GLPLRKMSKIQHSFL	SVM	NEGATIVE	-0.31391
133	XP_001463403.1	AATVTGFFAETLVVI	SVM	NEGATIVE	-0.102282
134	XP_001463403.1	APICLLLTVAIAAAG	SVM	POSITIVE	0.338942
135	XP_001463403.1	AQVCTLVGIGALALA	SVM	NEGATIVE	-0.0620878
136	XP_001463403.1	ATAMLPIFRLNIDAL	SVM	NEGATIVE	-0.204632
137	XP_001463403.1	GAPICLLLTVAIAAA	SVM	POSITIVE	0.323313
138	XP_001463403.1	PSILLNRGLPLRKMS	SVM	POSITIVE	0.481686
139	XP_001463403.1	VNMKFAVSREADIFA	SVM	NEGATIVE	-0.0438576
140	XP_001463403.1	VVGAVAAALCLGATA	SVM	POSITIVE	0.114912
141	XP_001463403.1	AVNMKFAVSREADIF	SVM	NEGATIVE	-0.0672057
142	XP_001463403.1	FRLNIDALNSSITQS	SVM	NEGATIVE	-0.275523
143	XP_001463403.1	HLTLLRSSVVVGAVA	SVM	POSITIVE	0.0205523
144	XP_001463403.1	SILLNRGLPLRKMSK	SVM	POSITIVE	0.0880981
145	XP_001463403.1	TPAVNMKFAVSREAD	SVM	POSITIVE	0.318249
146	XP_001463403.1	TVTGFFAETLVVIIG	SVM	NEGATIVE	-0.262355
147	XP_001463403.1	EGWQTTWAALAATVT	SVM	POSITIVE	0.733954
148	XP_001463403.1	HLTLLRSSVVVGAVA	SVM	POSITIVE	0.0205523
149	XP_001463403.1	LLRSSVVVGAVAAAL	SVM	POSITIVE	0.497484
150	XP_001463403.1	LLTVAIAAAGLNCYI	SVM	POSITIVE	0.757942
151	XP_001463403.1	LPLRKMSKIQHSFLT	SVM	NEGATIVE	-0.466064
152	XP_001463403.1	PICLLLTVAIAAAGL	SVM	POSITIVE	0.785573
153	XP_001463403.1	HLTLLRSSVVVGAVA	SVM	POSITIVE	0.0205523
154	XP_001463403.1	ICLLLTVAIAAAGLN	SVM	POSITIVE	0.573213
155	XP_001463403.1	IQHSFLTPAVNMKFA	SVM	NEGATIVE	-0.351742
156	XP_001463403.1	LTLLRSSVVVGAVAA	SVM	POSITIVE	0.358527
157	XP_001463403.1	LVGIGALALAFLCSV	SVM	POSITIVE	0.566529
158	XP_001463403.1	PICLLLTVAIAAAGL	SVM	POSITIVE	0.785573
159	XP_001463403.1	VSGNTHLTLLRSSVV	SVM	NEGATIVE	-0.399595
160	XP_001463403.1	APICLLLTVAIAAAG	SVM	POSITIVE	0.338942
161	XP_001463403.1	CLLLTVAIAAAGLNC	SVM	POSITIVE	0.71086
162	XP_001463403.1	EAGLDESAVALLQGE	SVM	POSITIVE	0.0500928
163	XP_001463403.1	EAGLDESAVALLQGE	SVM	POSITIVE	0.0500928
164	XP_001463403.1	ICLLLTVAIAAAGLN	SVM	POSITIVE	0.573213
165	XP_001463403.1	PICLLLTVAIAAAGL	SVM	POSITIVE	0.785573
166	XP_001463403.1	SGNTHLTLLRSSVVV	SVM	NEGATIVE	-0.29405
167	XP_001463403.1	LTPAVNMKFAVSREA	SVM	POSITIVE	0.168006
168	XP_001463403.1	VSREADIFATPLTKA	SVM	NEGATIVE	-0.0746766
169	XP_001463403.1	CGAPICLLLTVAIAA	SVM	POSITIVE	0.189344
170	XP_001463403.1	GAPICLLLTVAIAAA	SVM	POSITIVE	0.323313
171	XP_001463403.1	QHSFLTPAVNMKFAV	SVM	POSITIVE	0.090508
172	XP_001463403.1	RVRAVCGAPICLLLT	SVM	POSITIVE	0.128871
173	XP_001463403.1	SVVVGAVAAALCLGA	SVM	POSITIVE	0.519613
174	XP_001463403.1	TVTGFFAETLVVIIG	SVM	NEGATIVE	-0.262355
175	XP_001463403.1	DCSDLALAFQVAQVC	SVM	POSITIVE	0.388489
176	XP_001463403.1	KDCSDLALAFQVAQV	SVM	POSITIVE	0.359575
177	XP_001463403.1	KFVKDCSDLALAFQV	SVM	POSITIVE	0.172343
178	XP_001463403.1	KIQHSFLTPAVNMKF	SVM	NEGATIVE	-0.537396
179	XP_001463403.1	LDESAVALLQGEDER	SVM	POSITIVE	0.0122004
180	XP_001463403.1	TLVVIIGGRRSSEAG	SVM	POSITIVE	0.00278677
181	XP_001463403.1	VTGFFAETLVVIIGG	SVM	NEGATIVE	-0.391236
182	XP_001463403.1	LNRGLPLRKMSKIQH	SVM	NEGATIVE	-0.514213
183	XP_001463403.1	LVVIIGGRRSSEAGL	SVM	POSITIVE	0.367691
184	XP_001463403.1	RPSILLNRGLPLRKM	SVM	POSITIVE	0.835231
185	XP_001463403.1	SILLNRGLPLRKMSK	SVM	POSITIVE	0.0880981
186	XP_001463403.1	TTWAALAATVTGFFA	SVM	NEGATIVE	-0.126109
187	XP_001463403.1	TVTGFFAETLVVIIG	SVM	NEGATIVE	-0.262355
188	XP_001463403.1	VNMKFAVSREADIFA	SVM	NEGATIVE	-0.0438576
189	XP_001463403.1	EGWQTTWAALAATVT	SVM	POSITIVE	0.733954
190	XP_001463403.1	ESAVALLQGEDERLL	SVM	NEGATIVE	-0.0269081
191	XP_001463403.1	IGRPSILLNRGLPLR	SVM	POSITIVE	1.14528
192	XP_001463403.1	ILLNRGLPLRKMSKI	SVM	NEGATIVE	-0.269948
193	XP_001463403.1	LLRSSVVVGAVAAAL	SVM	POSITIVE	0.497484
194	XP_001463403.1	LRSSVVVGAVAAALC	SVM	POSITIVE	0.719887
195	XP_001463403.1	NMKFAVSREADIFAT	SVM	POSITIVE	0.0134297
196	XP_001463403.1	PIFRLNIDALNSSIT	SVM	POSITIVE	0.0527296
197	XP_001463403.1	SSVVVGAVAAALCLG	SVM	POSITIVE	0.523074
198	XP_001463403.1	SVVVGAVAAALCLGA	SVM	POSITIVE	0.519613
199	XP_001463403.1	VCGAPICLLLTVAIA	SVM	POSITIVE	0.307806
200	XP_001463403.1	VKKFVKDCSDLALAF	SVM	NEGATIVE	-0.150614
201	XP_001463403.1	GNTHLTLLRSSVVVG	SVM	NEGATIVE	-0.107859
202	XP_001463403.1	LNRGLPLRKMSKIQH	SVM	NEGATIVE	-0.514213
203	XP_001463403.1	PSILLNRGLPLRKMS	SVM	POSITIVE	0.481686
204	XP_001463403.1	RPSILLNRGLPLRKM	SVM	POSITIVE	0.835231
205	XP_001463403.1	SREADIFATPLTKAA	SVM	NEGATIVE	-0.210946
206	XP_001463403.1	TVTGFFAETLVVIIG	SVM	NEGATIVE	-0.262355
207	XP_001463403.1	VKKFVKDCSDLALAF	SVM	NEGATIVE	-0.150614
208	XP_001463403.1	VVVGAVAAALCLGAT	SVM	POSITIVE	0.459704
209	XP_001463403.1	AVCGAPICLLLTVAI	SVM	NEGATIVE	-0.105312
210	XP_001463403.1	DESAVALLQGEDERL	SVM	NEGATIVE	-0.00585714
211	XP_001463403.1	GRPSILLNRGLPLRK	SVM	POSITIVE	0.953876
212	XP_001463403.1	KFVKDCSDLALAFQV	SVM	POSITIVE	0.172343
213	XP_001463403.1	LRKMSKIQHSFLTPA	SVM	NEGATIVE	-0.365767
214	XP_001463403.1	RSSVVVGAVAAALCL	SVM	POSITIVE	0.394247
215	XP_001463403.1	RSSYRVRAVCGAPIC	SVM	POSITIVE	0.67928
216	XP_001463403.1	SYRVRAVCGAPICLL	SVM	POSITIVE	0.367266
217	XP_001463403.1	YRVRAVCGAPICLLL	SVM	POSITIVE	0.291552
218	XP_001463403.1	AEGWQTTWAALAATV	SVM	POSITIVE	0.694794
219	XP_001463403.1	EAGLDESAVALLQGE	SVM	POSITIVE	0.0500928
220	XP_001463403.1	GRPSILLNRGLPLRK	SVM	POSITIVE	0.953876
221	XP_001463403.1	SSYRVRAVCGAPICL	SVM	POSITIVE	0.441312
222	XP_001463403.1	ALAATVTGFFAETLV	SVM	NEGATIVE	-0.36523
223	XP_001463403.1	APICLLLTVAIAAAG	SVM	POSITIVE	0.338942
224	XP_001463403.1	LAATVTGFFAETLVV	SVM	NEGATIVE	-0.316444
225	XP_001463403.1	LRSSVVVGAVAAALC	SVM	POSITIVE	0.719887
226	XP_001463403.1	SILLNRGLPLRKMSK	SVM	POSITIVE	0.0880981
227	XP_001463403.1	VCTLVGIGALALAFL	SVM	POSITIVE	0.275992
228	XP_001463403.1	AAALCLGATAMLPIF	SVM	NEGATIVE	-0.310826
229	XP_001463403.1	AALAATVTGFFAETL	SVM	NEGATIVE	-0.473284
230	XP_001463403.1	AATVTGFFAETLVVI	SVM	NEGATIVE	-0.102282
231	XP_001463403.1	CTLVGIGALALAFLC	SVM	POSITIVE	0.505004
232	XP_001463403.1	GWQTTWAALAATVTG	SVM	POSITIVE	0.480577
233	XP_001463403.1	LAATVTGFFAETLVV	SVM	NEGATIVE	-0.316444
234	XP_001463403.1	LPIFRLNIDALNSSI	SVM	NEGATIVE	-0.141988
235	XP_001463403.1	LPIFRLNIDALNSSI	SVM	NEGATIVE	-0.141988
236	XP_001463403.1	PIFRLNIDALNSSIT	SVM	POSITIVE	0.0527296
237	XP_001463403.1	PSILLNRGLPLRKMS	SVM	POSITIVE	0.481686
238	XP_001463403.1	SDLALAFQVAQVCTL	SVM	POSITIVE	0.0796912
239	XP_001463403.1	AEGWQTTWAALAATV	SVM	POSITIVE	0.694794
240	XP_001463403.1	DCSDLALAFQVAQVC	SVM	POSITIVE	0.388489
241	XP_001463403.1	KKFVKDCSDLALAFQ	SVM	POSITIVE	0.0334086
242	XP_001463403.1	RSSYRVRAVCGAPIC	SVM	POSITIVE	0.67928
243	XP_001463403.1	THLTLLRSSVVVGAV	SVM	POSITIVE	0.0189236
244	XP_001463403.1	TRSSYRVRAVCGAPI	SVM	POSITIVE	0.556197
245	XP_001463403.1	VIGRPSILLNRGLPL	SVM	POSITIVE	1.05111
246	XP_001463403.1	VTGFFAETLVVIIGG	SVM	NEGATIVE	-0.391236
247	XP_001463403.1	CLLLTVAIAAAGLNC	SVM	POSITIVE	0.71086
248	XP_001463403.1	GNTHLTLLRSSVVVG	SVM	NEGATIVE	-0.107859
249	XP_001463403.1	GRPSILLNRGLPLRK	SVM	POSITIVE	0.953876
250	XP_001463403.1	IFRLNIDALNSSITQ	SVM	NEGATIVE	-0.310429
251	XP_001463403.1	IGRPSILLNRGLPLR	SVM	POSITIVE	1.14528
252	XP_001463403.1	ILLNRGLPLRKMSKI	SVM	NEGATIVE	-0.269948
253	XP_001463403.1	KKFVKDCSDLALAFQ	SVM	POSITIVE	0.0334086
254	XP_001463403.1	LAATVTGFFAETLVV	SVM	NEGATIVE	-0.316444
255	XP_001463403.1	LLRSSVVVGAVAAAL	SVM	POSITIVE	0.497484
256	XP_001463403.1	LTLLRSSVVVGAVAA	SVM	POSITIVE	0.358527
257	XP_001463403.1	MLPIFRLNIDALNSS	SVM	NEGATIVE	-0.132427
258	XP_001463403.1	NTHLTLLRSSVVVGA	SVM	POSITIVE	0.0680537
259	XP_001463403.1	PSILLNRGLPLRKMS	SVM	POSITIVE	0.481686
260	XP_001463403.1	RPSILLNRGLPLRKM	SVM	POSITIVE	0.835231
261	XP_001463403.1	SILLNRGLPLRKMSK	SVM	POSITIVE	0.0880981
262	XP_001463403.1	TLVVIIGGRRSSEAG	SVM	POSITIVE	0.00278677
263	XP_001463403.1	VAAALCLGATAMLPI	SVM	NEGATIVE	-0.0192854
264	XP_001463403.1	VAAALCLGATAMLPI	SVM	NEGATIVE	-0.0192854
265	XP_001463403.1	CSDLALAFQVAQVCT	SVM	POSITIVE	0.00979542
266	XP_001463403.1	DESAVALLQGEDERL	SVM	NEGATIVE	-0.00585714
267	XP_001463403.1	ETLVVIIGGRRSSEA	SVM	NEGATIVE	-0.0943879
268	XP_001463403.1	GRPSILLNRGLPLRK	SVM	POSITIVE	0.953876
269	XP_001463403.1	HSFLTPAVNMKFAVS	SVM	POSITIVE	0.0552758
270	XP_001463403.1	PIFRLNIDALNSSIT	SVM	POSITIVE	0.0527296
271	XP_001463403.1	PVKKFVKDCSDLALA	SVM	POSITIVE	0.0215999
272	XP_001463403.1	AETLVVIIGGRRSSE	SVM	NEGATIVE	-0.256155
273	XP_001463403.1	KFAVSREADIFATPL	SVM	NEGATIVE	-0.035557
274	XP_001463403.1	LTVAIAAAGLNCYIM	SVM	POSITIVE	0.464326
275	XP_001463403.1	RSSVVVGAVAAALCL	SVM	POSITIVE	0.394247
276	XP_001463403.1	RSSYRVRAVCGAPIC	SVM	POSITIVE	0.67928
277	XP_001463403.1	SSVVVGAVAAALCLG	SVM	POSITIVE	0.523074
278	XP_001463403.1	AALCLGATAMLPIFR	SVM	POSITIVE	0.0898146
279	XP_001463403.1	LAFLCSVLHMSSTFT	SVM	NEGATIVE	-0.427338
280	XP_001463403.1	LPIFRLNIDALNSSI	SVM	NEGATIVE	-0.141988
281	XP_001463403.1	THLTLLRSSVVVGAV	SVM	POSITIVE	0.0189236
282	XP_001463403.1	CSDLALAFQVAQVCT	SVM	POSITIVE	0.00979542
283	XP_001463403.1	FAETLVVIIGGRRSS	SVM	NEGATIVE	-0.127373
284	XP_001463403.1	LCSVLHMSSTFTRSS	SVM	NEGATIVE	-0.399192
285	XP_001463403.1	TWAALAATVTGFFAE	SVM	POSITIVE	0.170007
286	XP_001463403.1	VVGAVAAALCLGATA	SVM	POSITIVE	0.114912
287	XP_001463403.1	AFLCSVLHMSSTFTR	SVM	NEGATIVE	-0.39397
288	XP_001463403.1	PIFRLNIDALNSSIT	SVM	POSITIVE	0.0527296
289	XP_001463403.1	TRSSYRVRAVCGAPI	SVM	POSITIVE	0.556197
290	XP_001463403.1	FFAETLVVIIGGRRS	SVM	NEGATIVE	-0.000240595
291	XP_001463403.1	GFFAETLVVIIGGRR	SVM	POSITIVE	0.0790418
292	XP_001463403.1	LLLTVAIAAAGLNCY	SVM	POSITIVE	0.865213
293	XP_001463403.1	PAVNMKFAVSREADI	SVM	POSITIVE	0.34542
294	XP_001463403.1	PVKKFVKDCSDLALA	SVM	POSITIVE	0.0215999
295	XP_001463403.1	QHSFLTPAVNMKFAV	SVM	POSITIVE	0.090508
296	XP_001463403.1	SREADIFATPLTKAA	SVM	NEGATIVE	-0.210946
297	XP_001463403.1	TGFFAETLVVIIGGR	SVM	NEGATIVE	-0.005193
298	XP_001463403.1	TWAALAATVTGFFAE	SVM	POSITIVE	0.170007
299	XP_001463403.1	WQTTWAALAATVTGF	SVM	POSITIVE	0.0335401
300	XP_001463403.1	ALCLGATAMLPIFRL	SVM	POSITIVE	0.236065
301	XP_001463403.1	AMLPIFRLNIDALNS	SVM	NEGATIVE	-0.143632
302	XP_001463403.1	DLALAFQVAQVCTLV	SVM	POSITIVE	0.238676
303	XP_001463403.1	EGWQTTWAALAATVT	SVM	POSITIVE	0.733954
304	XP_001463403.1	FLCSVLHMSSTFTRS	SVM	NEGATIVE	-0.402644
305	XP_001463403.1	LCSVLHMSSTFTRSS	SVM	NEGATIVE	-0.399192
306	XP_001463403.1	MLPIFRLNIDALNSS	SVM	NEGATIVE	-0.132427
307	XP_001463403.1	NTHLTLLRSSVVVGA	SVM	POSITIVE	0.0680537
308	XP_001463403.1	PIFRLNIDALNSSIT	SVM	POSITIVE	0.0527296
309	XP_001463403.1	RPSILLNRGLPLRKM	SVM	POSITIVE	0.835231
310	XP_001463403.1	THLTLLRSSVVVGAV	SVM	POSITIVE	0.0189236
311	XP_001463403.1	GRPSILLNRGLPLRK	SVM	POSITIVE	0.953876
312	XP_001463403.1	GWQTTWAALAATVTG	SVM	POSITIVE	0.480577
313	XP_001463403.1	IFRLNIDALNSSITQ	SVM	NEGATIVE	-0.310429
314	XP_001463403.1	IGRPSILLNRGLPLR	SVM	POSITIVE	1.14528
315	XP_001463403.1	PSILLNRGLPLRKMS	SVM	POSITIVE	0.481686
316	XP_001463403.1	VIGRPSILLNRGLPL	SVM	POSITIVE	1.05111
317	XP_001463403.1	AALCLGATAMLPIFR	SVM	POSITIVE	0.0898146
318	XP_001463403.1	AEGWQTTWAALAATV	SVM	POSITIVE	0.694794
319	XP_001463403.1	ALAFQVAQVCTLVGI	SVM	POSITIVE	0.349489
320	XP_001463403.1	DESAVALLQGEDERL	SVM	NEGATIVE	-0.00585714
321	XP_001463403.1	ESAVALLQGEDERLL	SVM	NEGATIVE	-0.0269081
322	XP_001463403.1	GALALAFLCSVLHMS	SVM	NEGATIVE	-0.00627303
323	XP_001463403.1	HSFLTPAVNMKFAVS	SVM	POSITIVE	0.0552758
324	XP_001463403.1	ILLNRGLPLRKMSKI	SVM	NEGATIVE	-0.269948
325	XP_001463403.1	LLLTVAIAAAGLNCY	SVM	POSITIVE	0.865213
326	XP_001463403.1	QVCTLVGIGALALAF	SVM	NEGATIVE	-0.0387057
327	XP_001463403.1	AAALCLGATAMLPIF	SVM	NEGATIVE	-0.310826
328	XP_001463403.1	AQVCTLVGIGALALA	SVM	NEGATIVE	-0.0620878
329	XP_001463403.1	DLALAFQVAQVCTLV	SVM	POSITIVE	0.238676
330	XP_001463403.1	EGWQTTWAALAATVT	SVM	POSITIVE	0.733954
331	XP_001463403.1	LALAFQVAQVCTLVG	SVM	POSITIVE	0.198721
332	XP_001463403.1	LRSSVVVGAVAAALC	SVM	POSITIVE	0.719887
333	XP_001463403.1	PLRKMSKIQHSFLTP	SVM	NEGATIVE	-0.658823
334	XP_001463403.1	SDLALAFQVAQVCTL	SVM	POSITIVE	0.0796912
335	XP_001463403.1	SKIQHSFLTPAVNMK	SVM	NEGATIVE	-0.327642
336	XP_001463403.1	VGIGALALAFLCSVL	SVM	POSITIVE	0.445142
337	XP_001463403.1	VTGFFAETLVVIIGG	SVM	NEGATIVE	-0.391236
338	XP_001463403.1	CSVLHMSSTFTRSSY	SVM	NEGATIVE	-0.335501
339	XP_001463403.1	CTLVGIGALALAFLC	SVM	POSITIVE	0.505004
340	XP_001463403.1	FLCSVLHMSSTFTRS	SVM	NEGATIVE	-0.402644
341	XP_001463403.1	GWQTTWAALAATVTG	SVM	POSITIVE	0.480577
342	XP_001463403.1	ICLLLTVAIAAAGLN	SVM	POSITIVE	0.573213
343	XP_001463403.1	IFRLNIDALNSSITQ	SVM	NEGATIVE	-0.310429
344	XP_001463403.1	LAFQVAQVCTLVGIG	SVM	POSITIVE	0.265559
345	XP_001463403.1	LLRSSVVVGAVAAAL	SVM	POSITIVE	0.497484
346	XP_001463403.1	PICLLLTVAIAAAGL	SVM	POSITIVE	0.785573
347	XP_001463403.1	TWAALAATVTGFFAE	SVM	POSITIVE	0.170007
348	XP_001463403.1	VAQVCTLVGIGALAL	SVM	POSITIVE	0.0154985
349	XP_001463403.1	VCTLVGIGALALAFL	SVM	POSITIVE	0.275992
350	XP_001463403.1	VGAVAAALCLGATAM	SVM	POSITIVE	0.0360866
351	XP_001463403.1	AEGWQTTWAALAATV	SVM	POSITIVE	0.694794
352	XP_001463403.1	ALCLGATAMLPIFRL	SVM	POSITIVE	0.236065
353	XP_001463403.1	CSVLHMSSTFTRSSY	SVM	NEGATIVE	-0.335501
354	XP_001463403.1	IGRPSILLNRGLPLR	SVM	POSITIVE	1.14528
355	XP_001463403.1	READIFATPLTKAAA	SVM	NEGATIVE	-0.0696463
356	XP_001463403.1	VAQVCTLVGIGALAL	SVM	POSITIVE	0.0154985
357	XP_001463403.1	VKDCSDLALAFQVAQ	SVM	NEGATIVE	-0.0290053
358	XP_001463403.1	SEAGLDESAVALLQG	SVM	POSITIVE	0.109
359	XP_001463403.1	SSEAGLDESAVALLQ	SVM	POSITIVE	0.313552
360	XP_001463403.1	SYRVRAVCGAPICLL	SVM	POSITIVE	0.367266
361	XP_001463403.1	TRSSYRVRAVCGAPI	SVM	POSITIVE	0.556197
362	XP_001463403.1	VGAVAAALCLGATAM	SVM	POSITIVE	0.0360866
363	XP_001463403.1	NTHLTLLRSSVVVGA	SVM	POSITIVE	0.0680537
364	XP_001463403.1	AALCLGATAMLPIFR	SVM	POSITIVE	0.0898146
365	XP_001463403.1	AEGWQTTWAALAATV	SVM	POSITIVE	0.694794
366	XP_001463403.1	AMLPIFRLNIDALNS	SVM	NEGATIVE	-0.143632
367	XP_001463403.1	EGWQTTWAALAATVT	SVM	POSITIVE	0.733954
368	XP_001463403.1	FAVSREADIFATPLT	SVM	POSITIVE	0.0572293
369	XP_001463403.1	GWQTTWAALAATVTG	SVM	POSITIVE	0.480577
370	XP_001463403.1	LCLGATAMLPIFRLN	SVM	POSITIVE	0.0668748
371	XP_001463403.1	LVGIGALALAFLCSV	SVM	POSITIVE	0.566529
372	XP_001463403.1	WAALAATVTGFFAET	SVM	NEGATIVE	-0.265315
373	XP_001463403.1	WQTTWAALAATVTGF	SVM	POSITIVE	0.0335401
374	XP_001463403.1	AAALCLGATAMLPIF	SVM	NEGATIVE	-0.310826
375	XP_001463403.1	ALAATVTGFFAETLV	SVM	NEGATIVE	-0.36523
376	XP_001463403.1	ALAATVTGFFAETLV	SVM	NEGATIVE	-0.36523
377	XP_001463403.1	ALALAFLCSVLHMSS	SVM	NEGATIVE	-0.022683
378	XP_001463403.1	ALCLGATAMLPIFRL	SVM	POSITIVE	0.236065
379	XP_001463403.1	GAEGWQTTWAALAAT	SVM	POSITIVE	0.704522
380	XP_001463403.1	KFVKDCSDLALAFQV	SVM	POSITIVE	0.172343
381	XP_001463403.1	LALAFLCSVLHMSST	SVM	NEGATIVE	-0.0753828
382	XP_001463403.1	LPIFRLNIDALNSSI	SVM	NEGATIVE	-0.141988
383	XP_001463403.1	LVVIIGGRRSSEAGL	SVM	POSITIVE	0.367691
384	XP_001463403.1	PLTKAAATGSTGGLF	SVM	NEGATIVE	-0.111793
385	XP_001463403.1	RSSVVVGAVAAALCL	SVM	POSITIVE	0.394247
386	XP_001463403.1	SYRVRAVCGAPICLL	SVM	POSITIVE	0.367266
387	XP_001463403.1	VSREADIFATPLTKA	SVM	NEGATIVE	-0.0746766
388	XP_001463403.1	MKFAVSREADIFATP	SVM	NEGATIVE	-0.121463
389	XP_001463403.1	MLPIFRLNIDALNSS	SVM	NEGATIVE	-0.132427
390	XP_001463403.1	RPSILLNRGLPLRKM	SVM	POSITIVE	0.835231
391	XP_001463403.1	YRVRAVCGAPICLLL	SVM	POSITIVE	0.291552
392	XP_001463403.1	LNRGLPLRKMSKIQH	SVM	NEGATIVE	-0.514213
393	XP_001463403.1	TGAEGWQTTWAALAA	SVM	POSITIVE	0.521107
394	XP_001463403.1	VAAALCLGATAMLPI	SVM	NEGATIVE	-0.0192854
395	XP_001463403.1	WQTTWAALAATVTGF	SVM	POSITIVE	0.0335401
396	XP_001463403.1	FTGAEGWQTTWAALA	SVM	POSITIVE	0.366703
397	XP_001463403.1	FVKDCSDLALAFQVA	SVM	NEGATIVE	-0.189925
398	XP_001463403.1	HLTLLRSSVVVGAVA	SVM	POSITIVE	0.0205523
399	XP_001463403.1	ILLNRGLPLRKMSKI	SVM	NEGATIVE	-0.269948
400	XP_001463403.1	LALAFLCSVLHMSST	SVM	NEGATIVE	-0.0753828
401	XP_001463403.1	LTLLRSSVVVGAVAA	SVM	POSITIVE	0.358527
402	XP_001463403.1	VKDCSDLALAFQVAQ	SVM	NEGATIVE	-0.0290053
403	XP_001463403.1	ALAFQVAQVCTLVGI	SVM	POSITIVE	0.349489
404	XP_001463403.1	ATVTGFFAETLVVII	SVM	NEGATIVE	-0.00868831
405	XP_001463403.1	DLALAFQVAQVCTLV	SVM	POSITIVE	0.238676
406	XP_001463403.1	GAVAAALCLGATAML	SVM	NEGATIVE	-0.0745357
407	XP_001463403.1	GNTHLTLLRSSVVVG	SVM	NEGATIVE	-0.107859
408	XP_001463403.1	LAFLCSVLHMSSTFT	SVM	NEGATIVE	-0.427338
409	XP_001463403.1	LALAFQVAQVCTLVG	SVM	POSITIVE	0.198721
410	XP_001463403.1	LTKAAATGSTGGLFG	SVM	NEGATIVE	-0.0891176
411	XP_001463403.1	SFLTPAVNMKFAVSR	SVM	POSITIVE	0.315342
412	XP_001463403.1	TLVGIGALALAFLCS	SVM	POSITIVE	0.307383
413	XP_001463403.1	DCSDLALAFQVAQVC	SVM	POSITIVE	0.388489
414	XP_001463403.1	FFAETLVVIIGGRRS	SVM	NEGATIVE	-0.000240595
415	XP_001463403.1	FRLNIDALNSSITQS	SVM	NEGATIVE	-0.275523
416	XP_001463403.1	IFRLNIDALNSSITQ	SVM	NEGATIVE	-0.310429
417	XP_001463403.1	ILLNRGLPLRKMSKI	SVM	NEGATIVE	-0.269948
418	XP_001463403.1	IQHSFLTPAVNMKFA	SVM	NEGATIVE	-0.351742
419	XP_001463403.1	PLRKMSKIQHSFLTP	SVM	NEGATIVE	-0.658823
420	XP_001463403.1	TPLTKAAATGSTGGL	SVM	POSITIVE	0.211266
421	XP_001463403.1	TVAIAAAGLNCYIMR	SVM	POSITIVE	0.405897
422	XP_001463403.1	TVTGFFAETLVVIIG	SVM	NEGATIVE	-0.262355
423	XP_001463403.1	VNMKFAVSREADIFA	SVM	NEGATIVE	-0.0438576
424	XP_001463403.1	VTGFFAETLVVIIGG	SVM	NEGATIVE	-0.391236
425	XP_001463403.1	AFLCSVLHMSSTFTR	SVM	NEGATIVE	-0.39397
426	XP_001463403.1	ALCLGATAMLPIFRL	SVM	POSITIVE	0.236065
427	XP_001463403.1	FATPLTKAAATGSTG	SVM	NEGATIVE	-0.098903
428	XP_001463403.1	GWQTTWAALAATVTG	SVM	POSITIVE	0.480577
429	XP_001463403.1	IGRPSILLNRGLPLR	SVM	POSITIVE	1.14528
430	XP_001463403.1	KDCSDLALAFQVAQV	SVM	POSITIVE	0.359575
431	XP_001463403.1	LRKMSKIQHSFLTPA	SVM	NEGATIVE	-0.365767
432	XP_001463403.1	NMKFAVSREADIFAT	SVM	POSITIVE	0.0134297
433	XP_001463403.1	SSYRVRAVCGAPICL	SVM	POSITIVE	0.441312
434	XP_001463403.1	TVTGFFAETLVVIIG	SVM	NEGATIVE	-0.262355
435	XP_001463403.1	THLTLLRSSVVVGAV	SVM	POSITIVE	0.0189236
436	XP_001463403.1	AEGWQTTWAALAATV	SVM	POSITIVE	0.694794
437	XP_001463403.1	FVKDCSDLALAFQVA	SVM	NEGATIVE	-0.189925
438	XP_001463403.1	LLTVAIAAAGLNCYI	SVM	POSITIVE	0.757942
439	XP_001463403.1	LRSSVVVGAVAAALC	SVM	POSITIVE	0.719887
440	XP_001463403.1	RKMSKIQHSFLTPAV	SVM	NEGATIVE	-0.373992
441	XP_001463403.1	THLTLLRSSVVVGAV	SVM	POSITIVE	0.0189236
442	XP_001463403.1	VTGFFAETLVVIIGG	SVM	NEGATIVE	-0.391236
443	XP_001463403.1	PSILLNRGLPLRKMS	SVM	POSITIVE	0.481686
444	XP_001463403.1	AATVTGFFAETLVVI	SVM	NEGATIVE	-0.102282
445	XP_001463403.1	APICLLLTVAIAAAG	SVM	POSITIVE	0.338942
446	XP_001463403.1	LDESAVALLQGEDER	SVM	POSITIVE	0.0122004
447	XP_001463403.1	MSSTFTRSSYRVRAV	SVM	POSITIVE	0.254525
448	XP_001463403.1	WQTTWAALAATVTGF	SVM	POSITIVE	0.0335401
449	XP_001463403.1	YRVRAVCGAPICLLL	SVM	POSITIVE	0.291552
450	XP_001463403.1	AALAATVTGFFAETL	SVM	NEGATIVE	-0.473284
451	XP_001463403.1	AFLCSVLHMSSTFTR	SVM	NEGATIVE	-0.39397
452	XP_001463403.1	ATPLTKAAATGSTGG	SVM	NEGATIVE	-0.0891436
453	XP_001463403.1	EADIFATPLTKAAAT	SVM	POSITIVE	0.11689
454	XP_001463403.1	FFAETLVVIIGGRRS	SVM	NEGATIVE	-0.000240595
455	XP_001463403.1	FVKDCSDLALAFQVA	SVM	NEGATIVE	-0.189925
456	XP_001463403.1	GFFAETLVVIIGGRR	SVM	POSITIVE	0.0790418
457	XP_001463403.1	NTHLTLLRSSVVVGA	SVM	POSITIVE	0.0680537
458	XP_001463403.1	PIFRLNIDALNSSIT	SVM	POSITIVE	0.0527296
459	XP_001463403.1	QTTWAALAATVTGFF	SVM	NEGATIVE	-0.0129726
460	XP_001463403.1	TAMLPIFRLNIDALN	SVM	NEGATIVE	-0.103606
461	XP_001463403.1	TGFFAETLVVIIGGR	SVM	NEGATIVE	-0.005193
462	XP_001463403.1	TGFFAETLVVIIGGR	SVM	NEGATIVE	-0.005193
463	XP_001463403.1	ALALAFLCSVLHMSS	SVM	NEGATIVE	-0.022683
464	XP_001463403.1	FLCSVLHMSSTFTRS	SVM	NEGATIVE	-0.402644
465	XP_001463403.1	HMSSTFTRSSYRVRA	SVM	POSITIVE	0.131318
466	XP_001463403.1	IPVKKFVKDCSDLAL	SVM	NEGATIVE	-0.112333
467	XP_001463403.1	LCLGATAMLPIFRLN	SVM	POSITIVE	0.0668748
468	XP_001463403.1	LCSVLHMSSTFTRSS	SVM	NEGATIVE	-0.399192
469	XP_001463403.1	LHMSSTFTRSSYRVR	SVM	NEGATIVE	-0.260494
470	XP_001463403.1	LPIFRLNIDALNSSI	SVM	NEGATIVE	-0.141988
471	XP_001463403.1	LRKMSKIQHSFLTPA	SVM	NEGATIVE	-0.365767
472	XP_001463403.1	MKFAVSREADIFATP	SVM	NEGATIVE	-0.121463
473	XP_001463403.1	MLPIFRLNIDALNSS	SVM	NEGATIVE	-0.132427
474	XP_001463403.1	SSYRVRAVCGAPICL	SVM	POSITIVE	0.441312
475	XP_001463403.1	AFLCSVLHMSSTFTR	SVM	NEGATIVE	-0.39397
476	XP_001463403.1	ATAMLPIFRLNIDAL	SVM	NEGATIVE	-0.204632
477	XP_001463403.1	GAVAAALCLGATAML	SVM	NEGATIVE	-0.0745357
478	XP_001463403.1	GAVAAALCLGATAML	SVM	NEGATIVE	-0.0745357
479	XP_001463403.1	SDLALAFQVAQVCTL	SVM	POSITIVE	0.0796912
480	XP_001463403.1	VGIGALALAFLCSVL	SVM	POSITIVE	0.445142
481	XP_001463403.1	WQTTWAALAATVTGF	SVM	POSITIVE	0.0335401
482	XP_001463403.1	ALALAFLCSVLHMSS	SVM	NEGATIVE	-0.022683
483	XP_001463403.1	AVAAALCLGATAMLP	SVM	NEGATIVE	-0.314403
484	XP_001463403.1	ETLVVIIGGRRSSEA	SVM	NEGATIVE	-0.0943879
485	XP_001463403.1	GAPICLLLTVAIAAA	SVM	POSITIVE	0.323313
486	XP_001463403.1	ALCLGATAMLPIFRL	SVM	POSITIVE	0.236065
487	XP_001463403.1	GALALAFLCSVLHMS	SVM	NEGATIVE	-0.00627303
488	XP_001463403.1	IPVKKFVKDCSDLAL	SVM	NEGATIVE	-0.112333
489	XP_001463403.1	PSILLNRGLPLRKMS	SVM	POSITIVE	0.481686
490	XP_001463403.1	RSSYRVRAVCGAPIC	SVM	POSITIVE	0.67928
491	XP_001463403.1	SSTFTRSSYRVRAVC	SVM	POSITIVE	0.541178
492	XP_001463403.1	TRSSYRVRAVCGAPI	SVM	POSITIVE	0.556197
493	XP_001463403.1	CSVLHMSSTFTRSSY	SVM	NEGATIVE	-0.335501
494	XP_001463403.1	FLCSVLHMSSTFTRS	SVM	NEGATIVE	-0.402644
495	XP_001463403.1	GRPSILLNRGLPLRK	SVM	POSITIVE	0.953876
496	XP_001463403.1	LCSVLHMSSTFTRSS	SVM	NEGATIVE	-0.399192
497	XP_001463403.1	READIFATPLTKAAA	SVM	NEGATIVE	-0.0696463
498	XP_001463403.1	SGNTHLTLLRSSVVV	SVM	NEGATIVE	-0.29405
499	XP_001463403.1	SILLNRGLPLRKMSK	SVM	POSITIVE	0.0880981
500	XP_001463403.1	ALAFLCSVLHMSSTF	SVM	NEGATIVE	-0.637646
501	XP_001463403.1	IGRPSILLNRGLPLR	SVM	POSITIVE	1.14528
502	XP_001463403.1	ILLNRGLPLRKMSKI	SVM	NEGATIVE	-0.269948
503	XP_001463403.1	LCLGATAMLPIFRLN	SVM	POSITIVE	0.0668748
504	XP_001463403.1	LPLRKMSKIQHSFLT	SVM	NEGATIVE	-0.466064
505	XP_001463403.1	LPLRKMSKIQHSFLT	SVM	NEGATIVE	-0.466064
506	XP_001463403.1	MSKIQHSFLTPAVNM	SVM	NEGATIVE	-0.664274
507	XP_001463403.1	PSILLNRGLPLRKMS	SVM	POSITIVE	0.481686
508	XP_001463403.1	RPSILLNRGLPLRKM	SVM	POSITIVE	0.835231
509	XP_001463403.1	SILLNRGLPLRKMSK	SVM	POSITIVE	0.0880981
510	XP_001463403.1	VIGRPSILLNRGLPL	SVM	POSITIVE	1.05111
511	XP_001463403.1	AALCLGATAMLPIFR	SVM	POSITIVE	0.0898146
512	XP_001463403.1	GLPLRKMSKIQHSFL	SVM	NEGATIVE	-0.31391
513	XP_001463403.1	LCLGATAMLPIFRLN	SVM	POSITIVE	0.0668748
514	XP_001463403.1	LCSVLHMSSTFTRSS	SVM	NEGATIVE	-0.399192
515	XP_001463403.1	LLRSSVVVGAVAAAL	SVM	POSITIVE	0.497484
516	XP_001463403.1	LRSSVVVGAVAAALC	SVM	POSITIVE	0.719887
517	XP_001463403.1	RKMSKIQHSFLTPAV	SVM	NEGATIVE	-0.373992
518	XP_001463403.1	RSSVVVGAVAAALCL	SVM	POSITIVE	0.394247
519	XP_001463403.1	AETLVVIIGGRRSSE	SVM	NEGATIVE	-0.256155
520	XP_001463403.1	ATVTGFFAETLVVII	SVM	NEGATIVE	-0.00868831
521	XP_001463403.1	GATAMLPIFRLNIDA	SVM	NEGATIVE	-0.106978
522	XP_001463403.1	QTTWAALAATVTGFF	SVM	NEGATIVE	-0.0129726
523	XP_001463403.1	SSVVVGAVAAALCLG	SVM	POSITIVE	0.523074
524	XP_001463403.1	SSYRVRAVCGAPICL	SVM	POSITIVE	0.441312
525	XP_001463403.1	ATAMLPIFRLNIDAL	SVM	NEGATIVE	-0.204632
526	XP_001463403.1	FHNMGFTGAEGWQTT	SVM	POSITIVE	0.0774168
527	XP_001463403.1	GAEGWQTTWAALAAT	SVM	POSITIVE	0.704522
528	XP_001463403.1	KDCSDLALAFQVAQV	SVM	POSITIVE	0.359575
529	XP_001463403.1	RSSYRVRAVCGAPIC	SVM	POSITIVE	0.67928
530	XP_001463403.1	SYRVRAVCGAPICLL	SVM	POSITIVE	0.367266
531	XP_001463403.1	AALAATVTGFFAETL	SVM	NEGATIVE	-0.473284
532	XP_001463403.1	ATAMLPIFRLNIDAL	SVM	NEGATIVE	-0.204632
533	XP_001463403.1	LALAFLCSVLHMSST	SVM	NEGATIVE	-0.0753828
534	XP_001463403.1	LLTVAIAAAGLNCYI	SVM	POSITIVE	0.757942
535	XP_001463403.1	LTLLRSSVVVGAVAA	SVM	POSITIVE	0.358527
536	XP_001463403.1	NIDALNSSITQSLWT	SVM	NEGATIVE	-0.318737
537	XP_001463403.1	RPSILLNRGLPLRKM	SVM	POSITIVE	0.835231
538	XP_001463403.1	SITQSLWTTDIYTPA	SVM	POSITIVE	0.104844
539	XP_001463403.1	SVLHMSSTFTRSSYR	SVM	NEGATIVE	-0.256714
540	XP_001463403.1	VCTLVGIGALALAFL	SVM	POSITIVE	0.275992
541	XP_001463403.1	EADIFATPLTKAAAT	SVM	POSITIVE	0.11689
542	XP_001463403.1	GRPSILLNRGLPLRK	SVM	POSITIVE	0.953876
543	XP_001463403.1	MGVIGRPSILLNRGL	SVM	POSITIVE	1.3524
544	XP_001463403.1	PIFRLNIDALNSSIT	SVM	POSITIVE	0.0527296
545	XP_001463403.1	READIFATPLTKAAA	SVM	NEGATIVE	-0.0696463
546	XP_001463403.1	SVVVGAVAAALCLGA	SVM	POSITIVE	0.519613
547	XP_001463403.1	YRVRAVCGAPICLLL	SVM	POSITIVE	0.291552
548	XP_001463403.1	AVAAALCLGATAMLP	SVM	NEGATIVE	-0.314403
549	XP_001463403.1	CLGATAMLPIFRLNI	SVM	POSITIVE	0.0609602
550	XP_001463403.1	ETLVVIIGGRRSSEA	SVM	NEGATIVE	-0.0943879
551	XP_001463403.1	IDALNSSITQSLWTT	SVM	NEGATIVE	-0.119536
552	XP_001463403.1	KFVKDCSDLALAFQV	SVM	POSITIVE	0.172343
553	XP_001463403.1	LPLRKMSKIQHSFLT	SVM	NEGATIVE	-0.466064
554	XP_001463403.1	PIFRLNIDALNSSIT	SVM	POSITIVE	0.0527296
555	XP_001463403.1	TAMLPIFRLNIDALN	SVM	NEGATIVE	-0.103606
556	XP_001463403.1	AALAATVTGFFAETL	SVM	NEGATIVE	-0.473284
557	XP_001463403.1	ALAFLCSVLHMSSTF	SVM	NEGATIVE	-0.637646
558	XP_001463403.1	ALALAFLCSVLHMSS	SVM	NEGATIVE	-0.022683
559	XP_001463403.1	APICLLLTVAIAAAG	SVM	POSITIVE	0.338942
560	XP_001463403.1	CGAPICLLLTVAIAA	SVM	POSITIVE	0.189344
561	XP_001463403.1	CSDLALAFQVAQVCT	SVM	POSITIVE	0.00979542
562	XP_001463403.1	CTLVGIGALALAFLC	SVM	POSITIVE	0.505004
563	XP_001463403.1	DCSDLALAFQVAQVC	SVM	POSITIVE	0.388489
564	XP_001463403.1	DLALAFQVAQVCTLV	SVM	POSITIVE	0.238676
565	XP_001463403.1	EADIFATPLTKAAAT	SVM	POSITIVE	0.11689
566	XP_001463403.1	GAPICLLLTVAIAAA	SVM	POSITIVE	0.323313
567	XP_001463403.1	LAATVTGFFAETLVV	SVM	NEGATIVE	-0.316444
568	XP_001463403.1	LALAFLCSVLHMSST	SVM	NEGATIVE	-0.0753828
569	XP_001463403.1	LALAFQVAQVCTLVG	SVM	POSITIVE	0.198721
570	XP_001463403.1	QHSFLTPAVNMKFAV	SVM	POSITIVE	0.090508
571	XP_001463403.1	SDLALAFQVAQVCTL	SVM	POSITIVE	0.0796912
572	XP_001463403.1	TLLRSSVVVGAVAAA	SVM	POSITIVE	0.483296
573	XP_001463403.1	AVAAALCLGATAMLP	SVM	NEGATIVE	-0.314403
574	XP_001463403.1	CSVLHMSSTFTRSSY	SVM	NEGATIVE	-0.335501
575	XP_001463403.1	CTLVGIGALALAFLC	SVM	POSITIVE	0.505004
576	XP_001463403.1	HLTLLRSSVVVGAVA	SVM	POSITIVE	0.0205523
577	XP_001463403.1	LVGIGALALAFLCSV	SVM	POSITIVE	0.566529
578	XP_001463403.1	NTHLTLLRSSVVVGA	SVM	POSITIVE	0.0680537
579	XP_001463403.1	READIFATPLTKAAA	SVM	NEGATIVE	-0.0696463
580	XP_001463403.1	SFLTPAVNMKFAVSR	SVM	POSITIVE	0.315342
581	XP_001463403.1	TGFFAETLVVIIGGR	SVM	NEGATIVE	-0.005193
582	XP_001463403.1	TLVGIGALALAFLCS	SVM	POSITIVE	0.307383
583	XP_001463403.1	VCTLVGIGALALAFL	SVM	POSITIVE	0.275992
584	XP_001463403.1	VGIGALALAFLCSVL	SVM	POSITIVE	0.445142
585	XP_001463403.1	IGRPSILLNRGLPLR	SVM	POSITIVE	1.14528
586	XP_001463403.1	ADIFATPLTKAAATG	SVM	NEGATIVE	-0.0544789
587	XP_001463403.1	AETLVVIIGGRRSSE	SVM	NEGATIVE	-0.256155
588	XP_001463403.1	ATVTGFFAETLVVII	SVM	NEGATIVE	-0.00868831
589	XP_001463403.1	DLALAFQVAQVCTLV	SVM	POSITIVE	0.238676
590	XP_001463403.1	GFFAETLVVIIGGRR	SVM	POSITIVE	0.0790418
591	XP_001463403.1	SREADIFATPLTKAA	SVM	NEGATIVE	-0.210946
592	XP_001463403.1	TGFFAETLVVIIGGR	SVM	NEGATIVE	-0.005193
593	XP_001463403.1	TVTGFFAETLVVIIG	SVM	NEGATIVE	-0.262355
594	XP_001463403.1	VSREADIFATPLTKA	SVM	NEGATIVE	-0.0746766
595	XP_001463403.1	VTGFFAETLVVIIGG	SVM	NEGATIVE	-0.391236
596	XP_001463403.1	VTGFFAETLVVIIGG	SVM	NEGATIVE	-0.391236
597	XP_001463403.1	AFLCSVLHMSSTFTR	SVM	NEGATIVE	-0.39397
598	XP_001463403.1	ALAFLCSVLHMSSTF	SVM	NEGATIVE	-0.637646
599	XP_001463403.1	CLGATAMLPIFRLNI	SVM	POSITIVE	0.0609602
600	XP_001463403.1	EADIFATPLTKAAAT	SVM	POSITIVE	0.11689
601	XP_001463403.1	KIQHSFLTPAVNMKF	SVM	NEGATIVE	-0.537396
602	XP_001463403.1	QVCTLVGIGALALAF	SVM	NEGATIVE	-0.0387057
603	XP_001463403.1	RLNIDALNSSITQSL	SVM	NEGATIVE	-0.618959
604	XP_001463403.1	SVLHMSSTFTRSSYR	SVM	NEGATIVE	-0.256714
605	XP_001463403.1	SVLHMSSTFTRSSYR	SVM	NEGATIVE	-0.256714
606	XP_001463403.1	AATVTGFFAETLVVI	SVM	NEGATIVE	-0.102282
607	XP_001463403.1	GRPSILLNRGLPLRK	SVM	POSITIVE	0.953876
608	XP_001463403.1	KDCSDLALAFQVAQV	SVM	POSITIVE	0.359575
609	XP_001463403.1	LNIDALNSSITQSLW	SVM	NEGATIVE	-0.494346
610	XP_001463403.1	LRSSVVVGAVAAALC	SVM	POSITIVE	0.719887
611	XP_001463403.1	SSITQSLWTTDIYTP	SVM	NEGATIVE	-0.204348
612	XP_001463403.1	VAIAAAGLNCYIMRA	SVM	POSITIVE	0.334276
613	XP_001463403.1	AIAAAGLNCYIMRAM	SVM	POSITIVE	0.0141555
614	XP_001463403.1	APICLLLTVAIAAAG	SVM	POSITIVE	0.338942
615	XP_001463403.1	FAVSREADIFATPLT	SVM	POSITIVE	0.0572293
616	XP_001463403.1	IFATPLTKAAATGST	SVM	NEGATIVE	-0.277402
617	XP_001463403.1	LVGIGALALAFLCSV	SVM	POSITIVE	0.566529
618	XP_001463403.1	PLRKMSKIQHSFLTP	SVM	NEGATIVE	-0.658823
619	XP_001463403.1	TRSSYRVRAVCGAPI	SVM	POSITIVE	0.556197
620	XP_001463403.1	CSVLHMSSTFTRSSY	SVM	NEGATIVE	-0.335501
621	XP_001463403.1	IAAAGLNCYIMRAMY	SVM	POSITIVE	0.247831
622	XP_001463403.1	ILLNRGLPLRKMSKI	SVM	NEGATIVE	-0.269948
623	XP_001463403.1	LTLLRSSVVVGAVAA	SVM	POSITIVE	0.358527
624	XP_001463403.1	MLPIFRLNIDALNSS	SVM	NEGATIVE	-0.132427
625	XP_001463403.1	SDLALAFQVAQVCTL	SVM	POSITIVE	0.0796912
626	XP_001463403.1	TKAAATGSTGGLFGD	SVM	NEGATIVE	-0.0988679
627	XP_001463403.1	TLVVIIGGRRSSEAG	SVM	POSITIVE	0.00278677
628	XP_001463403.1	TQSAMGVIGRPSILL	SVM	POSITIVE	1.136
629	XP_001463403.1	VIGRPSILLNRGLPL	SVM	POSITIVE	1.05111
630	XP_001463403.1	AQVCTLVGIGALALA	SVM	NEGATIVE	-0.0620878
631	XP_001463403.1	AQVCTLVGIGALALA	SVM	NEGATIVE	-0.0620878
632	XP_001463403.1	CTLVGIGALALAFLC	SVM	POSITIVE	0.505004
633	XP_001463403.1	IQHSFLTPAVNMKFA	SVM	NEGATIVE	-0.351742
634	XP_001463403.1	LRKMSKIQHSFLTPA	SVM	NEGATIVE	-0.365767
635	XP_001463403.1	PAVNMKFAVSREADI	SVM	POSITIVE	0.34542
636	XP_001463403.1	QSAMGVIGRPSILLN	SVM	POSITIVE	1.19118
637	XP_001463403.1	QVCTLVGIGALALAF	SVM	NEGATIVE	-0.0387057
638	XP_001463403.1	TLVGIGALALAFLCS	SVM	POSITIVE	0.307383
639	XP_001463403.1	VAQVCTLVGIGALAL	SVM	POSITIVE	0.0154985
640	XP_001463403.1	VCTLVGIGALALAFL	SVM	POSITIVE	0.275992
641	XP_001463403.1	VLHMSSTFTRSSYRV	SVM	NEGATIVE	-0.281711
642	XP_001463403.1	AATVTGFFAETLVVI	SVM	NEGATIVE	-0.102282
643	XP_001463403.1	AVSREADIFATPLTK	SVM	NEGATIVE	-0.254429
644	XP_001463403.1	CLLLTVAIAAAGLNC	SVM	POSITIVE	0.71086
645	XP_001463403.1	DLALAFQVAQVCTLV	SVM	POSITIVE	0.238676
646	XP_001463403.1	GALALAFLCSVLHMS	SVM	NEGATIVE	-0.00627303
647	XP_001463403.1	GATAMLPIFRLNIDA	SVM	NEGATIVE	-0.106978
648	XP_001463403.1	LAATVTGFFAETLVV	SVM	NEGATIVE	-0.316444
649	XP_001463403.1	LLRSSVVVGAVAAAL	SVM	POSITIVE	0.497484
650	XP_001463403.1	LVGIGALALAFLCSV	SVM	POSITIVE	0.566529
651	XP_001463403.1	SAMGVIGRPSILLNR	SVM	POSITIVE	1.27629
652	XP_001463403.1	TAMLPIFRLNIDALN	SVM	NEGATIVE	-0.103606
653	XP_001463403.1	THLTLLRSSVVVGAV	SVM	POSITIVE	0.0189236
654	XP_001463403.1	TLVGIGALALAFLCS	SVM	POSITIVE	0.307383
655	XP_001463403.1	FAETLVVIIGGRRSS	SVM	NEGATIVE	-0.127373
656	XP_001463403.1	FFAETLVVIIGGRRS	SVM	NEGATIVE	-0.000240595
657	XP_001463403.1	FLCSVLHMSSTFTRS	SVM	NEGATIVE	-0.402644
658	XP_001463403.1	LALAFQVAQVCTLVG	SVM	POSITIVE	0.198721
659	XP_001463403.1	LNIDALNSSITQSLW	SVM	NEGATIVE	-0.494346
660	XP_001463403.1	VAQVCTLVGIGALAL	SVM	POSITIVE	0.0154985
661	XP_001463403.1	HSFLTPAVNMKFAVS	SVM	POSITIVE	0.0552758
662	XP_001463403.1	APICLLLTVAIAAAG	SVM	POSITIVE	0.338942
663	XP_001463403.1	CSDLALAFQVAQVCT	SVM	POSITIVE	0.00979542
664	XP_001463403.1	DIFATPLTKAAATGS	SVM	POSITIVE	0.0459427
665	XP_001463403.1	FVKDCSDLALAFQVA	SVM	NEGATIVE	-0.189925
666	XP_001463403.1	GAPICLLLTVAIAAA	SVM	POSITIVE	0.323313
667	XP_001463403.1	ICLLLTVAIAAAGLN	SVM	POSITIVE	0.573213
668	XP_001463403.1	ITQSLWTTDIYTPAG	SVM	NEGATIVE	-0.140047
669	XP_001463403.1	LLLTVAIAAAGLNCY	SVM	POSITIVE	0.865213
670	XP_001463403.1	LTLLRSSVVVGAVAA	SVM	POSITIVE	0.358527
671	XP_001463403.1	PICLLLTVAIAAAGL	SVM	POSITIVE	0.785573
672	XP_001463403.1	READIFATPLTKAAA	SVM	NEGATIVE	-0.0696463
673	XP_001463403.1	RSSVVVGAVAAALCL	SVM	POSITIVE	0.394247
674	XP_001463403.1	RSSVVVGAVAAALCL	SVM	POSITIVE	0.394247
675	XP_001463403.1	VCGAPICLLLTVAIA	SVM	POSITIVE	0.307806
676	XP_001463403.1	AMLPIFRLNIDALNS	SVM	NEGATIVE	-0.143632
677	XP_001463403.1	CGAPICLLLTVAIAA	SVM	POSITIVE	0.189344
678	XP_001463403.1	FFAETLVVIIGGRRS	SVM	NEGATIVE	-0.000240595
679	XP_001463403.1	HLTLLRSSVVVGAVA	SVM	POSITIVE	0.0205523
680	XP_001463403.1	NTHLTLLRSSVVVGA	SVM	POSITIVE	0.0680537
681	XP_001463403.1	PIFRLNIDALNSSIT	SVM	POSITIVE	0.0527296
682	XP_001463403.1	QHSFLTPAVNMKFAV	SVM	POSITIVE	0.090508
683	XP_001463403.1	QTTWAALAATVTGFF	SVM	NEGATIVE	-0.0129726
684	XP_001463403.1	RPSILLNRGLPLRKM	SVM	POSITIVE	0.835231
685	XP_001463403.1	SSVVVGAVAAALCLG	SVM	POSITIVE	0.523074
686	XP_001463403.1	WAALAATVTGFFAET	SVM	NEGATIVE	-0.265315
687	XP_001463403.1	ALAFLCSVLHMSSTF	SVM	NEGATIVE	-0.637646
688	XP_001463403.1	AMLPIFRLNIDALNS	SVM	NEGATIVE	-0.143632
689	XP_001463403.1	AMLPIFRLNIDALNS	SVM	NEGATIVE	-0.143632
690	XP_001463403.1	FATPLTKAAATGSTG	SVM	NEGATIVE	-0.098903
691	XP_001463403.1	HLTLLRSSVVVGAVA	SVM	POSITIVE	0.0205523
692	XP_001463403.1	HSFLTPAVNMKFAVS	SVM	POSITIVE	0.0552758
693	XP_001463403.1	IFATPLTKAAATGST	SVM	NEGATIVE	-0.277402
694	XP_001463403.1	IFRLNIDALNSSITQ	SVM	NEGATIVE	-0.310429
695	XP_001463403.1	LLRSSVVVGAVAAAL	SVM	POSITIVE	0.497484
696	XP_001463403.1	SFLTPAVNMKFAVSR	SVM	POSITIVE	0.315342
697	XP_001463403.1	TAMLPIFRLNIDALN	SVM	NEGATIVE	-0.103606
698	XP_001463403.1	TFTRSSYRVRAVCGA	SVM	POSITIVE	0.387905
699	XP_001463403.1	MLPIFRLNIDALNSS	SVM	NEGATIVE	-0.132427
700	XP_001463403.1	ALAFQVAQVCTLVGI	SVM	POSITIVE	0.349489
701	XP_001463403.1	AVCGAPICLLLTVAI	SVM	NEGATIVE	-0.105312
702	XP_001463403.1	EADIFATPLTKAAAT	SVM	POSITIVE	0.11689
703	XP_001463403.1	FAETLVVIIGGRRSS	SVM	NEGATIVE	-0.127373
704	XP_001463403.1	GNTHLTLLRSSVVVG	SVM	NEGATIVE	-0.107859
705	XP_001463403.1	IFRLNIDALNSSITQ	SVM	NEGATIVE	-0.310429
706	XP_001463403.1	LRSSVVVGAVAAALC	SVM	POSITIVE	0.719887
707	XP_001463403.1	READIFATPLTKAAA	SVM	NEGATIVE	-0.0696463
708	XP_001463403.1	SGNTHLTLLRSSVVV	SVM	NEGATIVE	-0.29405
709	XP_001463403.1	TQSAMGVIGRPSILL	SVM	POSITIVE	1.136
710	XP_001463403.1	VCGAPICLLLTVAIA	SVM	POSITIVE	0.307806
711	XP_001463403.1	ADIFATPLTKAAATG	SVM	NEGATIVE	-0.0544789
712	XP_001463403.1	AMLPIFRLNIDALNS	SVM	NEGATIVE	-0.143632
713	XP_001463403.1	AMLPIFRLNIDALNS	SVM	NEGATIVE	-0.143632
714	XP_001463403.1	CLGATAMLPIFRLNI	SVM	POSITIVE	0.0609602
715	XP_001463403.1	FRLNIDALNSSITQS	SVM	NEGATIVE	-0.275523
716	XP_001463403.1	GAEGWQTTWAALAAT	SVM	POSITIVE	0.704522
717	XP_001463403.1	PIFRLNIDALNSSIT	SVM	POSITIVE	0.0527296
718	XP_001463403.1	RSSVVVGAVAAALCL	SVM	POSITIVE	0.394247
719	XP_001463403.1	SVVVGAVAAALCLGA	SVM	POSITIVE	0.519613
720	XP_001463403.1	SYRVRAVCGAPICLL	SVM	POSITIVE	0.367266
721	XP_001463403.1	WAALAATVTGFFAET	SVM	NEGATIVE	-0.265315
722	XP_001463403.1	AAALCLGATAMLPIF	SVM	NEGATIVE	-0.310826
723	XP_001463403.1	AALCLGATAMLPIFR	SVM	POSITIVE	0.0898146
724	XP_001463403.1	ALCLGATAMLPIFRL	SVM	POSITIVE	0.236065
725	XP_001463403.1	AVNMKFAVSREADIF	SVM	NEGATIVE	-0.0672057
726	XP_001463403.1	CLLLTVAIAAAGLNC	SVM	POSITIVE	0.71086
727	XP_001463403.1	LCLGATAMLPIFRLN	SVM	POSITIVE	0.0668748
728	XP_001463403.1	LLLTVAIAAAGLNCY	SVM	POSITIVE	0.865213
729	XP_001463403.1	RKMSKIQHSFLTPAV	SVM	NEGATIVE	-0.373992
730	XP_001463403.1	SSEAGLDESAVALLQ	SVM	POSITIVE	0.313552
731	XP_001463403.1	SSVVVGAVAAALCLG	SVM	POSITIVE	0.523074
732	XP_001463403.1	STFTRSSYRVRAVCG	SVM	POSITIVE	0.317622
733	XP_001463403.1	SVVVGAVAAALCLGA	SVM	POSITIVE	0.519613
734	XP_001463403.1	SYRVRAVCGAPICLL	SVM	POSITIVE	0.367266
735	XP_001463403.1	TAMLPIFRLNIDALN	SVM	NEGATIVE	-0.103606
736	XP_001463403.1	THLTLLRSSVVVGAV	SVM	POSITIVE	0.0189236
737	XP_001463403.1	VAAALCLGATAMLPI	SVM	NEGATIVE	-0.0192854
738	XP_001463403.1	VVVGAVAAALCLGAT	SVM	POSITIVE	0.459704
739	XP_001463403.1	AAALCLGATAMLPIF	SVM	NEGATIVE	-0.310826
740	XP_001463403.1	AMGVIGRPSILLNRG	SVM	POSITIVE	1.00678
741	XP_001463403.1	APICLLLTVAIAAAG	SVM	POSITIVE	0.338942
742	XP_001463403.1	ATPLTKAAATGSTGG	SVM	NEGATIVE	-0.0891436
743	XP_001463403.1	AVCGAPICLLLTVAI	SVM	NEGATIVE	-0.105312
744	XP_001463403.1	CGAPICLLLTVAIAA	SVM	POSITIVE	0.189344
745	XP_001463403.1	GAPICLLLTVAIAAA	SVM	POSITIVE	0.323313
746	XP_001463403.1	GLPLRKMSKIQHSFL	SVM	NEGATIVE	-0.31391
747	XP_001463403.1	GVIGRPSILLNRGLP	SVM	POSITIVE	0.855978
748	XP_001463403.1	ICLLLTVAIAAAGLN	SVM	POSITIVE	0.573213
749	XP_001463403.1	KFAVSREADIFATPL	SVM	NEGATIVE	-0.035557
750	XP_001463403.1	LAFLCSVLHMSSTFT	SVM	NEGATIVE	-0.427338
751	XP_001463403.1	PICLLLTVAIAAAGL	SVM	POSITIVE	0.785573
752	XP_001463403.1	SFLTPAVNMKFAVSR	SVM	POSITIVE	0.315342
753	XP_001463403.1	SSVVVGAVAAALCLG	SVM	POSITIVE	0.523074
754	XP_001463403.1	TWAALAATVTGFFAE	SVM	POSITIVE	0.170007
755	XP_001463403.1	VAAALCLGATAMLPI	SVM	NEGATIVE	-0.0192854
756	XP_001463403.1	VCGAPICLLLTVAIA	SVM	POSITIVE	0.307806
757	XP_001463403.1	CSVLHMSSTFTRSSY	SVM	NEGATIVE	-0.335501
758	XP_001463403.1	ICLLLTVAIAAAGLN	SVM	POSITIVE	0.573213
759	XP_001463403.1	IQHSFLTPAVNMKFA	SVM	NEGATIVE	-0.351742
760	XP_001463403.1	KIQHSFLTPAVNMKF	SVM	NEGATIVE	-0.537396
761	XP_001463403.1	LCSVLHMSSTFTRSS	SVM	NEGATIVE	-0.399192
762	XP_001463403.1	NTHLTLLRSSVVVGA	SVM	POSITIVE	0.0680537
763	XP_001463403.1	PICLLLTVAIAAAGL	SVM	POSITIVE	0.785573
764	XP_001463403.1	RPSILLNRGLPLRKM	SVM	POSITIVE	0.835231
765	XP_001463403.1	SDLALAFQVAQVCTL	SVM	POSITIVE	0.0796912
766	XP_001463403.1	SREADIFATPLTKAA	SVM	NEGATIVE	-0.210946
767	XP_001463403.1	STFTRSSYRVRAVCG	SVM	POSITIVE	0.317622
768	XP_001463403.1	TPLTKAAATGSTGGL	SVM	POSITIVE	0.211266
769	XP_001463403.1	VAAALCLGATAMLPI	SVM	NEGATIVE	-0.0192854
770	XP_001463403.1	VNMKFAVSREADIFA	SVM	NEGATIVE	-0.0438576
771	XP_001463403.1	VSGNTHLTLLRSSVV	SVM	NEGATIVE	-0.399595
772	XP_001463403.1	YRVRAVCGAPICLLL	SVM	POSITIVE	0.291552
773	XP_001463403.1	ADIFATPLTKAAATG	SVM	NEGATIVE	-0.0544789
774	XP_001463403.1	DALNSSITQSLWTTD	SVM	NEGATIVE	-0.109636
775	XP_001463403.1	GAVAAALCLGATAML	SVM	NEGATIVE	-0.0745357
776	XP_001463403.1	GNTHLTLLRSSVVVG	SVM	NEGATIVE	-0.107859
777	XP_001463403.1	KFVKDCSDLALAFQV	SVM	POSITIVE	0.172343
778	XP_001463403.1	LALAFQVAQVCTLVG	SVM	POSITIVE	0.198721
779	XP_001463403.1	LGATAMLPIFRLNID	SVM	POSITIVE	0.111277
780	XP_001463403.1	LPIFRLNIDALNSSI	SVM	NEGATIVE	-0.141988
781	XP_001463403.1	MEATQSAMGVIGRPS	SVM	POSITIVE	0.89814
782	XP_001463403.1	SEAGLDESAVALLQG	SVM	POSITIVE	0.109
783	XP_001463403.1	SVLHMSSTFTRSSYR	SVM	NEGATIVE	-0.256714
784	XP_001463403.1	TLVVIIGGRRSSEAG	SVM	POSITIVE	0.00278677
785	XP_001463403.1	VVVGAVAAALCLGAT	SVM	POSITIVE	0.459704
786	XP_001463403.1	EATQSAMGVIGRPSI	SVM	POSITIVE	0.87565
787	XP_001463403.1	ESAVALLQGEDERLL	SVM	NEGATIVE	-0.0269081
788	XP_001463403.1	ICLLLTVAIAAAGLN	SVM	POSITIVE	0.573213
789	XP_001463403.1	LGATAMLPIFRLNID	SVM	POSITIVE	0.111277
790	XP_001463403.1	RAVCGAPICLLLTVA	SVM	POSITIVE	0.194647
791	XP_001463403.1	TTWAALAATVTGFFA	SVM	NEGATIVE	-0.126109
792	XP_001463403.1	AAAGLNCYIMRAMYE	SVM	NEGATIVE	-0.115434
793	XP_001463403.1	CSVLHMSSTFTRSSY	SVM	NEGATIVE	-0.335501
794	XP_001463403.1	IGALALAFLCSVLHM	SVM	NEGATIVE	-0.0343147
795	XP_001463403.1	IGRPSILLNRGLPLR	SVM	POSITIVE	1.14528
796	XP_001463403.1	SSYRVRAVCGAPICL	SVM	POSITIVE	0.441312
797	XP_001463403.1	VRAVCGAPICLLLTV	SVM	POSITIVE	0.238065
798	XP_001463403.1	ADIFATPLTKAAATG	SVM	NEGATIVE	-0.0544789
799	XP_001463403.1	CLGATAMLPIFRLNI	SVM	POSITIVE	0.0609602
800	XP_001463403.1	GLDESAVALLQGEDE	SVM	POSITIVE	0.147434
801	XP_001463403.1	GRPSILLNRGLPLRK	SVM	POSITIVE	0.953876
802	XP_001463403.1	IQHSFLTPAVNMKFA	SVM	NEGATIVE	-0.351742
803	XP_001463403.1	KFVKDCSDLALAFQV	SVM	POSITIVE	0.172343
804	XP_001463403.1	LCSVLHMSSTFTRSS	SVM	NEGATIVE	-0.399192
805	XP_001463403.1	LPIFRLNIDALNSSI	SVM	NEGATIVE	-0.141988
806	XP_001463403.1	MEATQSAMGVIGRPS	SVM	POSITIVE	0.89814
807	XP_001463403.1	NMKFAVSREADIFAT	SVM	POSITIVE	0.0134297
808	XP_001463403.1	NMKFAVSREADIFAT	SVM	POSITIVE	0.0134297
809	XP_001463403.1	PICLLLTVAIAAAGL	SVM	POSITIVE	0.785573
810	XP_001463403.1	QTTWAALAATVTGFF	SVM	NEGATIVE	-0.0129726
811	XP_001463403.1	SSYRVRAVCGAPICL	SVM	POSITIVE	0.441312
812	XP_001463403.1	VIGRPSILLNRGLPL	SVM	POSITIVE	1.05111
813	XP_001463403.1	ALAFQVAQVCTLVGI	SVM	POSITIVE	0.349489
814	XP_001463403.1	ATAMLPIFRLNIDAL	SVM	NEGATIVE	-0.204632
815	XP_001463403.1	AVAAALCLGATAMLP	SVM	NEGATIVE	-0.314403
816	XP_001463403.1	AVNMKFAVSREADIF	SVM	NEGATIVE	-0.0672057
817	XP_001463403.1	ICLLLTVAIAAAGLN	SVM	POSITIVE	0.573213
818	XP_001463403.1	LAFLCSVLHMSSTFT	SVM	NEGATIVE	-0.427338
819	XP_001463403.1	PICLLLTVAIAAAGL	SVM	POSITIVE	0.785573
820	XP_001463403.1	SDLALAFQVAQVCTL	SVM	POSITIVE	0.0796912
821	XP_001463403.1	SVVVGAVAAALCLGA	SVM	POSITIVE	0.519613
822	XP_001463403.1	TGAEGWQTTWAALAA	SVM	POSITIVE	0.521107
823	XP_001463403.1	VNMKFAVSREADIFA	SVM	NEGATIVE	-0.0438576
824	XP_001463403.1	AEGWQTTWAALAATV	SVM	POSITIVE	0.694794
825	XP_001463403.1	KMSKIQHSFLTPAVN	SVM	NEGATIVE	-0.494772
826	XP_001463403.1	LVVIIGGRRSSEAGL	SVM	POSITIVE	0.367691
827	XP_001463403.1	MLPIFRLNIDALNSS	SVM	NEGATIVE	-0.132427
828	XP_001463403.1	MLPIFRLNIDALNSS	SVM	NEGATIVE	-0.132427
829	XP_001463403.1	RLNIDALNSSITQSL	SVM	NEGATIVE	-0.618959
830	XP_001463403.1	RSSYRVRAVCGAPIC	SVM	POSITIVE	0.67928
831	XP_001463403.1	GALALAFLCSVLHMS	SVM	NEGATIVE	-0.00627303
832	XP_001463403.1	GIGALALAFLCSVLH	SVM	POSITIVE	0.176427
833	XP_001463403.1	GNTHLTLLRSSVVVG	SVM	NEGATIVE	-0.107859
834	XP_001463403.1	IFRLNIDALNSSITQ	SVM	NEGATIVE	-0.310429
835	XP_001463403.1	IGALALAFLCSVLHM	SVM	NEGATIVE	-0.0343147
836	XP_001463403.1	KIQHSFLTPAVNMKF	SVM	NEGATIVE	-0.537396
837	XP_001463403.1	KMSKIQHSFLTPAVN	SVM	NEGATIVE	-0.494772
838	XP_001463403.1	LVGIGALALAFLCSV	SVM	POSITIVE	0.566529
839	XP_001463403.1	MKFAVSREADIFATP	SVM	NEGATIVE	-0.121463
840	XP_001463403.1	QVAQVCTLVGIGALA	SVM	POSITIVE	0.123737
841	XP_001463403.1	VGIGALALAFLCSVL	SVM	POSITIVE	0.445142
842	XP_001463403.1	QHSFLTPAVNMKFAV	SVM	POSITIVE	0.090508
843	XP_001463403.1	EADIFATPLTKAAAT	SVM	POSITIVE	0.11689
844	XP_001463403.1	FLTPAVNMKFAVSRE	SVM	POSITIVE	0.106386
845	XP_001463403.1	GRPSILLNRGLPLRK	SVM	POSITIVE	0.953876
846	XP_001463403.1	LLNRGLPLRKMSKIQ	SVM	NEGATIVE	-0.451053
847	XP_001463403.1	MLPIFRLNIDALNSS	SVM	NEGATIVE	-0.132427
848	XP_001463403.1	PAVNMKFAVSREADI	SVM	POSITIVE	0.34542
849	XP_001463403.1	QTTWAALAATVTGFF	SVM	NEGATIVE	-0.0129726
850	XP_001463403.1	IFRLNIDALNSSITQ	SVM	NEGATIVE	-0.310429
851	XP_001463403.1	LAFLCSVLHMSSTFT	SVM	NEGATIVE	-0.427338
852	XP_001463403.1	APICLLLTVAIAAAG	SVM	POSITIVE	0.338942
853	XP_001463403.1	APICLLLTVAIAAAG	SVM	POSITIVE	0.338942
854	XP_001463403.1	AVCGAPICLLLTVAI	SVM	NEGATIVE	-0.105312
855	XP_001463403.1	AVNMKFAVSREADIF	SVM	NEGATIVE	-0.0672057
856	XP_001463403.1	CGAPICLLLTVAIAA	SVM	POSITIVE	0.189344
857	XP_001463403.1	ETLVVIIGGRRSSEA	SVM	NEGATIVE	-0.0943879
858	XP_001463403.1	GAPICLLLTVAIAAA	SVM	POSITIVE	0.323313
859	XP_001463403.1	HLTLLRSSVVVGAVA	SVM	POSITIVE	0.0205523
860	XP_001463403.1	MSKIQHSFLTPAVNM	SVM	NEGATIVE	-0.664274
861	XP_001463403.1	TPAVNMKFAVSREAD	SVM	POSITIVE	0.318249
862	XP_001463403.1	VCGAPICLLLTVAIA	SVM	POSITIVE	0.307806
863	XP_001463403.1	VIGRPSILLNRGLPL	SVM	POSITIVE	1.05111
864	XP_001463417.1	DALEFWRDPWGMESM	SVM	NEGATIVE	-0.096799
865	XP_001463417.1	PDALEFWRDPWGMES	SVM	POSITIVE	0.0775581
866	XP_001463417.1	HPDALEFWRDPWGME	SVM	POSITIVE	0.374933
867	XP_001463417.1	SPFRMMEAMQYHMHK	SVM	NEGATIVE	-0.162205
868	XP_001463417.1	ESPFRMMEAMQYHMH	SVM	NEGATIVE	-0.33257
869	XP_001463417.1	SHPDALEFWRDPWGM	SVM	POSITIVE	0.113503
870	XP_001463417.1	PESPFRMMEAMQYHM	SVM	NEGATIVE	-0.129564
871	XP_001463417.1	PFRMMEAMQYHMHKQ	SVM	NEGATIVE	-0.0514722
872	XP_001463417.1	GPESPFRMMEAMQYH	SVM	NEGATIVE	-0.270526
873	XP_001463417.1	NRHNNGNAFVQSAQF	SVM	NEGATIVE	-0.319319
874	XP_001463417.1	RHNNGNAFVQSAQFT	SVM	NEGATIVE	-0.178792
875	XP_001463417.1	ALEFWRDPWGMESMM	SVM	NEGATIVE	-0.0912223
876	XP_001463417.1	FNRHNNGNAFVQSAQ	SVM	NEGATIVE	-0.391531
877	XP_001463417.1	HNNGNAFVQSAQFTY	SVM	NEGATIVE	-0.0445378
878	XP_001463417.1	ERRMRVDPRTHTKSL	SVM	NEGATIVE	-0.209336
879	XP_001463417.1	ESPFRMMEAMQYHMH	SVM	NEGATIVE	-0.33257
880	XP_001463417.1	FRMMEAMQYHMHKQR	SVM	NEGATIVE	-0.0370732
881	XP_001463417.1	PESPFRMMEAMQYHM	SVM	NEGATIVE	-0.129564
882	XP_001463417.1	PVERRMRVDPRTHTK	SVM	NEGATIVE	-0.187722
883	XP_001463417.1	RRMRVDPRTHTKSLY	SVM	NEGATIVE	-0.00773731
884	XP_001463417.1	SPFRMMEAMQYHMHK	SVM	NEGATIVE	-0.162205
885	XP_001463417.1	VERRMRVDPRTHTKS	SVM	NEGATIVE	-0.0738318
886	XP_001463417.1	GPESPFRMMEAMQYH	SVM	NEGATIVE	-0.270526
887	XP_001463417.1	PESPFRMMEAMQYHM	SVM	NEGATIVE	-0.129564
888	XP_001463417.1	RAAMFGGVDPFARFM	SVM	NEGATIVE	-0.110661
889	XP_001463417.1	ESPFRMMEAMQYHMH	SVM	NEGATIVE	-0.33257
890	XP_001463417.1	GGPESPFRMMEAMQY	SVM	NEGATIVE	-0.119634
891	XP_001463417.1	GSEMYASYYNSNDDP	SVM	NEGATIVE	-0.519365
892	XP_001463417.1	QRAAMFGGVDPFARF	SVM	NEGATIVE	-0.0636316
893	XP_001463417.1	SEMYASYYNSNDDPT	SVM	NEGATIVE	-0.129549
894	XP_001463417.1	KQRAAMFGGVDPFAR	SVM	POSITIVE	0.170001
895	XP_001463417.1	SSHPDALEFWRDPWG	SVM	NEGATIVE	-0.040276
896	XP_001463417.1	EMYASYYNSNDDPTF	SVM	NEGATIVE	-0.328679
897	XP_001463417.1	GNAFVQSAQFTYVSH	SVM	NEGATIVE	-0.415647
898	XP_001463417.1	SPFRMMEAMQYHMHK	SVM	NEGATIVE	-0.162205
899	XP_001463417.1	SPVERRMRVDPRTHT	SVM	NEGATIVE	-0.238219
900	XP_001463417.1	NGNAFVQSAQFTYVS	SVM	NEGATIVE	-0.115536
901	XP_001463417.1	DGSEMYASYYNSNDD	SVM	NEGATIVE	-0.233247
902	XP_001463417.1	ESPFRMMEAMQYHMH	SVM	NEGATIVE	-0.33257
903	XP_001463417.1	NGNAFVQSAQFTYVS	SVM	NEGATIVE	-0.115536
904	XP_001463417.1	PESPFRMMEAMQYHM	SVM	NEGATIVE	-0.129564
905	XP_001463417.1	PFRMMEAMQYHMHKQ	SVM	NEGATIVE	-0.0514722
906	XP_001463417.1	SPFRMMEAMQYHMHK	SVM	NEGATIVE	-0.162205
907	XP_001463417.1	GGPESPFRMMEAMQY	SVM	NEGATIVE	-0.119634
908	XP_001463417.1	GNAFVQSAQFTYVSH	SVM	NEGATIVE	-0.415647
909	XP_001463417.1	GPESPFRMMEAMQYH	SVM	NEGATIVE	-0.270526
910	XP_001463417.1	NNGNAFVQSAQFTYV	SVM	POSITIVE	0.0242947
911	XP_001463417.1	NAFVQSAQFTYVSHG	SVM	NEGATIVE	-0.153271
912	XP_001463417.1	RFNRHNNGNAFVQSA	SVM	NEGATIVE	-0.494962
913	XP_001463417.1	NAFVQSAQFTYVSHG	SVM	NEGATIVE	-0.153271
914	XP_001463417.1	RMRVDPRTHTKSLYQ	SVM	POSITIVE	0.0489703
915	XP_001463417.1	ERFNRHNNGNAFVQS	SVM	NEGATIVE	-0.675246
916	XP_001463417.1	QERFNRHNNGNAFVQ	SVM	NEGATIVE	-0.834809
917	XP_001463417.1	FQERFNRHNNGNAFV	SVM	NEGATIVE	-0.511375
918	XP_001463417.1	GGPESPFRMMEAMQY	SVM	NEGATIVE	-0.119634
919	XP_001463417.1	NAFVQSAQFTYVSHG	SVM	NEGATIVE	-0.153271
920	XP_001463417.1	NGNAFVQSAQFTYVS	SVM	NEGATIVE	-0.115536
921	XP_001463417.1	NNGNAFVQSAQFTYV	SVM	POSITIVE	0.0242947
922	XP_001463417.1	QERFNRHNNGNAFVQ	SVM	NEGATIVE	-0.834809
923	XP_001463417.1	ERFNRHNNGNAFVQS	SVM	NEGATIVE	-0.675246
924	XP_001463417.1	GNAFVQSAQFTYVSH	SVM	NEGATIVE	-0.415647
925	XP_001463417.1	NNGNAFVQSAQFTYV	SVM	POSITIVE	0.0242947
926	XP_001463417.1	RFNRHNNGNAFVQSA	SVM	NEGATIVE	-0.494962
927	XP_001463417.1	ESPFRMMEAMQYHMH	SVM	NEGATIVE	-0.33257
928	XP_001463417.1	ESPFRMMEAMQYHMH	SVM	NEGATIVE	-0.33257
929	XP_001463417.1	FQERFNRHNNGNAFV	SVM	NEGATIVE	-0.511375
930	XP_001463417.1	GPESPFRMMEAMQYH	SVM	NEGATIVE	-0.270526
931	XP_001463417.1	AFVQSAQFTYVSHGC	SVM	POSITIVE	0.168172
932	XP_001463417.1	PESPFRMMEAMQYHM	SVM	NEGATIVE	-0.129564
933	XP_001463417.1	RFNRHNNGNAFVQSA	SVM	NEGATIVE	-0.494962
934	XP_001463417.1	SPFRMMEAMQYHMHK	SVM	NEGATIVE	-0.162205
935	XP_001463417.1	PESPFRMMEAMQYHM	SVM	NEGATIVE	-0.129564
936	XP_001463417.1	SPFRMMEAMQYHMHK	SVM	NEGATIVE	-0.162205
937	XP_001463417.1	AFVQSAQFTYVSHGC	SVM	POSITIVE	0.168172
938	XP_001463417.1	ESPFRMMEAMQYHMH	SVM	NEGATIVE	-0.33257
939	XP_001463417.1	NNGNAFVQSAQFTYV	SVM	POSITIVE	0.0242947
940	XP_001463417.1	EAMQYHMHKQRAAMF	SVM	NEGATIVE	-0.479747
941	XP_001463417.1	PESPFRMMEAMQYHM	SVM	NEGATIVE	-0.129564
942	XP_001463417.1	SPFRMMEAMQYHMHK	SVM	NEGATIVE	-0.162205
943	XP_001463417.1	ESPFRMMEAMQYHMH	SVM	NEGATIVE	-0.33257
944	XP_001463417.1	GPESPFRMMEAMQYH	SVM	NEGATIVE	-0.270526
945	XP_001463417.1	LEFWRDPWGMESMMA	SVM	POSITIVE	0.0491504
946	XP_001463417.1	GPESPFRMMEAMQYH	SVM	NEGATIVE	-0.270526
947	XP_001463417.1	AFVQSAQFTYVSHGC	SVM	POSITIVE	0.168172
948	XP_001463417.1	GPESPFRMMEAMQYH	SVM	NEGATIVE	-0.270526
949	XP_001463417.1	PESPFRMMEAMQYHM	SVM	NEGATIVE	-0.129564
950	XP_001463417.1	PFRMMEAMQYHMHKQ	SVM	NEGATIVE	-0.0514722
951	XP_001463417.1	AMQYHMHKQRAAMFG	SVM	NEGATIVE	-0.390211
952	XP_001463417.1	EAMQYHMHKQRAAMF	SVM	NEGATIVE	-0.479747
953	XP_001463417.1	PFRMMEAMQYHMHKQ	SVM	NEGATIVE	-0.0514722
954	XP_001463417.1	SPFRMMEAMQYHMHK	SVM	NEGATIVE	-0.162205
955	XP_001463417.1	FNRHNNGNAFVQSAQ	SVM	NEGATIVE	-0.391531
956	XP_001463417.1	GGPESPFRMMEAMQY	SVM	NEGATIVE	-0.119634
957	XP_001463417.1	SPFRMMEAMQYHMHK	SVM	NEGATIVE	-0.162205
958	XP_001463417.1	TFQERFNRHNNGNAF	SVM	NEGATIVE	-0.855038
959	XP_001463417.1	NRHNNGNAFVQSAQF	SVM	NEGATIVE	-0.319319
960	XP_001463417.1	NGNAFVQSAQFTYVS	SVM	NEGATIVE	-0.115536
961	XP_001463417.1	PDGSEMYASYYNSND	SVM	NEGATIVE	-0.270168
962	XP_001463417.1	MEAMQYHMHKQRAAM	SVM	NEGATIVE	-0.116009
963	XP_001463417.1	MQYHMHKQRAAMFGG	SVM	NEGATIVE	-0.583131
964	XP_001463417.1	AMQYHMHKQRAAMFG	SVM	NEGATIVE	-0.390211
965	XP_001463417.1	MMEAMQYHMHKQRAA	SVM	NEGATIVE	-0.241246
966	XP_001463417.1	LSPYSRGGVMGGPFT	SVM	NEGATIVE	-0.497254
967	XP_001463417.1	PYSRGGVMGGPFTGD	SVM	NEGATIVE	-0.429451
968	XP_001463417.1	RGGVMGGPFTGDFFG	SVM	NEGATIVE	-0.0922191
969	XP_001463417.1	SPYSRGGVMGGPFTG	SVM	NEGATIVE	-0.613681
970	XP_001463417.1	SRGGVMGGPFTGDFF	SVM	NEGATIVE	-0.215583
971	XP_001463417.1	YSRGGVMGGPFTGDF	SVM	NEGATIVE	-0.405998
972	XP_001463417.1	TGDFFGTGGPESPFR	SVM	NEGATIVE	-0.499131
973	XP_001463417.1	FTGDFFGTGGPESPF	SVM	NEGATIVE	-1.04541
974	XP_001463417.1	GDFFGTGGPESPFRM	SVM	NEGATIVE	-0.696273
975	XP_001463417.1	GGPESPFRMMEAMQY	SVM	NEGATIVE	-0.119634
976	XP_001463417.1	HNNGNAFVQSAQFTY	SVM	NEGATIVE	-0.0445378
977	XP_001463417.1	MYASYYNSNDDPTFQ	SVM	NEGATIVE	-0.194709
978	XP_001463417.1	RHNNGNAFVQSAQFT	SVM	NEGATIVE	-0.178792
979	XP_001463417.1	FNRHNNGNAFVQSAQ	SVM	NEGATIVE	-0.391531
980	XP_001463417.1	TFQERFNRHNNGNAF	SVM	NEGATIVE	-0.855038
981	XP_001463417.1	EAMQYHMHKQRAAMF	SVM	NEGATIVE	-0.479747
982	XP_001463417.1	QPPLGFGDAFPFTSR	SVM	NEGATIVE	-0.344935
983	XP_001463417.1	PFRMMEAMQYHMHKQ	SVM	NEGATIVE	-0.0514722
984	XP_001463417.1	PFRMMEAMQYHMHKQ	SVM	NEGATIVE	-0.0514722
985	XP_001463417.1	AMQYHMHKQRAAMFG	SVM	NEGATIVE	-0.390211
986	XP_001463417.1	ESPFRMMEAMQYHMH	SVM	NEGATIVE	-0.33257
987	XP_001463417.1	GPESPFRMMEAMQYH	SVM	NEGATIVE	-0.270526
988	XP_001463417.1	PPLGFGDAFPFTSRR	SVM	NEGATIVE	-0.377721
989	XP_001463417.1	FRMMEAMQYHMHKQR	SVM	NEGATIVE	-0.0370732
990	XP_001463417.1	QYHMHKQRAAMFGGV	SVM	NEGATIVE	-0.316813
991	XP_001463417.1	HNNGNAFVQSAQFTY	SVM	NEGATIVE	-0.0445378
992	XP_001463417.1	QLSPYSRGGVMGGPF	SVM	NEGATIVE	-0.585314
993	XP_001463417.1	FGDAFPFTSRRAPAQ	SVM	POSITIVE	0.15194
994	XP_001463417.1	MQYHMHKQRAAMFGG	SVM	NEGATIVE	-0.583131
995	XP_001463417.1	WQLSPYSRGGVMGGP	SVM	NEGATIVE	-0.661043
996	XP_001463417.1	DFFGTGGPESPFRMM	SVM	NEGATIVE	-0.646653
997	XP_001463417.1	GDAFPFTSRRAPAQG	SVM	POSITIVE	0.207534
998	XP_001463417.1	WGMESMMAEMMQPPL	SVM	NEGATIVE	-0.369125
999	XP_001463417.1	ESPFRMMEAMQYHMH	SVM	NEGATIVE	-0.33257
1000	XP_001463417.1	FVQSAQFTYVSHGCG	SVM	NEGATIVE	-0.0470253
1001	XP_001463417.1	NAFVQSAQFTYVSHG	SVM	NEGATIVE	-0.153271
1002	XP_001463417.1	PLGFGDAFPFTSRRA	SVM	POSITIVE	0.0436494
1003	XP_001463417.1	PWGMESMMAEMMQPP	SVM	NEGATIVE	-0.333871
1004	XP_001463417.1	FVQSAQFTYVSHGCG	SVM	NEGATIVE	-0.0470253
1005	XP_001463417.1	GNAFVQSAQFTYVSH	SVM	NEGATIVE	-0.415647
1006	XP_001463417.1	MQYHMHKQRAAMFGG	SVM	NEGATIVE	-0.583131
1007	XP_001463417.1	QERFNRHNNGNAFVQ	SVM	NEGATIVE	-0.834809
1008	XP_001463417.1	SPFRMMEAMQYHMHK	SVM	NEGATIVE	-0.162205
1009	XP_001463417.1	YASYYNSNDDPTFQE	SVM	NEGATIVE	-0.067018
1010	XP_001463417.1	GGPESPFRMMEAMQY	SVM	NEGATIVE	-0.119634
1011	XP_001463417.1	YHMHKQRAAMFGGVD	SVM	NEGATIVE	-0.417233
1012	XP_001463417.1	ASYYNSNDDPTFQER	SVM	NEGATIVE	-0.12504
1013	XP_001463417.1	FQERFNRHNNGNAFV	SVM	NEGATIVE	-0.511375
1014	XP_001463417.1	RSSHPDALEFWRDPW	SVM	POSITIVE	0.216978
1015	XP_001463417.1	GGVMGGPFTGDFFGT	SVM	NEGATIVE	-0.213745
1016	XP_001463417.1	PFTGDFFGTGGPESP	SVM	NEGATIVE	-0.97965
1017	XP_001463417.1	PESPFRMMEAMQYHM	SVM	NEGATIVE	-0.129564
1018	XP_001463417.1	ESPFRMMEAMQYHMH	SVM	NEGATIVE	-0.33257
1019	XP_001463417.1	MYASYYNSNDDPTFQ	SVM	NEGATIVE	-0.194709
1020	XP_001463417.1	DPWGMESMMAEMMQP	SVM	NEGATIVE	-0.292845

## Sheet: 8-12
IFNepitope: XP_001463661.1, XP_001463697.2, XP_001463700.1, XP_001463910.1, XP_001464576.2
Serial No.	Accession	Sequence	Method	Result	Score
1	XP_001463661.1	AAASSFAAAAPSAVR	SVM	POSITIVE	0.540456
2	XP_001463661.1	AASSFAAAAPSAVRD	SVM	POSITIVE	0.331027
3	XP_001463661.1	ASSFAAAAPSAVRDA	SVM	NEGATIVE	-0.0562466
4	XP_001463661.1	SSFAAAAPSAVRDAY	SVM	POSITIVE	0.100541
5	XP_001463661.1	AAASSFAAAAPSAVR	SVM	POSITIVE	0.540456
6	XP_001463661.1	AASSFAAAAPSAVRD	SVM	POSITIVE	0.331027
7	XP_001463661.1	ASSFAAAAPSAVRDA	SVM	NEGATIVE	-0.0562466
8	XP_001463661.1	EAAASSFAAAAPSAV	SVM	POSITIVE	0.535034
9	XP_001463661.1	SSFAAAAPSAVRDAY	SVM	POSITIVE	0.100541
10	XP_001463661.1	RNNFIGQTAAYLREM	SVM	NEGATIVE	-0.0691357
11	XP_001463661.1	HRNNFIGQTAAYLRE	SVM	POSITIVE	0.186674
12	XP_001463661.1	SFAAAAPSAVRDAYN	SVM	POSITIVE	0.0125563
13	XP_001463661.1	FAAAAPSAVRDAYNK	SVM	POSITIVE	0.117117
14	XP_001463661.1	VVFRLYGTTAKMRIA	SVM	POSITIVE	0.0023428
15	XP_001463661.1	AVQYTALARKHRNNF	SVM	NEGATIVE	-0.373143
16	XP_001463661.1	VAVQYTALARKHRNN	SVM	NEGATIVE	-0.283786
17	XP_001463661.1	VFRLYGTTAKMRIAV	SVM	NEGATIVE	-0.0973126
18	XP_001463661.1	VQYTALARKHRNNFI	SVM	POSITIVE	0.0158974
19	XP_001463661.1	VVAVQYTALARKHRN	SVM	NEGATIVE	-0.194098
20	XP_001463661.1	MNDFMRSSASSRQQD	SVM	NEGATIVE	-0.275437
21	XP_001463661.1	SMNDFMRSSASSRQQ	SVM	NEGATIVE	-0.696398
22	XP_001463661.1	SFAAAAPSAVRDAYN	SVM	POSITIVE	0.0125563
23	XP_001463661.1	EAAASSFAAAAPSAV	SVM	POSITIVE	0.535034
24	XP_001463661.1	GVDMFSAKPAPAAAS	SVM	NEGATIVE	-0.145149
25	XP_001463661.1	KHRNNFIGQTAAYLR	SVM	POSITIVE	0.301064
26	XP_001463661.1	NNFIGQTAAYLREMA	SVM	POSITIVE	0.202159
27	XP_001463661.1	SEAAASSFAAAAPSA	SVM	POSITIVE	0.387234
28	XP_001463661.1	VDMFSAKPAPAAASN	SVM	POSITIVE	0.0576493
29	XP_001463661.1	AAASSFAAAAPSAVR	SVM	POSITIVE	0.540456
30	XP_001463661.1	ASSFAAAAPSAVRDA	SVM	NEGATIVE	-0.0562466
31	XP_001463661.1	EAAASSFAAAAPSAV	SVM	POSITIVE	0.535034
32	XP_001463661.1	TVVFRLYGTTAKMRI	SVM	POSITIVE	0.104785
33	XP_001463661.1	DMFSAKPAPAAASNV	SVM	POSITIVE	0.213966
34	XP_001463661.1	FMIEEYTRGMPRRLV	SVM	POSITIVE	0.121769
35	XP_001463661.1	IEEYTRGMPRRLVGE	SVM	POSITIVE	0.145842
36	XP_001463661.1	EEYTRGMPRRLVGET	SVM	NEGATIVE	-0.179723
37	XP_001463661.1	MIEEYTRGMPRRLVG	SVM	POSITIVE	0.0657865
38	XP_001463661.1	NDFMRSSASSRQQDA	SVM	NEGATIVE	-0.278026
39	XP_001463661.1	PSMNDFMRSSASSRQ	SVM	NEGATIVE	-0.477079
40	XP_001463661.1	VMNRGEAMMILMGLE	SVM	POSITIVE	0.338161
41	XP_001463661.1	AASSFAAAAPSAVRD	SVM	POSITIVE	0.331027
42	XP_001463661.1	FAAAAPSAVRDAYNK	SVM	POSITIVE	0.117117
43	XP_001463661.1	FSAKPAPAAASNVPA	SVM	POSITIVE	0.336437
44	XP_001463661.1	MFSAKPAPAAASNVP	SVM	NEGATIVE	-0.135059
45	XP_001463661.1	SSFAAAAPSAVRDAY	SVM	POSITIVE	0.100541
46	XP_001463661.1	LAREVAAINARIAAL	SVM	POSITIVE	0.0735288
47	XP_001463661.1	RFMIEEYTRGMPRRL	SVM	NEGATIVE	-0.270276
48	XP_001463661.1	FRLYGTTAKMRIAVL	SVM	NEGATIVE	-0.0213282
49	XP_001463661.1	MNRGEAMMILMGLET	SVM	POSITIVE	0.20817
50	XP_001463661.1	ALKVMNRGEAMMILM	SVM	POSITIVE	0.0180983
51	XP_001463661.1	PLAREVAAINARIAA	SVM	POSITIVE	0.0701839
52	XP_001463661.1	EVVAVQYTALARKHR	SVM	POSITIVE	0.115873
53	XP_001463661.1	QALKVMNRGEAMMIL	SVM	POSITIVE	0.194328
54	XP_001463661.1	DDPYTGITNLPTYNF	SVM	NEGATIVE	-1.08868
55	XP_001463661.1	GIFGFQDDTNSPAYV	SVM	NEGATIVE	-0.13638
56	XP_001463661.1	IFGFQDDTNSPAYVA	SVM	NEGATIVE	-0.0559975
57	XP_001463661.1	SDDPYTGITNLPTYN	SVM	NEGATIVE	-0.822227
58	XP_001463661.1	GVDMFSAKPAPAAAS	SVM	NEGATIVE	-0.145149
59	XP_001463661.1	PRIQHMVTVAASHVV	SVM	NEGATIVE	-0.270118
60	XP_001463661.1	RIQHMVTVAASHVVK	SVM	NEGATIVE	-0.576811
61	XP_001463661.1	APRIQHMVTVAASHV	SVM	NEGATIVE	-0.366733
62	XP_001463661.1	LGVDMFSAKPAPAAA	SVM	NEGATIVE	-0.0627396
63	XP_001463661.1	LRFKVLTVECAALPN	SVM	NEGATIVE	-0.146607
64	XP_001463661.1	PQALKVMNRGEAMMI	SVM	NEGATIVE	-0.0969587
65	XP_001463661.1	PRIQHMVTVAASHVV	SVM	NEGATIVE	-0.270118
66	XP_001463661.1	QSEAAASSFAAAAPS	SVM	POSITIVE	0.623639
67	XP_001463661.1	VLRFKVLTVECAALP	SVM	NEGATIVE	-0.245017
68	XP_001463661.1	AMMILMGLETLLERR	SVM	POSITIVE	0.0794677
69	XP_001463661.1	DPYTGITNLPTYNFS	SVM	NEGATIVE	-0.734544
70	XP_001463661.1	GGIFGFQDDTNSPAY	SVM	NEGATIVE	-0.151317
71	XP_001463661.1	HVLRFKVLTVECAAL	SVM	POSITIVE	0.0704861
72	XP_001463661.1	MMILMGLETLLERRR	SVM	POSITIVE	0.124199
73	XP_001463661.1	RIQHMVTVAASHVVK	SVM	NEGATIVE	-0.576811
74	XP_001463661.1	RKHRNNFIGQTAAYL	SVM	POSITIVE	0.175585
75	XP_001463661.1	TPLAREVAAINARIA	SVM	NEGATIVE	-0.119934
76	XP_001463661.1	DFMRSSASSRQQDAQ	SVM	NEGATIVE	-0.00652172
77	XP_001463661.1	EYTRGMPRRLVGETE	SVM	POSITIVE	0.0591703
78	XP_001463661.1	MAPRIQHMVTVAASH	SVM	NEGATIVE	-0.568026
79	XP_001463661.1	PRIQHMVTVAASHVV	SVM	NEGATIVE	-0.270118
80	XP_001463661.1	TVVFRLYGTTAKMRI	SVM	POSITIVE	0.104785
81	XP_001463661.1	VFRLYGTTAKMRIAV	SVM	NEGATIVE	-0.0973126
82	XP_001463661.1	VVFRLYGTTAKMRIA	SVM	POSITIVE	0.0023428
83	XP_001463661.1	FRLYGTTAKMRIAVL	SVM	NEGATIVE	-0.0213282
84	XP_001463661.1	KRDDPYYDEMDDFTV	SVM	NEGATIVE	-0.246476
85	XP_001463661.1	LTVVFRLYGTTAKMR	SVM	NEGATIVE	-0.0105672
86	XP_001463661.1	PTFDFGSILQASSVS	SVM	NEGATIVE	-0.143266
87	XP_001463661.1	QQSEAAASSFAAAAP	SVM	POSITIVE	0.370443
88	XP_001463661.1	QYTALARKHRNNFIG	SVM	NEGATIVE	-0.132979
89	XP_001463661.1	RDDPYYDEMDDFTVP	SVM	NEGATIVE	-0.353209
90	XP_001463661.1	TVVFRLYGTTAKMRI	SVM	POSITIVE	0.104785
91	XP_001463661.1	VFRLYGTTAKMRIAV	SVM	NEGATIVE	-0.0973126
92	XP_001463661.1	VVFRLYGTTAKMRIA	SVM	POSITIVE	0.0023428
93	XP_001463661.1	AKPAPAAASNVPAGL	SVM	POSITIVE	0.576657
94	XP_001463661.1	AREVAAINARIAALN	SVM	POSITIVE	0.0640475
95	XP_001463661.1	DDPYYDEMDDFTVPP	SVM	NEGATIVE	-0.264137
96	XP_001463661.1	EVVAVQYTALARKHR	SVM	POSITIVE	0.115873
97	XP_001463661.1	FGFQDDTNSPAYVAS	SVM	POSITIVE	0.0120659
98	XP_001463661.1	GLGVDMFSAKPAPAA	SVM	POSITIVE	0.207513
99	XP_001463661.1	ILTVVFRLYGTTAKM	SVM	NEGATIVE	-0.0659389
100	XP_001463661.1	KVMNRGEAMMILMGL	SVM	POSITIVE	0.234506
101	XP_001463661.1	LGVDMFSAKPAPAAA	SVM	NEGATIVE	-0.0627396
102	XP_001463661.1	LKDYGASGSGILTVV	SVM	POSITIVE	0.536428
103	XP_001463661.1	LTVVFRLYGTTAKMR	SVM	NEGATIVE	-0.0105672
104	XP_001463661.1	NFIGQTAAYLREMAM	SVM	POSITIVE	0.0112919
105	XP_001463661.1	NKRDDPYYDEMDDFT	SVM	NEGATIVE	-0.362246
106	XP_001463661.1	NRGEAMMILMGLETL	SVM	POSITIVE	0.317165
107	XP_001463661.1	QPTFDFGSILQASSV	SVM	NEGATIVE	-0.32793
108	XP_001463661.1	SAKPAPAAASNVPAG	SVM	POSITIVE	0.358011
109	XP_001463661.1	VLKDYGASGSGILTV	SVM	POSITIVE	0.568793
110	XP_001463661.1	AQPTFDFGSILQASS	SVM	NEGATIVE	-0.17001
111	XP_001463661.1	EAMMILMGLETLLER	SVM	POSITIVE	0.214886
112	XP_001463661.1	GEAMMILMGLETLLE	SVM	POSITIVE	0.212317
113	XP_001463661.1	RFKVLTVECAALPNG	SVM	NEGATIVE	-0.459104
114	XP_001463661.1	SSDDPYTGITNLPTY	SVM	NEGATIVE	-0.478077
115	XP_001463661.1	GLGVDMFSAKPAPAA	SVM	POSITIVE	0.207513
116	XP_001463661.1	KDYGASGSGILTVVF	SVM	POSITIVE	0.175273
117	XP_001463661.1	MILMGLETLLERRRT	SVM	POSITIVE	0.428869
118	XP_001463661.1	QVLKDYGASGSGILT	SVM	POSITIVE	0.521453
119	XP_001463661.1	RIQHMVTVAASHVVK	SVM	NEGATIVE	-0.576811
120	XP_001463661.1	YTALARKHRNNFIGQ	SVM	NEGATIVE	-0.041323
121	XP_001463661.1	QALKVMNRGEAMMIL	SVM	POSITIVE	0.194328
122	XP_001463661.1	RNNFIGQTAAYLREM	SVM	NEGATIVE	-0.0691357
123	XP_001463661.1	IQHMVTVAASHVVKW	SVM	NEGATIVE	-0.819909
124	XP_001463661.1	PRIQHMVTVAASHVV	SVM	NEGATIVE	-0.270118
125	XP_001463661.1	QMAPRIQHMVTVAAS	SVM	NEGATIVE	-0.154476
126	XP_001463661.1	QTAAYLREMAMRAGE	SVM	POSITIVE	0.272511
127	XP_001463661.1	TFDFGSILQASSVSP	SVM	NEGATIVE	-0.597802
128	XP_001463661.1	VVAVQYTALARKHRN	SVM	NEGATIVE	-0.194098
129	XP_001463661.1	ALKVMNRGEAMMILM	SVM	POSITIVE	0.0180983
130	XP_001463661.1	APRIQHMVTVAASHV	SVM	NEGATIVE	-0.366733
131	XP_001463661.1	HRNNFIGQTAAYLRE	SVM	POSITIVE	0.186674
132	XP_001463661.1	IQHMVTVAASHVVKW	SVM	NEGATIVE	-0.819909
133	XP_001463661.1	LTVVFRLYGTTAKMR	SVM	NEGATIVE	-0.0105672
134	XP_001463661.1	PPLSFDGLIDPSEVA	SVM	NEGATIVE	-0.00554028
135	XP_001463661.1	PQQSEAAASSFAAAA	SVM	POSITIVE	0.434752
136	XP_001463661.1	PRIQHMVTVAASHVV	SVM	NEGATIVE	-0.270118
137	XP_001463661.1	TAAYLREMAMRAGED	SVM	POSITIVE	0.159884
138	XP_001463661.1	VDMFSAKPAPAAASN	SVM	POSITIVE	0.0576493
139	XP_001463661.1	APPLSFDGLIDPSEV	SVM	POSITIVE	0.0803333
140	XP_001463661.1	APRIQHMVTVAASHV	SVM	NEGATIVE	-0.366733
141	XP_001463661.1	IQHMVTVAASHVVKW	SVM	NEGATIVE	-0.819909
142	XP_001463661.1	KHRNNFIGQTAAYLR	SVM	POSITIVE	0.301064
143	XP_001463661.1	LYGTTAKMRIAVLVY	SVM	NEGATIVE	-0.0597213
144	XP_001463661.1	RIQHMVTVAASHVVK	SVM	NEGATIVE	-0.576811
145	XP_001463661.1	APKYIRFMIEEYTRG	SVM	NEGATIVE	-0.229184
146	XP_001463661.1	APRIQHMVTVAASHV	SVM	NEGATIVE	-0.366733
147	XP_001463661.1	EEVVAVQYTALARKH	SVM	NEGATIVE	-0.262619
148	XP_001463661.1	FAPKYIRFMIEEYTR	SVM	NEGATIVE	-0.162892
149	XP_001463661.1	GRFAPKYIRFMIEEY	SVM	NEGATIVE	-0.190656
150	XP_001463661.1	IQHMVTVAASHVVKW	SVM	NEGATIVE	-0.819909
151	XP_001463661.1	PKYIRFMIEEYTRGM	SVM	NEGATIVE	-0.233764
152	XP_001463661.1	REVAAINARIAALNA	SVM	NEGATIVE	-0.281173
153	XP_001463661.1	RFAPKYIRFMIEEYT	SVM	NEGATIVE	-0.376455
154	XP_001463661.1	RKHRNNFIGQTAAYL	SVM	POSITIVE	0.175585
155	XP_001463661.1	RNNFIGQTAAYLREM	SVM	NEGATIVE	-0.0691357
156	XP_001463661.1	THVLRFKVLTVECAA	SVM	NEGATIVE	-0.0346135
157	XP_001463661.1	TNSPAYVASRPTFDF	SVM	NEGATIVE	-0.143094
158	XP_001463661.1	APRIQHMVTVAASHV	SVM	NEGATIVE	-0.366733
159	XP_001463661.1	FAPKYIRFMIEEYTR	SVM	NEGATIVE	-0.162892
160	XP_001463661.1	MAPRIQHMVTVAASH	SVM	NEGATIVE	-0.568026
161	XP_001463661.1	NSPAYVASRPTFDFG	SVM	NEGATIVE	-0.0245554
162	XP_001463661.1	PLSFDGLIDPSEVAA	SVM	POSITIVE	0.0213857
163	XP_001463661.1	PRIQHMVTVAASHVV	SVM	NEGATIVE	-0.270118
164	XP_001463661.1	REVAAINARIAALNA	SVM	NEGATIVE	-0.281173
165	XP_001463661.1	RIQHMVTVAASHVVK	SVM	NEGATIVE	-0.576811
166	XP_001463661.1	SPAYVASRPTFDFGP	SVM	NEGATIVE	-0.548409
167	XP_001463661.1	FDFGSILQASSVSPQ	SVM	NEGATIVE	-0.459743
168	XP_001463661.1	QMAPRIQHMVTVAAS	SVM	NEGATIVE	-0.154476
169	XP_001463661.1	GEAMMILMGLETLLE	SVM	POSITIVE	0.212317
170	XP_001463661.1	HVLRFKVLTVECAAL	SVM	POSITIVE	0.0704861
171	XP_001463661.1	INARIAALNAEQQQM	SVM	NEGATIVE	-0.279362
172	XP_001463661.1	KQVVEALKGLKTPTA	SVM	POSITIVE	0.319833
173	XP_001463661.1	LRFKVLTVECAALPN	SVM	NEGATIVE	-0.146607
174	XP_001463661.1	QHMVTVAASHVVKWA	SVM	NEGATIVE	-0.435399
175	XP_001463661.1	RFKVLTVECAALPNG	SVM	NEGATIVE	-0.459104
176	XP_001463661.1	RGEAMMILMGLETLL	SVM	POSITIVE	0.400378
177	XP_001463661.1	THVLRFKVLTVECAA	SVM	NEGATIVE	-0.0346135
178	XP_001463661.1	VLRFKVLTVECAALP	SVM	NEGATIVE	-0.245017
179	XP_001463661.1	DYGASGSGILTVVFR	SVM	POSITIVE	0.468571
180	XP_001463661.1	FDFGSILQASSVSPQ	SVM	NEGATIVE	-0.459743
181	XP_001463661.1	GAAVVHFKAGHGGGR	SVM	POSITIVE	0.250559
182	XP_001463661.1	PQALKVMNRGEAMMI	SVM	NEGATIVE	-0.0969587
183	XP_001463661.1	RFAPKYIRFMIEEYT	SVM	NEGATIVE	-0.376455
184	XP_001463661.1	AAYLREMAMRAGEDF	SVM	NEGATIVE	-0.127481
185	XP_001463661.1	CEEVVAVQYTALARK	SVM	NEGATIVE	-0.296654
186	XP_001463661.1	DFGSILQASSVSPQM	SVM	NEGATIVE	-0.38829
187	XP_001463661.1	DMFSAKPAPAAASNV	SVM	POSITIVE	0.213966
188	XP_001463661.1	EEVVAVQYTALARKH	SVM	NEGATIVE	-0.262619
189	XP_001463661.1	EVVAVQYTALARKHR	SVM	POSITIVE	0.115873
190	XP_001463661.1	FAPKYIRFMIEEYTR	SVM	NEGATIVE	-0.162892
191	XP_001463661.1	GQTAAYLREMAMRAG	SVM	POSITIVE	0.171629
192	XP_001463661.1	KPAPAAASNVPAGLP	SVM	POSITIVE	0.266537
193	XP_001463661.1	LKVMNRGEAMMILMG	SVM	POSITIVE	0.00895988
194	XP_001463661.1	PKYIRFMIEEYTRGM	SVM	NEGATIVE	-0.233764
195	XP_001463661.1	QTAAYLREMAMRAGE	SVM	POSITIVE	0.272511
196	XP_001463661.1	RCEEVVAVQYTALAR	SVM	NEGATIVE	-0.334712
197	XP_001463661.1	RFAPKYIRFMIEEYT	SVM	NEGATIVE	-0.376455
198	XP_001463661.1	RLYGTTAKMRIAVLV	SVM	NEGATIVE	-0.102349
199	XP_001463661.1	VVAVQYTALARKHRN	SVM	NEGATIVE	-0.194098
200	XP_001463661.1	LPSMNDFMRSSASSR	SVM	NEGATIVE	-0.277929
201	XP_001463661.1	MNDFMRSSASSRQQD	SVM	NEGATIVE	-0.275437
202	XP_001463661.1	NDFMRSSASSRQQDA	SVM	NEGATIVE	-0.278026
203	XP_001463661.1	PSMNDFMRSSASSRQ	SVM	NEGATIVE	-0.477079
204	XP_001463661.1	QQSEAAASSFAAAAP	SVM	POSITIVE	0.370443
205	XP_001463661.1	QVVEALKGLKTPTAP	SVM	POSITIVE	0.150593
206	XP_001463661.1	RFAPKYIRFMIEEYT	SVM	NEGATIVE	-0.376455
207	XP_001463661.1	SMNDFMRSSASSRQQ	SVM	NEGATIVE	-0.696398
208	XP_001463661.1	DPYTGITNLPTYNFS	SVM	NEGATIVE	-0.734544
209	XP_001463661.1	EVAAINARIAALNAE	SVM	POSITIVE	0.0589654
210	XP_001463661.1	GRFAPKYIRFMIEEY	SVM	NEGATIVE	-0.190656
211	XP_001463661.1	HRNNFIGQTAAYLRE	SVM	POSITIVE	0.186674
212	XP_001463661.1	NNFIGQTAAYLREMA	SVM	POSITIVE	0.202159
213	XP_001463661.1	PQQSEAAASSFAAAA	SVM	POSITIVE	0.434752
214	XP_001463661.1	QSEAAASSFAAAAPS	SVM	POSITIVE	0.623639
215	XP_001463661.1	TAAYLREMAMRAGED	SVM	POSITIVE	0.159884
216	XP_001463661.1	APKYIRFMIEEYTRG	SVM	NEGATIVE	-0.229184
217	XP_001463661.1	FAPKYIRFMIEEYTR	SVM	NEGATIVE	-0.162892
218	XP_001463661.1	FGSILQASSVSPQMG	SVM	NEGATIVE	-0.335965
219	XP_001463661.1	GFQDDTNSPAYVASR	SVM	POSITIVE	0.122798
220	XP_001463661.1	GVINFASMPEGAAVV	SVM	POSITIVE	0.181255
221	XP_001463661.1	PRIQHMVTVAASHVV	SVM	NEGATIVE	-0.270118
222	XP_001463661.1	RFAPKYIRFMIEEYT	SVM	NEGATIVE	-0.376455
223	XP_001463661.1	AAASSFAAAAPSAVR	SVM	POSITIVE	0.540456
224	XP_001463661.1	AAVVHFKAGHGGGRF	SVM	NEGATIVE	-0.394861
225	XP_001463661.1	DDPYTGITNLPTYNF	SVM	NEGATIVE	-1.08868
226	XP_001463661.1	DFGSILQASSVSPQM	SVM	NEGATIVE	-0.38829
227	XP_001463661.1	DPYYDEMDDFTVPPD	SVM	NEGATIVE	-0.238682
228	XP_001463661.1	GRFAPKYIRFMIEEY	SVM	NEGATIVE	-0.190656
229	XP_001463661.1	INFASMPEGAAVVHF	SVM	NEGATIVE	-0.170725
230	XP_001463661.1	MPRETHVLRFKVLTV	SVM	NEGATIVE	-0.364291
231	XP_001463661.1	PRETHVLRFKVLTVE	SVM	NEGATIVE	-0.439744
232	XP_001463661.1	QSEAAASSFAAAAPS	SVM	POSITIVE	0.623639
233	XP_001463661.1	SMNDFMRSSASSRQQ	SVM	NEGATIVE	-0.696398
234	XP_001463661.1	VAAINARIAALNAEQ	SVM	POSITIVE	0.150573
235	XP_001463661.1	VINFASMPEGAAVVH	SVM	NEGATIVE	-0.0965838
236	XP_001463661.1	AAASSFAAAAPSAVR	SVM	POSITIVE	0.540456
237	XP_001463661.1	AAINARIAALNAEQQ	SVM	NEGATIVE	-0.12638
238	XP_001463661.1	APKYIRFMIEEYTRG	SVM	NEGATIVE	-0.229184
239	XP_001463661.1	EEVVAVQYTALARKH	SVM	NEGATIVE	-0.262619
240	XP_001463661.1	ETHVLRFKVLTVECA	SVM	NEGATIVE	-0.250776
241	XP_001463661.1	GGVINFASMPEGAAV	SVM	POSITIVE	0.217314
242	XP_001463661.1	HAPPLSFDGLIDPSE	SVM	POSITIVE	0.129679
243	XP_001463661.1	NNFIGQTAAYLREMA	SVM	POSITIVE	0.202159
244	XP_001463661.1	NTPLAREVAAINARI	SVM	NEGATIVE	-0.135531
245	XP_001463661.1	RETHVLRFKVLTVEC	SVM	NEGATIVE	-0.248358
246	XP_001463661.1	GILTVVFRLYGTTAK	SVM	POSITIVE	0.320509
247	XP_001463661.1	KYIRFMIEEYTRGMP	SVM	NEGATIVE	-0.300029
248	XP_001463661.1	PAPAAASNVPAGLPS	SVM	POSITIVE	0.440066
249	XP_001463661.1	PKYIRFMIEEYTRGM	SVM	NEGATIVE	-0.233764
250	XP_001463661.1	QGGVINFASMPEGAA	SVM	NEGATIVE	-0.0561317
251	XP_001463661.1	SEAAASSFAAAAPSA	SVM	POSITIVE	0.387234
252	XP_001463661.1	SGLGVDMFSAKPAPA	SVM	POSITIVE	0.185563
253	XP_001463661.1	TGGIFGFQDDTNSPA	SVM	NEGATIVE	-0.256434
254	XP_001463661.1	THVLRFKVLTVECAA	SVM	NEGATIVE	-0.0346135
255	XP_001463661.1	TPCYTAQGGVINFAS	SVM	POSITIVE	0.325043
256	XP_001463661.1	VAVQYTALARKHRNN	SVM	NEGATIVE	-0.283786
257	XP_001463661.1	VQRKQVVEALKGLKT	SVM	POSITIVE	0.670866
258	XP_001463661.1	AVVHFKAGHGGGRFA	SVM	NEGATIVE	-0.0376714
259	XP_001463661.1	DFGSILQASSVSPQM	SVM	NEGATIVE	-0.38829
260	XP_001463661.1	EVVAVQYTALARKHR	SVM	POSITIVE	0.115873
261	XP_001463661.1	KYIRFMIEEYTRGMP	SVM	NEGATIVE	-0.300029
262	XP_001463661.1	QHMVTVAASHVVKWA	SVM	NEGATIVE	-0.435399
263	XP_001463661.1	QQMAPRIQHMVTVAA	SVM	NEGATIVE	-0.32226
264	XP_001463661.1	EAAASSFAAAAPSAV	SVM	POSITIVE	0.535034
265	XP_001463661.1	EPQQSEAAASSFAAA	SVM	NEGATIVE	-0.0713654
266	XP_001463661.1	FDFGSILQASSVSPQ	SVM	NEGATIVE	-0.459743
267	XP_001463661.1	GRFAPKYIRFMIEEY	SVM	NEGATIVE	-0.190656
268	XP_001463661.1	IEEYTRGMPRRLVGE	SVM	POSITIVE	0.145842
269	XP_001463661.1	PAYVASRPTFDFGPS	SVM	NEGATIVE	-0.0820475
270	XP_001463661.1	SFAAAAPSAVRDAYN	SVM	POSITIVE	0.0125563
271	XP_001463661.1	AAVVHFKAGHGGGRF	SVM	NEGATIVE	-0.394861
272	XP_001463661.1	CEEVVAVQYTALARK	SVM	NEGATIVE	-0.296654
273	XP_001463661.1	EGAAVVHFKAGHGGG	SVM	POSITIVE	0.282718
274	XP_001463661.1	EKKLAELEKRRKALV	SVM	POSITIVE	0.418452
275	XP_001463661.1	ETHVLRFKVLTVECA	SVM	NEGATIVE	-0.250776
276	XP_001463661.1	FAAAAPSAVRDAYNK	SVM	POSITIVE	0.117117
277	XP_001463661.1	GSILQASSVSPQMGG	SVM	NEGATIVE	-0.205307
278	XP_001463661.1	KKLAELEKRRKALVG	SVM	POSITIVE	0.0722872
279	XP_001463661.1	MIEEYTRGMPRRLVG	SVM	POSITIVE	0.0657865
280	XP_001463661.1	PCYTAQGGVINFASM	SVM	NEGATIVE	-0.104856
281	XP_001463661.1	PEGAAVVHFKAGHGG	SVM	POSITIVE	0.00694202
282	XP_001463661.1	VVEALKGLKTPTAPV	SVM	POSITIVE	0.241319
283	XP_001463661.1	VVHFKAGHGGGRFAP	SVM	NEGATIVE	-0.0638773
284	XP_001463661.1	AINARIAALNAEQQQ	SVM	NEGATIVE	-0.236648
285	XP_001463661.1	APRIQHMVTVAASHV	SVM	NEGATIVE	-0.366733
286	XP_001463661.1	ASSFAAAAPSAVRDA	SVM	NEGATIVE	-0.0562466
287	XP_001463661.1	FAPKYIRFMIEEYTR	SVM	NEGATIVE	-0.162892
288	XP_001463661.1	FMRSSASSRQQDAQP	SVM	NEGATIVE	-0.398146
289	XP_001463661.1	GVDMFSAKPAPAAAS	SVM	NEGATIVE	-0.145149
290	XP_001463661.1	IQHMVTVAASHVVKW	SVM	NEGATIVE	-0.819909
291	XP_001463661.1	LKVMNRGEAMMILMG	SVM	POSITIVE	0.00895988
292	XP_001463661.1	MAPRIQHMVTVAASH	SVM	NEGATIVE	-0.568026
293	XP_001463661.1	PRIQHMVTVAASHVV	SVM	NEGATIVE	-0.270118
294	XP_001463661.1	QMAPRIQHMVTVAAS	SVM	NEGATIVE	-0.154476
295	XP_001463661.1	QQMAPRIQHMVTVAA	SVM	NEGATIVE	-0.32226
296	XP_001463661.1	QQSEAAASSFAAAAP	SVM	POSITIVE	0.370443
297	XP_001463661.1	RIQHMVTVAASHVVK	SVM	NEGATIVE	-0.576811
298	XP_001463661.1	VVAVQYTALARKHRN	SVM	NEGATIVE	-0.194098
299	XP_001463661.1	YGASGSGILTVVFRL	SVM	POSITIVE	0.318448
300	XP_001463661.1	AASSFAAAAPSAVRD	SVM	POSITIVE	0.331027
301	XP_001463661.1	EPQQSEAAASSFAAA	SVM	NEGATIVE	-0.0713654
302	XP_001463661.1	LGVDMFSAKPAPAAA	SVM	NEGATIVE	-0.0627396
303	XP_001463661.1	MAPRIQHMVTVAASH	SVM	NEGATIVE	-0.568026
304	XP_001463661.1	MNDFMRSSASSRQQD	SVM	NEGATIVE	-0.275437
305	XP_001463661.1	TAKMRIAVLVYPEHA	SVM	NEGATIVE	-0.109122
306	XP_001463661.1	VDMFSAKPAPAAASN	SVM	POSITIVE	0.0576493
307	XP_001463661.1	VEALKGLKTPTAPVP	SVM	NEGATIVE	-0.184234
308	XP_001463661.1	VHFKAGHGGGRFAPK	SVM	POSITIVE	0.0232532
309	XP_001463661.1	YIRFMIEEYTRGMPR	SVM	POSITIVE	0.12318
310	XP_001463661.1	APKYIRFMIEEYTRG	SVM	NEGATIVE	-0.229184
311	XP_001463661.1	EVVAVQYTALARKHR	SVM	POSITIVE	0.115873
312	XP_001463661.1	FAPKYIRFMIEEYTR	SVM	NEGATIVE	-0.162892
313	XP_001463661.1	GQTAAYLREMAMRAG	SVM	POSITIVE	0.171629
314	XP_001463661.1	GRFAPKYIRFMIEEY	SVM	NEGATIVE	-0.190656
315	XP_001463661.1	KQVVEALKGLKTPTA	SVM	POSITIVE	0.319833
316	XP_001463661.1	RFAPKYIRFMIEEYT	SVM	NEGATIVE	-0.376455
317	XP_001463661.1	STPCYTAQGGVINFA	SVM	POSITIVE	0.277869
318	XP_001463661.1	DFMRSSASSRQQDAQ	SVM	NEGATIVE	-0.00652172
319	XP_001463661.1	EEKKLAELEKRRKAL	SVM	POSITIVE	0.248499
320	XP_001463661.1	KHRNNFIGQTAAYLR	SVM	POSITIVE	0.301064
321	XP_001463661.1	MAPRIQHMVTVAASH	SVM	NEGATIVE	-0.568026
322	XP_001463661.1	EVVAVQYTALARKHR	SVM	POSITIVE	0.115873
323	XP_001463661.1	GLGVDMFSAKPAPAA	SVM	POSITIVE	0.207513
324	XP_001463661.1	NARIAALNAEQQQMA	SVM	NEGATIVE	-0.450225
325	XP_001463661.1	QVVEALKGLKTPTAP	SVM	POSITIVE	0.150593
326	XP_001463661.1	RNNFIGQTAAYLREM	SVM	NEGATIVE	-0.0691357
327	XP_001463661.1	VVAVQYTALARKHRN	SVM	NEGATIVE	-0.194098
328	XP_001463661.1	APAAASNVPAGLPSM	SVM	POSITIVE	0.0191972
329	XP_001463661.1	APKYIRFMIEEYTRG	SVM	NEGATIVE	-0.229184
330	XP_001463661.1	CYTAQGGVINFASMP	SVM	NEGATIVE	-0.144662
331	XP_001463661.1	DGPSGVGVTAPPAET	SVM	NEGATIVE	-0.29735
332	XP_001463661.1	EVAAINARIAALNAE	SVM	POSITIVE	0.0589654
333	XP_001463661.1	GPSGVGVTAPPAETF	SVM	NEGATIVE	-0.46462
334	XP_001463661.1	GSILQASSVSPQMGG	SVM	NEGATIVE	-0.205307
335	XP_001463661.1	NFIGQTAAYLREMAM	SVM	POSITIVE	0.0112919
336	XP_001463661.1	NSSDDPYTGITNLPT	SVM	NEGATIVE	-0.53441
337	XP_001463661.1	PSMNDFMRSSASSRQ	SVM	NEGATIVE	-0.477079
338	XP_001463661.1	VAVQYTALARKHRNN	SVM	NEGATIVE	-0.283786
339	XP_001463661.1	AAYLREMAMRAGEDF	SVM	NEGATIVE	-0.127481
340	XP_001463661.1	AREVAAINARIAALN	SVM	POSITIVE	0.0640475
341	XP_001463661.1	AVQYTALARKHRNNF	SVM	NEGATIVE	-0.373143
342	XP_001463661.1	DDGPSGVGVTAPPAE	SVM	NEGATIVE	-0.203836
343	XP_001463661.1	EAAASSFAAAAPSAV	SVM	POSITIVE	0.535034
344	XP_001463661.1	EAAASSFAAAAPSAV	SVM	POSITIVE	0.535034
345	XP_001463661.1	GRFAPKYIRFMIEEY	SVM	NEGATIVE	-0.190656
346	XP_001463661.1	HMVTVAASHVVKWAR	SVM	NEGATIVE	-0.317199
347	XP_001463661.1	HVLRFKVLTVECAAL	SVM	POSITIVE	0.0704861
348	XP_001463661.1	IQHMVTVAASHVVKW	SVM	NEGATIVE	-0.819909
349	XP_001463661.1	KVAALQQKMQVLKES	SVM	NEGATIVE	-0.405601
350	XP_001463661.1	LRFKVLTVECAALPN	SVM	NEGATIVE	-0.146607
351	XP_001463661.1	MNDFMRSSASSRQQD	SVM	NEGATIVE	-0.275437
352	XP_001463661.1	QRKQVVEALKGLKTP	SVM	POSITIVE	0.513714
353	XP_001463661.1	RFKVLTVECAALPNG	SVM	NEGATIVE	-0.459104
354	XP_001463661.1	SEAAASSFAAAAPSA	SVM	POSITIVE	0.387234
355	XP_001463661.1	VLRFKVLTVECAALP	SVM	NEGATIVE	-0.245017
356	XP_001463661.1	VVEALKGLKTPTAPV	SVM	POSITIVE	0.241319
357	XP_001463661.1	AMMILMGLETLLERR	SVM	POSITIVE	0.0794677
358	XP_001463661.1	EAMMILMGLETLLER	SVM	POSITIVE	0.214886
359	XP_001463661.1	EEYTRGMPRRLVGET	SVM	NEGATIVE	-0.179723
360	XP_001463661.1	QSEAAASSFAAAAPS	SVM	POSITIVE	0.623639
361	XP_001463661.1	REEKKLAELEKRRKA	SVM	POSITIVE	0.375351
362	XP_001463661.1	TFDFGSILQASSVSP	SVM	NEGATIVE	-0.597802
363	XP_001463661.1	VAAINARIAALNAEQ	SVM	POSITIVE	0.150573
364	XP_001463661.1	VEALKGLKTPTAPVP	SVM	NEGATIVE	-0.184234
365	XP_001463661.1	YGTTAKMRIAVLVYP	SVM	NEGATIVE	-0.332022
366	XP_001463661.1	AQGGVINFASMPEGA	SVM	POSITIVE	0.0621707
367	XP_001463661.1	GGVINFASMPEGAAV	SVM	POSITIVE	0.217314
368	XP_001463661.1	GILTVVFRLYGTTAK	SVM	POSITIVE	0.320509
369	XP_001463661.1	GQQYTVMYHRGNTNR	SVM	POSITIVE	0.183686
370	XP_001463661.1	ILTVVFRLYGTTAKM	SVM	NEGATIVE	-0.0659389
371	XP_001463661.1	LAREVAAINARIAAL	SVM	POSITIVE	0.0735288
372	XP_001463661.1	LTVVFRLYGTTAKMR	SVM	NEGATIVE	-0.0105672
373	XP_001463661.1	PKYIRFMIEEYTRGM	SVM	NEGATIVE	-0.233764
374	XP_001463661.1	QGGVINFASMPEGAA	SVM	NEGATIVE	-0.0561317
375	XP_001463661.1	RLYGTTAKMRIAVLV	SVM	NEGATIVE	-0.102349
376	XP_001463661.1	TVVFRLYGTTAKMRI	SVM	POSITIVE	0.104785
377	XP_001463661.1	VVFRLYGTTAKMRIA	SVM	POSITIVE	0.0023428
378	XP_001463661.1	AASSFAAAAPSAVRD	SVM	POSITIVE	0.331027
379	XP_001463661.1	ILTVVFRLYGTTAKM	SVM	NEGATIVE	-0.0659389
380	XP_001463661.1	LDKVAALQQKMQVLK	SVM	NEGATIVE	-0.376217
381	XP_001463661.1	QQYTVMYHRGNTNRS	SVM	POSITIVE	0.0674843
382	XP_001463661.1	QYTVMYHRGNTNRST	SVM	POSITIVE	0.205363
383	XP_001463661.1	QYTVMYHRGNTNRST	SVM	POSITIVE	0.205363
384	XP_001463661.1	SDDPYTGITNLPTYN	SVM	NEGATIVE	-0.822227
385	XP_001463661.1	TAKMRIAVLVYPEHA	SVM	NEGATIVE	-0.109122
386	XP_001463661.1	TAQGGVINFASMPEG	SVM	NEGATIVE	-0.0371563
387	XP_001463661.1	TVMYHRGNTNRSTPC	SVM	POSITIVE	0.353921
388	XP_001463661.1	VMYHRGNTNRSTPCY	SVM	POSITIVE	0.463702
389	XP_001463661.1	VQYTALARKHRNNFI	SVM	POSITIVE	0.0158974
390	XP_001463661.1	YTAQGGVINFASMPE	SVM	NEGATIVE	-0.227616
391	XP_001463661.1	YTVMYHRGNTNRSTP	SVM	POSITIVE	0.151761
392	XP_001463661.1	YTVMYHRGNTNRSTP	SVM	POSITIVE	0.151761
393	XP_001463661.1	AAAAPSAVRDAYNKR	SVM	POSITIVE	0.180147
394	XP_001463661.1	AREVAAINARIAALN	SVM	POSITIVE	0.0640475
395	XP_001463661.1	DKVAALQQKMQVLKE	SVM	NEGATIVE	-0.184855
396	XP_001463661.1	GILTVVFRLYGTTAK	SVM	POSITIVE	0.320509
397	XP_001463661.1	MMILMGLETLLERRR	SVM	POSITIVE	0.124199
398	XP_001463661.1	PAAASNVPAGLPSMN	SVM	POSITIVE	0.174673
399	XP_001463661.1	PPQALKVMNRGEAMM	SVM	NEGATIVE	-0.312702
400	XP_001463661.1	PTFDFGSILQASSVS	SVM	NEGATIVE	-0.143266
401	XP_001463661.1	PYTGITNLPTYNFSS	SVM	NEGATIVE	-0.761939
402	XP_001463661.1	YTAQGGVINFASMPE	SVM	NEGATIVE	-0.227616
403	XP_001463661.1	AAINARIAALNAEQQ	SVM	NEGATIVE	-0.12638
404	XP_001463661.1	EEYTRGMPRRLVGET	SVM	NEGATIVE	-0.179723
405	XP_001463661.1	GDDGPSGVGVTAPPA	SVM	NEGATIVE	-0.498881
406	XP_001463661.1	INFASMPEGAAVVHF	SVM	NEGATIVE	-0.170725
407	XP_001463661.1	IQHMVTVAASHVVKW	SVM	NEGATIVE	-0.819909
408	XP_001463661.1	LAREVAAINARIAAL	SVM	POSITIVE	0.0735288
409	XP_001463661.1	LKVMNRGEAMMILMG	SVM	POSITIVE	0.00895988
410	XP_001463661.1	PLAREVAAINARIAA	SVM	POSITIVE	0.0701839
411	XP_001463661.1	RIQHMVTVAASHVVK	SVM	NEGATIVE	-0.576811
412	XP_001463661.1	TTAKMRIAVLVYPEH	SVM	NEGATIVE	-0.354886
413	XP_001463661.1	YTRGMPRRLVGETEA	SVM	NEGATIVE	-0.182887
414	XP_001463661.1	ALKVMNRGEAMMILM	SVM	POSITIVE	0.0180983
415	XP_001463661.1	ALTEAMKKQAARKNT	SVM	NEGATIVE	-0.0103918
416	XP_001463661.1	EALKGLKTPTAPVPT	SVM	NEGATIVE	-0.0422561
417	XP_001463661.1	FMIEEYTRGMPRRLV	SVM	POSITIVE	0.121769
418	XP_001463661.1	FRLYGTTAKMRIAVL	SVM	NEGATIVE	-0.0213282
419	XP_001463661.1	QQMAPRIQHMVTVAA	SVM	NEGATIVE	-0.32226
420	XP_001463661.1	QQYTVMYHRGNTNRS	SVM	POSITIVE	0.0674843
421	XP_001463661.1	SEAAASSFAAAAPSA	SVM	POSITIVE	0.387234
422	XP_001463661.1	AAINARIAALNAEQQ	SVM	NEGATIVE	-0.12638
423	XP_001463661.1	APRIQHMVTVAASHV	SVM	NEGATIVE	-0.366733
424	XP_001463661.1	CEEVVAVQYTALARK	SVM	NEGATIVE	-0.296654
425	XP_001463661.1	EYTRGMPRRLVGETE	SVM	POSITIVE	0.0591703
426	XP_001463661.1	GAAVVHFKAGHGGGR	SVM	POSITIVE	0.250559
427	XP_001463661.1	LSFDGLIDPSEVAAP	SVM	NEGATIVE	-0.234817
428	XP_001463661.1	MNDFMRSSASSRQQD	SVM	NEGATIVE	-0.275437
429	XP_001463661.1	NDFMRSSASSRQQDA	SVM	NEGATIVE	-0.278026
430	XP_001463661.1	NFASMPEGAAVVHFK	SVM	NEGATIVE	-0.0290622
431	XP_001463661.1	SMNDFMRSSASSRQQ	SVM	NEGATIVE	-0.696398
432	XP_001463661.1	TALTEAMKKQAARKN	SVM	POSITIVE	0.143938
433	XP_001463661.1	TFDFGSILQASSVSP	SVM	NEGATIVE	-0.597802
434	XP_001463661.1	AAASSFAAAAPSAVR	SVM	POSITIVE	0.540456
435	XP_001463661.1	AASSFAAAAPSAVRD	SVM	POSITIVE	0.331027
436	XP_001463661.1	AINARIAALNAEQQQ	SVM	NEGATIVE	-0.236648
437	XP_001463661.1	APKYIRFMIEEYTRG	SVM	NEGATIVE	-0.229184
438	XP_001463661.1	EAAASSFAAAAPSAV	SVM	POSITIVE	0.535034
439	XP_001463661.1	GASGSGILTVVFRLY	SVM	POSITIVE	0.291339
440	XP_001463661.1	GSGILTVVFRLYGTT	SVM	NEGATIVE	-0.0336205
441	XP_001463661.1	IEEYTRGMPRRLVGE	SVM	POSITIVE	0.145842
442	XP_001463661.1	LAREVAAINARIAAL	SVM	POSITIVE	0.0735288
443	XP_001463661.1	LTEAMKKQAARKNTP	SVM	NEGATIVE	-0.0271942
444	XP_001463661.1	NDFMRSSASSRQQDA	SVM	NEGATIVE	-0.278026
445	XP_001463661.1	QTAAYLREMAMRAGE	SVM	POSITIVE	0.272511
446	XP_001463661.1	RIQHMVTVAASHVVK	SVM	NEGATIVE	-0.576811
447	XP_001463661.1	SGSGILTVVFRLYGT	SVM	POSITIVE	0.33001
448	XP_001463661.1	TEAMKKQAARKNTPL	SVM	NEGATIVE	-0.22636
449	XP_001463661.1	VVFRLYGTTAKMRIA	SVM	POSITIVE	0.0023428
450	XP_001463661.1	AMMILMGLETLLERR	SVM	POSITIVE	0.0794677
451	XP_001463661.1	ASGSGILTVVFRLYG	SVM	POSITIVE	0.228674
452	XP_001463661.1	AYLREMAMRAGEDFI	SVM	POSITIVE	0.177284
453	XP_001463661.1	DVQRKQVVEALKGLK	SVM	POSITIVE	0.484583
454	XP_001463661.1	FASMPEGAAVVHFKA	SVM	NEGATIVE	-0.124341
455	XP_001463661.1	FGSILQASSVSPQMG	SVM	NEGATIVE	-0.335965
456	XP_001463661.1	REVAAINARIAALNA	SVM	NEGATIVE	-0.281173
457	XP_001463661.1	VAVQYTALARKHRNN	SVM	NEGATIVE	-0.283786
458	XP_001463661.1	AQPTFDFGSILQASS	SVM	NEGATIVE	-0.17001
459	XP_001463661.1	DAQPTFDFGSILQAS	SVM	NEGATIVE	-0.0372159
460	XP_001463661.1	DDGNSSGNTVMEQLN	SVM	NEGATIVE	-0.209826
461	XP_001463661.1	DGNSSGNTVMEQLNR	SVM	NEGATIVE	-0.0346459
462	XP_001463661.1	EKKLAELEKRRKALV	SVM	POSITIVE	0.418452
463	XP_001463661.1	GGDDGPSGVGVTAPP	SVM	NEGATIVE	-0.51339
464	XP_001463661.1	GQTAAYLREMAMRAG	SVM	POSITIVE	0.171629
465	XP_001463661.1	HRNNFIGQTAAYLRE	SVM	POSITIVE	0.186674
466	XP_001463661.1	IQHMVTVAASHVVKW	SVM	NEGATIVE	-0.819909
467	XP_001463661.1	LTVVFRLYGTTAKMR	SVM	NEGATIVE	-0.0105672
468	XP_001463661.1	MVTVAASHVVKWARS	SVM	NEGATIVE	-0.0892118
469	XP_001463661.1	NDFMRSSASSRQQDA	SVM	NEGATIVE	-0.278026
470	XP_001463661.1	QPTFDFGSILQASSV	SVM	NEGATIVE	-0.32793
471	XP_001463661.1	RLYGTTAKMRIAVLV	SVM	NEGATIVE	-0.102349
472	XP_001463661.1	SILQASSVSPQMGGG	SVM	NEGATIVE	-0.10737
473	XP_001463661.1	TVVFRLYGTTAKMRI	SVM	POSITIVE	0.104785
474	XP_001463661.1	VFRLYGTTAKMRIAV	SVM	NEGATIVE	-0.0973126
475	XP_001463661.1	VFRLYGTTAKMRIAV	SVM	NEGATIVE	-0.0973126
476	XP_001463661.1	VINFASMPEGAAVVH	SVM	NEGATIVE	-0.0965838
477	XP_001463661.1	AKMRIAVLVYPEHAP	SVM	NEGATIVE	-0.118549
478	XP_001463661.1	ASSFAAAAPSAVRDA	SVM	NEGATIVE	-0.0562466
479	XP_001463661.1	ASSFAAAAPSAVRDA	SVM	NEGATIVE	-0.0562466
480	XP_001463661.1	HVLRFKVLTVECAAL	SVM	POSITIVE	0.0704861
481	XP_001463661.1	LYGTTAKMRIAVLVY	SVM	NEGATIVE	-0.0597213
482	XP_001463661.1	NGQQYTVMYHRGNTN	SVM	NEGATIVE	-0.0590324
483	XP_001463661.1	PSMNDFMRSSASSRQ	SVM	NEGATIVE	-0.477079
484	XP_001463661.1	AKMRIAVLVYPEHAP	SVM	NEGATIVE	-0.118549
485	XP_001463661.1	FIGQTAAYLREMAMR	SVM	NEGATIVE	-0.0639452
486	XP_001463661.1	GTTAKMRIAVLVYPE	SVM	NEGATIVE	-0.321214
487	XP_001463661.1	KMRIAVLVYPEHAPP	SVM	NEGATIVE	-0.267296
488	XP_001463661.1	LKVMNRGEAMMILMG	SVM	POSITIVE	0.00895988
489	XP_001463661.1	QPTFDFGSILQASSV	SVM	NEGATIVE	-0.32793
490	XP_001463661.1	RKHRNNFIGQTAAYL	SVM	POSITIVE	0.175585
491	XP_001463661.1	TFDFGSILQASSVSP	SVM	NEGATIVE	-0.597802
492	XP_001463661.1	DTNSPAYVASRPTFD	SVM	NEGATIVE	-0.0643549
493	XP_001463661.1	EEKKLAELEKRRKAL	SVM	POSITIVE	0.248499
494	XP_001463661.1	GGGRFAPKYIRFMIE	SVM	NEGATIVE	-0.126636
495	XP_001463661.1	HVVKWARSKNPPELD	SVM	NEGATIVE	-0.713455
496	XP_001463661.1	IKTRCEEVVAVQYTA	SVM	NEGATIVE	-0.237176
497	XP_001463661.1	KHRNNFIGQTAAYLR	SVM	POSITIVE	0.301064
498	XP_001463661.1	KTRCEEVVAVQYTAL	SVM	NEGATIVE	-0.060017
499	XP_001463661.1	PKYIRFMIEEYTRGM	SVM	NEGATIVE	-0.233764
500	XP_001463661.1	PSMNDFMRSSASSRQ	SVM	NEGATIVE	-0.477079
501	XP_001463661.1	QHMVTVAASHVVKWA	SVM	NEGATIVE	-0.435399
502	XP_001463661.1	SMNDFMRSSASSRQQ	SVM	NEGATIVE	-0.696398
503	XP_001463661.1	TTAKMRIAVLVYPEH	SVM	NEGATIVE	-0.354886
504	XP_001463661.1	AETFSFGGGTADEPS	SVM	NEGATIVE	-0.64239
505	XP_001463661.1	ARIAALNAEQQQMAP	SVM	NEGATIVE	-0.465308
506	XP_001463661.1	DDDGNSSGNTVMEQL	SVM	NEGATIVE	-0.0706628
507	XP_001463661.1	EMAMRAGEDFIDDDG	SVM	POSITIVE	0.141621
508	XP_001463661.1	GVINFASMPEGAAVV	SVM	POSITIVE	0.181255
509	XP_001463661.1	ILTVVFRLYGTTAKM	SVM	NEGATIVE	-0.0659389
510	XP_001463661.1	KMQVLKESRTALTEA	SVM	POSITIVE	0.0081716
511	XP_001463661.1	KNYGAVEITGGIFGF	SVM	NEGATIVE	-0.433404
512	XP_001463661.1	MIEEYTRGMPRRLVG	SVM	POSITIVE	0.0657865
513	XP_001463661.1	NYGAVEITGGIFGFQ	SVM	NEGATIVE	-0.117715
514	XP_001463661.1	QHMVTVAASHVVKWA	SVM	NEGATIVE	-0.435399
515	XP_001463661.1	QKMQVLKESRTALTE	SVM	NEGATIVE	-0.0345493
516	XP_001463661.1	AREVAAINARIAALN	SVM	POSITIVE	0.0640475
517	XP_001463661.1	GEAMMILMGLETLLE	SVM	POSITIVE	0.212317
518	XP_001463661.1	GTTAKMRIAVLVYPE	SVM	NEGATIVE	-0.321214
519	XP_001463661.1	HVLRFKVLTVECAAL	SVM	POSITIVE	0.0704861
520	XP_001463661.1	ITGGIFGFQDDTNSP	SVM	NEGATIVE	-0.487771
521	XP_001463661.1	MNDFMRSSASSRQQD	SVM	NEGATIVE	-0.275437
522	XP_001463661.1	MQVLKESRTALTEAM	SVM	NEGATIVE	-0.00118111
523	XP_001463661.1	RTPRDLFADAGLPTM	SVM	NEGATIVE	-0.420664
524	XP_001463661.1	TVVFRLYGTTAKMRI	SVM	POSITIVE	0.104785
525	XP_001463661.1	VAALQQKMQVLKESR	SVM	NEGATIVE	-0.488616
526	XP_001463661.1	VIKTRCEEVVAVQYT	SVM	NEGATIVE	-0.0503653
527	XP_001463661.1	VVFRLYGTTAKMRIA	SVM	POSITIVE	0.0023428
528	XP_001463661.1	EAMMILMGLETLLER	SVM	POSITIVE	0.214886
529	XP_001463661.1	EEVVAVQYTALARKH	SVM	NEGATIVE	-0.262619
530	XP_001463661.1	ETFSFGGGTADEPST	SVM	NEGATIVE	-0.345254
531	XP_001463661.1	FGSILQASSVSPQMG	SVM	NEGATIVE	-0.335965
532	XP_001463661.1	GEAMMILMGLETLLE	SVM	POSITIVE	0.212317
533	XP_001463661.1	GILTVVFRLYGTTAK	SVM	POSITIVE	0.320509
534	XP_001463661.1	GRFAPKYIRFMIEEY	SVM	NEGATIVE	-0.190656
535	XP_001463661.1	ILQASSVSPQMGGGF	SVM	NEGATIVE	-0.252885
536	XP_001463661.1	NARIAALNAEQQQMA	SVM	NEGATIVE	-0.450225
537	XP_001463661.1	NDFMRSSASSRQQDA	SVM	NEGATIVE	-0.278026
538	XP_001463661.1	SMNDFMRSSASSRQQ	SVM	NEGATIVE	-0.696398
539	XP_001463661.1	TVVFRLYGTTAKMRI	SVM	POSITIVE	0.104785
540	XP_001463661.1	AASSFAAAAPSAVRD	SVM	POSITIVE	0.331027
541	XP_001463661.1	AREVAAINARIAALN	SVM	POSITIVE	0.0640475
542	XP_001463661.1	IAALNAEQQQMAPRI	SVM	NEGATIVE	-0.152002
543	XP_001463661.1	KVMNRGEAMMILMGL	SVM	POSITIVE	0.234506
544	XP_001463661.1	LAREVAAINARIAAL	SVM	POSITIVE	0.0735288
545	XP_001463661.1	PKYIRFMIEEYTRGM	SVM	NEGATIVE	-0.233764
546	XP_001463661.1	PRIQHMVTVAASHVV	SVM	NEGATIVE	-0.270118
547	XP_001463661.1	REVAAINARIAALNA	SVM	NEGATIVE	-0.281173
548	XP_001463661.1	RIAALNAEQQQMAPR	SVM	NEGATIVE	-0.1724
549	XP_001463661.1	SGILTVVFRLYGTTA	SVM	POSITIVE	0.198888
550	XP_001463661.1	SRTALTEAMKKQAAR	SVM	POSITIVE	0.408035
551	XP_001463661.1	VVEALKGLKTPTAPV	SVM	POSITIVE	0.241319
552	XP_001463661.1	AAASSFAAAAPSAVR	SVM	POSITIVE	0.540456
553	XP_001463661.1	ASSFAAAAPSAVRDA	SVM	NEGATIVE	-0.0562466
554	XP_001463661.1	ASSFAAAAPSAVRDA	SVM	NEGATIVE	-0.0562466
555	XP_001463661.1	EAMMILMGLETLLER	SVM	POSITIVE	0.214886
556	XP_001463661.1	EITGGIFGFQDDTNS	SVM	POSITIVE	0.15989
557	XP_001463661.1	EVAAINARIAALNAE	SVM	POSITIVE	0.0589654
558	XP_001463661.1	FGSILQASSVSPQMG	SVM	NEGATIVE	-0.335965
559	XP_001463661.1	GASGSGILTVVFRLY	SVM	POSITIVE	0.291339
560	XP_001463661.1	GGRFAPKYIRFMIEE	SVM	NEGATIVE	-0.295961
561	XP_001463661.1	KKLAELEKRRKALVG	SVM	POSITIVE	0.0722872
562	XP_001463661.1	KMQVLKESRTALTEA	SVM	POSITIVE	0.0081716
563	XP_001463661.1	RGEAMMILMGLETLL	SVM	POSITIVE	0.400378
564	XP_001463661.1	SSFAAAAPSAVRDAY	SVM	POSITIVE	0.100541
565	XP_001463661.1	SVSPQMGGGFVLEPQ	SVM	NEGATIVE	-0.244994
566	XP_001463661.1	TAAYLREMAMRAGED	SVM	POSITIVE	0.159884
567	XP_001463661.1	TVMYHRGNTNRSTPC	SVM	POSITIVE	0.353921
568	XP_001463661.1	VDDLFSDDDKPKRSK	SVM	NEGATIVE	-0.333027
569	XP_001463661.1	VEALKGLKTPTAPVP	SVM	NEGATIVE	-0.184234
570	XP_001463661.1	YIRFMIEEYTRGMPR	SVM	POSITIVE	0.12318
571	XP_001463661.1	AASSFAAAAPSAVRD	SVM	POSITIVE	0.331027
572	XP_001463661.1	AYLREMAMRAGEDFI	SVM	POSITIVE	0.177284
573	XP_001463661.1	NLDKVAALQQKMQVL	SVM	NEGATIVE	-0.501123
574	XP_001463661.1	SFAAAAPSAVRDAYN	SVM	POSITIVE	0.0125563
575	XP_001463661.1	SHVVKWARSKNPPEL	SVM	NEGATIVE	-0.523874
576	XP_001463661.1	SSFAAAAPSAVRDAY	SVM	POSITIVE	0.100541
577	XP_001463661.1	YGAVEITGGIFGFQD	SVM	POSITIVE	0.254918
578	XP_001463661.1	AAASNVPAGLPSMND	SVM	NEGATIVE	-0.0454533
579	XP_001463661.1	AAASSFAAAAPSAVR	SVM	POSITIVE	0.540456
580	XP_001463661.1	ARIAALNAEQQQMAP	SVM	NEGATIVE	-0.465308
581	XP_001463661.1	FAAAAPSAVRDAYNK	SVM	POSITIVE	0.117117
582	XP_001463661.1	KYIRFMIEEYTRGMP	SVM	NEGATIVE	-0.300029
583	XP_001463661.1	LAREVAAINARIAAL	SVM	POSITIVE	0.0735288
584	XP_001463661.1	LPSMNDFMRSSASSR	SVM	NEGATIVE	-0.277929
585	XP_001463661.1	MAMRAGEDFIDDDGN	SVM	POSITIVE	0.0558254
586	XP_001463661.1	MPEGAAVVHFKAGHG	SVM	NEGATIVE	-0.0266579
587	XP_001463661.1	MVTVAASHVVKWARS	SVM	NEGATIVE	-0.0892118
588	XP_001463661.1	NFIGQTAAYLREMAM	SVM	POSITIVE	0.0112919
589	XP_001463661.1	PAETFSFGGGTADEP	SVM	NEGATIVE	-0.839227
590	XP_001463661.1	PQMGGGFVLEPQQSE	SVM	NEGATIVE	-0.259818
591	XP_001463661.1	SSFAAAAPSAVRDAY	SVM	POSITIVE	0.100541
592	XP_001463661.1	TGGIFGFQDDTNSPA	SVM	NEGATIVE	-0.256434
593	XP_001463661.1	FIGQTAAYLREMAMR	SVM	NEGATIVE	-0.0639452
594	XP_001463661.1	FKVLTVECAALPNGQ	SVM	NEGATIVE	-0.429701
595	XP_001463661.1	IQHMVTVAASHVVKW	SVM	NEGATIVE	-0.819909
596	XP_001463661.1	PTFDFGSILQASSVS	SVM	NEGATIVE	-0.143266
597	XP_001463661.1	QMAPRIQHMVTVAAS	SVM	NEGATIVE	-0.154476
598	XP_001463661.1	RIQHMVTVAASHVVK	SVM	NEGATIVE	-0.576811
599	XP_001463661.1	SSFAAAAPSAVRDAY	SVM	POSITIVE	0.100541
600	XP_001463661.1	AALQQKMQVLKESRT	SVM	NEGATIVE	-0.498391
601	XP_001463661.1	ALQQKMQVLKESRTA	SVM	NEGATIVE	-0.323184
602	XP_001463661.1	AQPTFDFGSILQASS	SVM	NEGATIVE	-0.17001
603	XP_001463661.1	AREVAAINARIAALN	SVM	POSITIVE	0.0640475
604	XP_001463661.1	EALKGLKTPTAPVPT	SVM	NEGATIVE	-0.0422561
605	XP_001463661.1	ETHVLRFKVLTVECA	SVM	NEGATIVE	-0.250776
606	XP_001463661.1	GGGDDGPSGVGVTAP	SVM	NEGATIVE	-0.228012
607	XP_001463661.1	ILTVVFRLYGTTAKM	SVM	NEGATIVE	-0.0659389
608	XP_001463661.1	MMILMGLETLLERRR	SVM	POSITIVE	0.124199
609	XP_001463661.1	PLAREVAAINARIAA	SVM	POSITIVE	0.0701839
610	XP_001463661.1	PTFDFGSILQASSVS	SVM	NEGATIVE	-0.143266
611	XP_001463661.1	QPTFDFGSILQASSV	SVM	NEGATIVE	-0.32793
612	XP_001463661.1	QQSEAAASSFAAAAP	SVM	POSITIVE	0.370443
613	XP_001463661.1	QTAAYLREMAMRAGE	SVM	POSITIVE	0.272511
614	XP_001463661.1	RIQHKVDVMAELSAN	SVM	NEGATIVE	-0.148147
615	XP_001463661.1	RKQVVEALKGLKTPT	SVM	POSITIVE	0.278319
616	XP_001463661.1	VHFKAGHGGGRFAPK	SVM	POSITIVE	0.0232532
617	XP_001463661.1	VLKESRTALTEAMKK	SVM	POSITIVE	0.493443
618	XP_001463661.1	VSPQMGGGFVLEPQQ	SVM	NEGATIVE	-0.349871
619	XP_001463661.1	YGTTAKMRIAVLVYP	SVM	NEGATIVE	-0.332022
620	XP_001463661.1	ETHVLRFKVLTVECA	SVM	NEGATIVE	-0.250776
621	XP_001463661.1	EYTRGMPRRLVGETE	SVM	POSITIVE	0.0591703
622	XP_001463661.1	FDFGSILQASSVSPQ	SVM	NEGATIVE	-0.459743
623	XP_001463661.1	GNSSGNTVMEQLNRV	SVM	POSITIVE	0.0737733
624	XP_001463661.1	HFKAGHGGGRFAPKY	SVM	POSITIVE	0.0621441
625	XP_001463661.1	INARIAALNAEQQQM	SVM	NEGATIVE	-0.279362
626	XP_001463661.1	LGVDMFSAKPAPAAA	SVM	NEGATIVE	-0.0627396
627	XP_001463661.1	QALKVMNRGEAMMIL	SVM	POSITIVE	0.194328
628	XP_001463661.1	QHMVTVAASHVVKWA	SVM	NEGATIVE	-0.435399
629	XP_001463661.1	QVLKESRTALTEAMK	SVM	POSITIVE	0.384817
630	XP_001463661.1	THVLRFKVLTVECAA	SVM	NEGATIVE	-0.0346135
631	XP_001463661.1	DDLFSDDDKPKRSKE	SVM	NEGATIVE	-0.31578
632	XP_001463661.1	EVAAINARIAALNAE	SVM	POSITIVE	0.0589654
633	XP_001463661.1	GGVINFASMPEGAAV	SVM	POSITIVE	0.217314
634	XP_001463661.1	GVDMFSAKPAPAAAS	SVM	NEGATIVE	-0.145149
635	XP_001463661.1	GVINFASMPEGAAVV	SVM	POSITIVE	0.181255
636	XP_001463661.1	IGQTAAYLREMAMRA	SVM	POSITIVE	0.275188
637	XP_001463661.1	ILMGLETLLERRRTM	SVM	POSITIVE	0.401655
638	XP_001463661.1	NRGEAMMILMGLETL	SVM	POSITIVE	0.317165
639	XP_001463661.1	PLAREVAAINARIAA	SVM	POSITIVE	0.0701839
640	XP_001463661.1	PNGQQYTVMYHRGNT	SVM	POSITIVE	0.013861
641	XP_001463661.1	PSGVGVTAPPAETFS	SVM	NEGATIVE	-0.365762
642	XP_001463661.1	QHMVTVAASHVVKWA	SVM	NEGATIVE	-0.435399
643	XP_001463661.1	QMAPRIQHMVTVAAS	SVM	NEGATIVE	-0.154476
644	XP_001463661.1	QMGGGFVLEPQQSEA	SVM	NEGATIVE	-0.216562
645	XP_001463661.1	REVAAINARIAALNA	SVM	NEGATIVE	-0.281173
646	XP_001463661.1	VAAINARIAALNAEQ	SVM	POSITIVE	0.150573
647	XP_001463661.1	AAASSFAAAAPSAVR	SVM	POSITIVE	0.540456
648	XP_001463661.1	APKYIRFMIEEYTRG	SVM	NEGATIVE	-0.229184
649	XP_001463661.1	ASSFAAAAPSAVRDA	SVM	NEGATIVE	-0.0562466
650	XP_001463661.1	PKYIRFMIEEYTRGM	SVM	NEGATIVE	-0.233764
651	XP_001463661.1	PLAREVAAINARIAA	SVM	POSITIVE	0.0701839
652	XP_001463661.1	PYTGITNLPTYNFSS	SVM	NEGATIVE	-0.761939
653	XP_001463661.1	VLRFKVLTVECAALP	SVM	NEGATIVE	-0.245017
654	XP_001463661.1	VSPQMGGGFVLEPQQ	SVM	NEGATIVE	-0.349871
655	XP_001463661.1	AASSFAAAAPSAVRD	SVM	POSITIVE	0.331027
656	XP_001463661.1	AVQYTALARKHRNNF	SVM	NEGATIVE	-0.373143
657	XP_001463661.1	CEEVVAVQYTALARK	SVM	NEGATIVE	-0.296654
658	XP_001463661.1	DAQPTFDFGSILQAS	SVM	NEGATIVE	-0.0372159
659	XP_001463661.1	EEVVAVQYTALARKH	SVM	NEGATIVE	-0.262619
660	XP_001463661.1	HMVTVAASHVVKWAR	SVM	NEGATIVE	-0.317199
661	XP_001463661.1	KNTPLAREVAAINAR	SVM	NEGATIVE	-0.184398
662	XP_001463661.1	MILMGLETLLERRRT	SVM	POSITIVE	0.428869
663	XP_001463661.1	NNFIGQTAAYLREMA	SVM	POSITIVE	0.202159
664	XP_001463661.1	NTPLAREVAAINARI	SVM	NEGATIVE	-0.135531
665	XP_001463661.1	NTPLAREVAAINARI	SVM	NEGATIVE	-0.135531
666	XP_001463661.1	QQKMQVLKESRTALT	SVM	NEGATIVE	-0.0688598
667	XP_001463661.1	QVLKESRTALTEAMK	SVM	POSITIVE	0.384817
668	XP_001463661.1	SGLGVDMFSAKPAPA	SVM	POSITIVE	0.185563
669	XP_001463661.1	SSDDPYTGITNLPTY	SVM	NEGATIVE	-0.478077
670	XP_001463661.1	TPLAREVAAINARIA	SVM	NEGATIVE	-0.119934
671	XP_001463661.1	YDEMDDFTVPPDAAD	SVM	NEGATIVE	-0.43123
672	XP_001463661.1	AASSFAAAAPSAVRD	SVM	POSITIVE	0.331027
673	XP_001463661.1	CEEVVAVQYTALARK	SVM	NEGATIVE	-0.296654
674	XP_001463661.1	FKAGHGGGRFAPKYI	SVM	NEGATIVE	-0.127469
675	XP_001463661.1	GGRFAPKYIRFMIEE	SVM	NEGATIVE	-0.295961
676	XP_001463661.1	GQTAAYLREMAMRAG	SVM	POSITIVE	0.171629
677	XP_001463661.1	MQVLKESRTALTEAM	SVM	NEGATIVE	-0.00118111
678	XP_001463661.1	PLAREVAAINARIAA	SVM	POSITIVE	0.0701839
679	XP_001463661.1	PTFDFGSILQASSVS	SVM	NEGATIVE	-0.143266
680	XP_001463661.1	QVLKDYGASGSGILT	SVM	POSITIVE	0.521453
681	XP_001463661.1	REEKKLAELEKRRKA	SVM	POSITIVE	0.375351
682	XP_001463661.1	RIQHMVTVAASHVVK	SVM	NEGATIVE	-0.576811
683	XP_001463661.1	RKQVVEALKGLKTPT	SVM	POSITIVE	0.278319
684	XP_001463661.1	SPQMGGGFVLEPQQS	SVM	NEGATIVE	-0.331202
685	XP_001463661.1	VAAINARIAALNAEQ	SVM	POSITIVE	0.150573
686	XP_001463661.1	VDMFSAKPAPAAASN	SVM	POSITIVE	0.0576493
687	XP_001463661.1	VLKDYGASGSGILTV	SVM	POSITIVE	0.568793
688	XP_001463661.1	VQRKQVVEALKGLKT	SVM	POSITIVE	0.670866
689	XP_001463661.1	YNKRDDPYYDEMDDF	SVM	NEGATIVE	-0.590272
690	XP_001463661.1	CEEVVAVQYTALARK	SVM	NEGATIVE	-0.296654
691	XP_001463661.1	EEVVAVQYTALARKH	SVM	NEGATIVE	-0.262619
692	XP_001463661.1	KLAELEKRRKALVGS	SVM	NEGATIVE	-0.00591773
693	XP_001463661.1	KVMNRGEAMMILMGL	SVM	POSITIVE	0.234506
694	XP_001463661.1	NKRDDPYYDEMDDFT	SVM	NEGATIVE	-0.362246
695	XP_001463661.1	QHMVTVAASHVVKWA	SVM	NEGATIVE	-0.435399
696	XP_001463661.1	VFRLYGTTAKMRIAV	SVM	NEGATIVE	-0.0973126
697	XP_001463661.1	VVKWARSKNPPELDI	SVM	NEGATIVE	-0.842795
698	XP_001463661.1	EAMKKQAARKNTPLA	SVM	NEGATIVE	-0.337256
699	XP_001463661.1	GVDMFSAKPAPAAAS	SVM	NEGATIVE	-0.145149
700	XP_001463661.1	MAPRIQHMVTVAASH	SVM	NEGATIVE	-0.568026
701	XP_001463661.1	MMILMGLETLLERRR	SVM	POSITIVE	0.124199
702	XP_001463661.1	NSPAYVASRPTFDFG	SVM	NEGATIVE	-0.0245554
703	XP_001463661.1	RNNFIGQTAAYLREM	SVM	NEGATIVE	-0.0691357
704	XP_001463661.1	AAYLREMAMRAGEDF	SVM	NEGATIVE	-0.127481
705	XP_001463661.1	KMRIAVLVYPEHAPP	SVM	NEGATIVE	-0.267296
706	XP_001463661.1	LYGTTAKMRIAVLVY	SVM	NEGATIVE	-0.0597213
707	XP_001463661.1	PQQSEAAASSFAAAA	SVM	POSITIVE	0.434752
708	XP_001463661.1	QGGVINFASMPEGAA	SVM	NEGATIVE	-0.0561317
709	XP_001463661.1	QHMVTVAASHVVKWA	SVM	NEGATIVE	-0.435399
710	XP_001463661.1	SPQMGGGFVLEPQQS	SVM	NEGATIVE	-0.331202
711	XP_001463661.1	SSFAAAAPSAVRDAY	SVM	POSITIVE	0.100541
712	XP_001463661.1	VQRKQVVEALKGLKT	SVM	POSITIVE	0.670866
713	XP_001463661.1	AAASSFAAAAPSAVR	SVM	POSITIVE	0.540456
714	XP_001463661.1	AREVAAINARIAALN	SVM	POSITIVE	0.0640475
715	XP_001463661.1	FMIEEYTRGMPRRLV	SVM	POSITIVE	0.121769
716	XP_001463661.1	GLETLLERRRTMKAE	SVM	POSITIVE	0.457528
717	XP_001463661.1	GTTAKMRIAVLVYPE	SVM	NEGATIVE	-0.321214
718	XP_001463661.1	IGQTAAYLREMAMRA	SVM	POSITIVE	0.275188
719	XP_001463661.1	KYIRFMIEEYTRGMP	SVM	NEGATIVE	-0.300029
720	XP_001463661.1	QRKQVVEALKGLKTP	SVM	POSITIVE	0.513714
721	XP_001463661.1	RNNFIGQTAAYLREM	SVM	NEGATIVE	-0.0691357
722	XP_001463661.1	TNRSTPCYTAQGGVI	SVM	POSITIVE	0.31642
723	XP_001463661.1	ASGSGILTVVFRLYG	SVM	POSITIVE	0.228674
724	XP_001463661.1	GASGSGILTVVFRLY	SVM	POSITIVE	0.291339
725	XP_001463661.1	GGIFGFQDDTNSPAY	SVM	NEGATIVE	-0.151317
726	XP_001463661.1	GSGILTVVFRLYGTT	SVM	NEGATIVE	-0.0336205
727	XP_001463661.1	GVINFASMPEGAAVV	SVM	POSITIVE	0.181255
728	XP_001463661.1	KYIRFMIEEYTRGMP	SVM	NEGATIVE	-0.300029
729	XP_001463661.1	LKDYGASGSGILTVV	SVM	POSITIVE	0.536428
730	XP_001463661.1	MMILMGLETLLERRR	SVM	POSITIVE	0.124199
731	XP_001463661.1	PQQSEAAASSFAAAA	SVM	POSITIVE	0.434752
732	XP_001463661.1	QTAAYLREMAMRAGE	SVM	POSITIVE	0.272511
733	XP_001463661.1	RCEEVVAVQYTALAR	SVM	NEGATIVE	-0.334712
734	XP_001463661.1	RNNFIGQTAAYLREM	SVM	NEGATIVE	-0.0691357
735	XP_001463661.1	SGSGILTVVFRLYGT	SVM	POSITIVE	0.33001
736	XP_001463661.1	TAKMRIAVLVYPEHA	SVM	NEGATIVE	-0.109122
737	XP_001463661.1	VVFRLYGTTAKMRIA	SVM	POSITIVE	0.0023428
738	XP_001463661.1	YGTTAKMRIAVLVYP	SVM	NEGATIVE	-0.332022
739	XP_001463661.1	AVDDLFSDDDKPKRS	SVM	NEGATIVE	-0.0412901
740	XP_001463661.1	DDVQRKQVVEALKGL	SVM	POSITIVE	0.305327
741	XP_001463661.1	DEMDDFTVPPDAADN	SVM	NEGATIVE	-0.409519
742	XP_001463661.1	ETHVLRFKVLTVECA	SVM	NEGATIVE	-0.250776
743	XP_001463661.1	KRDDPYYDEMDDFTV	SVM	NEGATIVE	-0.246476
744	XP_001463661.1	KVMNRGEAMMILMGL	SVM	POSITIVE	0.234506
745	XP_001463661.1	KYIRFMIEEYTRGMP	SVM	NEGATIVE	-0.300029
746	XP_001463661.1	NFIGQTAAYLREMAM	SVM	POSITIVE	0.0112919
747	XP_001463661.1	PRDLFADAGLPTMGD	SVM	NEGATIVE	-0.285772
748	XP_001463661.1	RCEEVVAVQYTALAR	SVM	NEGATIVE	-0.334712
749	XP_001463661.1	SPAYVASRPTFDFGP	SVM	NEGATIVE	-0.548409
750	XP_001463661.1	THVLRFKVLTVECAA	SVM	NEGATIVE	-0.0346135
751	XP_001463661.1	VMYHRGNTNRSTPCY	SVM	POSITIVE	0.463702
752	XP_001463661.1	AAASSFAAAAPSAVR	SVM	POSITIVE	0.540456
753	XP_001463661.1	ALKVMNRGEAMMILM	SVM	POSITIVE	0.0180983
754	XP_001463661.1	APRIQHMVTVAASHV	SVM	NEGATIVE	-0.366733
755	XP_001463661.1	EALKGLKTPTAPVPT	SVM	NEGATIVE	-0.0422561
756	XP_001463661.1	GAVEITGGIFGFQDD	SVM	POSITIVE	0.181345
757	XP_001463661.1	MAPRIQHMVTVAASH	SVM	NEGATIVE	-0.568026
758	XP_001463661.1	MILMGLETLLERRRT	SVM	POSITIVE	0.428869
759	XP_001463661.1	PRIQHMVTVAASHVV	SVM	NEGATIVE	-0.270118
760	XP_001463661.1	QMAPRIQHMVTVAAS	SVM	NEGATIVE	-0.154476
761	XP_001463661.1	QQMAPRIQHMVTVAA	SVM	NEGATIVE	-0.32226
762	XP_001463661.1	RCEEVVAVQYTALAR	SVM	NEGATIVE	-0.334712
763	XP_001463661.1	RLYGTTAKMRIAVLV	SVM	NEGATIVE	-0.102349
764	XP_001463661.1	TRCEEVVAVQYTALA	SVM	NEGATIVE	-0.409805
765	XP_001463661.1	DFMRSSASSRQQDAQ	SVM	NEGATIVE	-0.00652172
766	XP_001463661.1	DLFSDDDKPKRSKEQ	SVM	NEGATIVE	-0.837277
767	XP_001463661.1	EEVVAVQYTALARKH	SVM	NEGATIVE	-0.262619
768	XP_001463661.1	FRLYGTTAKMRIAVL	SVM	NEGATIVE	-0.0213282
769	XP_001463661.1	KQVVEALKGLKTPTA	SVM	POSITIVE	0.319833
770	XP_001463661.1	MGLETLLERRRTMKA	SVM	POSITIVE	0.592905
771	XP_001463661.1	NNFIGQTAAYLREMA	SVM	POSITIVE	0.202159
772	XP_001463661.1	QALKVMNRGEAMMIL	SVM	POSITIVE	0.194328
773	XP_001463661.1	QHKVDVMAELSANLD	SVM	NEGATIVE	-0.0645571
774	XP_001463661.1	QVVEALKGLKTPTAP	SVM	POSITIVE	0.150593
775	XP_001463661.1	SGILTVVFRLYGTTA	SVM	POSITIVE	0.198888
776	XP_001463661.1	SSFAAAAPSAVRDAY	SVM	POSITIVE	0.100541
777	XP_001463661.1	TFSFGGGTADEPSTN	SVM	NEGATIVE	-0.322737
778	XP_001463661.1	TRCEEVVAVQYTALA	SVM	NEGATIVE	-0.409805
779	XP_001463661.1	VEITGGIFGFQDDTN	SVM	NEGATIVE	-0.199188
780	XP_001463661.1	AAASSFAAAAPSAVR	SVM	POSITIVE	0.540456
781	XP_001463661.1	AASSFAAAAPSAVRD	SVM	POSITIVE	0.331027
782	XP_001463661.1	AASSFAAAAPSAVRD	SVM	POSITIVE	0.331027
783	XP_001463661.1	AQPTFDFGSILQASS	SVM	NEGATIVE	-0.17001
784	XP_001463661.1	ASSFAAAAPSAVRDA	SVM	NEGATIVE	-0.0562466
785	XP_001463661.1	AYLREMAMRAGEDFI	SVM	POSITIVE	0.177284
786	XP_001463661.1	GGVINFASMPEGAAV	SVM	POSITIVE	0.217314
787	XP_001463661.1	IDDDGNSSGNTVMEQ	SVM	NEGATIVE	-0.0342941
788	XP_001463661.1	MQVLKESRTALTEAM	SVM	NEGATIVE	-0.00118111
789	XP_001463661.1	QRKQVVEALKGLKTP	SVM	POSITIVE	0.513714
790	XP_001463661.1	TFDFGSILQASSVSP	SVM	NEGATIVE	-0.597802
791	XP_001463661.1	APRIQHMVTVAASHV	SVM	NEGATIVE	-0.366733
792	XP_001463661.1	KRRKALVGSEGLATE	SVM	NEGATIVE	-0.201795
793	XP_001463661.1	RKQVVEALKGLKTPT	SVM	POSITIVE	0.278319
794	XP_001463661.1	TNSPAYVASRPTFDF	SVM	NEGATIVE	-0.143094
795	XP_001463661.1	VLRFKVLTVECAALP	SVM	NEGATIVE	-0.245017
796	XP_001463661.1	ALKVMNRGEAMMILM	SVM	POSITIVE	0.0180983
797	XP_001463661.1	EAAASSFAAAAPSAV	SVM	POSITIVE	0.535034
798	XP_001463661.1	ETHVLRFKVLTVECA	SVM	NEGATIVE	-0.250776
799	XP_001463661.1	GGRFAPKYIRFMIEE	SVM	NEGATIVE	-0.295961
800	XP_001463661.1	GGVINFASMPEGAAV	SVM	POSITIVE	0.217314
801	XP_001463661.1	HRTPRDLFADAGLPT	SVM	NEGATIVE	-0.198039
802	XP_001463661.1	IGQTAAYLREMAMRA	SVM	POSITIVE	0.275188
803	XP_001463661.1	KQVVEALKGLKTPTA	SVM	POSITIVE	0.319833
804	XP_001463661.1	LKVMNRGEAMMILMG	SVM	POSITIVE	0.00895988
805	XP_001463661.1	LMGLETLLERRRTMK	SVM	POSITIVE	0.45189
806	XP_001463661.1	PQALKVMNRGEAMMI	SVM	NEGATIVE	-0.0969587
807	XP_001463661.1	PRIQHMVTVAASHVV	SVM	NEGATIVE	-0.270118
808	XP_001463661.1	QALKVMNRGEAMMIL	SVM	POSITIVE	0.194328
809	XP_001463661.1	RDLFADAGLPTMGDF	SVM	NEGATIVE	-0.571621
810	XP_001463661.1	SGGGDDGPSGVGVTA	SVM	POSITIVE	0.133327
811	XP_001463661.1	SGILTVVFRLYGTTA	SVM	POSITIVE	0.198888
812	XP_001463661.1	VVAVQYTALARKHRN	SVM	NEGATIVE	-0.194098
813	XP_001463661.1	FASMPEGAAVVHFKA	SVM	NEGATIVE	-0.124341
814	XP_001463661.1	FIGQTAAYLREMAMR	SVM	NEGATIVE	-0.0639452
815	XP_001463661.1	FRLYGTTAKMRIAVL	SVM	NEGATIVE	-0.0213282
816	XP_001463661.1	IGQTAAYLREMAMRA	SVM	POSITIVE	0.275188
817	XP_001463661.1	KDYGASGSGILTVVF	SVM	POSITIVE	0.175273
818	XP_001463661.1	NFIGQTAAYLREMAM	SVM	POSITIVE	0.0112919
819	XP_001463661.1	NNFIGQTAAYLREMA	SVM	POSITIVE	0.202159
820	XP_001463661.1	QVVEALKGLKTPTAP	SVM	POSITIVE	0.150593
821	XP_001463661.1	RGEAMMILMGLETLL	SVM	POSITIVE	0.400378
822	XP_001463661.1	SGVGVTAPPAETFSF	SVM	NEGATIVE	-0.386309
823	XP_001463661.1	THVLRFKVLTVECAA	SVM	NEGATIVE	-0.0346135
824	XP_001463661.1	TQVLKDYGASGSGIL	SVM	POSITIVE	0.316752
825	XP_001463661.1	YTRGMPRRLVGETEA	SVM	NEGATIVE	-0.182887
826	XP_001463661.1	ASMPEGAAVVHFKAG	SVM	NEGATIVE	-0.34278
827	XP_001463661.1	EAAASSFAAAAPSAV	SVM	POSITIVE	0.535034
828	XP_001463661.1	GEAMMILMGLETLLE	SVM	POSITIVE	0.212317
829	XP_001463661.1	HRNNFIGQTAAYLRE	SVM	POSITIVE	0.186674
830	XP_001463661.1	IGQTAAYLREMAMRA	SVM	POSITIVE	0.275188
831	XP_001463661.1	LPSMNDFMRSSASSR	SVM	NEGATIVE	-0.277929
832	XP_001463661.1	NFASMPEGAAVVHFK	SVM	NEGATIVE	-0.0290622
833	XP_001463661.1	VLKESRTALTEAMKK	SVM	POSITIVE	0.493443
834	XP_001463661.1	VVEALKGLKTPTAPV	SVM	POSITIVE	0.241319
835	XP_001463661.1	AINARIAALNAEQQQ	SVM	NEGATIVE	-0.236648
836	XP_001463661.1	ASHVVKWARSKNPPE	SVM	NEGATIVE	-0.636644
837	XP_001463661.1	DFGSILQASSVSPQM	SVM	NEGATIVE	-0.38829
838	XP_001463661.1	GQTAAYLREMAMRAG	SVM	POSITIVE	0.171629
839	XP_001463661.1	IQHMVTVAASHVVKW	SVM	NEGATIVE	-0.819909
840	XP_001463661.1	KTRCEEVVAVQYTAL	SVM	NEGATIVE	-0.060017
841	XP_001463661.1	LAREVAAINARIAAL	SVM	POSITIVE	0.0735288
842	XP_001463661.1	LGVDMFSAKPAPAAA	SVM	NEGATIVE	-0.0627396
843	XP_001463661.1	NARIAALNAEQQQMA	SVM	NEGATIVE	-0.450225
844	XP_001463661.1	PPLSFDGLIDPSEVA	SVM	NEGATIVE	-0.00554028
845	XP_001463661.1	QGGVINFASMPEGAA	SVM	NEGATIVE	-0.0561317
846	XP_001463661.1	QQYTVMYHRGNTNRS	SVM	POSITIVE	0.0674843
847	XP_001463661.1	RIQHMVTVAASHVVK	SVM	NEGATIVE	-0.576811
848	XP_001463661.1	RTALTEAMKKQAARK	SVM	POSITIVE	0.424226
849	XP_001463661.1	TAAYLREMAMRAGED	SVM	POSITIVE	0.159884
850	XP_001463661.1	VDMFSAKPAPAAASN	SVM	POSITIVE	0.0576493
851	XP_001463661.1	AMMILMGLETLLERR	SVM	POSITIVE	0.0794677
852	XP_001463661.1	EKRRKALVGSEGLAT	SVM	NEGATIVE	-0.0948982
853	XP_001463661.1	EVVAVQYTALARKHR	SVM	POSITIVE	0.115873
854	XP_001463661.1	NRSTPCYTAQGGVIN	SVM	POSITIVE	0.130186
855	XP_001463661.1	PRIQHMVTVAASHVV	SVM	NEGATIVE	-0.270118
856	XP_001463661.1	RLYGTTAKMRIAVLV	SVM	NEGATIVE	-0.102349
857	XP_001463661.1	TAAYLREMAMRAGED	SVM	POSITIVE	0.159884
858	XP_001463661.1	ALKVMNRGEAMMILM	SVM	POSITIVE	0.0180983
859	XP_001463661.1	ASSFAAAAPSAVRDA	SVM	NEGATIVE	-0.0562466
860	XP_001463661.1	DFMRSSASSRQQDAQ	SVM	NEGATIVE	-0.00652172
861	XP_001463661.1	FKVLTVECAALPNGQ	SVM	NEGATIVE	-0.429701
862	XP_001463661.1	FRLYGTTAKMRIAVL	SVM	NEGATIVE	-0.0213282
863	XP_001463661.1	GEAMMILMGLETLLE	SVM	POSITIVE	0.212317
864	XP_001463661.1	ILMGLETLLERRRTM	SVM	POSITIVE	0.401655
865	XP_001463661.1	KQAARKNTPLAREVA	SVM	NEGATIVE	-0.446201
866	XP_001463661.1	LKVMNRGEAMMILMG	SVM	POSITIVE	0.00895988
867	XP_001463661.1	LPPQALKVMNRGEAM	SVM	NEGATIVE	-0.486101
868	XP_001463661.1	LTVVFRLYGTTAKMR	SVM	NEGATIVE	-0.0105672
869	XP_001463661.1	PLPPQALKVMNRGEA	SVM	NEGATIVE	-0.280751
870	XP_001463661.1	PLSFDGLIDPSEVAA	SVM	POSITIVE	0.0213857
871	XP_001463661.1	PPQALKVMNRGEAMM	SVM	NEGATIVE	-0.312702
872	XP_001463661.1	PQALKVMNRGEAMMI	SVM	NEGATIVE	-0.0969587
873	XP_001463661.1	PTFDFGSILQASSVS	SVM	NEGATIVE	-0.143266
874	XP_001463661.1	QALKVMNRGEAMMIL	SVM	POSITIVE	0.194328
875	XP_001463661.1	QMAPRIQHMVTVAAS	SVM	NEGATIVE	-0.154476
876	XP_001463661.1	RETHVLRFKVLTVEC	SVM	NEGATIVE	-0.248358
877	XP_001463661.1	RNNFIGQTAAYLREM	SVM	NEGATIVE	-0.0691357
878	XP_001463661.1	TAKMRIAVLVYPEHA	SVM	NEGATIVE	-0.109122
879	XP_001463661.1	VDVMAELSANLDKVA	SVM	POSITIVE	0.0152253
880	XP_001463661.1	VEALKGLKTPTAPVP	SVM	NEGATIVE	-0.184234
881	XP_001463661.1	YNKRDDPYYDEMDDF	SVM	NEGATIVE	-0.590272
882	XP_001463661.1	DFGSILQASSVSPQM	SVM	NEGATIVE	-0.38829
883	XP_001463661.1	DLFADAGLPTMGDFS	SVM	NEGATIVE	-0.176039
884	XP_001463661.1	EVVAVQYTALARKHR	SVM	POSITIVE	0.115873
885	XP_001463661.1	HRNNFIGQTAAYLRE	SVM	POSITIVE	0.186674
886	XP_001463661.1	HRNNFIGQTAAYLRE	SVM	POSITIVE	0.186674
887	XP_001463661.1	KEQPVMDDVQRKQVV	SVM	NEGATIVE	-0.142849
888	XP_001463661.1	LRFKVLTVECAALPN	SVM	NEGATIVE	-0.146607
889	XP_001463661.1	LYGTTAKMRIAVLVY	SVM	NEGATIVE	-0.0597213
890	XP_001463661.1	PRETHVLRFKVLTVE	SVM	NEGATIVE	-0.439744
891	XP_001463661.1	QQMAPRIQHMVTVAA	SVM	NEGATIVE	-0.32226
892	XP_001463661.1	RIQHMVTVAASHVVK	SVM	NEGATIVE	-0.576811
893	XP_001463661.1	RNNFIGQTAAYLREM	SVM	NEGATIVE	-0.0691357
894	XP_001463661.1	RTPRDLFADAGLPTM	SVM	NEGATIVE	-0.420664
895	XP_001463661.1	SILQASSVSPQMGGG	SVM	NEGATIVE	-0.10737
896	XP_001463661.1	TPLAREVAAINARIA	SVM	NEGATIVE	-0.119934
897	XP_001463661.1	AASNVPAGLPSMNDF	SVM	NEGATIVE	-0.516197
898	XP_001463661.1	ASMPEGAAVVHFKAG	SVM	NEGATIVE	-0.34278
899	XP_001463661.1	AVVHFKAGHGGGRFA	SVM	NEGATIVE	-0.0376714
900	XP_001463661.1	FSFGGGTADEPSTNN	SVM	NEGATIVE	-0.206
901	XP_001463661.1	HMVTVAASHVVKWAR	SVM	NEGATIVE	-0.317199
902	XP_001463661.1	HRNNFIGQTAAYLRE	SVM	POSITIVE	0.186674
903	XP_001463661.1	KHRNNFIGQTAAYLR	SVM	POSITIVE	0.301064
904	XP_001463661.1	KQVVEALKGLKTPTA	SVM	POSITIVE	0.319833
905	XP_001463661.1	LKESRTALTEAMKKQ	SVM	POSITIVE	0.269417
906	XP_001463661.1	LRFKVLTVECAALPN	SVM	NEGATIVE	-0.146607
907	XP_001463661.1	MILMGLETLLERRRT	SVM	POSITIVE	0.428869
908	XP_001463661.1	NNFIGQTAAYLREMA	SVM	POSITIVE	0.202159
909	XP_001463661.1	QVVEALKGLKTPTAP	SVM	POSITIVE	0.150593
910	XP_001463661.1	RETHVLRFKVLTVEC	SVM	NEGATIVE	-0.248358
911	XP_001463661.1	RKHRNNFIGQTAAYL	SVM	POSITIVE	0.175585
912	XP_001463661.1	RNNFIGQTAAYLREM	SVM	NEGATIVE	-0.0691357
913	XP_001463661.1	VVHFKAGHGGGRFAP	SVM	NEGATIVE	-0.0638773
914	XP_001463661.1	AAINARIAALNAEQQ	SVM	NEGATIVE	-0.12638
915	XP_001463661.1	AQGGVINFASMPEGA	SVM	POSITIVE	0.0621707
916	XP_001463661.1	EAMMILMGLETLLER	SVM	POSITIVE	0.214886
917	XP_001463661.1	ESRTALTEAMKKQAA	SVM	POSITIVE	0.0623047
918	XP_001463661.1	GASGSGILTVVFRLY	SVM	POSITIVE	0.291339
919	XP_001463661.1	HVLRFKVLTVECAAL	SVM	POSITIVE	0.0704861
920	XP_001463661.1	KKQAARKNTPLAREV	SVM	NEGATIVE	-0.505473
921	XP_001463661.1	LRFKVLTVECAALPN	SVM	NEGATIVE	-0.146607
922	XP_001463661.1	MPRETHVLRFKVLTV	SVM	NEGATIVE	-0.364291
923	XP_001463661.1	REEKKLAELEKRRKA	SVM	POSITIVE	0.375351
924	XP_001463661.1	RRKALVGSEGLATEV	SVM	NEGATIVE	-0.0962857
925	XP_001463661.1	VLRFKVLTVECAALP	SVM	NEGATIVE	-0.245017
926	XP_001463661.1	AAYLREMAMRAGEDF	SVM	NEGATIVE	-0.127481
927	XP_001463661.1	AMRAGEDFIDDDGNS	SVM	POSITIVE	0.0684565
928	XP_001463661.1	CEEVVAVQYTALARK	SVM	NEGATIVE	-0.296654
929	XP_001463661.1	DMFSAKPAPAAASNV	SVM	POSITIVE	0.213966
930	XP_001463661.1	FDFGSILQASSVSPQ	SVM	NEGATIVE	-0.459743
931	XP_001463661.1	GLGVDMFSAKPAPAA	SVM	POSITIVE	0.207513
932	XP_001463661.1	GVINFASMPEGAAVV	SVM	POSITIVE	0.181255
933	XP_001463661.1	LKDYGASGSGILTVV	SVM	POSITIVE	0.536428
934	XP_001463661.1	PTFDFGSILQASSVS	SVM	NEGATIVE	-0.143266
935	XP_001463661.1	PYYDEMDDFTVPPDA	SVM	NEGATIVE	-0.406394
936	XP_001463661.1	QQMAPRIQHMVTVAA	SVM	NEGATIVE	-0.32226
937	XP_001463661.1	SFDGLIDPSEVAAPL	SVM	POSITIVE	0.101198
938	XP_001463661.1	SREEKKLAELEKRRK	SVM	POSITIVE	0.287509
939	XP_001463661.1	TFDFGSILQASSVSP	SVM	NEGATIVE	-0.597802
940	XP_001463661.1	VFRLYGTTAKMRIAV	SVM	NEGATIVE	-0.0973126
941	XP_001463661.1	VINFASMPEGAAVVH	SVM	NEGATIVE	-0.0965838
942	XP_001463661.1	VINFASMPEGAAVVH	SVM	NEGATIVE	-0.0965838
943	XP_001463661.1	EQPVMDDVQRKQVVE	SVM	NEGATIVE	-0.122821
944	XP_001463661.1	KVMNRGEAMMILMGL	SVM	POSITIVE	0.234506
945	XP_001463661.1	TPRDLFADAGLPTMG	SVM	NEGATIVE	-0.445455
946	XP_001463661.1	VVEALKGLKTPTAPV	SVM	POSITIVE	0.241319
947	XP_001463661.1	YIRFMIEEYTRGMPR	SVM	POSITIVE	0.12318
948	XP_001463661.1	YYDEMDDFTVPPDAA	SVM	NEGATIVE	-0.241355
949	XP_001463661.1	AINARIAALNAEQQQ	SVM	NEGATIVE	-0.236648
950	XP_001463661.1	AGEDFIDDDGNSSGN	SVM	POSITIVE	0.084702
951	XP_001463661.1	ALKGLKTPTAPVPTR	SVM	NEGATIVE	-0.10158
952	XP_001463661.1	ALKVMNRGEAMMILM	SVM	POSITIVE	0.0180983
953	XP_001463661.1	EALKGLKTPTAPVPT	SVM	NEGATIVE	-0.0422561
954	XP_001463661.1	FRLYGTTAKMRIAVL	SVM	NEGATIVE	-0.0213282
955	XP_001463661.1	GGVINFASMPEGAAV	SVM	POSITIVE	0.217314
956	XP_001463661.1	KVMNRGEAMMILMGL	SVM	POSITIVE	0.234506
957	XP_001463661.1	LKESRTALTEAMKKQ	SVM	POSITIVE	0.269417
958	XP_001463661.1	LKVMNRGEAMMILMG	SVM	POSITIVE	0.00895988
959	XP_001463661.1	MPRETHVLRFKVLTV	SVM	NEGATIVE	-0.364291
960	XP_001463661.1	PRETHVLRFKVLTVE	SVM	NEGATIVE	-0.439744
961	XP_001463661.1	PSMNDFMRSSASSRQ	SVM	NEGATIVE	-0.477079
962	XP_001463661.1	QALKVMNRGEAMMIL	SVM	POSITIVE	0.194328
963	XP_001463661.1	RETHVLRFKVLTVEC	SVM	NEGATIVE	-0.248358
964	XP_001463661.1	ASGSGILTVVFRLYG	SVM	POSITIVE	0.228674
965	XP_001463661.1	DVQRKQVVEALKGLK	SVM	POSITIVE	0.484583
966	XP_001463661.1	EEKKLAELEKRRKAL	SVM	POSITIVE	0.248499
967	XP_001463661.1	EKKLAELEKRRKALV	SVM	POSITIVE	0.418452
968	XP_001463661.1	GASGSGILTVVFRLY	SVM	POSITIVE	0.291339
969	XP_001463661.1	GILTVVFRLYGTTAK	SVM	POSITIVE	0.320509
970	XP_001463661.1	GSGILTVVFRLYGTT	SVM	NEGATIVE	-0.0336205
971	XP_001463661.1	HRNNFIGQTAAYLRE	SVM	POSITIVE	0.186674
972	XP_001463661.1	HVLRFKVLTVECAAL	SVM	POSITIVE	0.0704861
973	XP_001463661.1	KMQVLKESRTALTEA	SVM	POSITIVE	0.0081716
974	XP_001463661.1	QSREEKKLAELEKRR	SVM	POSITIVE	0.228994
975	XP_001463661.1	REVAAINARIAALNA	SVM	NEGATIVE	-0.281173
976	XP_001463661.1	SGILTVVFRLYGTTA	SVM	POSITIVE	0.198888
977	XP_001463661.1	SGSGILTVVFRLYGT	SVM	POSITIVE	0.33001
978	XP_001463661.1	SSVSPQMGGGFVLEP	SVM	NEGATIVE	-0.21381
979	XP_001463661.1	VEALKGLKTPTAPVP	SVM	NEGATIVE	-0.184234
980	XP_001463661.1	AVQYTALARKHRNNF	SVM	NEGATIVE	-0.373143
981	XP_001463661.1	DFGSILQASSVSPQM	SVM	NEGATIVE	-0.38829
982	XP_001463661.1	EMDDFTVPPDAADNK	SVM	NEGATIVE	-0.467729
983	XP_001463661.1	GEDFIDDDGNSSGNT	SVM	POSITIVE	0.0347435
984	XP_001463661.1	INFASMPEGAAVVHF	SVM	NEGATIVE	-0.170725
985	XP_001463661.1	LEPQQSEAAASSFAA	SVM	NEGATIVE	-0.396038
986	XP_001463661.1	NNFIGQTAAYLREMA	SVM	POSITIVE	0.202159
987	XP_001463661.1	QPTFDFGSILQASSV	SVM	NEGATIVE	-0.32793
988	XP_001463661.1	RTALTEAMKKQAARK	SVM	POSITIVE	0.424226
989	XP_001463661.1	SMPEGAAVVHFKAGH	SVM	NEGATIVE	-0.555441
990	XP_001463661.1	TAKMRIAVLVYPEHA	SVM	NEGATIVE	-0.109122
991	XP_001463661.1	VTVAASHVVKWARSK	SVM	NEGATIVE	-0.242366
992	XP_001463661.1	APRIQHMVTVAASHV	SVM	NEGATIVE	-0.366733
993	XP_001463661.1	EAMMILMGLETLLER	SVM	POSITIVE	0.214886
994	XP_001463661.1	FQDDTNSPAYVASRP	SVM	POSITIVE	0.22294
995	XP_001463661.1	FRLYGTTAKMRIAVL	SVM	NEGATIVE	-0.0213282
996	XP_001463661.1	HMVTVAASHVVKWAR	SVM	NEGATIVE	-0.317199
997	XP_001463661.1	MNRGEAMMILMGLET	SVM	POSITIVE	0.20817
998	XP_001463661.1	PQALKVMNRGEAMMI	SVM	NEGATIVE	-0.0969587
999	XP_001463661.1	QTAAYLREMAMRAGE	SVM	POSITIVE	0.272511
1000	XP_001463661.1	VKWARSKNPPELDIK	SVM	NEGATIVE	-1.04498
1001	XP_001463661.1	VLKDYGASGSGILTV	SVM	POSITIVE	0.568793
1002	XP_001463661.1	YNKRDDPYYDEMDDF	SVM	NEGATIVE	-0.590272
1003	XP_001463661.1	AKMRIAVLVYPEHAP	SVM	NEGATIVE	-0.118549
1004	XP_001463661.1	GGVINFASMPEGAAV	SVM	POSITIVE	0.217314
1005	XP_001463661.1	GVDMFSAKPAPAAAS	SVM	NEGATIVE	-0.145149
1006	XP_001463661.1	ILTVVFRLYGTTAKM	SVM	NEGATIVE	-0.0659389
1007	XP_001463661.1	KALVGSEGLATEVIK	SVM	POSITIVE	0.545051
1008	XP_001463661.1	KNTPLAREVAAINAR	SVM	NEGATIVE	-0.184398
1009	XP_001463661.1	KRRKALVGSEGLATE	SVM	NEGATIVE	-0.201795
1010	XP_001463661.1	LNRVNRSIEEVEMQV	SVM	NEGATIVE	-0.229847
1011	XP_001463661.1	MVTVAASHVVKWARS	SVM	NEGATIVE	-0.0892118
1012	XP_001463661.1	QHMVTVAASHVVKWA	SVM	NEGATIVE	-0.435399
1013	XP_001463661.1	RKALVGSEGLATEVI	SVM	POSITIVE	0.462027
1014	XP_001463661.1	RRKALVGSEGLATEV	SVM	NEGATIVE	-0.0962857
1015	XP_001463661.1	SSFAAAAPSAVRDAY	SVM	POSITIVE	0.100541
1016	XP_001463661.1	THVLRFKVLTVECAA	SVM	NEGATIVE	-0.0346135
1017	XP_001463661.1	VDMFSAKPAPAAASN	SVM	POSITIVE	0.0576493
1018	XP_001463661.1	VVAVQYTALARKHRN	SVM	NEGATIVE	-0.194098
1019	XP_001463661.1	AAYLREMAMRAGEDF	SVM	NEGATIVE	-0.127481
1020	XP_001463661.1	APRIQHMVTVAASHV	SVM	NEGATIVE	-0.366733
1021	XP_001463661.1	AQPTFDFGSILQASS	SVM	NEGATIVE	-0.17001
1022	XP_001463661.1	AVEITGGIFGFQDDT	SVM	NEGATIVE	-0.0490701
1023	XP_001463661.1	EAMMILMGLETLLER	SVM	POSITIVE	0.214886
1024	XP_001463661.1	EVAAINARIAALNAE	SVM	POSITIVE	0.0589654
1025	XP_001463661.1	INFASMPEGAAVVHF	SVM	NEGATIVE	-0.170725
1026	XP_001463661.1	KAGHGGGRFAPKYIR	SVM	NEGATIVE	-0.0440671
1027	XP_001463661.1	KDYGASGSGILTVVF	SVM	POSITIVE	0.175273
1028	XP_001463661.1	KYIRFMIEEYTRGMP	SVM	NEGATIVE	-0.300029
1029	XP_001463661.1	MDDFTVPPDAADNKN	SVM	NEGATIVE	-0.568967
1030	XP_001463661.1	PAYVASRPTFDFGPS	SVM	NEGATIVE	-0.0820475
1031	XP_001463661.1	QPTFDFGSILQASSV	SVM	NEGATIVE	-0.32793
1032	XP_001463661.1	SGLGVDMFSAKPAPA	SVM	POSITIVE	0.185563
1033	XP_001463661.1	SGSGILTVVFRLYGT	SVM	POSITIVE	0.33001
1034	XP_001463661.1	YLREMAMRAGEDFID	SVM	POSITIVE	0.199909
1035	XP_001463661.1	HMVTVAASHVVKWAR	SVM	NEGATIVE	-0.317199
1036	XP_001463661.1	LAELEKRRKALVGSE	SVM	NEGATIVE	-0.0205823
1037	XP_001463661.1	LSFDGLIDPSEVAAP	SVM	NEGATIVE	-0.234817
1038	XP_001463661.1	NKRDDPYYDEMDDFT	SVM	NEGATIVE	-0.362246
1039	XP_001463661.1	PTFDFGSILQASSVS	SVM	NEGATIVE	-0.143266
1040	XP_001463661.1	RAGEDFIDDDGNSSG	SVM	POSITIVE	0.0944229
1041	XP_001463697.2	LVRLAAAGAAVIAAV	SVM	POSITIVE	0.976081
1042	XP_001463697.2	SCAQNASKVMAAVQA	SVM	NEGATIVE	-0.155725
1043	XP_001463697.2	CAQNASKVMAAVQAF	SVM	NEGATIVE	-0.178919
1044	XP_001463697.2	GSCAQNASKVMAAVQ	SVM	NEGATIVE	-0.174638
1045	XP_001463697.2	LAAAGAAVIAAVGTA	SVM	POSITIVE	0.863506
1046	XP_001463697.2	RLAAAGAAVIAAVGT	SVM	POSITIVE	1.13767
1047	XP_001463697.2	RLVRLAAAGAAVIAA	SVM	POSITIVE	0.748295
1048	XP_001463697.2	VRLAAAGAAVIAAVG	SVM	POSITIVE	1.26933
1049	XP_001463697.2	AAAGAAVIAAVGTAA	SVM	POSITIVE	0.900927
1050	XP_001463697.2	ARLVRLAAAGAAVIA	SVM	POSITIVE	0.583201
1051	XP_001463697.2	NGSCAQNASKVMAAV	SVM	NEGATIVE	-0.288167
1052	XP_001463697.2	RGPRAAATALLVAAL	SVM	POSITIVE	0.382654
1053	XP_001463697.2	AQNASKVMAAVQAFN	SVM	NEGATIVE	-0.311511
1054	XP_001463697.2	RRGPRAAATALLVAA	SVM	POSITIVE	0.27541
1055	XP_001463697.2	AARLVRLAAAGAAVI	SVM	POSITIVE	0.758774
1056	XP_001463697.2	ARLVRLAAAGAAVIA	SVM	POSITIVE	0.583201
1057	XP_001463697.2	RLVRLAAAGAAVIAA	SVM	POSITIVE	0.748295
1058	XP_001463697.2	AARLVRLAAAGAAVI	SVM	POSITIVE	0.758774
1059	XP_001463697.2	ILVKHLIPQALQLHT	SVM	NEGATIVE	-0.566874
1060	XP_001463697.2	AAGAAVIAAVGTAAA	SVM	POSITIVE	0.900927
1061	XP_001463697.2	AARLVRLAAAGAAVI	SVM	POSITIVE	0.758774
1062	XP_001463697.2	AARLVRLAAAGAAVI	SVM	POSITIVE	0.758774
1063	XP_001463697.2	ARLVRLAAAGAAVIA	SVM	POSITIVE	0.583201
1064	XP_001463697.2	HRHRSVAARLVRLAA	SVM	POSITIVE	0.0944625
1065	XP_001463697.2	RHRSVAARLVRLAAA	SVM	POSITIVE	0.181856
1066	XP_001463697.2	THRHRSVAARLVRLA	SVM	POSITIVE	0.00953723
1067	XP_001463697.2	AAATALLVAALLAVA	SVM	POSITIVE	0.53028
1068	XP_001463697.2	GRRGPRAAATALLVA	SVM	POSITIVE	0.133926
1069	XP_001463697.2	LPPYWQYFTDPSLAG	SVM	NEGATIVE	-0.844848
1070	XP_001463697.2	PPYWQYFTDPSLAGI	SVM	NEGATIVE	-0.43361
1071	XP_001463697.2	QSLPPYWQYFTDPSL	SVM	NEGATIVE	-0.777295
1072	XP_001463697.2	SLPPYWQYFTDPSLA	SVM	NEGATIVE	-0.471569
1073	XP_001463697.2	GPRAAATALLVAALL	SVM	POSITIVE	0.29363
1074	XP_001463697.2	ARLVRLAAAGAAVIA	SVM	POSITIVE	0.583201
1075	XP_001463697.2	DILVKHLIPQALQLH	SVM	NEGATIVE	-0.699737
1076	XP_001463697.2	VAARLVRLAAAGAAV	SVM	POSITIVE	0.555949
1077	XP_001463697.2	RSVAARLVRLAAAGA	SVM	POSITIVE	0.307059
1078	XP_001463697.2	SVAARLVRLAAAGAA	SVM	POSITIVE	0.615558
1079	XP_001463697.2	VAARLVRLAAAGAAV	SVM	POSITIVE	0.555949
1080	XP_001463697.2	RDILVKHLIPQALQL	SVM	NEGATIVE	-0.519333
1081	XP_001463697.2	GAAVIAAVGTAAAWA	SVM	POSITIVE	1.18384
1082	XP_001463697.2	LVRLAAAGAAVIAAV	SVM	POSITIVE	0.976081
1083	XP_001463697.2	AAVIAAVGTAAAWAH	SVM	POSITIVE	1.38586
1084	XP_001463697.2	GPRAAATALLVAALL	SVM	POSITIVE	0.29363
1085	XP_001463697.2	LAAAGAAVIAAVGTA	SVM	POSITIVE	0.863506
1086	XP_001463697.2	PRAAATALLVAALLA	SVM	POSITIVE	0.520359
1087	XP_001463697.2	PYWQYFTDPSLAGIS	SVM	NEGATIVE	-0.473865
1088	XP_001463697.2	RGPRAAATALLVAAL	SVM	POSITIVE	0.382654
1089	XP_001463697.2	RLAAAGAAVIAAVGT	SVM	POSITIVE	1.13767
1090	XP_001463697.2	STHRHRSVAARLVRL	SVM	NEGATIVE	-0.106685
1091	XP_001463697.2	VRLAAAGAAVIAAVG	SVM	POSITIVE	1.26933
1092	XP_001463697.2	LVRLAAAGAAVIAAV	SVM	POSITIVE	0.976081
1093	XP_001463697.2	QNASKVMAAVQAFNV	SVM	NEGATIVE	-0.295516
1094	XP_001463697.2	AVIAAVGTAAAWAHA	SVM	POSITIVE	1.42336
1095	XP_001463697.2	AAVIAAVGTAAAWAH	SVM	POSITIVE	1.38586
1096	XP_001463697.2	AGAAVIAAVGTAAAW	SVM	POSITIVE	1.03734
1097	XP_001463697.2	KRDILVKHLIPQALQ	SVM	NEGATIVE	-0.376991
1098	XP_001463697.2	LVRLAAAGAAVIAAV	SVM	POSITIVE	0.976081
1099	XP_001463697.2	VAARLVRLAAAGAAV	SVM	POSITIVE	0.555949
1100	XP_001463697.2	GAAVIAAVGTAAAWA	SVM	POSITIVE	1.18384
1101	XP_001463697.2	PRAAATALLVAALLA	SVM	POSITIVE	0.520359
1102	XP_001463697.2	VRLAAAGAAVIAAVG	SVM	POSITIVE	1.26933
1103	XP_001463697.2	AVGLPYVTLDTAAAA	SVM	POSITIVE	0.697342
1104	XP_001463697.2	GLPYVTLDTAAAADR	SVM	POSITIVE	0.724765
1105	XP_001463697.2	LAAAGAAVIAAVGTA	SVM	POSITIVE	0.863506
1106	XP_001463697.2	LPYVTLDTAAAADRR	SVM	POSITIVE	0.486659
1107	XP_001463697.2	RLAAAGAAVIAAVGT	SVM	POSITIVE	1.13767
1108	XP_001463697.2	SAVGLPYVTLDTAAA	SVM	POSITIVE	0.307427
1109	XP_001463697.2	VGLPYVTLDTAAAAD	SVM	POSITIVE	0.621448
1110	XP_001463697.2	RAAATALLVAALLAV	SVM	POSITIVE	0.730949
1111	XP_001463697.2	AATALLVAALLAVAL	SVM	POSITIVE	0.74645
1112	XP_001463697.2	FSDTFFTDKRMLHNV	SVM	NEGATIVE	-0.354668
1113	XP_001463697.2	AVIAAVGTAAAWAHA	SVM	POSITIVE	1.42336
1114	XP_001463697.2	RLVRLAAAGAAVIAA	SVM	POSITIVE	0.748295
1115	XP_001463697.2	GFSDTFFTDKRMLHN	SVM	NEGATIVE	-0.28049
1116	XP_001463697.2	LGFSDTFFTDKRMLH	SVM	NEGATIVE	-0.204991
1117	XP_001463697.2	SDTFFTDKRMLHNVG	SVM	NEGATIVE	-0.310992
1118	XP_001463697.2	DTFFTDKRMLHNVGK	SVM	NEGATIVE	-0.0298778
1119	XP_001463697.2	SVAARLVRLAAAGAA	SVM	POSITIVE	0.615558
1120	XP_001463697.2	HRSVAARLVRLAAAG	SVM	POSITIVE	0.192852
1121	XP_001463697.2	SVAARLVRLAAAGAA	SVM	POSITIVE	0.615558
1122	XP_001463697.2	AAGAAVIAAVGTAAA	SVM	POSITIVE	0.900927
1123	XP_001463697.2	ASKVMAAVQAFNVFS	SVM	NEGATIVE	-0.053439
1124	XP_001463697.2	NASKVMAAVQAFNVF	SVM	NEGATIVE	-0.417277
1125	XP_001463697.2	RLVRLAAAGAAVIAA	SVM	POSITIVE	0.748295
1126	XP_001463697.2	RLVRLAAAGAAVIAA	SVM	POSITIVE	0.748295
1127	XP_001463697.2	AAAAGYYSALTMAIF	SVM	NEGATIVE	-0.129521
1128	XP_001463697.2	AAAGAAVIAAVGTAA	SVM	POSITIVE	0.900927
1129	XP_001463697.2	PYWQYFTDPSLAGIS	SVM	NEGATIVE	-0.473865
1130	XP_001463697.2	AAAGAAVIAAVGTAA	SVM	POSITIVE	0.900927
1131	XP_001463697.2	GLPYVTLDTAAAADR	SVM	POSITIVE	0.724765
1132	XP_001463697.2	PPYWQYFTDPSLAGI	SVM	NEGATIVE	-0.43361
1133	XP_001463697.2	VAARLVRLAAAGAAV	SVM	POSITIVE	0.555949
1134	XP_001463697.2	VGLPYVTLDTAAAAD	SVM	POSITIVE	0.621448
1135	XP_001463697.2	VIAAVGTAAAWAHAG	SVM	POSITIVE	1.23751
1136	XP_001463697.2	AAGYYSALTMAIFQD	SVM	NEGATIVE	-0.0210319
1137	XP_001463697.2	AAAAGYYSALTMAIF	SVM	NEGATIVE	-0.129521
1138	XP_001463697.2	EKRDILVKHLIPQAL	SVM	NEGATIVE	-0.123355
1139	XP_001463697.2	AAAGYYSALTMAIFQ	SVM	NEGATIVE	-0.120454
1140	XP_001463697.2	LPPYWQYFTDPSLAG	SVM	NEGATIVE	-0.844848
1141	XP_001463697.2	LPYVTLDTAAAADRR	SVM	POSITIVE	0.486659
1142	XP_001463697.2	PVINSSTAVAKAREQ	SVM	POSITIVE	0.0310629
1143	XP_001463697.2	AGAAVIAAVGTAAAW	SVM	POSITIVE	1.03734
1144	XP_001463697.2	RSVAARLVRLAAAGA	SVM	POSITIVE	0.307059
1145	XP_001463697.2	AAAGYYSALTMAIFQ	SVM	NEGATIVE	-0.120454
1146	XP_001463697.2	WQYFTDPSLAGISAF	SVM	NEGATIVE	-0.310369
1147	XP_001463697.2	YWQYFTDPSLAGISA	SVM	NEGATIVE	-0.251056
1148	XP_001463697.2	AVGVINIPAANIASR	SVM	POSITIVE	0.573202
1149	XP_001463697.2	AAVGTAAAWAHAGAV	SVM	POSITIVE	1.04831
1150	XP_001463697.2	AVGTAAAWAHAGAVQ	SVM	POSITIVE	0.808269
1151	XP_001463697.2	VQAFNVFSDAARCID	SVM	NEGATIVE	-0.104906
1152	XP_001463697.2	QNASKVMAAVQAFNV	SVM	NEGATIVE	-0.295516
1153	XP_001463697.2	SSTHRHRSVAARLVR	SVM	NEGATIVE	-0.115397
1154	XP_001463697.2	ARHHTAPGAVSAVGL	SVM	POSITIVE	0.651428
1155	XP_001463697.2	RHHTAPGAVSAVGLP	SVM	POSITIVE	0.381523
1156	XP_001463697.2	GNGSCAQNASKVMAA	SVM	NEGATIVE	-0.350083
1157	XP_001463697.2	AGYYSALTMAIFQDL	SVM	NEGATIVE	-0.0439732
1158	XP_001463697.2	FTDPSLAGISAFMDY	SVM	POSITIVE	0.119433
1159	XP_001463697.2	RRGPRAAATALLVAA	SVM	POSITIVE	0.27541
1160	XP_001463697.2	TDPSLAGISAFMDYC	SVM	POSITIVE	0.208035
1161	XP_001463697.2	VARHHTAPGAVSAVG	SVM	POSITIVE	0.594002
1162	XP_001463697.2	VRLAAAGAAVIAAVG	SVM	POSITIVE	1.26933
1163	XP_001463697.2	LVKHLIPQALQLHTE	SVM	NEGATIVE	-0.475979
1164	XP_001463697.2	HHTAPGAVSAVGLPY	SVM	POSITIVE	0.276318
1165	XP_001463697.2	IAAVGTAAAWAHAGA	SVM	POSITIVE	0.799909
1166	XP_001463697.2	VGTAAAWAHAGAVQH	SVM	POSITIVE	0.529297
1167	XP_001463697.2	VINSSTAVAKAREQY	SVM	POSITIVE	0.0957399
1168	XP_001463697.2	QAFNVFSDAARCIDG	SVM	NEGATIVE	-0.315834
1169	XP_001463697.2	PAVGVINIPAANIAS	SVM	POSITIVE	0.587874
1170	XP_001463697.2	VKHLIPQALQLHTER	SVM	NEGATIVE	-0.447844
1171	XP_001463697.2	AAGAAVIAAVGTAAA	SVM	POSITIVE	0.900927
1172	XP_001463697.2	LVRLAAAGAAVIAAV	SVM	POSITIVE	0.976081
1173	XP_001463697.2	AAGYYSALTMAIFQD	SVM	NEGATIVE	-0.0210319
1174	XP_001463697.2	SVQVRGGSGYASCTP	SVM	NEGATIVE	-0.50811
1175	XP_001463697.2	VQVRGGSGYASCTPG	SVM	NEGATIVE	-0.298737
1176	XP_001463697.2	AGRRGPRAAATALLV	SVM	NEGATIVE	-0.0388452
1177	XP_001463697.2	GRRGPRAAATALLVA	SVM	POSITIVE	0.133926
1178	XP_001463697.2	NTDFVMYVASVPSEG	SVM	POSITIVE	0.317949
1179	XP_001463697.2	GTAAAWAHAGAVQHR	SVM	POSITIVE	0.691715
1180	XP_001463697.2	YFTDPSLAGISAFMD	SVM	NEGATIVE	-0.0245939
1181	XP_001463697.2	DILVKHLIPQALQLH	SVM	NEGATIVE	-0.699737
1182	XP_001463697.2	AFNVFSDAARCIDGA	SVM	NEGATIVE	-0.246363
1183	XP_001463697.2	AGYYSALTMAIFQDL	SVM	NEGATIVE	-0.0439732
1184	XP_001463697.2	APVINSSTAVAKARE	SVM	POSITIVE	0.0144209
1185	XP_001463697.2	DFVMYVASVPSEGDV	SVM	POSITIVE	0.196909
1186	XP_001463697.2	IAAVGTAAAWAHAGA	SVM	POSITIVE	0.799909
1187	XP_001463697.2	PAAAAGYYSALTMAI	SVM	POSITIVE	0.159966
1188	XP_001463697.2	TDFVMYVASVPSEGD	SVM	POSITIVE	0.163427
1189	XP_001463697.2	ILVKHLIPQALQLHT	SVM	NEGATIVE	-0.566874
1190	XP_001463697.2	AGYYSALTMAIFQDL	SVM	NEGATIVE	-0.0439732
1191	XP_001463697.2	AVGLPYVTLDTAAAA	SVM	POSITIVE	0.697342
1192	XP_001463697.2	LSNTDFVMYVASVPS	SVM	NEGATIVE	-0.0117052
1193	XP_001463697.2	MAIFQDLGFYQADFS	SVM	POSITIVE	0.235423
1194	XP_001463697.2	RSVAARLVRLAAAGA	SVM	POSITIVE	0.307059
1195	XP_001463697.2	SNTDFVMYVASVPSE	SVM	POSITIVE	0.0846909
1196	XP_001463697.2	SVARHHTAPGAVSAV	SVM	POSITIVE	0.347359
1197	XP_001463697.2	TAAAWAHAGAVQHRC	SVM	POSITIVE	0.674644
1198	XP_001463697.2	YWQYFTDPSLAGISA	SVM	NEGATIVE	-0.251056
1199	XP_001463697.2	AVGVINIPAANIASR	SVM	POSITIVE	0.573202
1200	XP_001463697.2	AVQAFNVFSDAARCI	SVM	NEGATIVE	-0.00620323
1201	XP_001463697.2	GLRVELSTVSSAFEE	SVM	POSITIVE	0.764086
1202	XP_001463697.2	HPAVGVINIPAANIA	SVM	POSITIVE	0.608929
1203	XP_001463697.2	LVRLAAAGAAVIAAV	SVM	POSITIVE	0.976081
1204	XP_001463697.2	PAVGVINIPAANIAS	SVM	POSITIVE	0.587874
1205	XP_001463697.2	VIAAVGTAAAWAHAG	SVM	POSITIVE	1.23751
1206	XP_001463697.2	YSVQVRGGSGYASCT	SVM	NEGATIVE	-0.450267
1207	XP_001463697.2	GHPAVGVINIPAANI	SVM	POSITIVE	0.638872
1208	XP_001463697.2	LRVELSTVSSAFEEG	SVM	POSITIVE	0.364951
1209	XP_001463697.2	SKVMAAVQAFNVFSD	SVM	POSITIVE	0.0246806
1210	XP_001463697.2	GLPYVTLDTAAAADR	SVM	POSITIVE	0.724765
1211	XP_001463697.2	HPAVGVINIPAANIA	SVM	POSITIVE	0.608929
1212	XP_001463697.2	ILVKHLIPQALQLHT	SVM	NEGATIVE	-0.566874
1213	XP_001463697.2	LPYVTLDTAAAADRR	SVM	POSITIVE	0.486659
1214	XP_001463697.2	NAPVINSSTAVAKAR	SVM	POSITIVE	0.198201
1215	XP_001463697.2	PYVTLDTAAAADRRP	SVM	POSITIVE	0.564279
1216	XP_001463697.2	RLVRLAAAGAAVIAA	SVM	POSITIVE	0.748295
1217	XP_001463697.2	VGLPYVTLDTAAAAD	SVM	POSITIVE	0.621448
1218	XP_001463697.2	VGVINIPAANIASRY	SVM	POSITIVE	0.298114
1219	XP_001463697.2	AAAGYYSALTMAIFQ	SVM	NEGATIVE	-0.120454
1220	XP_001463697.2	AAVGTAAAWAHAGAV	SVM	POSITIVE	1.04831
1221	XP_001463697.2	AVGLPYVTLDTAAAA	SVM	POSITIVE	0.697342
1222	XP_001463697.2	ELMAPAAAAGYYSAL	SVM	NEGATIVE	-0.0804632
1223	XP_001463697.2	GCDTLEYLEMEDEGG	SVM	NEGATIVE	-0.0308737
1224	XP_001463697.2	GLPYVTLDTAAAADR	SVM	POSITIVE	0.724765
1225	XP_001463697.2	GLPYVTLDTAAAADR	SVM	POSITIVE	0.724765
1226	XP_001463697.2	GYYSALTMAIFQDLG	SVM	POSITIVE	0.450128
1227	XP_001463697.2	GYYSALTMAIFQDLG	SVM	POSITIVE	0.450128
1228	XP_001463697.2	MAHALGFSDTFFTDK	SVM	POSITIVE	0.211726
1229	XP_001463697.2	QYGCDTLEYLEMEDE	SVM	POSITIVE	0.18587
1230	XP_001463697.2	VGVINIPAANIASRY	SVM	POSITIVE	0.298114
1231	XP_001463697.2	YVTLDTAAAADRRPG	SVM	POSITIVE	0.816613
1232	XP_001463697.2	LVKHLIPQALQLHTE	SVM	NEGATIVE	-0.475979
1233	XP_001463697.2	AHALGFSDTFFTDKR	SVM	POSITIVE	0.274159
1234	XP_001463697.2	AIFQDLGFYQADFSK	SVM	POSITIVE	0.121378
1235	XP_001463697.2	AQNASKVMAAVQAFN	SVM	NEGATIVE	-0.311511
1236	XP_001463697.2	FNVFSDAARCIDGAF	SVM	NEGATIVE	-0.360843
1237	XP_001463697.2	HTAPGAVSAVGLPYV	SVM	POSITIVE	0.309362
1238	XP_001463697.2	INSSTAVAKAREQYG	SVM	NEGATIVE	-0.304791
1239	XP_001463697.2	LAAAGAAVIAAVGTA	SVM	POSITIVE	0.863506
1240	XP_001463697.2	LMAPAAAAGYYSALT	SVM	POSITIVE	0.111384
1241	XP_001463697.2	RAANWGALRIAVSTE	SVM	POSITIVE	0.508995
1242	XP_001463697.2	SALTMAIFQDLGFYQ	SVM	POSITIVE	0.125284
1243	XP_001463697.2	TYSVQVRGGSGYASC	SVM	NEGATIVE	-0.244012
1244	XP_001463697.2	VGLPYVTLDTAAAAD	SVM	POSITIVE	0.621448
1245	XP_001463697.2	YGCDTLEYLEMEDEG	SVM	NEGATIVE	-0.0453434
1246	XP_001463697.2	YSALTMAIFQDLGFY	SVM	NEGATIVE	-0.0268306
1247	XP_001463697.2	YYSALTMAIFQDLGF	SVM	NEGATIVE	-0.0268306
1248	XP_001463697.2	YYSALTMAIFQDLGF	SVM	NEGATIVE	-0.0268306
1249	XP_001463697.2	AAAAGYYSALTMAIF	SVM	NEGATIVE	-0.129521
1250	XP_001463697.2	AAAGYYSALTMAIFQ	SVM	NEGATIVE	-0.120454
1251	XP_001463697.2	AGYYSALTMAIFQDL	SVM	NEGATIVE	-0.0439732
1252	XP_001463697.2	EMAHALGFSDTFFTD	SVM	POSITIVE	0.18855
1253	XP_001463697.2	GYYSALTMAIFQDLG	SVM	POSITIVE	0.450128
1254	XP_001463697.2	LPYVTLDTAAAADRR	SVM	POSITIVE	0.486659
1255	XP_001463697.2	MAPAAAAGYYSALTM	SVM	NEGATIVE	-0.0909928
1256	XP_001463697.2	SAVGLPYVTLDTAAA	SVM	POSITIVE	0.307427
1257	XP_001463697.2	VGLPYVTLDTAAAAD	SVM	POSITIVE	0.621448
1258	XP_001463697.2	AANWGALRIAVSTED	SVM	POSITIVE	0.18718
1259	XP_001463697.2	AGYYSALTMAIFQDL	SVM	NEGATIVE	-0.0439732
1260	XP_001463697.2	AVGTAAAWAHAGAVQ	SVM	POSITIVE	0.808269
1261	XP_001463697.2	DILVKHLIPQALQLH	SVM	NEGATIVE	-0.699737
1262	XP_001463697.2	GYYSALTMAIFQDLG	SVM	POSITIVE	0.450128
1263	XP_001463697.2	HEMAHALGFSDTFFT	SVM	POSITIVE	0.155001
1264	XP_001463697.2	HRSVAARLVRLAAAG	SVM	POSITIVE	0.192852
1265	XP_001463697.2	KHLIPQALQLHTERL	SVM	NEGATIVE	-0.553033
1266	XP_001463697.2	RHRSVAARLVRLAAA	SVM	POSITIVE	0.181856
1267	XP_001463697.2	STHRHRSVAARLVRL	SVM	NEGATIVE	-0.106685
1268	XP_001463697.2	THEMAHALGFSDTFF	SVM	NEGATIVE	-0.150258
1269	XP_001463697.2	AAGYYSALTMAIFQD	SVM	NEGATIVE	-0.0210319
1270	XP_001463697.2	AAGYYSALTMAIFQD	SVM	NEGATIVE	-0.0210319
1271	XP_001463697.2	GLPYVTLDTAAAADR	SVM	POSITIVE	0.724765
1272	XP_001463697.2	HNAPVINSSTAVAKA	SVM	POSITIVE	0.0343723
1273	XP_001463697.2	IFQDLGFYQADFSKA	SVM	POSITIVE	0.146873
1274	XP_001463697.2	LPYVTLDTAAAADRR	SVM	POSITIVE	0.486659
1275	XP_001463697.2	RDILVKHLIPQALQL	SVM	NEGATIVE	-0.519333
1276	XP_001463697.2	RVELSTVSSAFEEGG	SVM	POSITIVE	0.222397
1277	XP_001463697.2	TAPGAVSAVGLPYVT	SVM	POSITIVE	0.356381
1278	XP_001463697.2	AAATALLVAALLAVA	SVM	POSITIVE	0.53028
1279	XP_001463697.2	AARLVRLAAAGAAVI	SVM	POSITIVE	0.758774
1280	XP_001463697.2	AGYYSALTMAIFQDL	SVM	NEGATIVE	-0.0439732
1281	XP_001463697.2	AGYYSALTMAIFQDL	SVM	NEGATIVE	-0.0439732
1282	XP_001463697.2	ARLVRLAAAGAAVIA	SVM	POSITIVE	0.583201
1283	XP_001463697.2	AVGLPYVTLDTAAAA	SVM	POSITIVE	0.697342
1284	XP_001463697.2	PYVTLDTAAAADRRP	SVM	POSITIVE	0.564279
1285	XP_001463697.2	RAAATALLVAALLAV	SVM	POSITIVE	0.730949
1286	XP_001463697.2	TMAIFQDLGFYQADF	SVM	POSITIVE	0.0938469
1287	XP_001463697.2	VGLPYVTLDTAAAAD	SVM	POSITIVE	0.621448
1288	XP_001463697.2	VTRVVTHEMAHALGF	SVM	POSITIVE	0.132944
1289	XP_001463697.2	YSALTMAIFQDLGFY	SVM	NEGATIVE	-0.0268306
1290	XP_001463697.2	AAAAGYYSALTMAIF	SVM	NEGATIVE	-0.129521
1291	XP_001463697.2	AAAGYYSALTMAIFQ	SVM	NEGATIVE	-0.120454
1292	XP_001463697.2	AAATALLVAALLAVA	SVM	POSITIVE	0.53028
1293	XP_001463697.2	AAGYYSALTMAIFQD	SVM	NEGATIVE	-0.0210319
1294	XP_001463697.2	AGYYSALTMAIFQDL	SVM	NEGATIVE	-0.0439732
1295	XP_001463697.2	AVIAAVGTAAAWAHA	SVM	POSITIVE	1.42336
1296	XP_001463697.2	DEGGAVSAGSHIKMR	SVM	NEGATIVE	-0.255314
1297	XP_001463697.2	GALRIAVSTEDLTDP	SVM	NEGATIVE	-0.0350537
1298	XP_001463697.2	SSSTHRHRSVAARLV	SVM	NEGATIVE	-0.422595
1299	XP_001463697.2	SSSTHRHRSVAARLV	SVM	NEGATIVE	-0.422595
1300	XP_001463697.2	SVAARLVRLAAAGAA	SVM	POSITIVE	0.615558
1301	XP_001463697.2	TFFTDKRMLHNVGKI	SVM	POSITIVE	0.126284
1302	XP_001463697.2	VAARLVRLAAAGAAV	SVM	POSITIVE	0.555949
1303	XP_001463697.2	EDEGGAVSAGSHIKM	SVM	NEGATIVE	-0.402251
1304	XP_001463697.2	FQDLGFYQADFSKAE	SVM	POSITIVE	0.215812
1305	XP_001463697.2	LVTRVVTHEMAHALG	SVM	POSITIVE	0.287675
1306	XP_001463697.2	PHNAPVINSSTAVAK	SVM	NEGATIVE	-0.00432472
1307	XP_001463697.2	RAAATALLVAALLAV	SVM	POSITIVE	0.730949
1308	XP_001463697.2	RAAATALLVAALLAV	SVM	POSITIVE	0.730949
1309	XP_001463697.2	RSVAARLVRLAAAGA	SVM	POSITIVE	0.307059
1310	XP_001463697.2	VRAANWGALRIAVST	SVM	POSITIVE	0.783774
1311	XP_001463697.2	ALGFSDTFFTDKRML	SVM	POSITIVE	0.00422942
1312	XP_001463697.2	ANWGALRIAVSTEDL	SVM	NEGATIVE	-0.166725
1313	XP_001463697.2	GCDTLEYLEMEDEGG	SVM	NEGATIVE	-0.0308737
1314	XP_001463697.2	GVINIPAANIASRYD	SVM	POSITIVE	0.251103
1315	XP_001463697.2	LRVELSTVSSAFEEG	SVM	POSITIVE	0.364951
1316	XP_001463697.2	MEDEGGAVSAGSHIK	SVM	POSITIVE	0.0933952
1317	XP_001463697.2	NAPVINSSTAVAKAR	SVM	POSITIVE	0.198201
1318	XP_001463697.2	NAPVINSSTAVAKAR	SVM	POSITIVE	0.198201
1319	XP_001463697.2	NAPVINSSTAVAKAR	SVM	POSITIVE	0.198201
1320	XP_001463697.2	PYVTLDTAAAADRRP	SVM	POSITIVE	0.564279
1321	XP_001463697.2	QLVTRVVTHEMAHAL	SVM	POSITIVE	0.139392
1322	XP_001463697.2	RDILVKHLIPQALQL	SVM	NEGATIVE	-0.519333
1323	XP_001463697.2	SVAARLVRLAAAGAA	SVM	POSITIVE	0.615558
1324	XP_001463697.2	VELSTVSSAFEEGGY	SVM	POSITIVE	0.1597
1325	XP_001463697.2	VMPWGRNAGCAFLSE	SVM	NEGATIVE	-0.0768845
1326	XP_001463697.2	AAAWAHAGAVQHRCI	SVM	POSITIVE	0.19728
1327	XP_001463697.2	AAGYYSALTMAIFQD	SVM	NEGATIVE	-0.0210319
1328	XP_001463697.2	AHALGFSDTFFTDKR	SVM	POSITIVE	0.274159
1329	XP_001463697.2	CDTLEYLEMEDEGGA	SVM	POSITIVE	0.211811
1330	XP_001463697.2	DELMAPAAAAGYYSA	SVM	POSITIVE	0.23555
1331	XP_001463697.2	DILVKHLIPQALQLH	SVM	NEGATIVE	-0.699737
1332	XP_001463697.2	DPSLAGISAFMDYCP	SVM	NEGATIVE	-0.290859
1333	XP_001463697.2	FVMYVASVPSEGDVL	SVM	POSITIVE	0.176201
1334	XP_001463697.2	GPRAAATALLVAALL	SVM	POSITIVE	0.29363
1335	XP_001463697.2	GSGYASCTPGLRVEL	SVM	NEGATIVE	-0.324234
1336	XP_001463697.2	HALGFSDTFFTDKRM	SVM	POSITIVE	0.152272
1337	XP_001463697.2	ILVKHLIPQALQLHT	SVM	NEGATIVE	-0.566874
1338	XP_001463697.2	LPYVTLDTAAAADRR	SVM	POSITIVE	0.486659
1339	XP_001463697.2	LTMAIFQDLGFYQAD	SVM	POSITIVE	0.318265
1340	XP_001463697.2	LVKHLIPQALQLHTE	SVM	NEGATIVE	-0.475979
1341	XP_001463697.2	RAAATALLVAALLAV	SVM	POSITIVE	0.730949
1342	XP_001463697.2	RDILVKHLIPQALQL	SVM	NEGATIVE	-0.519333
1343	XP_001463697.2	RVELSTVSSAFEEGG	SVM	POSITIVE	0.222397
1344	XP_001463697.2	VIAAVGTAAAWAHAG	SVM	POSITIVE	1.23751
1345	XP_001463697.2	AAAAGYYSALTMAIF	SVM	NEGATIVE	-0.129521
1346	XP_001463697.2	EVMPWGRNAGCAFLS	SVM	NEGATIVE	-0.0746846
1347	XP_001463697.2	MAHALGFSDTFFTDK	SVM	POSITIVE	0.211726
1348	XP_001463697.2	PRAAATALLVAALLA	SVM	POSITIVE	0.520359
1349	XP_001463697.2	QVRGGSGYASCTPGL	SVM	NEGATIVE	-0.193203
1350	XP_001463697.2	SGYASCTPGLRVELS	SVM	NEGATIVE	-0.117536
1351	XP_001463697.2	WGALRIAVSTEDLTD	SVM	POSITIVE	0.201116
1352	XP_001463697.2	AATALLVAALLAVAL	SVM	POSITIVE	0.74645
1353	XP_001463697.2	ALRIAVSTEDLTDPA	SVM	POSITIVE	0.144172
1354	XP_001463697.2	APAAAAGYYSALTMA	SVM	NEGATIVE	-0.146095
1355	XP_001463697.2	DILVKHLIPQALQLH	SVM	NEGATIVE	-0.699737
1356	XP_001463697.2	EMEDEGGAVSAGSHI	SVM	POSITIVE	0.121581
1357	XP_001463697.2	GGSGYASCTPGLRVE	SVM	NEGATIVE	-0.044471
1358	XP_001463697.2	GLRVELSTVSSAFEE	SVM	POSITIVE	0.764086
1359	XP_001463697.2	RDILVKHLIPQALQL	SVM	NEGATIVE	-0.519333
1360	XP_001463697.2	RGGSGYASCTPGLRV	SVM	POSITIVE	0.239836
1361	XP_001463697.2	RGPRAAATALLVAAL	SVM	POSITIVE	0.382654
1362	XP_001463697.2	SALTMAIFQDLGFYQ	SVM	POSITIVE	0.125284
1363	XP_001463697.2	SSTHRHRSVAARLVR	SVM	NEGATIVE	-0.115397
1364	XP_001463697.2	TDFVMYVASVPSEGD	SVM	POSITIVE	0.163427
1365	XP_001463697.2	VELSTVSSAFEEGGY	SVM	POSITIVE	0.1597
1366	XP_001463697.2	YSALTMAIFQDLGFY	SVM	NEGATIVE	-0.0268306
1367	XP_001463697.2	AGISAFMDYCPVVVP	SVM	NEGATIVE	-0.319296
1368	XP_001463697.2	ALGFSDTFFTDKRML	SVM	POSITIVE	0.00422942
1369	XP_001463697.2	APGAVSAVGLPYVTL	SVM	POSITIVE	0.00536915
1370	XP_001463697.2	APVINSSTAVAKARE	SVM	POSITIVE	0.0144209
1371	XP_001463697.2	AREQYGCDTLEYLEM	SVM	NEGATIVE	-0.106495
1372	XP_001463697.2	AVGLPYVTLDTAAAA	SVM	POSITIVE	0.697342
1373	XP_001463697.2	CDTLEYLEMEDEGGA	SVM	POSITIVE	0.211811
1374	XP_001463697.2	DFVMYVASVPSEGDV	SVM	POSITIVE	0.196909
1375	XP_001463697.2	DPSLAGISAFMDYCP	SVM	NEGATIVE	-0.290859
1376	XP_001463697.2	GISAFMDYCPVVVPF	SVM	NEGATIVE	-0.0272113
1377	XP_001463697.2	ISAFMDYCPVVVPFG	SVM	POSITIVE	0.261058
1378	XP_001463697.2	KAREQYGCDTLEYLE	SVM	POSITIVE	0.125553
1379	XP_001463697.2	KRDILVKHLIPQALQ	SVM	NEGATIVE	-0.376991
1380	XP_001463697.2	LAGISAFMDYCPVVV	SVM	POSITIVE	0.137768
1381	XP_001463697.2	MPWGRNAGCAFLSEK	SVM	POSITIVE	0.207415
1382	XP_001463697.2	PSLAGISAFMDYCPV	SVM	POSITIVE	0.0458449
1383	XP_001463697.2	REQYGCDTLEYLEME	SVM	POSITIVE	0.269057
1384	XP_001463697.2	SLAGISAFMDYCPVV	SVM	POSITIVE	0.0224524
1385	XP_001463697.2	SVAARLVRLAAAGAA	SVM	POSITIVE	0.615558
1386	XP_001463697.2	ALTMAIFQDLGFYQA	SVM	POSITIVE	0.086436
1387	XP_001463697.2	ALTMAIFQDLGFYQA	SVM	POSITIVE	0.086436
1388	XP_001463697.2	DEKRDILVKHLIPQA	SVM	NEGATIVE	-0.288055
1389	XP_001463697.2	EKRDILVKHLIPQAL	SVM	NEGATIVE	-0.123355
1390	XP_001463697.2	GYYSALTMAIFQDLG	SVM	POSITIVE	0.450128
1391	XP_001463697.2	HNAPVINSSTAVAKA	SVM	POSITIVE	0.0343723
1392	XP_001463697.2	KRDILVKHLIPQALQ	SVM	NEGATIVE	-0.376991
1393	XP_001463697.2	PAAAAGYYSALTMAI	SVM	POSITIVE	0.159966
1394	XP_001463697.2	PSLAGISAFMDYCPV	SVM	POSITIVE	0.0458449
1395	XP_001463697.2	RSVAARLVRLAAAGA	SVM	POSITIVE	0.307059
1396	XP_001463697.2	TDFVMYVASVPSEGD	SVM	POSITIVE	0.163427
1397	XP_001463697.2	THRHRSVAARLVRLA	SVM	POSITIVE	0.00953723
1398	XP_001463697.2	VAARLVRLAAAGAAV	SVM	POSITIVE	0.555949
1399	XP_001463697.2	YGCDTLEYLEMEDEG	SVM	NEGATIVE	-0.0453434
1400	XP_001463697.2	AAAGYYSALTMAIFQ	SVM	NEGATIVE	-0.120454
1401	XP_001463697.2	AAGAAVIAAVGTAAA	SVM	POSITIVE	0.900927
1402	XP_001463697.2	AGYYSALTMAIFQDL	SVM	NEGATIVE	-0.0439732
1403	XP_001463697.2	AKAREQYGCDTLEYL	SVM	NEGATIVE	-0.425162
1404	XP_001463697.2	ANWGALRIAVSTEDL	SVM	NEGATIVE	-0.166725
1405	XP_001463697.2	DRRPGSAPTVVRAAN	SVM	POSITIVE	1.01658
1406	XP_001463697.2	EKRDILVKHLIPQAL	SVM	NEGATIVE	-0.123355
1407	XP_001463697.2	GHPAVGVINIPAANI	SVM	POSITIVE	0.638872
1408	XP_001463697.2	GLPYVTLDTAAAADR	SVM	POSITIVE	0.724765
1409	XP_001463697.2	LPYVTLDTAAAADRR	SVM	POSITIVE	0.486659
1410	XP_001463697.2	LPYVTLDTAAAADRR	SVM	POSITIVE	0.486659
1411	XP_001463697.2	PYVTLDTAAAADRRP	SVM	POSITIVE	0.564279
1412	XP_001463697.2	PYVTLDTAAAADRRP	SVM	POSITIVE	0.564279
1413	XP_001463697.2	RPGSAPTVVRAANWG	SVM	POSITIVE	0.78759
1414	XP_001463697.2	RRPGSAPTVVRAANW	SVM	POSITIVE	0.814158
1415	XP_001463697.2	RVVTHEMAHALGFSD	SVM	POSITIVE	0.40684
1416	XP_001463697.2	SALTMAIFQDLGFYQ	SVM	POSITIVE	0.125284
1417	XP_001463697.2	TRVVTHEMAHALGFS	SVM	POSITIVE	0.251024
1418	XP_001463697.2	VRGGSGYASCTPGLR	SVM	POSITIVE	0.230287
1419	XP_001463697.2	APVINSSTAVAKARE	SVM	POSITIVE	0.0144209
1420	XP_001463697.2	CAQNASKVMAAVQAF	SVM	NEGATIVE	-0.178919
1421	XP_001463697.2	DTLEYLEMEDEGGAV	SVM	POSITIVE	0.555595
1422	XP_001463697.2	GFYQADFSKAEVMPW	SVM	POSITIVE	0.107008
1423	XP_001463697.2	GLPYVTLDTAAAADR	SVM	POSITIVE	0.724765
1424	XP_001463697.2	NTDFVMYVASVPSEG	SVM	POSITIVE	0.317949
1425	XP_001463697.2	NVFSDAARCIDGAFR	SVM	POSITIVE	0.218862
1426	XP_001463697.2	PAAAAGYYSALTMAI	SVM	POSITIVE	0.159966
1427	XP_001463697.2	VKHLIPQALQLHTER	SVM	NEGATIVE	-0.447844
1428	XP_001463697.2	KRDILVKHLIPQALQ	SVM	NEGATIVE	-0.376991
1429	XP_001463697.2	AAVIAAVGTAAAWAH	SVM	POSITIVE	1.38586
1430	XP_001463697.2	EKRDILVKHLIPQAL	SVM	NEGATIVE	-0.123355
1431	XP_001463697.2	GLRVELSTVSSAFEE	SVM	POSITIVE	0.764086
1432	XP_001463697.2	HNAPVINSSTAVAKA	SVM	POSITIVE	0.0343723
1433	XP_001463697.2	KPHNAPVINSSTAVA	SVM	NEGATIVE	-0.31418
1434	XP_001463697.2	PYVTLDTAAAADRRP	SVM	POSITIVE	0.564279
1435	XP_001463697.2	RGPRAAATALLVAAL	SVM	POSITIVE	0.382654
1436	XP_001463697.2	YVTLDTAAAADRRPG	SVM	POSITIVE	0.816613
1437	XP_001463697.2	AAGYYSALTMAIFQD	SVM	NEGATIVE	-0.0210319
1438	XP_001463697.2	DLGFYQADFSKAEVM	SVM	NEGATIVE	-0.194327
1439	XP_001463697.2	PGLRVELSTVSSAFE	SVM	POSITIVE	0.691375
1440	XP_001463697.2	PYVTLDTAAAADRRP	SVM	POSITIVE	0.564279
1441	XP_001463697.2	SAVGLPYVTLDTAAA	SVM	POSITIVE	0.307427
1442	XP_001463697.2	WGALRIAVSTEDLTD	SVM	POSITIVE	0.201116
1443	XP_001463697.2	YVTLDTAAAADRRPG	SVM	POSITIVE	0.816613
1444	XP_001463697.2	AANWGALRIAVSTED	SVM	POSITIVE	0.18718
1445	XP_001463697.2	ADRRPGSAPTVVRAA	SVM	POSITIVE	1.00447
1446	XP_001463697.2	EGGAVSAGSHIKMRN	SVM	NEGATIVE	-0.411309
1447	XP_001463697.2	ELSTVSSAFEEGGYI	SVM	POSITIVE	0.208165
1448	XP_001463697.2	HNAPVINSSTAVAKA	SVM	POSITIVE	0.0343723
1449	XP_001463697.2	PAAAAGYYSALTMAI	SVM	POSITIVE	0.159966
1450	XP_001463697.2	YYSALTMAIFQDLGF	SVM	NEGATIVE	-0.0268306
1451	XP_001463697.2	AGYYSALTMAIFQDL	SVM	NEGATIVE	-0.0439732
1452	XP_001463697.2	APVINSSTAVAKARE	SVM	POSITIVE	0.0144209
1453	XP_001463697.2	DTLEYLEMEDEGGAV	SVM	POSITIVE	0.555595
1454	XP_001463697.2	GYYSALTMAIFQDLG	SVM	POSITIVE	0.450128
1455	XP_001463697.2	GYYSALTMAIFQDLG	SVM	POSITIVE	0.450128
1456	XP_001463697.2	LPYVTLDTAAAADRR	SVM	POSITIVE	0.486659
1457	XP_001463697.2	LRIAVSTEDLTDPAY	SVM	POSITIVE	0.237899
1458	XP_001463697.2	NTDFVMYVASVPSEG	SVM	POSITIVE	0.317949
1459	XP_001463697.2	PGLRVELSTVSSAFE	SVM	POSITIVE	0.691375
1460	XP_001463697.2	YYSALTMAIFQDLGF	SVM	NEGATIVE	-0.0268306
1461	XP_001463697.2	AAAAGYYSALTMAIF	SVM	NEGATIVE	-0.129521
1462	XP_001463697.2	AAAGYYSALTMAIFQ	SVM	NEGATIVE	-0.120454
1463	XP_001463697.2	AAATALLVAALLAVA	SVM	POSITIVE	0.53028
1464	XP_001463697.2	AAGYYSALTMAIFQD	SVM	NEGATIVE	-0.0210319
1465	XP_001463697.2	AARLVRLAAAGAAVI	SVM	POSITIVE	0.758774
1466	XP_001463697.2	AGAAVIAAVGTAAAW	SVM	POSITIVE	1.03734
1467	XP_001463697.2	ILVKHLIPQALQLHT	SVM	NEGATIVE	-0.566874
1468	XP_001463697.2	LATFQSLPPYWQYFT	SVM	NEGATIVE	-0.796677
1469	XP_001463697.2	LGFSDTFFTDKRMLH	SVM	NEGATIVE	-0.204991
1470	XP_001463697.2	PWGRNAGCAFLSEKC	SVM	POSITIVE	0.526673
1471	XP_001463697.2	YYSALTMAIFQDLGF	SVM	NEGATIVE	-0.0268306
1472	XP_001463697.2	AAAAGYYSALTMAIF	SVM	NEGATIVE	-0.129521
1473	XP_001463697.2	AAAAGYYSALTMAIF	SVM	NEGATIVE	-0.129521
1474	XP_001463697.2	AAAGYYSALTMAIFQ	SVM	NEGATIVE	-0.120454
1475	XP_001463697.2	AAGYYSALTMAIFQD	SVM	NEGATIVE	-0.0210319
1476	XP_001463697.2	AGYYSALTMAIFQDL	SVM	NEGATIVE	-0.0439732
1477	XP_001463697.2	ARLVRLAAAGAAVIA	SVM	POSITIVE	0.583201
1478	XP_001463697.2	AVGVINIPAANIASR	SVM	POSITIVE	0.573202
1479	XP_001463697.2	EQYGCDTLEYLEMED	SVM	POSITIVE	0.0452606
1480	XP_001463697.2	FVMYVASVPSEGDVL	SVM	POSITIVE	0.176201
1481	XP_001463697.2	GPRAAATALLVAALL	SVM	POSITIVE	0.29363
1482	XP_001463697.2	HALGFSDTFFTDKRM	SVM	POSITIVE	0.152272
1483	XP_001463697.2	PAAAAGYYSALTMAI	SVM	POSITIVE	0.159966
1484	XP_001463697.2	SLATFQSLPPYWQYF	SVM	NEGATIVE	-0.901764
1485	XP_001463697.2	TCQVFSDGHPAVGVI	SVM	POSITIVE	0.614719
1486	XP_001463697.2	AHALGFSDTFFTDKR	SVM	POSITIVE	0.274159
1487	XP_001463697.2	ALTMAIFQDLGFYQA	SVM	POSITIVE	0.086436
1488	XP_001463697.2	ATCQVFSDGHPAVGV	SVM	POSITIVE	0.422854
1489	XP_001463697.2	CQVFSDGHPAVGVIN	SVM	POSITIVE	0.428194
1490	XP_001463697.2	DFVMYVASVPSEGDV	SVM	POSITIVE	0.196909
1491	XP_001463697.2	GVINIPAANIASRYD	SVM	POSITIVE	0.251103
1492	XP_001463697.2	LGFYQADFSKAEVMP	SVM	NEGATIVE	-0.302557
1493	XP_001463697.2	PRAAATALLVAALLA	SVM	POSITIVE	0.520359
1494	XP_001463697.2	RTYSVQVRGGSGYAS	SVM	NEGATIVE	-0.152301
1495	XP_001463697.2	VAARLVRLAAAGAAV	SVM	POSITIVE	0.555949
1496	XP_001463697.2	AAGYYSALTMAIFQD	SVM	NEGATIVE	-0.0210319
1497	XP_001463697.2	AATCQVFSDGHPAVG	SVM	POSITIVE	0.429986
1498	XP_001463697.2	ACSLATFQSLPPYWQ	SVM	NEGATIVE	-0.776034
1499	XP_001463697.2	ALGFSDTFFTDKRML	SVM	POSITIVE	0.00422942
1500	XP_001463697.2	ATFQSLPPYWQYFTD	SVM	NEGATIVE	-0.698799
1501	XP_001463697.2	CSLATFQSLPPYWQY	SVM	NEGATIVE	-0.675465
1502	XP_001463697.2	LGFSDTFFTDKRMLH	SVM	NEGATIVE	-0.204991
1503	XP_001463697.2	PTVVRAANWGALRIA	SVM	POSITIVE	0.726826
1504	XP_001463697.2	QDLGFYQADFSKAEV	SVM	POSITIVE	0.125565
1505	XP_001463697.2	SAVGLPYVTLDTAAA	SVM	POSITIVE	0.307427
1506	XP_001463697.2	TVVRAANWGALRIAV	SVM	POSITIVE	0.929903
1507	XP_001463697.2	AGYYSALTMAIFQDL	SVM	NEGATIVE	-0.0439732
1508	XP_001463697.2	HALGFSDTFFTDKRM	SVM	POSITIVE	0.152272
1509	XP_001463697.2	KVMAAVQAFNVFSDA	SVM	POSITIVE	0.117419
1510	XP_001463697.2	LEMEDEGGAVSAGSH	SVM	NEGATIVE	-0.089101
1511	XP_001463697.2	MAHALGFSDTFFTDK	SVM	POSITIVE	0.211726
1512	XP_001463697.2	TMAIFQDLGFYQADF	SVM	POSITIVE	0.0938469
1513	XP_001463697.2	VMYVASVPSEGDVLA	SVM	POSITIVE	0.25061
1514	XP_001463697.2	VRLAAAGAAVIAAVG	SVM	POSITIVE	1.26933
1515	XP_001463697.2	AAAAGYYSALTMAIF	SVM	NEGATIVE	-0.129521
1516	XP_001463697.2	GLPYVTLDTAAAADR	SVM	POSITIVE	0.724765
1517	XP_001463697.2	KRDILVKHLIPQALQ	SVM	NEGATIVE	-0.376991
1518	XP_001463697.2	MAIFQDLGFYQADFS	SVM	POSITIVE	0.235423
1519	XP_001463697.2	VGLPYVTLDTAAAAD	SVM	POSITIVE	0.621448
1520	XP_001463697.2	VGTAAAWAHAGAVQH	SVM	POSITIVE	0.529297
1521	XP_001463697.2	WAATCQVFSDGHPAV	SVM	POSITIVE	0.543589
1522	XP_001463697.2	AAATALLVAALLAVA	SVM	POSITIVE	0.53028
1523	XP_001463697.2	AATALLVAALLAVAL	SVM	POSITIVE	0.74645
1524	XP_001463697.2	DEKRDILVKHLIPQA	SVM	NEGATIVE	-0.288055
1525	XP_001463697.2	NASKVMAAVQAFNVF	SVM	NEGATIVE	-0.417277
1526	XP_001463697.2	QSVARHHTAPGAVSA	SVM	POSITIVE	0.307302
1527	XP_001463697.2	QVFSDGHPAVGVINI	SVM	POSITIVE	0.623884
1528	XP_001463697.2	QVFSDGHPAVGVINI	SVM	POSITIVE	0.623884
1529	XP_001463697.2	RAAATALLVAALLAV	SVM	POSITIVE	0.730949
1530	XP_001463697.2	TPGLRVELSTVSSAF	SVM	POSITIVE	0.551222
1531	XP_001463697.2	VRLAAAGAAVIAAVG	SVM	POSITIVE	1.26933
1532	XP_001463697.2	AAWAHAGAVQHRCIH	SVM	POSITIVE	0.190824
1533	XP_001463697.2	DFVMYVASVPSEGDV	SVM	POSITIVE	0.196909
1534	XP_001463697.2	GACSLATFQSLPPYW	SVM	NEGATIVE	-0.604762
1535	XP_001463697.2	LGACSLATFQSLPPY	SVM	NEGATIVE	-0.555375
1536	XP_001463697.2	LSLGACSLATFQSLP	SVM	NEGATIVE	-0.27213
1537	XP_001463697.2	NTDFVMYVASVPSEG	SVM	POSITIVE	0.317949
1538	XP_001463697.2	RLAAAGAAVIAAVGT	SVM	POSITIVE	1.13767
1539	XP_001463697.2	RLSLGACSLATFQSL	SVM	NEGATIVE	-0.211857
1540	XP_001463697.2	SLGACSLATFQSLPP	SVM	NEGATIVE	-0.376333
1541	XP_001463697.2	SVAARLVRLAAAGAA	SVM	POSITIVE	0.615558
1542	XP_001463697.2	TDFVMYVASVPSEGD	SVM	POSITIVE	0.163427
1543	XP_001463697.2	VAARLVRLAAAGAAV	SVM	POSITIVE	0.555949
1544	XP_001463697.2	AARLVRLAAAGAAVI	SVM	POSITIVE	0.758774
1545	XP_001463697.2	ACSLATFQSLPPYWQ	SVM	NEGATIVE	-0.776034
1546	XP_001463697.2	ELSTVSSAFEEGGYI	SVM	POSITIVE	0.208165
1547	XP_001463697.2	GYYSALTMAIFQDLG	SVM	POSITIVE	0.450128
1548	XP_001463697.2	HRHRSVAARLVRLAA	SVM	POSITIVE	0.0944625
1549	XP_001463697.2	MRNAQDELMAPAAAA	SVM	POSITIVE	0.175854
1550	XP_001463697.2	NWGALRIAVSTEDLT	SVM	POSITIVE	0.0927182
1551	XP_001463697.2	PYVTLDTAAAADRRP	SVM	POSITIVE	0.564279
1552	XP_001463697.2	THRHRSVAARLVRLA	SVM	POSITIVE	0.00953723
1553	XP_001463697.2	YSALTMAIFQDLGFY	SVM	NEGATIVE	-0.0268306
1554	XP_001463697.2	CSLATFQSLPPYWQY	SVM	NEGATIVE	-0.675465
1555	XP_001463697.2	FVMYVASVPSEGDVL	SVM	POSITIVE	0.176201
1556	XP_001463697.2	GYYSALTMAIFQDLG	SVM	POSITIVE	0.450128
1557	XP_001463697.2	NSSTAVAKAREQYGC	SVM	NEGATIVE	-0.0432356
1558	XP_001463697.2	STHRHRSVAARLVRL	SVM	NEGATIVE	-0.106685
1559	XP_001463697.2	VGVINIPAANIASRY	SVM	POSITIVE	0.298114
1560	XP_001463697.2	AATALLVAALLAVAL	SVM	POSITIVE	0.74645
1561	XP_001463697.2	AGYYSALTMAIFQDL	SVM	NEGATIVE	-0.0439732
1562	XP_001463697.2	CQVFSDGHPAVGVIN	SVM	POSITIVE	0.428194
1563	XP_001463697.2	ETVTNSYAGLCANVR	SVM	NEGATIVE	-0.0790507
1564	XP_001463697.2	HRHRSVAARLVRLAA	SVM	POSITIVE	0.0944625
1565	XP_001463697.2	NSYAGLCANVRCDTA	SVM	POSITIVE	0.196361
1566	XP_001463697.2	PGAVSAVGLPYVTLD	SVM	POSITIVE	0.35226
1567	XP_001463697.2	SALTMAIFQDLGFYQ	SVM	POSITIVE	0.125284
1568	XP_001463697.2	SEGDVLAWAATCQVF	SVM	POSITIVE	0.126335
1569	XP_001463697.2	STHRHRSVAARLVRL	SVM	NEGATIVE	-0.106685
1570	XP_001463697.2	TNSYAGLCANVRCDT	SVM	POSITIVE	0.0282148
1571	XP_001463697.2	TVTNSYAGLCANVRC	SVM	POSITIVE	0.217124
1572	XP_001463697.2	VTNSYAGLCANVRCD	SVM	NEGATIVE	-0.0861432
1573	XP_001463697.2	AARLVRLAAAGAAVI	SVM	POSITIVE	0.758774
1574	XP_001463697.2	AATALLVAALLAVAL	SVM	POSITIVE	0.74645
1575	XP_001463697.2	AEDILTDEKRDILVK	SVM	NEGATIVE	-0.001798
1576	XP_001463697.2	AGYYSALTMAIFQDL	SVM	NEGATIVE	-0.0439732
1577	XP_001463697.2	ALTMAIFQDLGFYQA	SVM	POSITIVE	0.086436
1578	XP_001463697.2	APVINSSTAVAKARE	SVM	POSITIVE	0.0144209
1579	XP_001463697.2	CTAEDILTDEKRDIL	SVM	POSITIVE	0.020127
1580	XP_001463697.2	DILTDEKRDILVKHL	SVM	NEGATIVE	-0.00457478
1581	XP_001463697.2	EDILTDEKRDILVKH	SVM	NEGATIVE	-0.204192
1582	XP_001463697.2	FFTDKRMLHNVGKIR	SVM	POSITIVE	0.157702
1583	XP_001463697.2	ICTAEDILTDEKRDI	SVM	NEGATIVE	-0.12976
1584	XP_001463697.2	ILTDEKRDILVKHLI	SVM	NEGATIVE	-0.0576527
1585	XP_001463697.2	NAPVINSSTAVAKAR	SVM	POSITIVE	0.198201
1586	XP_001463697.2	PAAAAGYYSALTMAI	SVM	POSITIVE	0.159966
1587	XP_001463697.2	PAVGVINIPAANIAS	SVM	POSITIVE	0.587874
1588	XP_001463697.2	PTSRLSLGACSLATF	SVM	NEGATIVE	-0.572595
1589	XP_001463697.2	TAEDILTDEKRDILV	SVM	POSITIVE	0.148025
1590	XP_001463697.2	AAAGAAVIAAVGTAA	SVM	POSITIVE	0.900927
1591	XP_001463697.2	AANWGALRIAVSTED	SVM	POSITIVE	0.18718
1592	XP_001463697.2	ALGFSDTFFTDKRML	SVM	POSITIVE	0.00422942
1593	XP_001463697.2	ANWGALRIAVSTEDL	SVM	NEGATIVE	-0.166725
1594	XP_001463697.2	APTVVRAANWGALRI	SVM	POSITIVE	0.611814
1595	XP_001463697.2	DSSSTHRHRSVAARL	SVM	NEGATIVE	-0.424133
1596	XP_001463697.2	NWGALRIAVSTEDLT	SVM	POSITIVE	0.0927182
1597	XP_001463697.2	PHNAPVINSSTAVAK	SVM	NEGATIVE	-0.00432472
1598	XP_001463697.2	RAANWGALRIAVSTE	SVM	POSITIVE	0.508995
1599	XP_001463697.2	RLVRLAAAGAAVIAA	SVM	POSITIVE	0.748295
1600	XP_001463697.2	RSVAARLVRLAAAGA	SVM	POSITIVE	0.307059
1601	XP_001463697.2	SNTDFVMYVASVPSE	SVM	POSITIVE	0.0846909
1602	XP_001463697.2	TSRLSLGACSLATFQ	SVM	NEGATIVE	-0.390215
1603	XP_001463697.2	YWQYFTDPSLAGISA	SVM	NEGATIVE	-0.251056
1604	XP_001463697.2	ALTMAIFQDLGFYQA	SVM	POSITIVE	0.086436
1605	XP_001463697.2	ARLVRLAAAGAAVIA	SVM	POSITIVE	0.583201
1606	XP_001463697.2	ASKVMAAVQAFNVFS	SVM	NEGATIVE	-0.053439
1607	XP_001463697.2	EGDVLAWAATCQVFS	SVM	POSITIVE	0.331186
1608	XP_001463697.2	LTMAIFQDLGFYQAD	SVM	POSITIVE	0.318265
1609	XP_001463697.2	PRAAATALLVAALLA	SVM	POSITIVE	0.520359
1610	XP_001463697.2	ARLVRLAAAGAAVIA	SVM	POSITIVE	0.583201
1611	XP_001463697.2	AAGYYSALTMAIFQD	SVM	NEGATIVE	-0.0210319
1612	XP_001463697.2	AIFQDLGFYQADFSK	SVM	POSITIVE	0.121378
1613	XP_001463697.2	CANVRCDTATRTYSV	SVM	NEGATIVE	-0.433365
1614	XP_001463697.2	GFSDTFFTDKRMLHN	SVM	NEGATIVE	-0.28049
1615	XP_001463697.2	IFQDLGFYQADFSKA	SVM	POSITIVE	0.146873
1616	XP_001463697.2	LTMAIFQDLGFYQAD	SVM	POSITIVE	0.318265
1617	XP_001463697.2	NASKVMAAVQAFNVF	SVM	NEGATIVE	-0.417277
1618	XP_001463697.2	RDILVKHLIPQALQL	SVM	NEGATIVE	-0.519333
1619	XP_001463697.2	SALTMAIFQDLGFYQ	SVM	POSITIVE	0.125284
1620	XP_001463697.2	TAEDILTDEKRDILV	SVM	POSITIVE	0.148025
1621	XP_001463697.2	TMAIFQDLGFYQADF	SVM	POSITIVE	0.0938469
1622	XP_001463697.2	VMAAVQAFNVFSDAA	SVM	POSITIVE	0.238144
1623	XP_001463697.2	VRAANWGALRIAVST	SVM	POSITIVE	0.783774
1624	XP_001463697.2	AEDILTDEKRDILVK	SVM	NEGATIVE	-0.001798
1625	XP_001463697.2	AEVMPWGRNAGCAFL	SVM	NEGATIVE	-0.169247
1626	XP_001463697.2	CTAEDILTDEKRDIL	SVM	POSITIVE	0.020127
1627	XP_001463697.2	GFSDTFFTDKRMLHN	SVM	NEGATIVE	-0.28049
1628	XP_001463697.2	IFQDLGFYQADFSKA	SVM	POSITIVE	0.146873
1629	XP_001463697.2	QYFTDPSLAGISAFM	SVM	NEGATIVE	-0.22126
1630	XP_001463697.2	SALTMAIFQDLGFYQ	SVM	POSITIVE	0.125284
1631	XP_001463697.2	SRLSLGACSLATFQS	SVM	NEGATIVE	-0.24384
1632	XP_001463697.2	VGLPYVTLDTAAAAD	SVM	POSITIVE	0.621448
1633	XP_001463697.2	WGALRIAVSTEDLTD	SVM	POSITIVE	0.201116
1634	XP_001463697.2	AARLVRLAAAGAAVI	SVM	POSITIVE	0.758774
1635	XP_001463697.2	ANVRCDTATRTYSVQ	SVM	NEGATIVE	-0.569729
1636	XP_001463697.2	ANWGALRIAVSTEDL	SVM	NEGATIVE	-0.166725
1637	XP_001463697.2	APVINSSTAVAKARE	SVM	POSITIVE	0.0144209
1638	XP_001463697.2	AVIAAVGTAAAWAHA	SVM	POSITIVE	1.42336
1639	XP_001463697.2	LRVELSTVSSAFEEG	SVM	POSITIVE	0.364951
1640	XP_001463697.2	LTMAIFQDLGFYQAD	SVM	POSITIVE	0.318265
1641	XP_001463697.2	MAIFQDLGFYQADFS	SVM	POSITIVE	0.235423
1642	XP_001463697.2	MAIFQDLGFYQADFS	SVM	POSITIVE	0.235423
1643	XP_001463697.2	NAPVINSSTAVAKAR	SVM	POSITIVE	0.198201
1644	XP_001463697.2	RLVRLAAAGAAVIAA	SVM	POSITIVE	0.748295
1645	XP_001463697.2	TMAIFQDLGFYQADF	SVM	POSITIVE	0.0938469
1646	XP_001463697.2	YSALTMAIFQDLGFY	SVM	NEGATIVE	-0.0268306
1647	XP_001463697.2	AAVIAAVGTAAAWAH	SVM	POSITIVE	1.38586
1648	XP_001463697.2	AVGVINIPAANIASR	SVM	POSITIVE	0.573202
1649	XP_001463697.2	DELMAPAAAAGYYSA	SVM	POSITIVE	0.23555
1650	XP_001463697.2	EDILTDEKRDILVKH	SVM	NEGATIVE	-0.204192
1651	XP_001463697.2	GAVSAVGLPYVTLDT	SVM	POSITIVE	0.304446
1652	XP_001463697.2	GLCANVRCDTATRTY	SVM	POSITIVE	0.142705
1653	XP_001463697.2	HPAVGVINIPAANIA	SVM	POSITIVE	0.608929
1654	XP_001463697.2	PVINSSTAVAKAREQ	SVM	POSITIVE	0.0310629
1655	XP_001463697.2	SALTMAIFQDLGFYQ	SVM	POSITIVE	0.125284
1656	XP_001463697.2	SSSTHRHRSVAARLV	SVM	NEGATIVE	-0.422595
1657	XP_001463697.2	TDFVMYVASVPSEGD	SVM	POSITIVE	0.163427
1658	XP_001463697.2	VIAAVGTAAAWAHAG	SVM	POSITIVE	1.23751
1659	XP_001463697.2	AAVIAAVGTAAAWAH	SVM	POSITIVE	1.38586
1660	XP_001463697.2	ASKVMAAVQAFNVFS	SVM	NEGATIVE	-0.053439
1661	XP_001463697.2	CSLATFQSLPPYWQY	SVM	NEGATIVE	-0.675465
1662	XP_001463697.2	FQDLGFYQADFSKAE	SVM	POSITIVE	0.215812
1663	XP_001463697.2	MAIFQDLGFYQADFS	SVM	POSITIVE	0.235423
1664	XP_001463697.2	PVINSSTAVAKAREQ	SVM	POSITIVE	0.0310629
1665	XP_001463697.2	QNASKVMAAVQAFNV	SVM	NEGATIVE	-0.295516
1666	XP_001463697.2	REQYGCDTLEYLEME	SVM	POSITIVE	0.269057
1667	XP_001463697.2	SKVMAAVQAFNVFSD	SVM	POSITIVE	0.0246806
1668	XP_001463697.2	SSTHRHRSVAARLVR	SVM	NEGATIVE	-0.115397
1669	XP_001463697.2	THRHRSVAARLVRLA	SVM	POSITIVE	0.00953723
1670	XP_001463697.2	TRVVTHEMAHALGFS	SVM	POSITIVE	0.251024
1671	XP_001463697.2	WGALRIAVSTEDLTD	SVM	POSITIVE	0.201116
1672	XP_001463697.2	ALTMAIFQDLGFYQA	SVM	POSITIVE	0.086436
1673	XP_001463697.2	ANWGALRIAVSTEDL	SVM	NEGATIVE	-0.166725
1674	XP_001463697.2	LVKHLIPQALQLHTE	SVM	NEGATIVE	-0.475979
1675	XP_001463697.2	NTDFVMYVASVPSEG	SVM	POSITIVE	0.317949
1676	XP_001463697.2	SYAGLCANVRCDTAT	SVM	POSITIVE	0.0377384
1677	XP_001463697.2	TCQVFSDGHPAVGVI	SVM	POSITIVE	0.614719
1678	XP_001463697.2	VVRAANWGALRIAVS	SVM	POSITIVE	0.847104
1679	XP_001463697.2	YFTDPSLAGISAFMD	SVM	NEGATIVE	-0.0245939
1680	XP_001463697.2	AAGAAVIAAVGTAAA	SVM	POSITIVE	0.900927
1681	XP_001463697.2	AANWGALRIAVSTED	SVM	POSITIVE	0.18718
1682	XP_001463697.2	AREQYGCDTLEYLEM	SVM	NEGATIVE	-0.106495
1683	XP_001463697.2	DLGFYQADFSKAEVM	SVM	NEGATIVE	-0.194327
1684	XP_001463697.2	EQYGCDTLEYLEMED	SVM	POSITIVE	0.0452606
1685	XP_001463697.2	GYYSALTMAIFQDLG	SVM	POSITIVE	0.450128
1686	XP_001463697.2	HALGFSDTFFTDKRM	SVM	POSITIVE	0.152272
1687	XP_001463697.2	LATFQSLPPYWQYFT	SVM	NEGATIVE	-0.796677
1688	XP_001463697.2	LCANVRCDTATRTYS	SVM	NEGATIVE	-0.252617
1689	XP_001463697.2	NWGALRIAVSTEDLT	SVM	POSITIVE	0.0927182
1690	XP_001463697.2	PYVTLDTAAAADRRP	SVM	POSITIVE	0.564279
1691	XP_001463697.2	PYWQYFTDPSLAGIS	SVM	NEGATIVE	-0.473865
1692	XP_001463697.2	QDLGFYQADFSKAEV	SVM	POSITIVE	0.125565
1693	XP_001463697.2	RAANWGALRIAVSTE	SVM	POSITIVE	0.508995
1694	XP_001463697.2	RGPRAAATALLVAAL	SVM	POSITIVE	0.382654
1695	XP_001463697.2	SLATFQSLPPYWQYF	SVM	NEGATIVE	-0.901764
1696	XP_001463697.2	VAARLVRLAAAGAAV	SVM	POSITIVE	0.555949
1697	XP_001463697.2	VFSDGHPAVGVINIP	SVM	POSITIVE	0.317443
1698	XP_001463697.2	VVRAANWGALRIAVS	SVM	POSITIVE	0.847104
1699	XP_001463697.2	YAGLCANVRCDTATR	SVM	POSITIVE	0.0485421
1700	XP_001463697.2	AAGAAVIAAVGTAAA	SVM	POSITIVE	0.900927
1701	XP_001463697.2	GAAVIAAVGTAAAWA	SVM	POSITIVE	1.18384
1702	XP_001463697.2	HNAPVINSSTAVAKA	SVM	POSITIVE	0.0343723
1703	XP_001463697.2	NTDFVMYVASVPSEG	SVM	POSITIVE	0.317949
1704	XP_001463697.2	NWGALRIAVSTEDLT	SVM	POSITIVE	0.0927182
1705	XP_001463697.2	QALQLHTERLKVRQV	SVM	NEGATIVE	-0.180916
1706	XP_001463697.2	QYGCDTLEYLEMEDE	SVM	POSITIVE	0.18587
1707	XP_001463697.2	TDFVMYVASVPSEGD	SVM	POSITIVE	0.163427
1708	XP_001463697.2	TLEYLEMEDEGGAVS	SVM	POSITIVE	0.641787
1709	XP_001463697.2	ARLVRLAAAGAAVIA	SVM	POSITIVE	0.583201
1710	XP_001463697.2	FVMYVASVPSEGDVL	SVM	POSITIVE	0.176201
1711	XP_001463697.2	GPRAAATALLVAALL	SVM	POSITIVE	0.29363
1712	XP_001463697.2	TMAIFQDLGFYQADF	SVM	POSITIVE	0.0938469
1713	XP_001463697.2	AAVIAAVGTAAAWAH	SVM	POSITIVE	1.38586
1714	XP_001463697.2	AGAAVIAAVGTAAAW	SVM	POSITIVE	1.03734
1715	XP_001463697.2	ALQLHTERLKVRQVQ	SVM	NEGATIVE	-0.343947
1716	XP_001463697.2	ATCQVFSDGHPAVGV	SVM	POSITIVE	0.422854
1717	XP_001463697.2	DILVKHLIPQALQLH	SVM	NEGATIVE	-0.699737
1718	XP_001463697.2	GALRIAVSTEDLTDP	SVM	NEGATIVE	-0.0350537
1719	XP_001463697.2	GPRAAATALLVAALL	SVM	POSITIVE	0.29363
1720	XP_001463697.2	GYYSALTMAIFQDLG	SVM	POSITIVE	0.450128
1721	XP_001463697.2	HNAPVINSSTAVAKA	SVM	POSITIVE	0.0343723
1722	XP_001463697.2	HRHRSVAARLVRLAA	SVM	POSITIVE	0.0944625
1723	XP_001463697.2	LGFSDTFFTDKRMLH	SVM	NEGATIVE	-0.204991
1724	XP_001463697.2	LGFYQADFSKAEVMP	SVM	NEGATIVE	-0.302557
1725	XP_001463697.2	LTMAIFQDLGFYQAD	SVM	POSITIVE	0.318265
1726	XP_001463697.2	QDELMAPAAAAGYYS	SVM	POSITIVE	0.396581
1727	XP_001463697.2	QYFTDPSLAGISAFM	SVM	NEGATIVE	-0.22126
1728	XP_001463697.2	SKVMAAVQAFNVFSD	SVM	POSITIVE	0.0246806
1729	XP_001463697.2	TVVRAANWGALRIAV	SVM	POSITIVE	0.929903
1730	XP_001463697.2	VVTHEMAHALGFSDT	SVM	POSITIVE	0.249407
1731	XP_001463697.2	AAAGYYSALTMAIFQ	SVM	NEGATIVE	-0.120454
1732	XP_001463697.2	AQDELMAPAAAAGYY	SVM	POSITIVE	0.71912
1733	XP_001463697.2	EQYGCDTLEYLEMED	SVM	POSITIVE	0.0452606
1734	XP_001463697.2	PVINSSTAVAKAREQ	SVM	POSITIVE	0.0310629
1735	XP_001463697.2	RNAQDELMAPAAAAG	SVM	POSITIVE	0.218995
1736	XP_001463697.2	SNTDFVMYVASVPSE	SVM	POSITIVE	0.0846909
1737	XP_001463697.2	THRHRSVAARLVRLA	SVM	POSITIVE	0.00953723
1738	XP_001463697.2	TSRLSLGACSLATFQ	SVM	NEGATIVE	-0.390215
1739	XP_001463697.2	VGVINIPAANIASRY	SVM	POSITIVE	0.298114
1740	XP_001463697.2	VVRAANWGALRIAVS	SVM	POSITIVE	0.847104
1741	XP_001463697.2	YYSALTMAIFQDLGF	SVM	NEGATIVE	-0.0268306
1742	XP_001463697.2	LTMAIFQDLGFYQAD	SVM	POSITIVE	0.318265
1743	XP_001463697.2	RSVAARLVRLAAAGA	SVM	POSITIVE	0.307059
1744	XP_001463697.2	ELMAPAAAAGYYSAL	SVM	NEGATIVE	-0.0804632
1745	XP_001463697.2	FSDGHPAVGVINIPA	SVM	POSITIVE	0.392158
1746	XP_001463697.2	GAAVIAAVGTAAAWA	SVM	POSITIVE	1.18384
1747	XP_001463697.2	GYYSALTMAIFQDLG	SVM	POSITIVE	0.450128
1748	XP_001463697.2	MAAVQAFNVFSDAAR	SVM	POSITIVE	0.449888
1749	XP_001463697.2	NWGALRIAVSTEDLT	SVM	POSITIVE	0.0927182
1750	XP_001463697.2	PTSRLSLGACSLATF	SVM	NEGATIVE	-0.572595
1751	XP_001463697.2	TSRLSLGACSLATFQ	SVM	NEGATIVE	-0.390215
1752	XP_001463697.2	WGALRIAVSTEDLTD	SVM	POSITIVE	0.201116
1753	XP_001463697.2	AAATALLVAALLAVA	SVM	POSITIVE	0.53028
1754	XP_001463697.2	AATALLVAALLAVAL	SVM	POSITIVE	0.74645
1755	XP_001463697.2	AATALLVAALLAVAL	SVM	POSITIVE	0.74645
1756	XP_001463697.2	AAVIAAVGTAAAWAH	SVM	POSITIVE	1.38586
1757	XP_001463697.2	FYQADFSKAEVMPWG	SVM	POSITIVE	0.0350195
1758	XP_001463697.2	GCDTLEYLEMEDEGG	SVM	NEGATIVE	-0.0308737
1759	XP_001463697.2	LGACSLATFQSLPPY	SVM	NEGATIVE	-0.555375
1760	XP_001463697.2	RAAATALLVAALLAV	SVM	POSITIVE	0.730949
1761	XP_001463697.2	VINIPAANIASRYDQ	SVM	POSITIVE	0.163674
1762	XP_001463697.2	VTLDTAAAADRRPGS	SVM	POSITIVE	0.844091
1763	XP_001463697.2	AAAGYYSALTMAIFQ	SVM	NEGATIVE	-0.120454
1764	XP_001463697.2	AAGYYSALTMAIFQD	SVM	NEGATIVE	-0.0210319
1765	XP_001463697.2	AHALGFSDTFFTDKR	SVM	POSITIVE	0.274159
1766	XP_001463697.2	ALGFSDTFFTDKRML	SVM	POSITIVE	0.00422942
1767	XP_001463697.2	AVIAAVGTAAAWAHA	SVM	POSITIVE	1.42336
1768	XP_001463697.2	GKPHNAPVINSSTAV	SVM	NEGATIVE	-0.109787
1769	XP_001463697.2	HALGFSDTFFTDKRM	SVM	POSITIVE	0.152272
1770	XP_001463697.2	MAHALGFSDTFFTDK	SVM	POSITIVE	0.211726
1771	XP_001463697.2	NAQDELMAPAAAAGY	SVM	POSITIVE	0.397209
1772	XP_001463697.2	NTDFVMYVASVPSEG	SVM	POSITIVE	0.317949
1773	XP_001463697.2	QDLGFYQADFSKAEV	SVM	POSITIVE	0.125565
1774	XP_001463697.2	SNTDFVMYVASVPSE	SVM	POSITIVE	0.0846909
1775	XP_001463697.2	TDFVMYVASVPSEGD	SVM	POSITIVE	0.163427
1776	XP_001463697.2	AARLVRLAAAGAAVI	SVM	POSITIVE	0.758774
1777	XP_001463697.2	EMAHALGFSDTFFTD	SVM	POSITIVE	0.18855
1778	XP_001463697.2	GDVLAWAATCQVFSD	SVM	POSITIVE	0.340374
1779	XP_001463697.2	GLRVELSTVSSAFEE	SVM	POSITIVE	0.764086
1780	XP_001463697.2	GYASCTPGLRVELST	SVM	POSITIVE	0.133596
1781	XP_001463697.2	LGFSDTFFTDKRMLH	SVM	NEGATIVE	-0.204991
1782	XP_001463697.2	LSNTDFVMYVASVPS	SVM	NEGATIVE	-0.0117052
1783	XP_001463697.2	NTDFVMYVASVPSEG	SVM	POSITIVE	0.317949
1784	XP_001463697.2	PAVGVINIPAANIAS	SVM	POSITIVE	0.587874
1785	XP_001463697.2	PSEGDVLAWAATCQV	SVM	POSITIVE	0.327995
1786	XP_001463697.2	QDELMAPAAAAGYYS	SVM	POSITIVE	0.396581
1787	XP_001463697.2	RIAVSTEDLTDPAYH	SVM	POSITIVE	0.0761827
1788	XP_001463697.2	SNTDFVMYVASVPSE	SVM	POSITIVE	0.0846909
1789	XP_001463697.2	TDFVMYVASVPSEGD	SVM	POSITIVE	0.163427
1790	XP_001463697.2	VGLPYVTLDTAAAAD	SVM	POSITIVE	0.621448
1791	XP_001463697.2	VPSEGDVLAWAATCQ	SVM	POSITIVE	0.291832
1792	XP_001463697.2	VRGGSGYASCTPGLR	SVM	POSITIVE	0.230287
1793	XP_001463697.2	AANWGALRIAVSTED	SVM	POSITIVE	0.18718
1794	XP_001463697.2	AARLVRLAAAGAAVI	SVM	POSITIVE	0.758774
1795	XP_001463697.2	AVIAAVGTAAAWAHA	SVM	POSITIVE	1.42336
1796	XP_001463697.2	GYYSALTMAIFQDLG	SVM	POSITIVE	0.450128
1797	XP_001463697.2	PTSRLSLGACSLATF	SVM	NEGATIVE	-0.572595
1798	XP_001463697.2	RHRSVAARLVRLAAA	SVM	POSITIVE	0.181856
1799	XP_001463697.2	SVAARLVRLAAAGAA	SVM	POSITIVE	0.615558
1800	XP_001463697.2	SVPSEGDVLAWAATC	SVM	POSITIVE	0.607143
1801	XP_001463697.2	VTRVVTHEMAHALGF	SVM	POSITIVE	0.132944
1802	XP_001463697.2	AANWGALRIAVSTED	SVM	POSITIVE	0.18718
1803	XP_001463697.2	ACSLATFQSLPPYWQ	SVM	NEGATIVE	-0.776034
1804	XP_001463697.2	ALGFSDTFFTDKRML	SVM	POSITIVE	0.00422942
1805	XP_001463697.2	ASKVMAAVQAFNVFS	SVM	NEGATIVE	-0.053439
1806	XP_001463697.2	DTLEYLEMEDEGGAV	SVM	POSITIVE	0.555595
1807	XP_001463697.2	GALRIAVSTEDLTDP	SVM	NEGATIVE	-0.0350537
1808	XP_001463697.2	GDVLAWAATCQVFSD	SVM	POSITIVE	0.340374
1809	XP_001463697.2	GYYSALTMAIFQDLG	SVM	POSITIVE	0.450128
1810	XP_001463697.2	HLIPQALQLHTERLK	SVM	NEGATIVE	-0.394445
1811	XP_001463697.2	HPAVGVINIPAANIA	SVM	POSITIVE	0.608929
1812	XP_001463697.2	HRHRSVAARLVRLAA	SVM	POSITIVE	0.0944625
1813	XP_001463697.2	IAAVGTAAAWAHAGA	SVM	POSITIVE	0.799909
1814	XP_001463697.2	LGFSDTFFTDKRMLH	SVM	NEGATIVE	-0.204991
1815	XP_001463697.2	RLSLGACSLATFQSL	SVM	NEGATIVE	-0.211857
1816	XP_001463697.2	VTLDTAAAADRRPGS	SVM	POSITIVE	0.844091
1817	XP_001463697.2	YGCDTLEYLEMEDEG	SVM	NEGATIVE	-0.0453434
1818	XP_001463697.2	SVAARLVRLAAAGAA	SVM	POSITIVE	0.615558
1819	XP_001463697.2	AGRRGPRAAATALLV	SVM	NEGATIVE	-0.0388452
1820	XP_001463697.2	AQDELMAPAAAAGYY	SVM	POSITIVE	0.71912
1821	XP_001463697.2	CTPGLRVELSTVSSA	SVM	POSITIVE	0.732369
1822	XP_001463697.2	CTPGLRVELSTVSSA	SVM	POSITIVE	0.732369
1823	XP_001463697.2	DTFFTDKRMLHNVGK	SVM	NEGATIVE	-0.0298778
1824	XP_001463697.2	GAAVIAAVGTAAAWA	SVM	POSITIVE	1.18384
1825	XP_001463697.2	ILVKHLIPQALQLHT	SVM	NEGATIVE	-0.566874
1826	XP_001463697.2	KRDILVKHLIPQALQ	SVM	NEGATIVE	-0.376991
1827	XP_001463697.2	NAQDELMAPAAAAGY	SVM	POSITIVE	0.397209
1828	XP_001463697.2	QDELMAPAAAAGYYS	SVM	POSITIVE	0.396581
1829	XP_001463697.2	RNAQDELMAPAAAAG	SVM	POSITIVE	0.218995
1830	XP_001463697.2	TMAIFQDLGFYQADF	SVM	POSITIVE	0.0938469
1831	XP_001463697.2	VINSSTAVAKAREQY	SVM	POSITIVE	0.0957399
1832	XP_001463697.2	YVTLDTAAAADRRPG	SVM	POSITIVE	0.816613
1833	XP_001463697.2	AAVQAFNVFSDAARC	SVM	POSITIVE	0.365646
1834	XP_001463697.2	AIFQDLGFYQADFSK	SVM	POSITIVE	0.121378
1835	XP_001463697.2	DFVMYVASVPSEGDV	SVM	POSITIVE	0.196909
1836	XP_001463697.2	FVMYVASVPSEGDVL	SVM	POSITIVE	0.176201
1837	XP_001463697.2	GAAVIAAVGTAAAWA	SVM	POSITIVE	1.18384
1838	XP_001463697.2	KVMAAVQAFNVFSDA	SVM	POSITIVE	0.117419
1839	XP_001463697.2	LRVELSTVSSAFEEG	SVM	POSITIVE	0.364951
1840	XP_001463697.2	LVRLAAAGAAVIAAV	SVM	POSITIVE	0.976081
1841	XP_001463697.2	MAAVQAFNVFSDAAR	SVM	POSITIVE	0.449888
1842	XP_001463697.2	PHNAPVINSSTAVAK	SVM	NEGATIVE	-0.00432472
1843	XP_001463697.2	PRAAATALLVAALLA	SVM	POSITIVE	0.520359
1844	XP_001463697.2	SKVMAAVQAFNVFSD	SVM	POSITIVE	0.0246806
1845	XP_001463697.2	TPGLRVELSTVSSAF	SVM	POSITIVE	0.551222
1846	XP_001463697.2	TVVRAANWGALRIAV	SVM	POSITIVE	0.929903
1847	XP_001463697.2	VMAAVQAFNVFSDAA	SVM	POSITIVE	0.238144
1848	XP_001463697.2	YYSALTMAIFQDLGF	SVM	NEGATIVE	-0.0268306
[truncated: 6,284 more rows]

## Sheet: 13-16
IFNepitope: XP_001464676.1, XP_001464936.1, XP_001464943.1, XP_001465035.1
[truncated: 6,718 more rows]

[truncated: 11 more sheets: 17-20, 21-24, 25-28, 29-31, 32-33, 34-36+55, 37-40, 41-44, 45-48, 49-51, 52-54]
