# Supplementary material for: Screening Novel Vaccine Candidates for Leishmania Donovani by Combining Differential Proteomics and Immunoinformatics Analysis
Source: Front Immunol. 2022 Jun 23;13:902066. doi: 10.3389/fimmu.2022.902066 (PMC9260594; doi:10.3389/fimmu.2022.902066)
Supplement: Supplementary file 7 [file Table_7.xlsx]

## Sheet: 56-59
Supplementary table 5-2: predictions of IFN-γ inducing epitope
IFNepitope: XP_003858761.1, XP_003858795.1, XP_003858802.1, XP_003858874.1
Serial No.	Accession	Sequence	Method	Result	Score
1	XP_003858761.1	AFRTLAMASSQLAIV	SVM	POSITIVE	0.253058
2	XP_003858761.1	FRTLAMASSQLAIVV	SVM	POSITIVE	0.336546
3	XP_003858761.1	LNNDVGAAAAAVASK	SVM	POSITIVE	0.47209
4	XP_003858761.1	NDVGAAAAAVASKVL	SVM	POSITIVE	0.676797
5	XP_003858761.1	NNDVGAAAAAVASKV	SVM	POSITIVE	0.615341
6	XP_003858761.1	SLNNDVGAAAAAVAS	SVM	POSITIVE	0.52794
7	XP_003858761.1	TAFRTLAMASSQLAI	SVM	POSITIVE	0.370664
8	XP_003858761.1	DVGAAAAAVASKVLP	SVM	POSITIVE	0.802703
9	XP_003858761.1	LSLNNDVGAAAAAVA	SVM	POSITIVE	0.277106
10	XP_003858761.1	ETAAIATGAAASALF	SVM	NEGATIVE	-0.0607689
11	XP_003858761.1	FSETAAIATGAAASA	SVM	NEGATIVE	-0.118048
12	XP_003858761.1	RLLAYLSSTSALATN	SVM	POSITIVE	0.150588
13	XP_003858761.1	SETAAIATGAAASAL	SVM	NEGATIVE	-0.024589
14	XP_003858761.1	TAAIATGAAASALFA	SVM	NEGATIVE	-0.0279765
15	XP_003858761.1	TAFRTLAMASSQLAI	SVM	POSITIVE	0.370664
16	XP_003858761.1	AFRTLAMASSQLAIV	SVM	POSITIVE	0.253058
17	XP_003858761.1	LLAYLSSTSALATNV	SVM	POSITIVE	0.163248
18	XP_003858761.1	QRLLAYLSSTSALAT	SVM	POSITIVE	0.347311
19	XP_003858761.1	VTAFRTLAMASSQLA	SVM	POSITIVE	0.214616
20	XP_003858761.1	SASLRRLNASLAFTW	SVM	POSITIVE	0.0934493
21	XP_003858761.1	SVTAFRTLAMASSQL	SVM	POSITIVE	0.328369
22	XP_003858761.1	AAIATGAAASALFAG	SVM	POSITIVE	0.0724103
23	XP_003858761.1	EVLLHGAAMAATELA	SVM	POSITIVE	0.352874
24	XP_003858761.1	QQAATSAKLAAATTA	SVM	POSITIVE	0.284966
25	XP_003858761.1	QRQQAATSAKLAAAT	SVM	POSITIVE	0.567306
26	XP_003858761.1	RQQAATSAKLAAATT	SVM	POSITIVE	0.377589
27	XP_003858761.1	VTAFRTLAMASSQLA	SVM	POSITIVE	0.214616
28	XP_003858761.1	ASLRRLNASLAFTWD	SVM	NEGATIVE	-0.103817
29	XP_003858761.1	CQRLLAYLSSTSALA	SVM	POSITIVE	0.316528
30	XP_003858761.1	TSASLRRLNASLAFT	SVM	POSITIVE	0.0822706
31	XP_003858761.1	RSVTAFRTLAMASSQ	SVM	POSITIVE	0.142478
32	XP_003858761.1	VVRRLIEALRTSLSM	SVM	POSITIVE	0.0851512
33	XP_003858761.1	LEVLLHGAAMAATEL	SVM	POSITIVE	0.285398
34	XP_003858761.1	VLLHGAAMAATELAP	SVM	POSITIVE	0.257016
35	XP_003858761.1	ASSSAGGGLPAAKSA	SVM	POSITIVE	0.706388
36	XP_003858761.1	AVVRRLIEALRTSLS	SVM	POSITIVE	0.421082
37	XP_003858761.1	QAATSAKLAAATTAS	SVM	POSITIVE	0.338306
38	XP_003858761.1	SASSSAGGGLPAAKS	SVM	POSITIVE	0.680681
39	XP_003858761.1	TLEVLLHGAAMAATE	SVM	POSITIVE	0.151931
40	XP_003858761.1	ASASSSAGGGLPAAK	SVM	POSITIVE	0.746478
41	XP_003858761.1	NTSASLRRLNASLAF	SVM	NEGATIVE	-0.116848
42	XP_003858761.1	VVAAGAAGAAGGAAN	SVM	POSITIVE	0.903995
43	XP_003858761.1	ASAGSAASAAATTAM	SVM	POSITIVE	0.0684832
44	XP_003858761.1	DVVAAGAAGAAGGAA	SVM	POSITIVE	0.798193
45	XP_003858761.1	HGLVRIASTVTNATT	SVM	POSITIVE	0.334325
46	XP_003858761.1	LLHGAAMAATELAPV	SVM	POSITIVE	0.244832
47	XP_003858761.1	MRQYVANMCQRLLAY	SVM	NEGATIVE	-0.303431
48	XP_003858761.1	AIATGAAASALFAGV	SVM	NEGATIVE	-0.0836498
49	XP_003858761.1	DGVDVVAAGAAGAAG	SVM	POSITIVE	0.460945
50	XP_003858761.1	GVDVVAAGAAGAAGG	SVM	POSITIVE	0.490881
51	XP_003858761.1	VAAGAAGAAGGAANS	SVM	POSITIVE	0.93048
52	XP_003858761.1	VDVVAAGAAGAAGGA	SVM	POSITIVE	0.744568
53	XP_003858761.1	VGAAAAAVASKVLPS	SVM	POSITIVE	0.860331
54	XP_003858761.1	VRRLIEALRTSLSMS	SVM	NEGATIVE	-0.092978
55	XP_003858761.1	LRTPAFSAASVLKRE	SVM	POSITIVE	0.0221556
56	XP_003858761.1	QRSVTAFRTLAMASS	SVM	POSITIVE	0.322975
57	XP_003858761.1	VQRSVTAFRTLAMAS	SVM	POSITIVE	0.222411
58	XP_003858761.1	ALSLNNDVGAAAAAV	SVM	POSITIVE	0.2675
59	XP_003858761.1	AMRQYVANMCQRLLA	SVM	NEGATIVE	-0.408157
60	XP_003858761.1	ASITALIQQTVAHLL	SVM	NEGATIVE	-0.179915
61	XP_003858761.1	MASITALIQQTVAHL	SVM	NEGATIVE	-0.28061
62	XP_003858761.1	NASAGSAASAAATTA	SVM	POSITIVE	0.104725
63	XP_003858761.1	SSSAGGGLPAAKSAK	SVM	POSITIVE	0.774242
64	XP_003858761.1	CVLRYQALSLYIQFG	SVM	POSITIVE	0.138297
65	XP_003858761.1	HKCVLRYQALSLYIQ	SVM	POSITIVE	0.305728
66	XP_003858761.1	KCVLRYQALSLYIQF	SVM	POSITIVE	0.164073
67	XP_003858761.1	LHKCVLRYQALSLYI	SVM	POSITIVE	0.399269
68	XP_003858761.1	RLHKCVLRYQALSLY	SVM	POSITIVE	0.306353
69	XP_003858761.1	SAGSAASAAATTAMR	SVM	POSITIVE	0.182168
70	XP_003858761.1	GVQRSVTAFRTLAMA	SVM	POSITIVE	0.240542
71	XP_003858761.1	PHGLVRIASTVTNAT	SVM	POSITIVE	0.29
72	XP_003858761.1	RTPAFSAASVLKREE	SVM	POSITIVE	0.0416158
73	XP_003858761.1	SASLRRLNASLAFTW	SVM	POSITIVE	0.0934493
74	XP_003858761.1	SAVVRRLIEALRTSL	SVM	POSITIVE	0.456474
75	XP_003858761.1	EVLLHGAAMAATELA	SVM	POSITIVE	0.352874
76	XP_003858761.1	HNTSASLRRLNASLA	SVM	POSITIVE	0.098171
77	XP_003858761.1	TPAFSAASVLKREEA	SVM	NEGATIVE	-0.05769
78	XP_003858761.1	VLRTPAFSAASVLKR	SVM	POSITIVE	0.412323
79	XP_003858761.1	FTWDCLHYAAALAEA	SVM	NEGATIVE	-0.650375
80	XP_003858761.1	VLLHGAAMAATELAP	SVM	POSITIVE	0.257016
81	XP_003858761.1	GAAAAAVASKVLPSA	SVM	POSITIVE	0.209973
82	XP_003858761.1	LAYLSSTSALATNVA	SVM	POSITIVE	0.0713722
83	XP_003858761.1	LEVLLHGAAMAATEL	SVM	POSITIVE	0.285398
84	XP_003858761.1	SQRQQAATSAKLAAA	SVM	POSITIVE	0.191464
85	XP_003858761.1	SSAGGGLPAAKSAKK	SVM	POSITIVE	0.631018
86	XP_003858761.1	TLEVLLHGAAMAATE	SVM	POSITIVE	0.151931
87	XP_003858761.1	ALTATLLAFAAVERA	SVM	POSITIVE	0.383772
88	XP_003858761.1	ASLRRLNASLAFTWD	SVM	NEGATIVE	-0.103817
89	XP_003858761.1	LAEYARLYSLAQVGQ	SVM	NEGATIVE	-0.234706
90	XP_003858761.1	LPSAMQLAAPAEMVS	SVM	NEGATIVE	-0.734379
91	XP_003858761.1	LTATLLAFAAVERAL	SVM	POSITIVE	0.427493
92	XP_003858761.1	VAAATAAAGTSSFSP	SVM	POSITIVE	0.25355
93	XP_003858761.1	AGSAASAAATTAMRT	SVM	POSITIVE	0.0187363
94	XP_003858761.1	ETLEVLLHGAAMAAT	SVM	NEGATIVE	-0.0268676
95	XP_003858761.1	SAKLAAATTASSTAK	SVM	POSITIVE	0.615817
96	XP_003858761.1	ELAEYARLYSLAQVG	SVM	NEGATIVE	-0.363321
97	XP_003858761.1	RQYVANMCQRLLAYL	SVM	NEGATIVE	-0.392099
98	XP_003858761.1	TATLLAFAAVERALS	SVM	POSITIVE	0.508589
99	XP_003858761.1	TSAKLAAATTASSTA	SVM	POSITIVE	0.175697
100	XP_003858761.1	AKLAAATTASSTAKG	SVM	POSITIVE	0.550031
101	XP_003858761.1	EELAEYARLYSLAQV	SVM	NEGATIVE	-0.320994
102	XP_003858761.1	ASITALIQQTVAHLL	SVM	NEGATIVE	-0.179915
103	XP_003858761.1	GAAGAAGGAANSLCA	SVM	POSITIVE	0.583187
104	XP_003858761.1	GNASAGSAASAAATT	SVM	POSITIVE	0.340092
105	XP_003858761.1	QVAAATAAAGTSSFS	SVM	POSITIVE	0.393694
106	XP_003858761.1	AEYARLYSLAQVGQR	SVM	POSITIVE	0.136123
107	XP_003858761.1	AGAAGAAGGAANSLC	SVM	POSITIVE	0.865948
108	XP_003858761.1	ESALTATLLAFAAVE	SVM	POSITIVE	0.264376
109	XP_003858761.1	PAFSAASVLKREEAK	SVM	POSITIVE	0.0610544
110	XP_003858761.1	AAGAAGAAGGAANSL	SVM	POSITIVE	0.720378
111	XP_003858761.1	AAGAAGGAANSLCAS	SVM	POSITIVE	0.399796
112	XP_003858761.1	DDGVDVVAAGAAGAA	SVM	POSITIVE	0.10266
113	XP_003858761.1	FRTLAMASSQLAIVV	SVM	POSITIVE	0.336546
114	XP_003858761.1	IATGAAASALFAGVH	SVM	NEGATIVE	-0.516125
115	XP_003858761.1	VTAFRTLAMASSQLA	SVM	POSITIVE	0.214616
116	XP_003858761.1	CQRLLAYLSSTSALA	SVM	POSITIVE	0.316528
117	XP_003858761.1	LNNDVGAAAAAVASK	SVM	POSITIVE	0.47209
118	XP_003858761.1	QRLLAYLSSTSALAT	SVM	POSITIVE	0.347311
119	XP_003858761.1	QRSVTAFRTLAMASS	SVM	POSITIVE	0.322975
120	XP_003858761.1	RLLAYLSSTSALATN	SVM	POSITIVE	0.150588
121	XP_003858761.1	RSVTAFRTLAMASSQ	SVM	POSITIVE	0.142478
122	XP_003858761.1	SVTAFRTLAMASSQL	SVM	POSITIVE	0.328369
123	XP_003858761.1	GSAASAAATTAMRTP	SVM	POSITIVE	0.0383609
124	XP_003858761.1	ITALIQQTVAHLLSV	SVM	NEGATIVE	-0.0778593
125	XP_003858761.1	LMAPGTAAALAARGA	SVM	NEGATIVE	-0.147238
126	XP_003858761.1	NNDVGAAAAAVASKV	SVM	POSITIVE	0.615341
127	XP_003858761.1	SLMAPGTAAALAARG	SVM	NEGATIVE	-0.156556
128	XP_003858761.1	SLRRLNASLAFTWDC	SVM	NEGATIVE	-0.355115
129	XP_003858761.1	LTATLLAFAAVERAL	SVM	POSITIVE	0.427493
130	XP_003858761.1	RLLAYLSSTSALATN	SVM	POSITIVE	0.150588
131	XP_003858761.1	ALTATLLAFAAVERA	SVM	POSITIVE	0.383772
132	XP_003858761.1	QRLLAYLSSTSALAT	SVM	POSITIVE	0.347311
133	XP_003858761.1	SALTATLLAFAAVER	SVM	POSITIVE	0.407069
134	XP_003858761.1	ESPRNATATVATASS	SVM	POSITIVE	0.221064
135	XP_003858761.1	TLLAFAAVERALSGA	SVM	POSITIVE	0.268801
136	XP_003858761.1	TSASLRRLNASLAFT	SVM	POSITIVE	0.0822706
137	XP_003858761.1	GLPSAMQLAAPAEMV	SVM	NEGATIVE	-0.418119
138	XP_003858761.1	GLVRIASTVTNATTA	SVM	POSITIVE	0.0639227
139	XP_003858761.1	LYGDAAGFATALEAC	SVM	NEGATIVE	-0.371172
140	XP_003858761.1	TAFRTLAMASSQLAI	SVM	POSITIVE	0.370664
141	XP_003858761.1	VRRLIEALRTSLSMS	SVM	NEGATIVE	-0.092978
142	XP_003858761.1	DGVQRSVTAFRTLAM	SVM	NEGATIVE	-0.0107091
143	XP_003858761.1	SLRRLNASLAFTWDC	SVM	NEGATIVE	-0.355115
144	XP_003858761.1	TWDCLHYAAALAEAG	SVM	NEGATIVE	-0.578374
145	XP_003858761.1	ITALIQQTVAHLLSV	SVM	NEGATIVE	-0.0778593
146	XP_003858761.1	LHGAAMAATELAPVG	SVM	POSITIVE	0.19595
147	XP_003858761.1	SITALIQQTVAHLLS	SVM	NEGATIVE	-0.080028
148	XP_003858761.1	SITALIQQTVAHLLS	SVM	NEGATIVE	-0.080028
149	XP_003858761.1	SALTATLLAFAAVER	SVM	POSITIVE	0.407069
150	XP_003858761.1	SGNASAGSAASAAAT	SVM	POSITIVE	0.437697
151	XP_003858761.1	SPRNATATVATASST	SVM	POSITIVE	0.0886423
152	XP_003858761.1	TSALATNVASAVVRR	SVM	POSITIVE	0.317105
153	XP_003858761.1	CAYIRSMQPAPPLAL	SVM	NEGATIVE	-0.5506
154	XP_003858761.1	ESALTATLLAFAAVE	SVM	POSITIVE	0.264376
155	XP_003858761.1	SLNNDVGAAAAAVAS	SVM	POSITIVE	0.52794
156	XP_003858761.1	TATLLAFAAVERALS	SVM	POSITIVE	0.508589
157	XP_003858761.1	VLRYQALSLYIQFGE	SVM	POSITIVE	0.143173
158	XP_003858761.1	AFNSSGGAAAPAKHK	SVM	NEGATIVE	-0.198065
159	XP_003858761.1	EQVAAATAAAGTSSF	SVM	POSITIVE	0.549083
160	XP_003858761.1	MAPGTAAALAARGAR	SVM	POSITIVE	0.279586
161	XP_003858761.1	SSLMAPGTAAALAAR	SVM	NEGATIVE	-0.0740434
162	XP_003858761.1	ATVATASSTMASITA	SVM	POSITIVE	0.367535
163	XP_003858761.1	FAMRQYVANMCQRLL	SVM	NEGATIVE	-0.490028
164	XP_003858761.1	TALIQQTVAHLLSVQ	SVM	NEGATIVE	-0.207513
165	XP_003858761.1	TVATASSTMASITAL	SVM	POSITIVE	0.366742
166	XP_003858761.1	LLAYLSSTSALATNV	SVM	POSITIVE	0.163248
167	XP_003858761.1	VCAYIRSMQPAPPLA	SVM	NEGATIVE	-0.181905
168	XP_003858761.1	AATSAKLAAATTASS	SVM	POSITIVE	0.416865
169	XP_003858761.1	AYLSSTSALATNVAS	SVM	NEGATIVE	-0.0593516
170	XP_003858761.1	ATATVATASSTMASI	SVM	POSITIVE	0.525746
171	XP_003858761.1	ATLLAFAAVERALSG	SVM	POSITIVE	0.340959
172	XP_003858761.1	RVLRTPAFSAASVLK	SVM	POSITIVE	0.52662
173	XP_003858761.1	TATVATASSTMASIT	SVM	POSITIVE	0.314566
174	XP_003858761.1	YGDAAGFATALEACA	SVM	NEGATIVE	-0.566862
175	XP_003858761.1	QVLQLMELEYLDPVP	SVM	POSITIVE	0.199978
176	XP_003858761.1	CLHYAAALAEAGLGS	SVM	NEGATIVE	-0.29913
177	XP_003858761.1	DCLHYAAALAEAGLG	SVM	NEGATIVE	-0.426298
178	XP_003858761.1	FSAASVLKREEAKLK	SVM	POSITIVE	0.00954923
179	XP_003858761.1	WDCLHYAAALAEAGL	SVM	NEGATIVE	-0.396344
180	XP_003858761.1	ETLEVLLHGAAMAAT	SVM	NEGATIVE	-0.0268676
181	XP_003858761.1	LSLNNDVGAAAAAVA	SVM	POSITIVE	0.277106
182	XP_003858761.1	RLLAYLSSTSALATN	SVM	POSITIVE	0.150588
183	XP_003858761.1	RRLIEALRTSLSMSE	SVM	NEGATIVE	-0.261115
184	XP_003858761.1	DLYGDAAGFATALEA	SVM	NEGATIVE	-0.675871
185	XP_003858761.1	ALIQQTVAHLLSVQC	SVM	NEGATIVE	-0.0342864
186	XP_003858761.1	GSDAQSFFLQPIAHD	SVM	POSITIVE	0.477622
187	XP_003858761.1	SDAQSFFLQPIAHDI	SVM	POSITIVE	0.327844
188	XP_003858761.1	SSTMASITALIQQTV	SVM	POSITIVE	0.0372553
189	XP_003858761.1	STMASITALIQQTVA	SVM	NEGATIVE	-0.0372282
190	XP_003858761.1	VVRRLIEALRTSLSM	SVM	POSITIVE	0.0851512
191	XP_003858761.1	ASAVVRRLIEALRTS	SVM	POSITIVE	0.482421
192	XP_003858761.1	GLGSDAQSFFLQPIA	SVM	POSITIVE	0.722993
193	XP_003858761.1	LGSDAQSFFLQPIAH	SVM	POSITIVE	0.550923
194	XP_003858761.1	TMASITALIQQTVAH	SVM	NEGATIVE	-0.0856473
195	XP_003858761.1	LLAYLSSTSALATNV	SVM	POSITIVE	0.163248
196	XP_003858761.1	QRVLRTPAFSAASVL	SVM	POSITIVE	0.737796
197	XP_003858761.1	RRLIEALRTSLSMSE	SVM	NEGATIVE	-0.261115
198	XP_003858761.1	LAYLSSTSALATNVA	SVM	POSITIVE	0.0713722
199	XP_003858761.1	LRLHKCVLRYQALSL	SVM	POSITIVE	0.506274
200	XP_003858761.1	AATSAKLAAATTASS	SVM	POSITIVE	0.416865
201	XP_003858761.1	GLVRIASTVTNATTA	SVM	POSITIVE	0.0639227
202	XP_003858761.1	LAYLSSTSALATNVA	SVM	POSITIVE	0.0713722
203	XP_003858761.1	LLAYLSSTSALATNV	SVM	POSITIVE	0.163248
204	XP_003858761.1	PSSLMAPGTAAALAA	SVM	NEGATIVE	-0.229839
205	XP_003858761.1	WDCLHYAAALAEAGL	SVM	NEGATIVE	-0.396344
206	XP_003858761.1	QRLLAYLSSTSALAT	SVM	POSITIVE	0.347311
207	XP_003858761.1	QRLLAYLSSTSALAT	SVM	POSITIVE	0.347311
208	XP_003858761.1	CESPRNATATVATAS	SVM	POSITIVE	0.107507
209	XP_003858761.1	FNSSGGAAAPAKHKL	SVM	NEGATIVE	-0.39371
210	XP_003858761.1	GDAAGFATALEACAC	SVM	NEGATIVE	-0.1568
211	XP_003858761.1	SALATNVASAVVRRL	SVM	POSITIVE	0.216146
212	XP_003858761.1	MCQRLLAYLSSTSAL	SVM	NEGATIVE	-0.0110875
213	XP_003858761.1	SFSETAAIATGAAAS	SVM	POSITIVE	0.000958895
214	XP_003858761.1	TATLLAFAAVERALS	SVM	POSITIVE	0.508589
215	XP_003858761.1	LVRIASTVTNATTAG	SVM	NEGATIVE	-0.435258
216	XP_003858761.1	NSGNASAGSAASAAA	SVM	POSITIVE	0.259637
217	XP_003858761.1	PRNATATVATASSTM	SVM	POSITIVE	0.20415
218	XP_003858761.1	QEQVAAATAAAGTSS	SVM	POSITIVE	0.831937
219	XP_003858761.1	STSALATNVASAVVR	SVM	POSITIVE	0.436145
220	XP_003858761.1	TLLAFAAVERALSGA	SVM	POSITIVE	0.268801
221	XP_003858761.1	AFSAASVLKREEAKL	SVM	NEGATIVE	-0.243884
222	XP_003858761.1	APGTAAALAARGARE	SVM	POSITIVE	0.191079
223	XP_003858761.1	ATSAKLAAATTASST	SVM	POSITIVE	0.322092
224	XP_003858761.1	CQRLLAYLSSTSALA	SVM	POSITIVE	0.316528
225	XP_003858761.1	EQRVLRTPAFSAASV	SVM	POSITIVE	0.797762
226	XP_003858761.1	TSAKLAAATTASSTA	SVM	POSITIVE	0.175697
227	XP_003858761.1	CQRLLAYLSSTSALA	SVM	POSITIVE	0.316528
228	XP_003858761.1	KAFNSSGGAAAPAKH	SVM	NEGATIVE	-0.457685
229	XP_003858761.1	QRLLAYLSSTSALAT	SVM	POSITIVE	0.347311
230	XP_003858761.1	HQVLQLMELEYLDPV	SVM	POSITIVE	0.227165
231	XP_003858761.1	AFTWDCLHYAAALAE	SVM	NEGATIVE	-0.423753
232	XP_003858761.1	CQRLLAYLSSTSALA	SVM	POSITIVE	0.316528
233	XP_003858761.1	EEGVRVTDALDVFAP	SVM	NEGATIVE	-0.285173
234	XP_003858761.1	LLAFAAVERALSGAD	SVM	POSITIVE	0.408339
235	XP_003858761.1	PPHGLVRIASTVTNA	SVM	POSITIVE	0.121645
236	XP_003858761.1	RLLAYLSSTSALATN	SVM	POSITIVE	0.150588
237	XP_003858761.1	EVCAYIRSMQPAPPL	SVM	NEGATIVE	-0.396415
238	XP_003858761.1	EGVRVTDALDVFAPD	SVM	NEGATIVE	-0.215115
239	XP_003858761.1	DALDVFAPDVPLPLA	SVM	NEGATIVE	-0.0746587
240	XP_003858761.1	TDALDVFAPDVPLPL	SVM	NEGATIVE	-0.0749538
241	XP_003858761.1	VRVTDALDVFAPDVP	SVM	NEGATIVE	-0.295419
242	XP_003858761.1	GVRVTDALDVFAPDV	SVM	NEGATIVE	-0.0989601
243	XP_003858761.1	LHEYSLLQSCYMHLQ	SVM	NEGATIVE	-0.373727
244	XP_003858761.1	QAATSAKLAAATTAS	SVM	POSITIVE	0.338306
245	XP_003858761.1	SAGGGLPAAKSAKKG	SVM	POSITIVE	0.377254
246	XP_003858761.1	SAKLAAATTASSTAK	SVM	POSITIVE	0.615817
247	XP_003858761.1	TWDCLHYAAALAEAG	SVM	NEGATIVE	-0.578374
248	XP_003858761.1	DCLHYAAALAEAGLG	SVM	NEGATIVE	-0.426298
249	XP_003858761.1	GKAFNSSGGAAAPAK	SVM	NEGATIVE	-0.197371
250	XP_003858761.1	RLIEALRTSLSMSEL	SVM	NEGATIVE	-0.350257
251	XP_003858761.1	VEEGVRVTDALDVFA	SVM	NEGATIVE	-0.154614
252	XP_003858761.1	ALSLNNDVGAAAAAV	SVM	POSITIVE	0.2675
253	XP_003858761.1	HQVLQLMELEYLDPV	SVM	POSITIVE	0.227165
254	XP_003858761.1	LAYLSSTSALATNVA	SVM	POSITIVE	0.0713722
255	XP_003858761.1	QVLQLMELEYLDPVP	SVM	POSITIVE	0.199978
256	XP_003858761.1	ATSAKLAAATTASST	SVM	POSITIVE	0.322092
257	XP_003858761.1	ARARLWELIKKLQCA	SVM	POSITIVE	0.44352
258	XP_003858761.1	ARLWELIKKLQCATF	SVM	POSITIVE	0.070599
259	XP_003858761.1	KQARARLWELIKKLQ	SVM	POSITIVE	0.0150938
260	XP_003858761.1	LLHGAAMAATELAPV	SVM	POSITIVE	0.244832
261	XP_003858761.1	QARARLWELIKKLQC	SVM	POSITIVE	0.168598
262	XP_003858761.1	RARLWELIKKLQCAT	SVM	POSITIVE	0.455186
263	XP_003858761.1	VKQARARLWELIKKL	SVM	NEGATIVE	-0.0793392
264	XP_003858761.1	ALHQVLQLMELEYLD	SVM	NEGATIVE	-0.120627
265	XP_003858761.1	RALHQVLQLMELEYL	SVM	POSITIVE	0.224285
266	XP_003858761.1	WDCLHYAAALAEAGL	SVM	NEGATIVE	-0.396344
267	XP_003858761.1	LQLMELEYLDPVPPP	SVM	NEGATIVE	-0.0369215
268	XP_003858761.1	MCQRLLAYLSSTSAL	SVM	NEGATIVE	-0.0110875
269	XP_003858761.1	TEELAEYARLYSLAQ	SVM	NEGATIVE	-0.477887
270	XP_003858761.1	VLQLMELEYLDPVPP	SVM	POSITIVE	0.121423
271	XP_003858761.1	ATGAAASALFAGVHI	SVM	NEGATIVE	-0.296328
272	XP_003858761.1	ESALTATLLAFAAVE	SVM	POSITIVE	0.264376
273	XP_003858761.1	HQVLQLMELEYLDPV	SVM	POSITIVE	0.227165
274	XP_003858761.1	AAATAAAGTSSFSPP	SVM	POSITIVE	0.213635
275	XP_003858761.1	AKLAAATTASSTAKG	SVM	POSITIVE	0.550031
276	XP_003858761.1	QRLLAYLSSTSALAT	SVM	POSITIVE	0.347311
277	XP_003858761.1	IELLRVLALNAMIQR	SVM	NEGATIVE	-0.0518331
278	XP_003858761.1	LHQVLQLMELEYLDP	SVM	NEGATIVE	-0.3152
279	XP_003858761.1	LHQVLQLMELEYLDP	SVM	NEGATIVE	-0.3152
280	XP_003858761.1	RLHEYSLLQSCYMHL	SVM	NEGATIVE	-0.607924
281	XP_003858761.1	SRSLTWEALFLPSSL	SVM	POSITIVE	0.125374
282	XP_003858761.1	HGLVRIASTVTNATT	SVM	POSITIVE	0.334325
283	XP_003858761.1	EDGVQRSVTAFRTLA	SVM	NEGATIVE	-0.0675503
284	XP_003858761.1	HEYSLLQSCYMHLQE	SVM	NEGATIVE	-0.0283084
285	XP_003858761.1	LSRSLTWEALFLPSS	SVM	NEGATIVE	-0.173569
286	XP_003858761.1	APGTAAALAARGARE	SVM	POSITIVE	0.191079
287	XP_003858761.1	AYIRSMQPAPPLALS	SVM	NEGATIVE	-0.671545
288	XP_003858761.1	DAAGFATALEACACV	SVM	NEGATIVE	-0.30328
289	XP_003858761.1	DESALTATLLAFAAV	SVM	POSITIVE	0.513215
290	XP_003858761.1	KCVLRYQALSLYIQF	SVM	POSITIVE	0.164073
291	XP_003858761.1	LEQRVLRTPAFSAAS	SVM	POSITIVE	0.613046
292	XP_003858761.1	WDCLHYAAALAEAGL	SVM	NEGATIVE	-0.396344
293	XP_003858761.1	DCLHYAAALAEAGLG	SVM	NEGATIVE	-0.426298
294	XP_003858761.1	KCVLRYQALSLYIQF	SVM	POSITIVE	0.164073
295	XP_003858761.1	QLMELEYLDPVPPPA	SVM	POSITIVE	0.260059
296	XP_003858761.1	AASAPSLVSLPPRAT	SVM	POSITIVE	0.467462
297	XP_003858761.1	AGAAGGAANSLCAST	SVM	POSITIVE	0.619889
298	XP_003858761.1	APSLVSLPPRATQQH	SVM	NEGATIVE	-0.387637
299	XP_003858761.1	ASAPSLVSLPPRATQ	SVM	NEGATIVE	-0.00210142
300	XP_003858761.1	CQRLLAYLSSTSALA	SVM	POSITIVE	0.316528
301	XP_003858761.1	DCLHYAAALAEAGLG	SVM	NEGATIVE	-0.426298
302	XP_003858761.1	DGLPSAMQLAAPAEM	SVM	NEGATIVE	-0.673382
303	XP_003858761.1	HKCVLRYQALSLYIQ	SVM	POSITIVE	0.305728
304	XP_003858761.1	IKKLQCATFVAAQVS	SVM	NEGATIVE	-0.0202796
305	XP_003858761.1	KKLQCATFVAAQVSS	SVM	NEGATIVE	-0.095206
306	XP_003858761.1	LPSSLMAPGTAAALA	SVM	NEGATIVE	-0.459358
307	XP_003858761.1	LRRLNASLAFTWDCL	SVM	NEGATIVE	-0.91431
308	XP_003858761.1	LTLQLITAIEAAGAT	SVM	NEGATIVE	-0.229421
309	XP_003858761.1	LVRIASTVTNATTAG	SVM	NEGATIVE	-0.435258
310	XP_003858761.1	MAPGTAAALAARGAR	SVM	POSITIVE	0.279586
311	XP_003858761.1	MCQRLLAYLSSTSAL	SVM	NEGATIVE	-0.0110875
312	XP_003858761.1	NVEEGVRVTDALDVF	SVM	NEGATIVE	-0.299338
313	XP_003858761.1	PSLVSLPPRATQQHG	SVM	POSITIVE	0.0778807
314	XP_003858761.1	QNSGNASAGSAASAA	SVM	POSITIVE	0.459683
315	XP_003858761.1	QQAATSAKLAAATTA	SVM	POSITIVE	0.284966
316	XP_003858761.1	QYVANMCQRLLAYLS	SVM	NEGATIVE	-0.306707
317	XP_003858761.1	RTLAMASSQLAIVVR	SVM	POSITIVE	0.518321
318	XP_003858761.1	SAPSLVSLPPRATQQ	SVM	NEGATIVE	-0.332534
319	XP_003858761.1	SASLRRLNASLAFTW	SVM	POSITIVE	0.0934493
320	XP_003858761.1	SVTAFRTLAMASSQL	SVM	POSITIVE	0.328369
321	XP_003858761.1	TLQLITAIEAAGATP	SVM	NEGATIVE	-0.497743
322	XP_003858761.1	TWDCLHYAAALAEAG	SVM	NEGATIVE	-0.578374
323	XP_003858761.1	AAAAAVASKVLPSAA	SVM	POSITIVE	0.599532
324	XP_003858761.1	ACIAQVQQQCMLLAG	SVM	NEGATIVE	-0.422438
325	XP_003858761.1	AEDTLRFDDGVDVVA	SVM	NEGATIVE	-0.480199
326	XP_003858761.1	ALATNVASAVVRRLI	SVM	POSITIVE	0.402162
327	XP_003858761.1	ALDVFAPDVPLPLAL	SVM	NEGATIVE	-0.0839269
328	XP_003858761.1	ATSAKLAAATTASST	SVM	POSITIVE	0.322092
329	XP_003858761.1	AYIRSMQPAPPLALS	SVM	NEGATIVE	-0.671545
330	XP_003858761.1	CLSRSLTWEALFLPS	SVM	NEGATIVE	-0.248746
331	XP_003858761.1	DAEDTLRFDDGVDVV	SVM	NEGATIVE	-0.306399
332	XP_003858761.1	DAQSFFLQPIAHDIT	SVM	POSITIVE	0.356448
333	XP_003858761.1	KDESALTATLLAFAA	SVM	POSITIVE	0.0912875
334	XP_003858761.1	LAFAAVERALSGADA	SVM	POSITIVE	0.0942231
335	XP_003858761.1	LLAFAAVERALSGAD	SVM	POSITIVE	0.408339
336	XP_003858761.1	NTSASLRRLNASLAF	SVM	NEGATIVE	-0.116848
337	XP_003858761.1	QRLLAYLSSTSALAT	SVM	POSITIVE	0.347311
338	XP_003858761.1	SAKLAAATTASSTAK	SVM	POSITIVE	0.615817
339	XP_003858761.1	VALATSFPRMALELT	SVM	POSITIVE	0.188787
340	XP_003858761.1	VVALATSFPRMALEL	SVM	POSITIVE	0.342275
341	XP_003858761.1	WACIAQVQQQCMLLA	SVM	NEGATIVE	-0.0217776
342	XP_003858761.1	ASLRRLNASLAFTWD	SVM	NEGATIVE	-0.103817
343	XP_003858761.1	ATLLAFAAVERALSG	SVM	POSITIVE	0.340959
344	XP_003858761.1	AVEYLPWRLHEYSLL	SVM	NEGATIVE	-0.267054
345	XP_003858761.1	CIPLAAVEYLPWRLH	SVM	NEGATIVE	-0.288584
346	XP_003858761.1	CQRLLAYLSSTSALA	SVM	POSITIVE	0.316528
347	XP_003858761.1	EDTLRFDDGVDVVAA	SVM	NEGATIVE	-0.35563
348	XP_003858761.1	EYSLLQSCYMHLQED	SVM	NEGATIVE	-0.403322
349	XP_003858761.1	IKKLQCATFVAAQVS	SVM	NEGATIVE	-0.0202796
350	XP_003858761.1	LDVFAPDVPLPLALR	SVM	POSITIVE	0.228507
351	XP_003858761.1	LFAMRQYVANMCQRL	SVM	NEGATIVE	-0.598737
352	XP_003858761.1	LLAYLSSTSALATNV	SVM	POSITIVE	0.163248
353	XP_003858761.1	LMAPGTAAALAARGA	SVM	NEGATIVE	-0.147238
354	XP_003858761.1	LQLITAIEAAGATPC	SVM	NEGATIVE	-0.188645
355	XP_003858761.1	MCQRLLAYLSSTSAL	SVM	NEGATIVE	-0.0110875
356	XP_003858761.1	MCQRLLAYLSSTSAL	SVM	NEGATIVE	-0.0110875
357	XP_003858761.1	NDVGAAAAAVASKVL	SVM	POSITIVE	0.676797
358	XP_003858761.1	NMCQRLLAYLSSTSA	SVM	POSITIVE	0.128584
359	XP_003858761.1	NMCQRLLAYLSSTSA	SVM	POSITIVE	0.128584
360	XP_003858761.1	NSSGGAAAPAKHKLD	SVM	NEGATIVE	-0.209623
361	XP_003858761.1	PSVVALATSFPRMAL	SVM	POSITIVE	0.461216
362	XP_003858761.1	RRLIEALRTSLSMSE	SVM	NEGATIVE	-0.261115
363	XP_003858761.1	RSLTWEALFLPSSLM	SVM	POSITIVE	0.0322262
364	XP_003858761.1	SSTSALATNVASAVV	SVM	POSITIVE	0.293309
365	XP_003858761.1	SVVALATSFPRMALE	SVM	POSITIVE	0.408491
366	XP_003858761.1	VTAFRTLAMASSQLA	SVM	POSITIVE	0.214616
367	XP_003858761.1	CIELLRVLALNAMIQ	SVM	NEGATIVE	-0.280145
368	XP_003858761.1	CVLRYQALSLYIQFG	SVM	POSITIVE	0.138297
369	XP_003858761.1	AAGFATALEACACVE	SVM	NEGATIVE	-0.337369
370	XP_003858761.1	AGGGLPAAKSAKKGK	SVM	POSITIVE	0.486568
371	XP_003858761.1	ASLRRLNASLAFTWD	SVM	NEGATIVE	-0.103817
372	XP_003858761.1	AVVRRLIEALRTSLS	SVM	POSITIVE	0.421082
373	XP_003858761.1	AYIRSMQPAPPLALS	SVM	NEGATIVE	-0.671545
374	XP_003858761.1	CAYIRSMQPAPPLAL	SVM	NEGATIVE	-0.5506
375	XP_003858761.1	CLHYAAALAEAGLGS	SVM	NEGATIVE	-0.29913
376	XP_003858761.1	ELTLQLITAIEAAGA	SVM	POSITIVE	0.0344286
377	XP_003858761.1	KCVLRYQALSLYIQF	SVM	POSITIVE	0.164073
378	XP_003858761.1	KLQCATFVAAQVSST	SVM	NEGATIVE	-0.213635
379	XP_003858761.1	LHKCVLRYQALSLYI	SVM	POSITIVE	0.399269
380	XP_003858761.1	LIKKLQCATFVAAQV	SVM	POSITIVE	0.166929
381	XP_003858761.1	NMCQRLLAYLSSTSA	SVM	POSITIVE	0.128584
382	XP_003858761.1	NMCQRLLAYLSSTSA	SVM	POSITIVE	0.128584
383	XP_003858761.1	PSVVALATSFPRMAL	SVM	POSITIVE	0.461216
384	XP_003858761.1	RLHKCVLRYQALSLY	SVM	POSITIVE	0.306353
385	XP_003858761.1	RNATATVATASSTMA	SVM	POSITIVE	0.242972
386	XP_003858761.1	RVTDALDVFAPDVPL	SVM	NEGATIVE	-0.187998
387	XP_003858761.1	SALATNVASAVVRRL	SVM	POSITIVE	0.216146
388	XP_003858761.1	SASLRRLNASLAFTW	SVM	POSITIVE	0.0934493
389	XP_003858761.1	SQEQVAAATAAAGTS	SVM	POSITIVE	0.844059
390	XP_003858761.1	STSALATNVASAVVR	SVM	POSITIVE	0.436145
391	XP_003858761.1	SVVALATSFPRMALE	SVM	POSITIVE	0.408491
392	XP_003858761.1	TAFRTLAMASSQLAI	SVM	POSITIVE	0.370664
393	XP_003858761.1	TCIPLAAVEYLPWRL	SVM	NEGATIVE	-0.0700551
394	XP_003858761.1	TRLGALTHAAVLRDA	SVM	NEGATIVE	-0.00306133
395	XP_003858761.1	TSAKLAAATTASSTA	SVM	POSITIVE	0.175697
396	XP_003858761.1	TSALATNVASAVVRR	SVM	POSITIVE	0.317105
397	XP_003858761.1	TSASLRRLNASLAFT	SVM	POSITIVE	0.0822706
398	XP_003858761.1	LLRVLALNAMIQRHQ	SVM	NEGATIVE	-0.39503
399	XP_003858761.1	ELLRVLALNAMIQRH	SVM	NEGATIVE	-0.0764412
400	XP_003858761.1	AAIATGAAASALFAG	SVM	POSITIVE	0.0724103
401	XP_003858761.1	AEVCAYIRSMQPAPP	SVM	NEGATIVE	-0.743725
402	XP_003858761.1	AIATGAAASALFAGV	SVM	NEGATIVE	-0.0836498
403	XP_003858761.1	ALRRRASKSALKTQA	SVM	NEGATIVE	-0.0573038
404	XP_003858761.1	ATLLAFAAVERALSG	SVM	POSITIVE	0.340959
405	XP_003858761.1	AYLSSTSALATNVAS	SVM	NEGATIVE	-0.0593516
406	XP_003858761.1	CQRLLAYLSSTSALA	SVM	POSITIVE	0.316528
407	XP_003858761.1	DKEAEEAAQLSQEQV	SVM	POSITIVE	0.102634
408	XP_003858761.1	HKCVLRYQALSLYIQ	SVM	POSITIVE	0.305728
409	XP_003858761.1	IPLAAVEYLPWRLHE	SVM	POSITIVE	0.0486251
410	XP_003858761.1	LRYQALSLYIQFGEI	SVM	POSITIVE	0.12255
411	XP_003858761.1	LSSTSALATNVASAV	SVM	POSITIVE	0.393215
412	XP_003858761.1	LTATLLAFAAVERAL	SVM	POSITIVE	0.427493
413	XP_003858761.1	NNDVGAAAAAVASKV	SVM	POSITIVE	0.615341
414	XP_003858761.1	PSSAPAAVAVAQRAL	SVM	POSITIVE	0.631321
415	XP_003858761.1	RLIEALRTSLSMSEL	SVM	NEGATIVE	-0.350257
416	XP_003858761.1	RLIEALRTSLSMSEL	SVM	NEGATIVE	-0.350257
417	XP_003858761.1	SALTATLLAFAAVER	SVM	POSITIVE	0.407069
418	XP_003858761.1	SSTSALATNVASAVV	SVM	POSITIVE	0.293309
419	XP_003858761.1	TAFRTLAMASSQLAI	SVM	POSITIVE	0.370664
420	XP_003858761.1	TSFSETAAIATGAAA	SVM	NEGATIVE	-0.138503
421	XP_003858761.1	VTAFRTLAMASSQLA	SVM	POSITIVE	0.214616
422	XP_003858761.1	VVALATSFPRMALEL	SVM	POSITIVE	0.342275
423	XP_003858761.1	RLHKCVLRYQALSLY	SVM	POSITIVE	0.306353
424	XP_003858761.1	AATAAAGTSSFSPPT	SVM	POSITIVE	0.128347
425	XP_003858761.1	ALEQRVLRTPAFSAA	SVM	POSITIVE	0.562369
426	XP_003858761.1	ANMCQRLLAYLSSTS	SVM	NEGATIVE	-0.370668
427	XP_003858761.1	CLHYAAALAEAGLGS	SVM	NEGATIVE	-0.29913
428	XP_003858761.1	DPSSAPAAVAVAQRA	SVM	POSITIVE	0.704599
429	XP_003858761.1	IATGAAASALFAGVH	SVM	NEGATIVE	-0.516125
430	XP_003858761.1	LAFAAVERALSGADA	SVM	POSITIVE	0.0942231
431	XP_003858761.1	LDKEAEEAAQLSQEQ	SVM	POSITIVE	0.0442395
432	XP_003858761.1	LHKCVLRYQALSLYI	SVM	POSITIVE	0.399269
433	XP_003858761.1	LIKKLQCATFVAAQV	SVM	POSITIVE	0.166929
434	XP_003858761.1	PHGLVRIASTVTNAT	SVM	POSITIVE	0.29
435	XP_003858761.1	RQQAATSAKLAAATT	SVM	POSITIVE	0.377589
436	XP_003858761.1	SAKLAAATTASSTAK	SVM	POSITIVE	0.615817
437	XP_003858761.1	TWDCLHYAAALAEAG	SVM	NEGATIVE	-0.578374
438	XP_003858761.1	VASAVVRRLIEALRT	SVM	POSITIVE	0.625063
439	XP_003858761.1	YARLYSLAQVGQRLS	SVM	POSITIVE	0.00404821
440	XP_003858761.1	AEYARLYSLAQVGQR	SVM	POSITIVE	0.136123
441	XP_003858761.1	ALTATLLAFAAVERA	SVM	POSITIVE	0.383772
442	XP_003858761.1	ATGAAASALFAGVHI	SVM	NEGATIVE	-0.296328
443	XP_003858761.1	CAYIRSMQPAPPLAL	SVM	NEGATIVE	-0.5506
444	XP_003858761.1	DKEAEEAAQLSQEQV	SVM	POSITIVE	0.102634
445	XP_003858761.1	DTLRFDDGVDVVAAG	SVM	NEGATIVE	-0.170765
446	XP_003858761.1	EELAEYARLYSLAQV	SVM	NEGATIVE	-0.320994
447	XP_003858761.1	ELAEYARLYSLAQVG	SVM	NEGATIVE	-0.363321
448	XP_003858761.1	EYARLYSLAQVGQRL	SVM	POSITIVE	0.141815
449	XP_003858761.1	EYARLYSLAQVGQRL	SVM	POSITIVE	0.141815
450	XP_003858761.1	LAEYARLYSLAQVGQ	SVM	NEGATIVE	-0.234706
451	XP_003858761.1	LHYAAALAEAGLGSD	SVM	POSITIVE	0.0268959
452	XP_003858761.1	LLAFAAVERALSGAD	SVM	POSITIVE	0.408339
453	XP_003858761.1	LRTPAFSAASVLKRE	SVM	POSITIVE	0.0221556
454	XP_003858761.1	LTATLLAFAAVERAL	SVM	POSITIVE	0.427493
455	XP_003858761.1	PAFSAASVLKREEAK	SVM	POSITIVE	0.0610544
456	XP_003858761.1	PRCFLYNAVDARCLS	SVM	NEGATIVE	-0.15033
457	XP_003858761.1	RCFLYNAVDARCLSR	SVM	POSITIVE	0.087226
458	XP_003858761.1	RCLSRSLTWEALFLP	SVM	NEGATIVE	-0.479066
459	XP_003858761.1	RTPAFSAASVLKREE	SVM	POSITIVE	0.0416158
460	XP_003858761.1	RYQALSLYIQFGEIM	SVM	NEGATIVE	-0.292054
461	XP_003858761.1	SLRRLNASLAFTWDC	SVM	NEGATIVE	-0.355115
462	XP_003858761.1	SSGGAAAPAKHKLDK	SVM	NEGATIVE	-0.222011
463	XP_003858761.1	TEELAEYARLYSLAQ	SVM	NEGATIVE	-0.477887
464	XP_003858761.1	TGAAASALFAGVHIR	SVM	POSITIVE	0.0056026
465	XP_003858761.1	TLLAFAAVERALSGA	SVM	POSITIVE	0.268801
466	XP_003858761.1	TPAFSAASVLKREEA	SVM	NEGATIVE	-0.05769
467	XP_003858761.1	VLRTPAFSAASVLKR	SVM	POSITIVE	0.412323
468	XP_003858761.1	YGDAAGFATALEACA	SVM	NEGATIVE	-0.566862
469	XP_003858761.1	YIRSMQPAPPLALSL	SVM	NEGATIVE	-0.744962
470	XP_003858761.1	AEYARLYSLAQVGQR	SVM	POSITIVE	0.136123
471	XP_003858761.1	CLHYAAALAEAGLGS	SVM	NEGATIVE	-0.29913
472	XP_003858761.1	CLHYAAALAEAGLGS	SVM	NEGATIVE	-0.29913
473	XP_003858761.1	CVEQLVALEQRVLRT	SVM	POSITIVE	0.705636
474	XP_003858761.1	DESALTATLLAFAAV	SVM	POSITIVE	0.513215
475	XP_003858761.1	DVGAAAAAVASKVLP	SVM	POSITIVE	0.802703
476	XP_003858761.1	EELAEYARLYSLAQV	SVM	NEGATIVE	-0.320994
477	XP_003858761.1	ELAEYARLYSLAQVG	SVM	NEGATIVE	-0.363321
478	XP_003858761.1	FRTLAMASSQLAIVV	SVM	POSITIVE	0.336546
479	XP_003858761.1	GDAAGFATALEACAC	SVM	NEGATIVE	-0.1568
480	XP_003858761.1	KEAEEAAQLSQEQVA	SVM	POSITIVE	0.0633755
481	XP_003858761.1	KGKAFNSSGGAAAPA	SVM	NEGATIVE	-0.0865701
482	XP_003858761.1	KKLQCATFVAAQVSS	SVM	NEGATIVE	-0.095206
483	XP_003858761.1	KLAAATTASSTAKGA	SVM	POSITIVE	0.198939
484	XP_003858761.1	LAEYARLYSLAQVGQ	SVM	NEGATIVE	-0.234706
485	XP_003858761.1	LAFAAVERALSGADA	SVM	POSITIVE	0.0942231
486	XP_003858761.1	LIQQTVAHLLSVQCS	SVM	NEGATIVE	-0.289797
487	XP_003858761.1	LITAIEAAGATPCYT	SVM	NEGATIVE	-0.00704674
488	XP_003858761.1	LLAYLSSTSALATNV	SVM	POSITIVE	0.163248
489	XP_003858761.1	LYGDAAGFATALEAC	SVM	NEGATIVE	-0.371172
490	XP_003858761.1	QEQVAAATAAAGTSS	SVM	POSITIVE	0.831937
491	XP_003858761.1	QRSVTAFRTLAMASS	SVM	POSITIVE	0.322975
492	XP_003858761.1	RLLAYLSSTSALATN	SVM	POSITIVE	0.150588
493	XP_003858761.1	RSVTAFRTLAMASSQ	SVM	POSITIVE	0.142478
494	XP_003858761.1	RTLAMASSQLAIVVR	SVM	POSITIVE	0.518321
495	XP_003858761.1	SAASAAATTAMRTPR	SVM	POSITIVE	0.36898
496	XP_003858761.1	TEELAEYARLYSLAQ	SVM	NEGATIVE	-0.477887
497	XP_003858761.1	VATASSTMASITALI	SVM	POSITIVE	0.431973
498	XP_003858761.1	VRRLIEALRTSLSMS	SVM	NEGATIVE	-0.092978
499	XP_003858761.1	VVRRLIEALRTSLSM	SVM	POSITIVE	0.0851512
500	XP_003858761.1	IRCIELLRVLALNAM	SVM	POSITIVE	0.0609623
501	XP_003858761.1	AFRTLAMASSQLAIV	SVM	POSITIVE	0.253058
502	XP_003858761.1	AFRTLAMASSQLAIV	SVM	POSITIVE	0.253058
503	XP_003858761.1	APVLFAMRQYVANMC	SVM	NEGATIVE	-0.251475
504	XP_003858761.1	ASSVYLLESAVQQCA	SVM	POSITIVE	0.222408
505	XP_003858761.1	ASSVYLLESAVQQCA	SVM	POSITIVE	0.222408
506	XP_003858761.1	AYLSSTSALATNVAS	SVM	NEGATIVE	-0.0593516
507	XP_003858761.1	DLYGDAAGFATALEA	SVM	NEGATIVE	-0.675871
508	XP_003858761.1	EAEEAAQLSQEQVAA	SVM	POSITIVE	0.223279
509	XP_003858761.1	EDPSSAPAAVAVAQR	SVM	POSITIVE	0.485976
510	XP_003858761.1	EQLVALEQRVLRTPA	SVM	POSITIVE	0.850453
511	XP_003858761.1	FTWDCLHYAAALAEA	SVM	NEGATIVE	-0.650375
512	XP_003858761.1	HIYAVEDTAAPVLFA	SVM	NEGATIVE	-0.100323
513	XP_003858761.1	LIEALRTSLSMSELH	SVM	NEGATIVE	-0.553172
514	XP_003858761.1	LNNDVGAAAAAVASK	SVM	POSITIVE	0.47209
515	XP_003858761.1	LWACIAQVQQQCMLL	SVM	NEGATIVE	-0.290313
516	XP_003858761.1	NATATVATASSTMAS	SVM	POSITIVE	0.457366
517	XP_003858761.1	PASSVYLLESAVQQC	SVM	POSITIVE	0.324599
518	XP_003858761.1	PPASSVYLLESAVQQ	SVM	POSITIVE	0.169076
519	XP_003858761.1	SQEQVAAATAAAGTS	SVM	POSITIVE	0.844059
520	XP_003858761.1	SSVYLLESAVQQCAG	SVM	NEGATIVE	-0.100739
521	XP_003858761.1	VEYLPWRLHEYSLLQ	SVM	NEGATIVE	-0.0779708
522	XP_003858761.1	VVRRLIEALRTSLSM	SVM	POSITIVE	0.0851512
523	XP_003858761.1	YSLLQSCYMHLQEDP	SVM	NEGATIVE	-0.832124
524	XP_003858761.1	RCIELLRVLALNAMI	SVM	POSITIVE	0.141749
525	XP_003858761.1	ATLLAFAAVERALSG	SVM	POSITIVE	0.340959
526	XP_003858761.1	ATLLAFAAVERALSG	SVM	POSITIVE	0.340959
527	XP_003858761.1	CIPLAAVEYLPWRLH	SVM	NEGATIVE	-0.288584
528	XP_003858761.1	CLHYAAALAEAGLGS	SVM	NEGATIVE	-0.29913
529	XP_003858761.1	GAAGGAANSLCASTD	SVM	POSITIVE	0.582489
530	XP_003858761.1	IPLAAVEYLPWRLHE	SVM	POSITIVE	0.0486251
531	XP_003858761.1	LAYLSSTSALATNVA	SVM	POSITIVE	0.0713722
532	XP_003858761.1	LDKEAEEAAQLSQEQ	SVM	POSITIVE	0.0442395
533	XP_003858761.1	LDVFAPDVPLPLALR	SVM	POSITIVE	0.228507
534	XP_003858761.1	LHQVLQLMELEYLDP	SVM	NEGATIVE	-0.3152
535	XP_003858761.1	LHYAAALAEAGLGSD	SVM	POSITIVE	0.0268959
536	XP_003858761.1	LRRRASKSALKTQAT	SVM	POSITIVE	0.228665
537	XP_003858761.1	LSQEQVAAATAAAGT	SVM	POSITIVE	0.498593
538	XP_003858761.1	MPRCFLYNAVDARCL	SVM	NEGATIVE	-0.214706
539	XP_003858761.1	PSVVALATSFPRMAL	SVM	POSITIVE	0.461216
540	XP_003858761.1	QEDPSSAPAAVAVAQ	SVM	POSITIVE	0.154506
541	XP_003858761.1	QHIYAVEDTAAPVLF	SVM	NEGATIVE	-0.0753706
542	XP_003858761.1	QVLQLMELEYLDPVP	SVM	POSITIVE	0.199978
543	XP_003858761.1	SSVYLLESAVQQCAG	SVM	NEGATIVE	-0.100739
544	XP_003858761.1	TCIPLAAVEYLPWRL	SVM	NEGATIVE	-0.0700551
545	XP_003858761.1	TSAKLAAATTASSTA	SVM	POSITIVE	0.175697
546	XP_003858761.1	VEQLVALEQRVLRTP	SVM	POSITIVE	0.588113
547	XP_003858761.1	ALHQVLQLMELEYLD	SVM	NEGATIVE	-0.120627
548	XP_003858761.1	AVVRRLIEALRTSLS	SVM	POSITIVE	0.421082
549	XP_003858761.1	DVFAPDVPLPLALRL	SVM	POSITIVE	0.221017
550	XP_003858761.1	HYAAALAEAGLGSDA	SVM	NEGATIVE	-0.346728
551	XP_003858761.1	IELLRVLALNAMIQR	SVM	NEGATIVE	-0.0518331
552	XP_003858761.1	KCVLRYQALSLYIQF	SVM	POSITIVE	0.164073
553	XP_003858761.1	KGKAFNSSGGAAAPA	SVM	NEGATIVE	-0.0865701
554	XP_003858761.1	LGALTHAAVLRDAED	SVM	NEGATIVE	-0.0614177
555	XP_003858761.1	LLAYLSSTSALATNV	SVM	POSITIVE	0.163248
556	XP_003858761.1	NATATVATASSTMAS	SVM	POSITIVE	0.457366
557	XP_003858761.1	PGTAAALAARGARED	SVM	POSITIVE	0.339695
558	XP_003858761.1	PSAMQLAAPAEMVSK	SVM	NEGATIVE	-0.864895
559	XP_003858761.1	PVLFAMRQYVANMCQ	SVM	NEGATIVE	-0.36892
560	XP_003858761.1	QRLLAYLSSTSALAT	SVM	POSITIVE	0.347311
561	XP_003858761.1	RALHQVLQLMELEYL	SVM	POSITIVE	0.224285
562	XP_003858761.1	RLGALTHAAVLRDAE	SVM	POSITIVE	0.112545
563	XP_003858761.1	RLLAYLSSTSALATN	SVM	POSITIVE	0.150588
564	XP_003858761.1	SVVALATSFPRMALE	SVM	POSITIVE	0.408491
565	XP_003858761.1	SVYLLESAVQQCAGQ	SVM	POSITIVE	0.00130341
566	XP_003858761.1	TSAKLAAATTASSTA	SVM	POSITIVE	0.175697
567	XP_003858761.1	TSASLRRLNASLAFT	SVM	POSITIVE	0.0822706
568	XP_003858761.1	VYLLESAVQQCAGQL	SVM	NEGATIVE	-0.159404
569	XP_003858761.1	WDCLHYAAALAEAGL	SVM	NEGATIVE	-0.396344
570	XP_003858761.1	YQALSLYIQFGEIMK	SVM	NEGATIVE	-0.208017
571	XP_003858761.1	CVLRYQALSLYIQFG	SVM	POSITIVE	0.138297
572	XP_003858761.1	DCLHYAAALAEAGLG	SVM	NEGATIVE	-0.426298
573	XP_003858761.1	ELLRVLALNAMIQRH	SVM	NEGATIVE	-0.0764412
574	XP_003858761.1	EYARLYSLAQVGQRL	SVM	POSITIVE	0.141815
575	XP_003858761.1	GAAASALFAGVHIRM	SVM	NEGATIVE	-0.274407
576	XP_003858761.1	GKAFNSSGGAAAPAK	SVM	NEGATIVE	-0.197371
577	XP_003858761.1	HKCVLRYQALSLYIQ	SVM	POSITIVE	0.305728
578	XP_003858761.1	LSQEQVAAATAAAGT	SVM	POSITIVE	0.498593
579	XP_003858761.1	MPHTMYRHCVETLEV	SVM	POSITIVE	0.125187
580	XP_003858761.1	NTSASLRRLNASLAF	SVM	NEGATIVE	-0.116848
581	XP_003858761.1	RALHQVLQLMELEYL	SVM	POSITIVE	0.224285
582	XP_003858761.1	RDAEDTLRFDDGVDV	SVM	NEGATIVE	-0.404811
583	XP_003858761.1	RLLAYLSSTSALATN	SVM	POSITIVE	0.150588
584	XP_003858761.1	RRLIEALRTSLSMSE	SVM	NEGATIVE	-0.261115
585	XP_003858761.1	RSLTWEALFLPSSLM	SVM	POSITIVE	0.0322262
586	XP_003858761.1	RTLAMASSQLAIVVR	SVM	POSITIVE	0.518321
587	XP_003858761.1	SRSLTWEALFLPSSL	SVM	POSITIVE	0.125374
588	XP_003858761.1	VLWACIAQVQQQCML	SVM	NEGATIVE	-0.254883
589	XP_003858761.1	VRRLIEALRTSLSMS	SVM	NEGATIVE	-0.092978
590	XP_003858761.1	ACIRCIELLRVLALN	SVM	POSITIVE	0.223662
591	XP_003858761.1	AIATGAAASALFAGV	SVM	NEGATIVE	-0.0836498
592	XP_003858761.1	ALHQVLQLMELEYLD	SVM	NEGATIVE	-0.120627
593	XP_003858761.1	ASITALIQQTVAHLL	SVM	NEGATIVE	-0.179915
594	XP_003858761.1	ASVLKREEAKLKEDV	SVM	POSITIVE	0.0365394
595	XP_003858761.1	AVQQCAGQLLVAIWR	SVM	POSITIVE	0.0882883
596	XP_003858761.1	CIRCIELLRVLALNA	SVM	POSITIVE	0.192653
597	XP_003858761.1	CSSPPAASAPSLVSL	SVM	POSITIVE	0.16972
598	XP_003858761.1	EACIRCIELLRVLAL	SVM	POSITIVE	0.42197
599	XP_003858761.1	ESAVQQCAGQLLVAI	SVM	NEGATIVE	-0.29719
600	XP_003858761.1	HPSVVALATSFPRMA	SVM	POSITIVE	0.510619
601	XP_003858761.1	IRCIELLRVLALNAM	SVM	POSITIVE	0.0609623
602	XP_003858761.1	LATNVASAVVRRLIE	SVM	POSITIVE	0.105329
603	XP_003858761.1	LQCATFVAAQVSSTD	SVM	NEGATIVE	-0.0558696
604	XP_003858761.1	LSQEQVAAATAAAGT	SVM	POSITIVE	0.498593
605	XP_003858761.1	LSRSLTWEALFLPSS	SVM	NEGATIVE	-0.173569
606	XP_003858761.1	PPPASSVYLLESAVQ	SVM	POSITIVE	0.151151
607	XP_003858761.1	QCSSPPAASAPSLVS	SVM	POSITIVE	0.0191604
608	XP_003858761.1	SLMAPGTAAALAARG	SVM	NEGATIVE	-0.156556
609	XP_003858761.1	SQEQVAAATAAAGTS	SVM	POSITIVE	0.844059
610	XP_003858761.1	SSVYLLESAVQQCAG	SVM	NEGATIVE	-0.100739
611	XP_003858761.1	VQQCAGQLLVAIWRG	SVM	POSITIVE	0.187498
612	XP_003858761.1	AIVVRIGVALESWWR	SVM	NEGATIVE	-0.0603174
613	XP_003858761.1	ALDVFAPDVPLPLAL	SVM	NEGATIVE	-0.0839269
614	XP_003858761.1	AQHIYAVEDTAAPVL	SVM	POSITIVE	0.160909
615	XP_003858761.1	ARLWELIKKLQCATF	SVM	POSITIVE	0.070599
616	XP_003858761.1	ATNVASAVVRRLIEA	SVM	POSITIVE	0.366188
617	XP_003858761.1	IYAVEDTAAPVLFAM	SVM	NEGATIVE	-0.146357
618	XP_003858761.1	KEAEEAAQLSQEQVA	SVM	POSITIVE	0.0633755
619	XP_003858761.1	LQPIAHDITSPYESV	SVM	NEGATIVE	-0.745976
620	XP_003858761.1	MCQRLLAYLSSTSAL	SVM	NEGATIVE	-0.0110875
621	XP_003858761.1	NDVGAAAAAVASKVL	SVM	POSITIVE	0.676797
622	XP_003858761.1	RCFLYNAVDARCLSR	SVM	POSITIVE	0.087226
623	XP_003858761.1	RKSLKSTRSRAASMT	SVM	NEGATIVE	-0.318166
624	XP_003858761.1	RLWELIKKLQCATFV	SVM	POSITIVE	0.11887
625	XP_003858761.1	RTLAMASSQLAIVVR	SVM	POSITIVE	0.518321
626	XP_003858761.1	SAMQLAAPAEMVSKM	SVM	NEGATIVE	-1.06744
627	XP_003858761.1	SAVQQCAGQLLVAIW	SVM	POSITIVE	0.00113822
628	XP_003858761.1	SVYLLESAVQQCAGQ	SVM	POSITIVE	0.00130341
629	XP_003858761.1	TAFRTLAMASSQLAI	SVM	POSITIVE	0.370664
630	XP_003858761.1	TLAMASSQLAIVVRI	SVM	POSITIVE	0.490837
631	XP_003858761.1	VVLWACIAQVQQQCM	SVM	NEGATIVE	-0.212995
632	XP_003858761.1	ALTHAAVLRDAEDTL	SVM	NEGATIVE	-0.198751
633	XP_003858761.1	ARCLSRSLTWEALFL	SVM	NEGATIVE	-0.326327
634	XP_003858761.1	ARLWELIKKLQCATF	SVM	POSITIVE	0.070599
635	XP_003858761.1	CLSRSLTWEALFLPS	SVM	NEGATIVE	-0.248746
636	XP_003858761.1	DAAGFATALEACACV	SVM	NEGATIVE	-0.30328
637	XP_003858761.1	DCLHYAAALAEAGLG	SVM	NEGATIVE	-0.426298
638	XP_003858761.1	ELIKKLQCATFVAAQ	SVM	POSITIVE	0.143931
639	XP_003858761.1	ESPRNATATVATASS	SVM	POSITIVE	0.221064
640	XP_003858761.1	ETLEVLLHGAAMAAT	SVM	NEGATIVE	-0.0268676
641	XP_003858761.1	FFLQPIAHDITSPYE	SVM	NEGATIVE	-0.456908
642	XP_003858761.1	FLQPIAHDITSPYES	SVM	NEGATIVE	-0.518098
643	XP_003858761.1	FRTLAMASSQLAIVV	SVM	POSITIVE	0.336546
644	XP_003858761.1	GALTHAAVLRDAEDT	SVM	NEGATIVE	-0.139504
645	XP_003858761.1	GLPSAMQLAAPAEMV	SVM	NEGATIVE	-0.418119
646	XP_003858761.1	GTRLGALTHAAVLRD	SVM	POSITIVE	0.300444
647	XP_003858761.1	ITAIEAAGATPCYTG	SVM	NEGATIVE	-0.132897
648	XP_003858761.1	LEVLLHGAAMAATEL	SVM	POSITIVE	0.285398
649	XP_003858761.1	PRNATATVATASSTM	SVM	POSITIVE	0.20415
650	XP_003858761.1	QLITAIEAAGATPCY	SVM	NEGATIVE	-0.0216755
651	XP_003858761.1	QLSQEQVAAATAAAG	SVM	POSITIVE	0.388828
652	XP_003858761.1	QLVALEQRVLRTPAF	SVM	POSITIVE	0.592997
653	XP_003858761.1	QPIAHDITSPYESVL	SVM	NEGATIVE	-0.709186
654	XP_003858761.1	SASASSSAGGGLPAA	SVM	POSITIVE	1.05144
655	XP_003858761.1	SFFLQPIAHDITSPY	SVM	NEGATIVE	-0.259097
656	XP_003858761.1	SPRNATATVATASST	SVM	POSITIVE	0.0886423
657	XP_003858761.1	SSLMAPGTAAALAAR	SVM	NEGATIVE	-0.0740434
658	XP_003858761.1	TGAAASALFAGVHIR	SVM	POSITIVE	0.0056026
659	XP_003858761.1	TSFPRMALELTLQLI	SVM	NEGATIVE	-0.0329012
660	XP_003858761.1	TSFSETAAIATGAAA	SVM	NEGATIVE	-0.138503
661	XP_003858761.1	VCAYIRSMQPAPPLA	SVM	NEGATIVE	-0.181905
662	XP_003858761.1	VLRYQALSLYIQFGE	SVM	POSITIVE	0.143173
663	XP_003858761.1	YIRSMQPAPPLALSL	SVM	NEGATIVE	-0.744962
664	XP_003858761.1	AAAAVASKVLPSAAD	SVM	POSITIVE	0.598094
665	XP_003858761.1	AATSAKLAAATTASS	SVM	POSITIVE	0.416865
666	XP_003858761.1	AAVEYLPWRLHEYSL	SVM	NEGATIVE	-0.284816
667	XP_003858761.1	AKLAAATTASSTAKG	SVM	POSITIVE	0.550031
668	XP_003858761.1	AKLAAATTASSTAKG	SVM	POSITIVE	0.550031
669	XP_003858761.1	ALATNVASAVVRRLI	SVM	POSITIVE	0.402162
670	XP_003858761.1	ATAAAGTSSFSPPTS	SVM	NEGATIVE	-0.00623146
671	XP_003858761.1	ATASSTMASITALIQ	SVM	POSITIVE	0.185416
672	XP_003858761.1	CESPRNATATVATAS	SVM	POSITIVE	0.107507
673	XP_003858761.1	CFLYNAVDARCLSRS	SVM	NEGATIVE	-0.256893
674	XP_003858761.1	CQRLLAYLSSTSALA	SVM	POSITIVE	0.316528
675	XP_003858761.1	CSENAGNSGARATAE	SVM	POSITIVE	0.0345542
676	XP_003858761.1	ELLRVLALNAMIQRH	SVM	NEGATIVE	-0.0764412
677	XP_003858761.1	EVLLHGAAMAATELA	SVM	POSITIVE	0.352874
678	XP_003858761.1	IQQTVAHLLSVQCSS	SVM	NEGATIVE	-0.347239
679	XP_003858761.1	LAAATTASSTAKGAI	SVM	POSITIVE	0.555741
680	XP_003858761.1	LAYLSSTSALATNVA	SVM	POSITIVE	0.0713722
681	XP_003858761.1	LAYLSSTSALATNVA	SVM	POSITIVE	0.0713722
682	XP_003858761.1	LMAPGTAAALAARGA	SVM	NEGATIVE	-0.147238
683	XP_003858761.1	LRVLALNAMIQRHQH	SVM	NEGATIVE	-0.468303
684	XP_003858761.1	NMCQRLLAYLSSTSA	SVM	POSITIVE	0.128584
685	XP_003858761.1	PGTAAALAARGARED	SVM	POSITIVE	0.339695
686	XP_003858761.1	QALSLYIQFGEIMKS	SVM	NEGATIVE	-0.598301
687	XP_003858761.1	QCATFVAAQVSSTDN	SVM	NEGATIVE	-0.065011
688	XP_003858761.1	RARLWELIKKLQCAT	SVM	POSITIVE	0.455186
689	XP_003858761.1	RCIELLRVLALNAMI	SVM	POSITIVE	0.141749
690	XP_003858761.1	RGAFVQDGLPSAMQL	SVM	POSITIVE	0.0703556
691	XP_003858761.1	RMPHTMYRHCVETLE	SVM	NEGATIVE	-0.0314519
692	XP_003858761.1	RNATATVATASSTMA	SVM	POSITIVE	0.242972
693	XP_003858761.1	STMASITALIQQTVA	SVM	NEGATIVE	-0.0372282
694	XP_003858761.1	VETLEVLLHGAAMAA	SVM	NEGATIVE	-0.113622
695	XP_003858761.1	RLWELIKKLQCATFV	SVM	POSITIVE	0.11887
696	XP_003858761.1	MASITALIQQTVAHL	SVM	NEGATIVE	-0.28061
697	XP_003858761.1	AIWRGAFVQDGLPSA	SVM	POSITIVE	0.626564
698	XP_003858761.1	ALHQVLQLMELEYLD	SVM	NEGATIVE	-0.120627
699	XP_003858761.1	ARARLWELIKKLQCA	SVM	POSITIVE	0.44352
700	XP_003858761.1	AVEYLPWRLHEYSLL	SVM	NEGATIVE	-0.267054
701	XP_003858761.1	CATFVAAQVSSTDND	SVM	NEGATIVE	-0.137586
702	XP_003858761.1	CFLYNAVDARCLSRS	SVM	NEGATIVE	-0.256893
703	XP_003858761.1	CLSRSLTWEALFLPS	SVM	NEGATIVE	-0.248746
704	XP_003858761.1	EGVRVTDALDVFAPD	SVM	NEGATIVE	-0.215115
705	XP_003858761.1	GAFVQDGLPSAMQLA	SVM	NEGATIVE	-0.000646527
706	XP_003858761.1	GLVRIASTVTNATTA	SVM	POSITIVE	0.0639227
707	XP_003858761.1	GSAASAAATTAMRTP	SVM	POSITIVE	0.0383609
708	XP_003858761.1	HQVLQLMELEYLDPV	SVM	POSITIVE	0.227165
709	XP_003858761.1	HQVLQLMELEYLDPV	SVM	POSITIVE	0.227165
710	XP_003858761.1	IWRGAFVQDGLPSAM	SVM	POSITIVE	0.421282
711	XP_003858761.1	KGPVLQSASASSSAG	SVM	POSITIVE	0.835412
712	XP_003858761.1	KLDKEAEEAAQLSQE	SVM	POSITIVE	0.0013193
713	XP_003858761.1	LLRVLALNAMIQRHQ	SVM	NEGATIVE	-0.39503
714	XP_003858761.1	LQEDPSSAPAAVAVA	SVM	NEGATIVE	-0.0828534
715	XP_003858761.1	LSRSLTWEALFLPSS	SVM	NEGATIVE	-0.173569
716	XP_003858761.1	PALRRRASKSALKTQ	SVM	POSITIVE	0.218303
717	XP_003858761.1	QEQVAAATAAAGTSS	SVM	POSITIVE	0.831937
718	XP_003858761.1	RCLSRSLTWEALFLP	SVM	NEGATIVE	-0.479066
719	XP_003858761.1	RSLTWEALFLPSSLM	SVM	POSITIVE	0.0322262
720	XP_003858761.1	RYQALSLYIQFGEIM	SVM	NEGATIVE	-0.292054
721	XP_003858761.1	SAKLAAATTASSTAK	SVM	POSITIVE	0.615817
722	XP_003858761.1	SALATNVASAVVRRL	SVM	POSITIVE	0.216146
723	XP_003858761.1	SAVVRRLIEALRTSL	SVM	POSITIVE	0.456474
724	XP_003858761.1	SDLYGDAAGFATALE	SVM	NEGATIVE	-0.286093
725	XP_003858761.1	SENAGNSGARATAED	SVM	NEGATIVE	-0.0241149
726	XP_003858761.1	SLTWEALFLPSSLMA	SVM	POSITIVE	0.0762685
727	XP_003858761.1	SLTWEALFLPSSLMA	SVM	POSITIVE	0.0762685
728	XP_003858761.1	SRSLTWEALFLPSSL	SVM	POSITIVE	0.125374
729	XP_003858761.1	WRGAFVQDGLPSAMQ	SVM	POSITIVE	0.184746
730	XP_003858761.1	VLRYQALSLYIQFGE	SVM	POSITIVE	0.143173
731	XP_003858761.1	LWELIKKLQCATFVA	SVM	POSITIVE	0.203109
732	XP_003858761.1	AASVLKREEAKLKED	SVM	NEGATIVE	-0.152651
733	XP_003858761.1	AEYARLYSLAQVGQR	SVM	POSITIVE	0.136123
734	XP_003858761.1	AFRTLAMASSQLAIV	SVM	POSITIVE	0.253058
735	XP_003858761.1	AQSFFLQPIAHDITS	SVM	POSITIVE	0.189002
736	XP_003858761.1	ASKSALKTQATIHPE	SVM	NEGATIVE	-0.0628867
737	XP_003858761.1	DGLPSAMQLAAPAEM	SVM	NEGATIVE	-0.673382
738	XP_003858761.1	DVFAPDVPLPLALRL	SVM	POSITIVE	0.221017
739	XP_003858761.1	EAEEAAQLSQEQVAA	SVM	POSITIVE	0.223279
740	XP_003858761.1	ELLRVLALNAMIQRH	SVM	NEGATIVE	-0.0764412
741	XP_003858761.1	ELTLQLITAIEAAGA	SVM	POSITIVE	0.0344286
742	XP_003858761.1	EQVAAATAAAGTSSF	SVM	POSITIVE	0.549083
743	XP_003858761.1	EYLPWRLHEYSLLQS	SVM	POSITIVE	0.17195
744	XP_003858761.1	GVRVTDALDVFAPDV	SVM	NEGATIVE	-0.0989601
745	XP_003858761.1	HDITSPYESVLARCV	SVM	NEGATIVE	-1.08264
746	XP_003858761.1	IRCIELLRVLALNAM	SVM	POSITIVE	0.0609623
747	XP_003858761.1	KCVLRYQALSLYIQF	SVM	POSITIVE	0.164073
748	XP_003858761.1	KLDKEAEEAAQLSQE	SVM	POSITIVE	0.0013193
749	XP_003858761.1	KSALKTQATIHPEAS	SVM	NEGATIVE	-0.00375378
750	XP_003858761.1	LELTLQLITAIEAAG	SVM	POSITIVE	0.163114
751	XP_003858761.1	LHGAAMAATELAPVG	SVM	POSITIVE	0.19595
752	XP_003858761.1	LHQVLQLMELEYLDP	SVM	NEGATIVE	-0.3152
753	XP_003858761.1	PLAAVEYLPWRLHEY	SVM	POSITIVE	0.278986
754	XP_003858761.1	PLALSLNNDVGAAAA	SVM	NEGATIVE	-0.252638
755	XP_003858761.1	PPLALSLNNDVGAAA	SVM	NEGATIVE	-0.477691
756	XP_003858761.1	QARARLWELIKKLQC	SVM	POSITIVE	0.168598
757	XP_003858761.1	RASKSALKTQATIHP	SVM	NEGATIVE	-0.000601335
758	XP_003858761.1	RLIEALRTSLSMSEL	SVM	NEGATIVE	-0.350257
759	XP_003858761.1	SALKTQATIHPEASA	SVM	POSITIVE	0.289105
760	XP_003858761.1	SAMQLAAPAEMVSKM	SVM	NEGATIVE	-1.06744
761	XP_003858761.1	SKSALKTQATIHPEA	SVM	NEGATIVE	-0.156423
762	XP_003858761.1	SVYLLESAVQQCAGQ	SVM	POSITIVE	0.00130341
763	XP_003858761.1	TSFSETAAIATGAAA	SVM	NEGATIVE	-0.138503
764	XP_003858761.1	VEDGVQRSVTAFRTL	SVM	POSITIVE	0.15955
765	XP_003858761.1	VEYLPWRLHEYSLLQ	SVM	NEGATIVE	-0.0779708
766	XP_003858761.1	YQALSLYIQFGEIMK	SVM	NEGATIVE	-0.208017
767	XP_003858761.1	AAASALFAGVHIRMP	SVM	NEGATIVE	-0.290327
768	XP_003858761.1	AAIATGAAASALFAG	SVM	POSITIVE	0.0724103
769	XP_003858761.1	AFRTLAMASSQLAIV	SVM	POSITIVE	0.253058
770	XP_003858761.1	AFRTLAMASSQLAIV	SVM	POSITIVE	0.253058
771	XP_003858761.1	ALHQVLQLMELEYLD	SVM	NEGATIVE	-0.120627
772	XP_003858761.1	APPLALSLNNDVGAA	SVM	NEGATIVE	-0.806113
773	XP_003858761.1	DITSPYESVLARCVE	SVM	NEGATIVE	-0.888228
774	XP_003858761.1	EDTLRFDDGVDVVAA	SVM	NEGATIVE	-0.35563
775	XP_003858761.1	ENAGNSGARATAEDA	SVM	NEGATIVE	-0.25092
776	XP_003858761.1	FLYNAVDARCLSRSL	SVM	NEGATIVE	-0.239836
777	XP_003858761.1	FRTLAMASSQLAIVV	SVM	POSITIVE	0.336546
778	XP_003858761.1	FTWDCLHYAAALAEA	SVM	NEGATIVE	-0.650375
779	XP_003858761.1	GKGPVLQSASASSSA	SVM	POSITIVE	1.0374
780	XP_003858761.1	HKCVLRYQALSLYIQ	SVM	POSITIVE	0.305728
781	XP_003858761.1	HPSVVALATSFPRMA	SVM	POSITIVE	0.510619
782	XP_003858761.1	IEALRTSLSMSELHH	SVM	NEGATIVE	-0.642856
783	XP_003858761.1	IVVRIGVALESWWRS	SVM	NEGATIVE	-0.0139291
784	XP_003858761.1	KLQCATFVAAQVSST	SVM	NEGATIVE	-0.213635
785	XP_003858761.1	LHQVLQLMELEYLDP	SVM	NEGATIVE	-0.3152
786	XP_003858761.1	LMELEYLDPVPPPAS	SVM	POSITIVE	0.282232
787	XP_003858761.1	LPSAMQLAAPAEMVS	SVM	NEGATIVE	-0.734379
788	XP_003858761.1	LQNSGNASAGSAASA	SVM	POSITIVE	0.513305
789	XP_003858761.1	LRVLALNAMIQRHQH	SVM	NEGATIVE	-0.468303
790	XP_003858761.1	LTLQLITAIEAAGAT	SVM	NEGATIVE	-0.229421
791	XP_003858761.1	MCQRLLAYLSSTSAL	SVM	NEGATIVE	-0.0110875
792	XP_003858761.1	NATATVATASSTMAS	SVM	POSITIVE	0.457366
793	XP_003858761.1	NSGNASAGSAASAAA	SVM	POSITIVE	0.259637
794	XP_003858761.1	PAPPLALSLNNDVGA	SVM	NEGATIVE	-0.804427
795	XP_003858761.1	SGNASAGSAASAAAT	SVM	POSITIVE	0.437697
796	XP_003858761.1	TLEVLLHGAAMAATE	SVM	POSITIVE	0.151931
797	XP_003858761.1	TNVASAVVRRLIEAL	SVM	POSITIVE	0.268995
798	XP_003858761.1	TSALATNVASAVVRR	SVM	POSITIVE	0.317105
799	XP_003858761.1	VCAYIRSMQPAPPLA	SVM	NEGATIVE	-0.181905
800	XP_003858761.1	VVRRLIEALRTSLSM	SVM	POSITIVE	0.0851512
801	XP_003858761.1	AAATTASSTAKGAIS	SVM	POSITIVE	0.814871
802	XP_003858761.1	ADRKSLKSTRSRAAS	SVM	POSITIVE	0.0417491
803	XP_003858761.1	AEDTLRFDDGVDVVA	SVM	NEGATIVE	-0.480199
804	XP_003858761.1	AMAATELAPVGAETV	SVM	NEGATIVE	-0.234592
805	XP_003858761.1	ATATVATASSTMASI	SVM	POSITIVE	0.525746
806	XP_003858761.1	DAEDTLRFDDGVDVV	SVM	NEGATIVE	-0.306399
807	XP_003858761.1	DRKSLKSTRSRAASM	SVM	NEGATIVE	-0.281767
808	XP_003858761.1	DSMNGTRLLVVLWAC	SVM	POSITIVE	0.135504
809	XP_003858761.1	DTLRFDDGVDVVAAG	SVM	NEGATIVE	-0.170765
810	XP_003858761.1	EACIRCIELLRVLAL	SVM	POSITIVE	0.42197
811	XP_003858761.1	FRTLAMASSQLAIVV	SVM	POSITIVE	0.336546
812	XP_003858761.1	GADRKSLKSTRSRAA	SVM	POSITIVE	0.293001
813	XP_003858761.1	HIYAVEDTAAPVLFA	SVM	NEGATIVE	-0.100323
814	XP_003858761.1	LAMASSQLAIVVRIG	SVM	POSITIVE	0.22999
815	XP_003858761.1	LLRVLALNAMIQRHQ	SVM	NEGATIVE	-0.39503
816	XP_003858761.1	LLRVLALNAMIQRHQ	SVM	NEGATIVE	-0.39503
817	XP_003858761.1	LRRLNASLAFTWDCL	SVM	NEGATIVE	-0.91431
818	XP_003858761.1	LTWEALFLPSSLMAP	SVM	NEGATIVE	-0.287485
819	XP_003858761.1	PPLALSLNNDVGAAA	SVM	NEGATIVE	-0.477691
820	XP_003858761.1	QALSLYIQFGEIMKS	SVM	NEGATIVE	-0.598301
821	XP_003858761.1	RKSLKSTRSRAASMT	SVM	NEGATIVE	-0.318166
822	XP_003858761.1	SAASAAATTAMRTPR	SVM	POSITIVE	0.36898
823	XP_003858761.1	SALTATLLAFAAVER	SVM	POSITIVE	0.407069
824	XP_003858761.1	SSPPAASAPSLVSLP	SVM	NEGATIVE	-0.0432039
825	XP_003858761.1	STDSMNGTRLLVVLW	SVM	NEGATIVE	-0.119429
826	XP_003858761.1	SVLKREEAKLKEDVR	SVM	NEGATIVE	-0.0956104
827	XP_003858761.1	TDSMNGTRLLVVLWA	SVM	POSITIVE	0.0955831
828	XP_003858761.1	TLAMASSQLAIVVRI	SVM	POSITIVE	0.490837
829	XP_003858761.1	VLQLMELEYLDPVPP	SVM	POSITIVE	0.121423
830	XP_003858761.1	VLQLMELEYLDPVPP	SVM	POSITIVE	0.121423
831	XP_003858761.1	YLLESAVQQCAGQLL	SVM	NEGATIVE	-0.190403
832	XP_003858761.1	YLPWRLHEYSLLQSC	SVM	NEGATIVE	-0.0712276
833	XP_003858761.1	LRVLALNAMIQRHQH	SVM	NEGATIVE	-0.468303
834	XP_003858761.1	AGLGSDAQSFFLQPI	SVM	POSITIVE	0.525409
835	XP_003858761.1	ALATNVASAVVRRLI	SVM	POSITIVE	0.402162
836	XP_003858761.1	ALELTLQLITAIEAA	SVM	POSITIVE	0.128577
837	XP_003858761.1	ATSAKLAAATTASST	SVM	POSITIVE	0.322092
838	XP_003858761.1	AYLSSTSALATNVAS	SVM	NEGATIVE	-0.0593516
839	XP_003858761.1	CIELLRVLALNAMIQ	SVM	NEGATIVE	-0.280145
840	XP_003858761.1	DESALTATLLAFAAV	SVM	POSITIVE	0.513215
841	XP_003858761.1	DPSSAPAAVAVAQRA	SVM	POSITIVE	0.704599
842	XP_003858761.1	DRKSLKSTRSRAASM	SVM	NEGATIVE	-0.281767
843	XP_003858761.1	EAADALRAAATSGVQ	SVM	POSITIVE	0.253452
844	XP_003858761.1	EQVAAATAAAGTSSF	SVM	POSITIVE	0.549083
845	XP_003858761.1	FPRMALELTLQLITA	SVM	POSITIVE	0.241198
846	XP_003858761.1	GNASAGSAASAAATT	SVM	POSITIVE	0.340092
847	XP_003858761.1	HLQEDPSSAPAAVAV	SVM	POSITIVE	0.0376058
848	XP_003858761.1	IELLRVLALNAMIQR	SVM	NEGATIVE	-0.0518331
849	XP_003858761.1	IYAVEDTAAPVLFAM	SVM	NEGATIVE	-0.146357
850	XP_003858761.1	KAFNSSGGAAAPAKH	SVM	NEGATIVE	-0.457685
851	XP_003858761.1	KKGKAFNSSGGAAAP	SVM	NEGATIVE	-0.129001
852	XP_003858761.1	KSLKSTRSRAASMTS	SVM	NEGATIVE	-0.746504
853	XP_003858761.1	LAAVEYLPWRLHEYS	SVM	NEGATIVE	-0.0112018
854	XP_003858761.1	LPSAMQLAAPAEMVS	SVM	NEGATIVE	-0.734379
855	XP_003858761.1	LQLMELEYLDPVPPP	SVM	NEGATIVE	-0.0369215
856	XP_003858761.1	LRLHKCVLRYQALSL	SVM	POSITIVE	0.506274
857	XP_003858761.1	MAATELAPVGAETVV	SVM	NEGATIVE	-0.073087
858	XP_003858761.1	MAPGTAAALAARGAR	SVM	POSITIVE	0.279586
859	XP_003858761.1	MHLQEDPSSAPAAVA	SVM	NEGATIVE	-0.543039
860	XP_003858761.1	PSSAPAAVAVAQRAL	SVM	POSITIVE	0.631321
861	XP_003858761.1	QALSLYIQFGEIMKS	SVM	NEGATIVE	-0.598301
862	XP_003858761.1	QLITAIEAAGATPCY	SVM	NEGATIVE	-0.0216755
863	XP_003858761.1	RALHQVLQLMELEYL	SVM	POSITIVE	0.224285
864	XP_003858761.1	RDAEDTLRFDDGVDV	SVM	NEGATIVE	-0.404811
865	XP_003858761.1	RRLIEALRTSLSMSE	SVM	NEGATIVE	-0.261115
866	XP_003858761.1	RVLALNAMIQRHQHR	SVM	NEGATIVE	-0.102809
867	XP_003858761.1	SAASVLKREEAKLKE	SVM	NEGATIVE	-0.0346078
868	XP_003858761.1	SPPAASAPSLVSLPP	SVM	NEGATIVE	-0.138526
869	XP_003858761.1	SSTMASITALIQQTV	SVM	POSITIVE	0.0372553
870	XP_003858761.1	TAFRTLAMASSQLAI	SVM	POSITIVE	0.370664
871	XP_003858761.1	TMYRHCVETLEVLLH	SVM	NEGATIVE	-0.0350776
872	XP_003858761.1	VLRYQALSLYIQFGE	SVM	POSITIVE	0.143173
873	XP_003858761.1	VRRLIEALRTSLSMS	SVM	NEGATIVE	-0.092978
874	XP_003858761.1	YARLYSLAQVGQRLS	SVM	POSITIVE	0.00404821
875	XP_003858761.1	YRHCVETLEVLLHGA	SVM	POSITIVE	0.275423
876	XP_003858761.1	ACVEQLVALEQRVLR	SVM	POSITIVE	0.433556
877	XP_003858761.1	ANMCQRLLAYLSSTS	SVM	NEGATIVE	-0.370668
878	XP_003858761.1	CVLRYQALSLYIQFG	SVM	POSITIVE	0.138297
879	XP_003858761.1	DAQSFFLQPIAHDIT	SVM	POSITIVE	0.356448
880	XP_003858761.1	EVLLHGAAMAATELA	SVM	POSITIVE	0.352874
881	XP_003858761.1	GCSENAGNSGARATA	SVM	POSITIVE	0.0249434
882	XP_003858761.1	GTAAALAARGAREDV	SVM	POSITIVE	0.31147
883	XP_003858761.1	IRMPHTMYRHCVETL	SVM	NEGATIVE	-0.0641384
884	XP_003858761.1	KLQCATFVAAQVSST	SVM	NEGATIVE	-0.213635
885	XP_003858761.1	LALSLNNDVGAAAAA	SVM	POSITIVE	0.0319572
886	XP_003858761.1	LATNVASAVVRRLIE	SVM	POSITIVE	0.105329
887	XP_003858761.1	LHYAAALAEAGLGSD	SVM	POSITIVE	0.0268959
888	XP_003858761.1	LLRVLALNAMIQRHQ	SVM	NEGATIVE	-0.39503
889	XP_003858761.1	LRRLNASLAFTWDCL	SVM	NEGATIVE	-0.91431
890	XP_003858761.1	PASSVYLLESAVQQC	SVM	POSITIVE	0.324599
891	XP_003858761.1	RALHQVLQLMELEYL	SVM	POSITIVE	0.224285
892	XP_003858761.1	RCLSRSLTWEALFLP	SVM	NEGATIVE	-0.479066
893	XP_003858761.1	RKSLKSTRSRAASMT	SVM	NEGATIVE	-0.318166
894	XP_003858761.1	SFPRMALELTLQLIT	SVM	POSITIVE	0.226065
895	XP_003858761.1	SFSETAAIATGAAAS	SVM	POSITIVE	0.000958895
896	XP_003858761.1	SGARATAEDANVEEG	SVM	POSITIVE	0.146393
897	XP_003858761.1	TMASITALIQQTVAH	SVM	NEGATIVE	-0.0856473
898	XP_003858761.1	TRLGALTHAAVLRDA	SVM	NEGATIVE	-0.00306133
899	XP_003858761.1	YQALSLYIQFGEIMK	SVM	NEGATIVE	-0.208017
900	XP_003858761.1	YQALSLYIQFGEIMK	SVM	NEGATIVE	-0.208017
901	XP_003858761.1	WELIKKLQCATFVAA	SVM	POSITIVE	0.277178
902	XP_003858761.1	ARLWELIKKLQCATF	SVM	POSITIVE	0.070599
903	XP_003858761.1	NMCQRLLAYLSSTSA	SVM	POSITIVE	0.128584
904	XP_003858761.1	AAGFATALEACACVE	SVM	NEGATIVE	-0.337369
905	XP_003858761.1	AAGGAANSLCASTDT	SVM	POSITIVE	0.348939
906	XP_003858761.1	AAMAATELAPVGAET	SVM	POSITIVE	0.000458729
907	XP_003858761.1	AGFATALEACACVEQ	SVM	NEGATIVE	-0.301181
908	XP_003858761.1	AGSAASAAATTAMRT	SVM	POSITIVE	0.0187363
909	XP_003858761.1	ALSLYIQFGEIMKSD	SVM	NEGATIVE	-0.33538
910	XP_003858761.1	AQSFFLQPIAHDITS	SVM	POSITIVE	0.189002
911	XP_003858761.1	CQRLLAYLSSTSALA	SVM	POSITIVE	0.316528
912	XP_003858761.1	ELTLQLITAIEAAGA	SVM	POSITIVE	0.0344286
913	XP_003858761.1	IELLRVLALNAMIQR	SVM	NEGATIVE	-0.0518331
914	XP_003858761.1	KCVLRYQALSLYIQF	SVM	POSITIVE	0.164073
915	XP_003858761.1	KTCIPLAAVEYLPWR	SVM	POSITIVE	0.244978
916	XP_003858761.1	LHYAAALAEAGLGSD	SVM	POSITIVE	0.0268959
917	XP_003858761.1	MQPAPPLALSLNNDV	SVM	NEGATIVE	-0.724178
918	XP_003858761.1	MTSFSETAAIATGAA	SVM	NEGATIVE	-0.494623
919	XP_003858761.1	NASAGSAASAAATTA	SVM	POSITIVE	0.104725
920	XP_003858761.1	PSAMQLAAPAEMVSK	SVM	NEGATIVE	-0.864895
921	XP_003858761.1	QRQQAATSAKLAAAT	SVM	POSITIVE	0.567306
922	XP_003858761.1	QVLQLMELEYLDPVP	SVM	POSITIVE	0.199978
923	XP_003858761.1	RALHQVLQLMELEYL	SVM	POSITIVE	0.224285
924	XP_003858761.1	RLIEALRTSLSMSEL	SVM	NEGATIVE	-0.350257
925	XP_003858761.1	RLWELIKKLQCATFV	SVM	POSITIVE	0.11887
926	XP_003858761.1	SQLAIVVRIGVALES	SVM	NEGATIVE	-0.0560534
927	XP_003858761.1	TLLAFAAVERALSGA	SVM	POSITIVE	0.268801
928	XP_003858761.1	YARLYSLAQVGQRLS	SVM	POSITIVE	0.00404821
929	XP_003858761.1	QRALHQVLQLMELEY	SVM	POSITIVE	0.481643
930	XP_003858761.1	AASAAATTAMRTPRR	SVM	POSITIVE	0.282552
931	XP_003858761.1	AASAPSLVSLPPRAT	SVM	POSITIVE	0.467462
932	XP_003858761.1	AATELAPVGAETVVP	SVM	NEGATIVE	-0.439229
933	XP_003858761.1	AFRTLAMASSQLAIV	SVM	POSITIVE	0.253058
934	XP_003858761.1	APSLVSLPPRATQQH	SVM	NEGATIVE	-0.387637
935	XP_003858761.1	ASAPSLVSLPPRATQ	SVM	NEGATIVE	-0.00210142
936	XP_003858761.1	CIRCIELLRVLALNA	SVM	POSITIVE	0.192653
937	XP_003858761.1	HGGNPTGARGRAADA	SVM	POSITIVE	0.423744
938	XP_003858761.1	KTCIPLAAVEYLPWR	SVM	POSITIVE	0.244978
939	XP_003858761.1	LQLITAIEAAGATPC	SVM	NEGATIVE	-0.188645
940	XP_003858761.1	LRYQALSLYIQFGEI	SVM	POSITIVE	0.12255
941	XP_003858761.1	LTLQLITAIEAAGAT	SVM	NEGATIVE	-0.229421
942	XP_003858761.1	MNGTRLLVVLWACIA	SVM	NEGATIVE	-0.248706
943	XP_003858761.1	PRMALELTLQLITAI	SVM	POSITIVE	0.244019
944	XP_003858761.1	QPAPPLALSLNNDVG	SVM	NEGATIVE	-0.980221
945	XP_003858761.1	QRALHQVLQLMELEY	SVM	POSITIVE	0.481643
946	XP_003858761.1	QRSVTAFRTLAMASS	SVM	POSITIVE	0.322975
947	XP_003858761.1	QVLQLMELEYLDPVP	SVM	POSITIVE	0.199978
948	XP_003858761.1	RALHQVLQLMELEYL	SVM	POSITIVE	0.224285
949	XP_003858761.1	RSVTAFRTLAMASSQ	SVM	POSITIVE	0.142478
950	XP_003858761.1	SAPSLVSLPPRATQQ	SVM	NEGATIVE	-0.332534
951	XP_003858761.1	SDAQSFFLQPIAHDI	SVM	POSITIVE	0.327844
952	XP_003858761.1	SEAADALRAAATSGV	SVM	POSITIVE	0.316832
953	XP_003858761.1	SLTWEALFLPSSLMA	SVM	POSITIVE	0.0762685
954	XP_003858761.1	SMNGTRLLVVLWACI	SVM	NEGATIVE	-0.215308
955	XP_003858761.1	SVTAFRTLAMASSQL	SVM	POSITIVE	0.328369
956	XP_003858761.1	TAAIATGAAASALFA	SVM	NEGATIVE	-0.0279765
957	XP_003858761.1	TAFRTLAMASSQLAI	SVM	POSITIVE	0.370664
958	XP_003858761.1	TAIEAAGATPCYTGG	SVM	NEGATIVE	-0.146364
959	XP_003858761.1	TLQLITAIEAAGATP	SVM	NEGATIVE	-0.497743
960	XP_003858761.1	VALATSFPRMALELT	SVM	POSITIVE	0.188787
961	XP_003858761.1	VFAPDVPLPLALRLH	SVM	NEGATIVE	-0.140564
962	XP_003858761.1	VTAFRTLAMASSQLA	SVM	POSITIVE	0.214616
963	XP_003858761.1	WDCLHYAAALAEAGL	SVM	NEGATIVE	-0.396344
964	XP_003858761.1	LTLQLITAIEAAGAT	SVM	NEGATIVE	-0.229421
965	XP_003858761.1	SITALIQQTVAHLLS	SVM	NEGATIVE	-0.080028
966	XP_003858761.1	AEEAAQLSQEQVAAA	SVM	POSITIVE	0.27766
967	XP_003858761.1	AKLAAATTASSTAKG	SVM	POSITIVE	0.550031
968	XP_003858761.1	ALSLYIQFGEIMKSD	SVM	NEGATIVE	-0.33538
969	XP_003858761.1	ARLYSLAQVGQRLSQ	SVM	NEGATIVE	-0.111423
970	XP_003858761.1	ATLLAFAAVERALSG	SVM	POSITIVE	0.340959
971	XP_003858761.1	AYLSSTSALATNVAS	SVM	NEGATIVE	-0.0593516
972	XP_003858761.1	EALRTSLSMSELHHV	SVM	NEGATIVE	-0.414489
973	XP_003858761.1	GFATALEACACVEQL	SVM	NEGATIVE	-0.263182
974	XP_003858761.1	HGLVRIASTVTNATT	SVM	POSITIVE	0.334325
975	XP_003858761.1	HPSVVALATSFPRMA	SVM	POSITIVE	0.510619
976	XP_003858761.1	HQVLQLMELEYLDPV	SVM	POSITIVE	0.227165
977	XP_003858761.1	IELLRVLALNAMIQR	SVM	NEGATIVE	-0.0518331
978	XP_003858761.1	IQQTVAHLLSVQCSS	SVM	NEGATIVE	-0.347239
979	XP_003858761.1	LAIVVRIGVALESWW	SVM	NEGATIVE	-0.0738844
980	XP_003858761.1	LEVLLHGAAMAATEL	SVM	POSITIVE	0.285398
981	XP_003858761.1	LLAFAAVERALSGAD	SVM	POSITIVE	0.408339
982	XP_003858761.1	LLHGAAMAATELAPV	SVM	POSITIVE	0.244832
983	XP_003858761.1	LMPRCFLYNAVDARC	SVM	NEGATIVE	-0.177621
984	XP_003858761.1	LPWRLHEYSLLQSCY	SVM	POSITIVE	0.0331174
985	XP_003858761.1	LRVLALNAMIQRHQH	SVM	NEGATIVE	-0.468303
986	XP_003858761.1	LSSTSALATNVASAV	SVM	POSITIVE	0.393215
987	XP_003858761.1	LTLQLITAIEAAGAT	SVM	NEGATIVE	-0.229421
988	XP_003858761.1	LTWEALFLPSSLMAP	SVM	NEGATIVE	-0.287485
989	XP_003858761.1	MYRHCVETLEVLLHG	SVM	POSITIVE	0.0701714
990	XP_003858761.1	PWRLHEYSLLQSCYM	SVM	POSITIVE	0.0226288
991	XP_003858761.1	QALSLYIQFGEIMKS	SVM	NEGATIVE	-0.598301
992	XP_003858761.1	QLSQEQVAAATAAAG	SVM	POSITIVE	0.388828
993	XP_003858761.1	QQTVAHLLSVQCSSP	SVM	NEGATIVE	-0.567522
994	XP_003858761.1	QTVAHLLSVQCSSPP	SVM	NEGATIVE	-0.637004
995	XP_003858761.1	RCIELLRVLALNAMI	SVM	POSITIVE	0.141749
996	XP_003858761.1	SDAQSFFLQPIAHDI	SVM	POSITIVE	0.327844
997	XP_003858761.1	TATLLAFAAVERALS	SVM	POSITIVE	0.508589
998	XP_003858761.1	TLEVLLHGAAMAATE	SVM	POSITIVE	0.151931
999	XP_003858761.1	TLLAFAAVERALSGA	SVM	POSITIVE	0.268801
1000	XP_003858761.1	TLQLITAIEAAGATP	SVM	NEGATIVE	-0.497743
1001	XP_003858761.1	VCAYIRSMQPAPPLA	SVM	NEGATIVE	-0.181905
1002	XP_003858761.1	VERALSGADAPTTST	SVM	NEGATIVE	-0.159936
1003	XP_003858761.1	VLFAMRQYVANMCQR	SVM	NEGATIVE	-0.478179
1004	XP_003858761.1	VLLHGAAMAATELAP	SVM	POSITIVE	0.257016
1005	XP_003858761.1	ELTLQLITAIEAAGA	SVM	POSITIVE	0.0344286
1006	XP_003858761.1	AGNSEAADALRAAAT	SVM	POSITIVE	0.29853
1007	XP_003858761.1	APALRRRASKSALKT	SVM	POSITIVE	0.290885
1008	XP_003858761.1	APALRRRASKSALKT	SVM	POSITIVE	0.290885
1009	XP_003858761.1	APPLALSLNNDVGAA	SVM	NEGATIVE	-0.806113
1010	XP_003858761.1	AVERALSGADAPTTS	SVM	NEGATIVE	-0.209725
1011	XP_003858761.1	AVVRRLIEALRTSLS	SVM	POSITIVE	0.421082
1012	XP_003858761.1	DRKSLKSTRSRAASM	SVM	NEGATIVE	-0.281767
1013	XP_003858761.1	EDVRQATGAPPKTVD	SVM	NEGATIVE	-0.274266
1014	XP_003858761.1	EVAQHIYAVEDTAAP	SVM	NEGATIVE	-0.058194
1015	XP_003858761.1	FRTLAMASSQLAIVV	SVM	POSITIVE	0.336546
1016	XP_003858761.1	GPVLQSASASSSAGG	SVM	POSITIVE	0.864456
1017	XP_003858761.1	KSLKSTRSRAASMTS	SVM	NEGATIVE	-0.746504
1018	XP_003858761.1	LRTPAFSAASVLKRE	SVM	POSITIVE	0.0221556
1019	XP_003858761.1	PSLVSLPPRATQQHG	SVM	POSITIVE	0.0778807
1020	XP_003858761.1	RNATATVATASSTMA	SVM	POSITIVE	0.242972
1021	XP_003858761.1	SLNNDVGAAAAAVAS	SVM	POSITIVE	0.52794
1022	XP_003858761.1	SSAPAAVAVAQRALH	SVM	POSITIVE	0.362208
1023	XP_003858761.1	SVTAFRTLAMASSQL	SVM	POSITIVE	0.328369
1024	XP_003858761.1	TASSTMASITALIQQ	SVM	POSITIVE	0.121563
1025	XP_003858761.1	TSPYESVLARCVEQQ	SVM	NEGATIVE	-0.864913
1026	XP_003858761.1	VFAPDVPLPLALRLH	SVM	NEGATIVE	-0.140564
1027	XP_003858761.1	VETLEVLLHGAAMAA	SVM	NEGATIVE	-0.113622
1028	XP_003858761.1	AADALRAAATSGVQY	SVM	POSITIVE	0.370862
1029	XP_003858761.1	AAPALRRRASKSALK	SVM	NEGATIVE	-0.0757926
1030	XP_003858761.1	AISKKKLNNSATAPR	SVM	POSITIVE	0.57647
1031	XP_003858761.1	ASSTMASITALIQQT	SVM	NEGATIVE	-0.0410225
1032	XP_003858761.1	ATFVAAQVSSTDNDA	SVM	NEGATIVE	-0.324744
1033	XP_003858761.1	ATSAKLAAATTASST	SVM	POSITIVE	0.322092
1034	XP_003858761.1	CAYIRSMQPAPPLAL	SVM	NEGATIVE	-0.5506
1035	XP_003858761.1	ELTLQLITAIEAAGA	SVM	POSITIVE	0.0344286
1036	XP_003858761.1	GNSEAADALRAAATS	SVM	POSITIVE	0.406467
1037	XP_003858761.1	HKCVLRYQALSLYIQ	SVM	POSITIVE	0.305728
1038	XP_003858761.1	ISKKKLNNSATAPRP	SVM	POSITIVE	0.3991
1039	XP_003858761.1	ITALIQQTVAHLLSV	SVM	NEGATIVE	-0.0778593
1040	XP_003858761.1	LAEYARLYSLAQVGQ	SVM	NEGATIVE	-0.234706
1041	XP_003858761.1	LRYQALSLYIQFGEI	SVM	POSITIVE	0.12255
1042	XP_003858761.1	LTWEALFLPSSLMAP	SVM	NEGATIVE	-0.287485
1043	XP_003858761.1	PHPSVVALATSFPRM	SVM	POSITIVE	0.460423
1044	XP_003858761.1	PWRLHEYSLLQSCYM	SVM	POSITIVE	0.0226288
1045	XP_003858761.1	RVLALNAMIQRHQHR	SVM	NEGATIVE	-0.102809
1046	XP_003858761.1	SCESPRNATATVATA	SVM	NEGATIVE	-0.206005
1047	XP_003858761.1	SLKSTRSRAASMTSF	SVM	NEGATIVE	-0.769599
1048	XP_003858761.1	TLRFDDGVDVVAAGA	SVM	NEGATIVE	-0.316149
1049	XP_003858761.1	VTAFRTLAMASSQLA	SVM	POSITIVE	0.214616
1050	XP_003858761.1	WRLHEYSLLQSCYMH	SVM	NEGATIVE	-0.445813
1051	XP_003858761.1	YAAALAEAGLGSDAQ	SVM	POSITIVE	0.0625973
1052	XP_003858761.1	ACIRCIELLRVLALN	SVM	POSITIVE	0.223662
1053	XP_003858761.1	ASSTAKGAISKKKLN	SVM	POSITIVE	0.152143
1054	XP_003858761.1	ATNVASAVVRRLIEA	SVM	POSITIVE	0.366188
1055	XP_003858761.1	AVVRRLIEALRTSLS	SVM	POSITIVE	0.421082
1056	XP_003858761.1	DAAPALRRRASKSAL	SVM	NEGATIVE	-0.0600455
1057	XP_003858761.1	DVRQATGAPPKTVDT	SVM	NEGATIVE	-0.228572
1058	XP_003858761.1	ELLRVLALNAMIQRH	SVM	NEGATIVE	-0.0764412
1059	XP_003858761.1	ERALSGADAPTTSTN	SVM	NEGATIVE	-0.392337
1060	XP_003858761.1	GGGLPAAKSAKKGKA	SVM	POSITIVE	0.667545
1061	XP_003858761.1	IELLRVLALNAMIQR	SVM	NEGATIVE	-0.0518331
1062	XP_003858761.1	ITSPYESVLARCVEQ	SVM	NEGATIVE	-0.920568
1063	XP_003858761.1	KEDVRQATGAPPKTV	SVM	NEGATIVE	-0.272769
1064	XP_003858761.1	LHGAAMAATELAPVG	SVM	POSITIVE	0.19595
1065	XP_003858761.1	LQLITAIEAAGATPC	SVM	NEGATIVE	-0.188645
1066	XP_003858761.1	LRYQALSLYIQFGEI	SVM	POSITIVE	0.12255
1067	XP_003858761.1	LSLYIQFGEIMKSDL	SVM	NEGATIVE	-0.687167
1068	XP_003858761.1	LVRIASTVTNATTAG	SVM	NEGATIVE	-0.435258
1069	XP_003858761.1	MTSFSETAAIATGAA	SVM	NEGATIVE	-0.494623
1070	XP_003858761.1	NDAAPALRRRASKSA	SVM	NEGATIVE	-0.290296
1071	XP_003858761.1	PHGLVRIASTVTNAT	SVM	POSITIVE	0.29
1072	XP_003858761.1	PPHGLVRIASTVTNA	SVM	POSITIVE	0.121645
1073	XP_003858761.1	PRCFLYNAVDARCLS	SVM	NEGATIVE	-0.15033
1074	XP_003858761.1	RRRASKSALKTQATI	SVM	POSITIVE	0.190777
1075	XP_003858761.1	RSVTAFRTLAMASSQ	SVM	POSITIVE	0.142478
1076	XP_003858761.1	RTPAFSAASVLKREE	SVM	POSITIVE	0.0416158
1077	XP_003858761.1	SLMAPGTAAALAARG	SVM	NEGATIVE	-0.156556
1078	XP_003858761.1	TASSTAKGAISKKKL	SVM	POSITIVE	0.39913
1079	XP_003858761.1	TATLLAFAAVERALS	SVM	POSITIVE	0.508589
1080	XP_003858761.1	TATVATASSTMASIT	SVM	POSITIVE	0.314566
1081	XP_003858761.1	VLALNAMIQRHQHRL	SVM	NEGATIVE	-0.470511
1082	XP_003858761.1	VLRTPAFSAASVLKR	SVM	POSITIVE	0.412323
1083	XP_003858761.1	VRIASTVTNATTAGT	SVM	NEGATIVE	-0.49257
1084	XP_003858761.1	CIRCIELLRVLALNA	SVM	POSITIVE	0.192653
1085	XP_003858761.1	AAIATGAAASALFAG	SVM	POSITIVE	0.0724103
1086	XP_003858761.1	ATSFPRMALELTLQL	SVM	NEGATIVE	-0.166379
1087	XP_003858761.1	CIELLRVLALNAMIQ	SVM	NEGATIVE	-0.280145
1088	XP_003858761.1	ETAAIATGAAASALF	SVM	NEGATIVE	-0.0607689
1089	XP_003858761.1	FLPSSLMAPGTAAAL	SVM	NEGATIVE	-0.0172165
1090	XP_003858761.1	GTAAALAARGAREDV	SVM	POSITIVE	0.31147
1091	XP_003858761.1	IELLRVLALNAMIQR	SVM	NEGATIVE	-0.0518331
1092	XP_003858761.1	IELLRVLALNAMIQR	SVM	NEGATIVE	-0.0518331
1093	XP_003858761.1	KLAAATTASSTAKGA	SVM	POSITIVE	0.198939
1094	XP_003858761.1	LIQQTVAHLLSVQCS	SVM	NEGATIVE	-0.289797
1095	XP_003858761.1	LPLALRLHKCVLRYQ	SVM	POSITIVE	0.255672
1096	XP_003858761.1	LPSAMQLAAPAEMVS	SVM	NEGATIVE	-0.734379
1097	XP_003858761.1	LRYQALSLYIQFGEI	SVM	POSITIVE	0.12255
1098	XP_003858761.1	MCQRLLAYLSSTSAL	SVM	NEGATIVE	-0.0110875
1099	XP_003858761.1	NTSASLRRLNASLAF	SVM	NEGATIVE	-0.116848
1100	XP_003858761.1	PSSLMAPGTAAALAA	SVM	NEGATIVE	-0.229839
1101	XP_003858761.1	QVLQLMELEYLDPVP	SVM	POSITIVE	0.199978
1102	XP_003858761.1	SETAAIATGAAASAL	SVM	NEGATIVE	-0.024589
1103	XP_003858761.1	SGGAAAPAKHKLDKE	SVM	NEGATIVE	-0.29495
1104	XP_003858761.1	SPPHGLVRIASTVTN	SVM	POSITIVE	0.210592
1105	XP_003858761.1	TAAIATGAAASALFA	SVM	NEGATIVE	-0.0279765
1106	XP_003858761.1	TALIQQTVAHLLSVQ	SVM	NEGATIVE	-0.207513
1107	XP_003858761.1	TTASSTAKGAISKKK	SVM	POSITIVE	0.528139
1108	XP_003858761.1	AATTASSTAKGAISK	SVM	POSITIVE	0.409035
1109	XP_003858761.1	AQRALHQVLQLMELE	SVM	POSITIVE	0.496789
1110	XP_003858761.1	ATVATASSTMASITA	SVM	POSITIVE	0.367535
1111	XP_003858761.1	CIELLRVLALNAMIQ	SVM	NEGATIVE	-0.280145
1112	XP_003858761.1	CIRCIELLRVLALNA	SVM	POSITIVE	0.192653
1113	XP_003858761.1	CVLRYQALSLYIQFG	SVM	POSITIVE	0.138297
1114	XP_003858761.1	DVGAAAAAVASKVLP	SVM	POSITIVE	0.802703
1115	XP_003858761.1	KLAAATTASSTAKGA	SVM	POSITIVE	0.198939
1116	XP_003858761.1	LHKCVLRYQALSLYI	SVM	POSITIVE	0.399269
1117	XP_003858761.1	LQCATFVAAQVSSTD	SVM	NEGATIVE	-0.0558696
1118	XP_003858761.1	LQPIAHDITSPYESV	SVM	NEGATIVE	-0.745976
1119	XP_003858761.1	QRLLAYLSSTSALAT	SVM	POSITIVE	0.347311
1120	XP_003858761.1	RHCVETLEVLLHGAA	SVM	NEGATIVE	-0.0170524
1121	XP_003858761.1	RHGGNPTGARGRAAD	SVM	POSITIVE	0.684942
1122	XP_003858761.1	RSVTAFRTLAMASSQ	SVM	POSITIVE	0.142478
1123	XP_003858761.1	TVAHLLSVQCSSPPA	SVM	NEGATIVE	-0.394507
1124	XP_003858761.1	VLRYQALSLYIQFGE	SVM	POSITIVE	0.143173
1125	XP_003858761.1	VRQATGAPPKTVDTI	SVM	NEGATIVE	-0.145995
1126	XP_003858761.1	WRLHEYSLLQSCYMH	SVM	NEGATIVE	-0.445813
1127	XP_003858761.1	ETLEVLLHGAAMAAT	SVM	NEGATIVE	-0.0268676
1128	XP_003858761.1	RALHQVLQLMELEYL	SVM	POSITIVE	0.224285
1129	XP_003858761.1	ASSVYLLESAVQQCA	SVM	POSITIVE	0.222408
1130	XP_003858761.1	CVLRYQALSLYIQFG	SVM	POSITIVE	0.138297
1131	XP_003858761.1	EYLPWRLHEYSLLQS	SVM	POSITIVE	0.17195
1132	XP_003858761.1	GDAAGFATALEACAC	SVM	NEGATIVE	-0.1568
1133	XP_003858761.1	ITSPYESVLARCVEQ	SVM	NEGATIVE	-0.920568
1134	XP_003858761.1	LAKDESALTATLLAF	SVM	POSITIVE	0.220181
1135	XP_003858761.1	LALNAMIQRHQHRLA	SVM	NEGATIVE	-0.572788
1136	XP_003858761.1	LVALEQRVLRTPAFS	SVM	POSITIVE	0.764252
1137	XP_003858761.1	MEACIRCIELLRVLA	SVM	POSITIVE	0.393406
1138	XP_003858761.1	PALRRRASKSALKTQ	SVM	POSITIVE	0.218303
1139	XP_003858761.1	PPAASAPSLVSLPPR	SVM	POSITIVE	0.229305
1140	XP_003858761.1	PPHGLVRIASTVTNA	SVM	POSITIVE	0.121645
1141	XP_003858761.1	QLAIVVRIGVALESW	SVM	POSITIVE	0.000911189
1142	XP_003858761.1	RGAFVQDGLPSAMQL	SVM	POSITIVE	0.0703556
1143	XP_003858761.1	RLLAYLSSTSALATN	SVM	POSITIVE	0.150588
1144	XP_003858761.1	RSLTWEALFLPSSLM	SVM	POSITIVE	0.0322262
1145	XP_003858761.1	RVLALNAMIQRHQHR	SVM	NEGATIVE	-0.102809
1146	XP_003858761.1	RVLRTPAFSAASVLK	SVM	POSITIVE	0.52662
1147	XP_003858761.1	SALATNVASAVVRRL	SVM	POSITIVE	0.216146
1148	XP_003858761.1	SAPAAVAVAQRALHQ	SVM	POSITIVE	0.420057
1149	XP_003858761.1	SKKKLNNSATAPRPL	SVM	POSITIVE	0.40401
1150	XP_003858761.1	VTAFRTLAMASSQLA	SVM	POSITIVE	0.214616
1151	XP_003858761.1	WELIKKLQCATFVAA	SVM	POSITIVE	0.277178
1152	XP_003858761.1	AASMTSFSETAAIAT	SVM	NEGATIVE	-0.687925
1153	XP_003858761.1	AAVLRDAEDTLRFDD	SVM	POSITIVE	0.0979245
1154	XP_003858761.1	ACIRCIELLRVLALN	SVM	POSITIVE	0.223662
1155	XP_003858761.1	ADRKSLKSTRSRAAS	SVM	POSITIVE	0.0417491
1156	XP_003858761.1	AGNSGARATAEDANV	SVM	NEGATIVE	-0.184051
1157	XP_003858761.1	ALSLYIQFGEIMKSD	SVM	NEGATIVE	-0.33538
1158	XP_003858761.1	ARHGGNPTGARGRAA	SVM	POSITIVE	0.520195
1159	XP_003858761.1	ATELAPVGAETVVPP	SVM	NEGATIVE	-0.596289
1160	XP_003858761.1	AYIRSMQPAPPLALS	SVM	NEGATIVE	-0.671545
1161	XP_003858761.1	DAAGFATALEACACV	SVM	NEGATIVE	-0.30328
1162	XP_003858761.1	DAQSFFLQPIAHDIT	SVM	POSITIVE	0.356448
1163	XP_003858761.1	EDTLRFDDGVDVVAA	SVM	NEGATIVE	-0.35563
1164	XP_003858761.1	GARATAEDANVEEGV	SVM	POSITIVE	0.443306
1165	XP_003858761.1	GTRLGALTHAAVLRD	SVM	POSITIVE	0.300444
1166	XP_003858761.1	HAAVLRDAEDTLRFD	SVM	POSITIVE	0.355363
1167	XP_003858761.1	LAIVVRIGVALESWW	SVM	NEGATIVE	-0.0738844
1168	XP_003858761.1	LHQVLQLMELEYLDP	SVM	NEGATIVE	-0.3152
1169	XP_003858761.1	NAGNSGARATAEDAN	SVM	NEGATIVE	-0.283681
1170	XP_003858761.1	PSAMQLAAPAEMVSK	SVM	NEGATIVE	-0.864895
1171	XP_003858761.1	SFPRMALELTLQLIT	SVM	POSITIVE	0.226065
1172	XP_003858761.1	SRSLTWEALFLPSSL	SVM	POSITIVE	0.125374
1173	XP_003858761.1	TASSTAKGAISKKKL	SVM	POSITIVE	0.39913
1174	XP_003858761.1	THAAVLRDAEDTLRF	SVM	NEGATIVE	-0.0809177
1175	XP_003858761.1	TPAFSAASVLKREEA	SVM	NEGATIVE	-0.05769
1176	XP_003858761.1	VAQRALHQVLQLMEL	SVM	POSITIVE	0.233341
1177	XP_003858761.1	YAVEDTAAPVLFAMR	SVM	NEGATIVE	-0.0879374
1178	XP_003858761.1	ALATSFPRMALELTL	SVM	NEGATIVE	-0.0221284
1179	XP_003858761.1	AVEDTAAPVLFAMRQ	SVM	NEGATIVE	-0.435469
1180	XP_003858761.1	AVEYLPWRLHEYSLL	SVM	NEGATIVE	-0.267054
1181	XP_003858761.1	EACIRCIELLRVLAL	SVM	POSITIVE	0.42197
1182	XP_003858761.1	EALRTSLSMSELHHV	SVM	NEGATIVE	-0.414489
1183	XP_003858761.1	EVCAYIRSMQPAPPL	SVM	NEGATIVE	-0.396415
1184	XP_003858761.1	FSETAAIATGAAASA	SVM	NEGATIVE	-0.118048
1185	XP_003858761.1	IEALRTSLSMSELHH	SVM	NEGATIVE	-0.642856
1186	XP_003858761.1	LIEALRTSLSMSELH	SVM	NEGATIVE	-0.553172
1187	XP_003858761.1	LLRVLALNAMIQRHQ	SVM	NEGATIVE	-0.39503
1188	XP_003858761.1	NSEAADALRAAATSG	SVM	POSITIVE	0.210771
1189	XP_003858761.1	PSVVALATSFPRMAL	SVM	POSITIVE	0.461216
1190	XP_003858761.1	RYQALSLYIQFGEIM	SVM	NEGATIVE	-0.292054
1191	XP_003858761.1	SCESPRNATATVATA	SVM	NEGATIVE	-0.206005
1192	XP_003858761.1	SGTRLGALTHAAVLR	SVM	POSITIVE	0.358581
1193	XP_003858761.1	SLAFTWDCLHYAAAL	SVM	NEGATIVE	-0.59046
1194	XP_003858761.1	SVVALATSFPRMALE	SVM	POSITIVE	0.408491
1195	XP_003858761.1	VAQHIYAVEDTAAPV	SVM	POSITIVE	0.248426
1196	XP_003858761.1	VGLREFTESAGLFSV	SVM	POSITIVE	0.218352
1197	XP_003858761.1	WEALFLPSSLMAPGT	SVM	POSITIVE	0.0867189
1198	XP_003858761.1	YLSSTSALATNVASA	SVM	POSITIVE	0.253985
1199	XP_003858761.1	AFTWDCLHYAAALAE	SVM	NEGATIVE	-0.423753
1200	XP_003858761.1	ALTATLLAFAAVERA	SVM	POSITIVE	0.383772
1201	XP_003858761.1	ASLRRLNASLAFTWD	SVM	NEGATIVE	-0.103817
1202	XP_003858761.1	ATTASSTAKGAISKK	SVM	POSITIVE	0.376624
1203	XP_003858761.1	DTIVVAGCRLVDLMA	SVM	NEGATIVE	-0.654173
1204	XP_003858761.1	ELIKKLQCATFVAAQ	SVM	POSITIVE	0.143931
1205	XP_003858761.1	ETLEVLLHGAAMAAT	SVM	NEGATIVE	-0.0268676
1206	XP_003858761.1	EYARLYSLAQVGQRL	SVM	POSITIVE	0.141815
1207	XP_003858761.1	FLQPIAHDITSPYES	SVM	NEGATIVE	-0.518098
1208	XP_003858761.1	GLREFTESAGLFSVD	SVM	POSITIVE	0.33593
1209	XP_003858761.1	LAGNSEAADALRAAA	SVM	NEGATIVE	-0.0924067
1210	XP_003858761.1	LDVFAPDVPLPLALR	SVM	POSITIVE	0.228507
1211	XP_003858761.1	LGSDAQSFFLQPIAH	SVM	POSITIVE	0.550923
1212	XP_003858761.1	LPSAADSAARAVPIK	SVM	POSITIVE	0.47898
1213	XP_003858761.1	LPWRLHEYSLLQSCY	SVM	POSITIVE	0.0331174
1214	XP_003858761.1	LRVLALNAMIQRHQH	SVM	NEGATIVE	-0.468303
1215	XP_003858761.1	LYGDAAGFATALEAC	SVM	NEGATIVE	-0.371172
1216	XP_003858761.1	MELEYLDPVPPPASS	SVM	POSITIVE	0.220511
1217	XP_003858761.1	NASLAFTWDCLHYAA	SVM	NEGATIVE	-0.817617
1218	XP_003858761.1	PSAADSAARAVPIKP	SVM	POSITIVE	0.339994
1219	XP_003858761.1	SDLYGDAAGFATALE	SVM	NEGATIVE	-0.286093
1220	XP_003858761.1	SFSETAAIATGAAAS	SVM	POSITIVE	0.000958895
1221	XP_003858761.1	SSTAKGAISKKKLNN	SVM	POSITIVE	0.181972
1222	XP_003858761.1	TPAFSAASVLKREEA	SVM	NEGATIVE	-0.05769
1223	XP_003858761.1	TSFPRMALELTLQLI	SVM	NEGATIVE	-0.0329012
1224	XP_003858761.1	TSFSETAAIATGAAA	SVM	NEGATIVE	-0.138503
1225	XP_003858761.1	VQCSSPPAASAPSLV	SVM	NEGATIVE	-0.000233628
1226	XP_003858761.1	VTAFRTLAMASSQLA	SVM	POSITIVE	0.214616
1227	XP_003858761.1	YGDAAGFATALEACA	SVM	NEGATIVE	-0.566862
1228	XP_003858761.1	YLPWRLHEYSLLQSC	SVM	NEGATIVE	-0.0712276
1229	XP_003858761.1	YLSSTSALATNVASA	SVM	POSITIVE	0.253985
1230	XP_003858761.1	LEVLLHGAAMAATEL	SVM	POSITIVE	0.285398
1231	XP_003858761.1	ATFVAAQVSSTDNDA	SVM	NEGATIVE	-0.324744
1232	XP_003858761.1	AYLSSTSALATNVAS	SVM	NEGATIVE	-0.0593516
1233	XP_003858761.1	EVGLREFTESAGLFS	SVM	POSITIVE	0.0892231
1234	XP_003858761.1	GEVAQHIYAVEDTAA	SVM	POSITIVE	0.279805
1235	XP_003858761.1	LAAVEYLPWRLHEYS	SVM	NEGATIVE	-0.0112018
1236	XP_003858761.1	LTWEALFLPSSLMAP	SVM	NEGATIVE	-0.287485
1237	XP_003858761.1	LWELIKKLQCATFVA	SVM	POSITIVE	0.203109
1238	XP_003858761.1	NASAGSAASAAATTA	SVM	POSITIVE	0.104725
1239	XP_003858761.1	QRALHQVLQLMELEY	SVM	POSITIVE	0.481643
1240	XP_003858761.1	QSFFLQPIAHDITSP	SVM	NEGATIVE	-0.417268
1241	XP_003858761.1	RKSLKSTRSRAASMT	SVM	NEGATIVE	-0.318166
1242	XP_003858761.1	SASLRRLNASLAFTW	SVM	POSITIVE	0.0934493
1243	XP_003858761.1	TWEALFLPSSLMAPG	SVM	POSITIVE	0.00065656
1244	XP_003858761.1	WDCLHYAAALAEAGL	SVM	NEGATIVE	-0.396344
1245	XP_003858761.1	YARLYSLAQVGQRLS	SVM	POSITIVE	0.00404821
1246	XP_003858761.1	YARLYSLAQVGQRLS	SVM	POSITIVE	0.00404821
1247	XP_003858761.1	TLEVLLHGAAMAATE	SVM	POSITIVE	0.151931
1248	XP_003858761.1	ANMCQRLLAYLSSTS	SVM	NEGATIVE	-0.370668
1249	XP_003858761.1	LELTLQLITAIEAAG	SVM	POSITIVE	0.163114
1250	XP_003858761.1	AAGFATALEACACVE	SVM	NEGATIVE	-0.337369
1251	XP_003858761.1	AASAAATTAMRTPRR	SVM	POSITIVE	0.282552
1252	XP_003858761.1	AEAGLGSDAQSFFLQ	SVM	POSITIVE	0.18074
1253	XP_003858761.1	AGFATALEACACVEQ	SVM	NEGATIVE	-0.301181
1254	XP_003858761.1	ALHQVLQLMELEYLD	SVM	NEGATIVE	-0.120627
1255	XP_003858761.1	ASLRRLNASLAFTWD	SVM	NEGATIVE	-0.103817
1256	XP_003858761.1	ASLRRLNASLAFTWD	SVM	NEGATIVE	-0.103817
1257	XP_003858761.1	ATLLAFAAVERALSG	SVM	POSITIVE	0.340959
1258	XP_003858761.1	AVVRRLIEALRTSLS	SVM	POSITIVE	0.421082
1259	XP_003858761.1	CATFVAAQVSSTDND	SVM	NEGATIVE	-0.137586
1260	XP_003858761.1	DALDVFAPDVPLPLA	SVM	NEGATIVE	-0.0746587
1261	XP_003858761.1	FTWDCLHYAAALAEA	SVM	NEGATIVE	-0.650375
1262	XP_003858761.1	GNASAGSAASAAATT	SVM	POSITIVE	0.340092
1263	XP_003858761.1	HEYSLLQSCYMHLQE	SVM	NEGATIVE	-0.0283084
1264	XP_003858761.1	IPLAAVEYLPWRLHE	SVM	POSITIVE	0.0486251
1265	XP_003858761.1	IRCIELLRVLALNAM	SVM	POSITIVE	0.0609623
1266	XP_003858761.1	IYAVEDTAAPVLFAM	SVM	NEGATIVE	-0.146357
1267	XP_003858761.1	LHEYSLLQSCYMHLQ	SVM	NEGATIVE	-0.373727
1268	XP_003858761.1	LHYAAALAEAGLGSD	SVM	POSITIVE	0.0268959
1269	XP_003858761.1	MASITALIQQTVAHL	SVM	NEGATIVE	-0.28061
1270	XP_003858761.1	NAGNSGARATAEDAN	SVM	NEGATIVE	-0.283681
1271	XP_003858761.1	NTSASLRRLNASLAF	SVM	NEGATIVE	-0.116848
1272	XP_003858761.1	PWRLHEYSLLQSCYM	SVM	POSITIVE	0.0226288
1273	XP_003858761.1	RALSGADAPTTSTNP	SVM	NEGATIVE	-0.510167
1274	XP_003858761.1	RCIELLRVLALNAMI	SVM	POSITIVE	0.141749
1275	XP_003858761.1	RLHEYSLLQSCYMHL	SVM	NEGATIVE	-0.607924
1276	XP_003858761.1	RLWELIKKLQCATFV	SVM	POSITIVE	0.11887
1277	XP_003858761.1	RQATGAPPKTVDTIV	SVM	NEGATIVE	-0.426432
1278	XP_003858761.1	SAADSAARAVPIKPP	SVM	POSITIVE	0.0936346
1279	XP_003858761.1	SASLRRLNASLAFTW	SVM	POSITIVE	0.0934493
1280	XP_003858761.1	SASLRRLNASLAFTW	SVM	POSITIVE	0.0934493
1281	XP_003858761.1	SAVVRRLIEALRTSL	SVM	POSITIVE	0.456474
1282	XP_003858761.1	SETAAIATGAAASAL	SVM	NEGATIVE	-0.024589
1283	XP_003858761.1	SMTSFSETAAIATGA	SVM	NEGATIVE	-0.982794
1284	XP_003858761.1	SPPHGLVRIASTVTN	SVM	POSITIVE	0.210592
1285	XP_003858761.1	SVTAFRTLAMASSQL	SVM	POSITIVE	0.328369
1286	XP_003858761.1	TAFRTLAMASSQLAI	SVM	POSITIVE	0.370664
1287	XP_003858761.1	TIVVAGCRLVDLMAE	SVM	NEGATIVE	-0.694317
1288	XP_003858761.1	TSASLRRLNASLAFT	SVM	POSITIVE	0.0822706
1289	XP_003858761.1	VGAAAAAVASKVLPS	SVM	POSITIVE	0.860331
1290	XP_003858761.1	VLKREEAKLKEDVRQ	SVM	NEGATIVE	-0.137351
1291	XP_003858761.1	VRIASTVTNATTAGT	SVM	NEGATIVE	-0.49257
1292	XP_003858761.1	WRLHEYSLLQSCYMH	SVM	NEGATIVE	-0.445813
1293	XP_003858761.1	AGGGLPAAKSAKKGK	SVM	POSITIVE	0.486568
1294	XP_003858761.1	ALHQVLQLMELEYLD	SVM	NEGATIVE	-0.120627
1295	XP_003858761.1	AQRALHQVLQLMELE	SVM	POSITIVE	0.496789
1296	XP_003858761.1	CIELLRVLALNAMIQ	SVM	NEGATIVE	-0.280145
1297	XP_003858761.1	CIELLRVLALNAMIQ	SVM	NEGATIVE	-0.280145
1298	XP_003858761.1	DCLHYAAALAEAGLG	SVM	NEGATIVE	-0.426298
1299	XP_003858761.1	EYLPWRLHEYSLLQS	SVM	POSITIVE	0.17195
1300	XP_003858761.1	FPRMALELTLQLITA	SVM	POSITIVE	0.241198
1301	XP_003858761.1	GGLPAAKSAKKGKAF	SVM	POSITIVE	0.251176
1302	XP_003858761.1	IVVAGCRLVDLMAEP	SVM	NEGATIVE	-0.844131
1303	XP_003858761.1	KDESALTATLLAFAA	SVM	POSITIVE	0.0912875
1304	XP_003858761.1	LAEAGLGSDAQSFFL	SVM	POSITIVE	0.0688943
1305	XP_003858761.1	LITAIEAAGATPCYT	SVM	NEGATIVE	-0.00704674
1306	XP_003858761.1	LNASLAFTWDCLHYA	SVM	NEGATIVE	-0.833202
1307	XP_003858761.1	PPASSVYLLESAVQQ	SVM	POSITIVE	0.169076
1308	XP_003858761.1	QCATFVAAQVSSTDN	SVM	NEGATIVE	-0.065011
1309	XP_003858761.1	QLAIVVRIGVALESW	SVM	POSITIVE	0.000911189
1310	XP_003858761.1	QRALHQVLQLMELEY	SVM	POSITIVE	0.481643
1311	XP_003858761.1	RRASKSALKTQATIH	SVM	NEGATIVE	-0.190366
1312	XP_003858761.1	RTPAFSAASVLKREE	SVM	POSITIVE	0.0416158
1313	XP_003858761.1	SLRRLNASLAFTWDC	SVM	NEGATIVE	-0.355115
1314	XP_003858761.1	SPYESVLARCVEQQS	SVM	NEGATIVE	-0.767581
1315	XP_003858761.1	TAFRTLAMASSQLAI	SVM	POSITIVE	0.370664
1316	XP_003858761.1	TALIQQTVAHLLSVQ	SVM	NEGATIVE	-0.207513
1317	XP_003858761.1	VGAAAAAVASKVLPS	SVM	POSITIVE	0.860331
1318	XP_003858761.1	VKQARARLWELIKKL	SVM	NEGATIVE	-0.0793392
1319	XP_003858761.1	VLALNAMIQRHQHRL	SVM	NEGATIVE	-0.470511
1320	XP_003858761.1	VTAFRTLAMASSQLA	SVM	POSITIVE	0.214616
1321	XP_003858761.1	VVALATSFPRMALEL	SVM	POSITIVE	0.342275
1322	XP_003858761.1	YIRSMQPAPPLALSL	SVM	NEGATIVE	-0.744962
1323	XP_003858761.1	YLSSTSALATNVASA	SVM	POSITIVE	0.253985
1324	XP_003858761.1	ALDVFAPDVPLPLAL	SVM	NEGATIVE	-0.0839269
1325	XP_003858761.1	AMQLAAPAEMVSKMA	SVM	NEGATIVE	-0.921222
1326	XP_003858761.1	DGEVAQHIYAVEDTA	SVM	POSITIVE	0.222428
1327	XP_003858761.1	GNSEAADALRAAATS	SVM	POSITIVE	0.406467
1328	XP_003858761.1	GNSGARATAEDANVE	SVM	NEGATIVE	-0.044706
1329	XP_003858761.1	HGSGTRLGALTHAAV	SVM	POSITIVE	0.409794
1330	XP_003858761.1	HQVLQLMELEYLDPV	SVM	POSITIVE	0.227165
1331	XP_003858761.1	LIKKLQCATFVAAQV	SVM	POSITIVE	0.166929
1332	XP_003858761.1	LQCATFVAAQVSSTD	SVM	NEGATIVE	-0.0558696
1333	XP_003858761.1	LTLQLITAIEAAGAT	SVM	NEGATIVE	-0.229421
1334	XP_003858761.1	MEACIRCIELLRVLA	SVM	POSITIVE	0.393406
1335	XP_003858761.1	QLAIVVRIGVALESW	SVM	POSITIVE	0.000911189
1336	XP_003858761.1	QNSGNASAGSAASAA	SVM	POSITIVE	0.459683
1337	XP_003858761.1	RSQRQQAATSAKLAA	SVM	POSITIVE	0.0199031
1338	XP_003858761.1	RSVTAFRTLAMASSQ	SVM	POSITIVE	0.142478
1339	XP_003858761.1	SGNASAGSAASAAAT	SVM	POSITIVE	0.437697
1340	XP_003858761.1	TAAIATGAAASALFA	SVM	NEGATIVE	-0.0279765
1341	XP_003858761.1	TDALDVFAPDVPLPL	SVM	NEGATIVE	-0.0749538
1342	XP_003858761.1	TSPYESVLARCVEQQ	SVM	NEGATIVE	-0.864913
1343	XP_003858761.1	VEDTAAPVLFAMRQY	SVM	NEGATIVE	-0.392695
1344	XP_003858761.1	VLALNAMIQRHQHRL	SVM	NEGATIVE	-0.470511
1345	XP_003858761.1	VTAFRTLAMASSQLA	SVM	POSITIVE	0.214616
1346	XP_003858761.1	YGDAAGFATALEACA	SVM	NEGATIVE	-0.566862
1347	XP_003858761.1	ADALRAAATSGVQYD	SVM	POSITIVE	0.217265
1348	XP_003858761.1	AIEAAGATPCYTGGT	SVM	NEGATIVE	-0.0981913
1349	XP_003858761.1	AMEACIRCIELLRVL	SVM	POSITIVE	0.306929
1350	XP_003858761.1	AMQLAAPAEMVSKMA	SVM	NEGATIVE	-0.921222
1351	XP_003858761.1	AQRALHQVLQLMELE	SVM	POSITIVE	0.496789
1352	XP_003858761.1	ASLAFTWDCLHYAAA	SVM	NEGATIVE	-0.482276
1353	XP_003858761.1	CIPLAAVEYLPWRLH	SVM	NEGATIVE	-0.288584
1354	XP_003858761.1	CVLRYQALSLYIQFG	SVM	POSITIVE	0.138297
1355	XP_003858761.1	DLYGDAAGFATALEA	SVM	NEGATIVE	-0.675871
1356	XP_003858761.1	EVCAYIRSMQPAPPL	SVM	NEGATIVE	-0.396415
1357	XP_003858761.1	FRTLAMASSQLAIVV	SVM	POSITIVE	0.336546
1358	XP_003858761.1	GDAAGFATALEACAC	SVM	NEGATIVE	-0.1568
1359	XP_003858761.1	GGNPTGARGRAADAD	SVM	POSITIVE	0.393355
1360	XP_003858761.1	GSDAQSFFLQPIAHD	SVM	POSITIVE	0.477622
1361	XP_003858761.1	KSLKSTRSRAASMTS	SVM	NEGATIVE	-0.746504
1362	XP_003858761.1	LHKCVLRYQALSLYI	SVM	POSITIVE	0.399269
1363	XP_003858761.1	LNASLAFTWDCLHYA	SVM	NEGATIVE	-0.833202
1364	XP_003858761.1	LSSTSALATNVASAV	SVM	POSITIVE	0.393215
1365	XP_003858761.1	NPTGARGRAADADTV	SVM	POSITIVE	0.519554
1366	XP_003858761.1	NSGARATAEDANVEE	SVM	POSITIVE	0.00601696
1367	XP_003858761.1	RRLIEALRTSLSMSE	SVM	NEGATIVE	-0.261115
1368	XP_003858761.1	SDLYGDAAGFATALE	SVM	NEGATIVE	-0.286093
1369	XP_003858761.1	TLLAFAAVERALSGA	SVM	POSITIVE	0.268801
1370	XP_003858761.1	ELIKKLQCATFVAAQ	SVM	POSITIVE	0.143931
1371	XP_003858761.1	AFRTLAMASSQLAIV	SVM	POSITIVE	0.253058
1372	XP_003858761.1	ALTATLLAFAAVERA	SVM	POSITIVE	0.383772
1373	XP_003858761.1	APGTAAALAARGARE	SVM	POSITIVE	0.191079
1374	XP_003858761.1	AQSFFLQPIAHDITS	SVM	POSITIVE	0.189002
1375	XP_003858761.1	ASAVVRRLIEALRTS	SVM	POSITIVE	0.482421
1376	XP_003858761.1	ASMTSFSETAAIATG	SVM	NEGATIVE	-0.837749
1377	XP_003858761.1	AVEYLPWRLHEYSLL	SVM	NEGATIVE	-0.267054
1378	XP_003858761.1	CIAQVQQQCMLLAGN	SVM	NEGATIVE	-0.221664
1379	XP_003858761.1	CIRCIELLRVLALNA	SVM	POSITIVE	0.192653
1380	XP_003858761.1	DESALTATLLAFAAV	SVM	POSITIVE	0.513215
1381	XP_003858761.1	DRKSLKSTRSRAASM	SVM	NEGATIVE	-0.281767
1382	XP_003858761.1	EALFLPSSLMAPGTA	SVM	NEGATIVE	-0.356899
1383	XP_003858761.1	ESALTATLLAFAAVE	SVM	POSITIVE	0.264376
1384	XP_003858761.1	GLVRIASTVTNATTA	SVM	POSITIVE	0.0639227
1385	XP_003858761.1	HIYAVEDTAAPVLFA	SVM	NEGATIVE	-0.100323
1386	XP_003858761.1	ITALIQQTVAHLLSV	SVM	NEGATIVE	-0.0778593
1387	XP_003858761.1	LQEDPSSAPAAVAVA	SVM	NEGATIVE	-0.0828534
1388	XP_003858761.1	NVKQARARLWELIKK	SVM	NEGATIVE	-0.076851
1389	XP_003858761.1	RMALELTLQLITAIE	SVM	POSITIVE	0.222206
1390	XP_003858761.1	RTLAMASSQLAIVVR	SVM	POSITIVE	0.518321
1391	XP_003858761.1	TNATTAGTGRGNAAE	SVM	NEGATIVE	-0.376393
1392	XP_003858761.1	VALEQRVLRTPAFSA	SVM	POSITIVE	0.782595
1393	XP_003858761.1	VLQLMELEYLDPVPP	SVM	POSITIVE	0.121423
1394	XP_003858761.1	VLQLMELEYLDPVPP	SVM	POSITIVE	0.121423
1395	XP_003858761.1	WRGAFVQDGLPSAMQ	SVM	POSITIVE	0.184746
1396	XP_003858761.1	AEDTLRFDDGVDVVA	SVM	NEGATIVE	-0.480199
1397	XP_003858761.1	AEEAAQLSQEQVAAA	SVM	POSITIVE	0.27766
1398	XP_003858761.1	AFAAVERALSGADAP	SVM	NEGATIVE	-0.112992
1399	XP_003858761.1	AIVVRIGVALESWWR	SVM	NEGATIVE	-0.0603174
1400	XP_003858761.1	ALRTSLSMSELHHVD	SVM	NEGATIVE	-0.284491
1401	XP_003858761.1	ALSLNNDVGAAAAAV	SVM	POSITIVE	0.2675
1402	XP_003858761.1	ARGRAADADTVEDAA	SVM	POSITIVE	0.387828
1403	XP_003858761.1	ASLAFTWDCLHYAAA	SVM	NEGATIVE	-0.482276
1404	XP_003858761.1	AVVRRLIEALRTSLS	SVM	POSITIVE	0.421082
1405	XP_003858761.1	EYARLYSLAQVGQRL	SVM	POSITIVE	0.141815
1406	XP_003858761.1	FATALEACACVEQLV	SVM	NEGATIVE	-0.104113
1407	XP_003858761.1	FRTLAMASSQLAIVV	SVM	POSITIVE	0.336546
1408	XP_003858761.1	GLPSAMQLAAPAEMV	SVM	NEGATIVE	-0.418119
1409	XP_003858761.1	IATGAAASALFAGVH	SVM	NEGATIVE	-0.516125
1410	XP_003858761.1	LAIVVRIGVALESWW	SVM	NEGATIVE	-0.0738844
1411	XP_003858761.1	LEVLLHGAAMAATEL	SVM	POSITIVE	0.285398
1412	XP_003858761.1	LLAGNSEAADALRAA	SVM	NEGATIVE	-0.151626
1413	XP_003858761.1	LLRVLALNAMIQRHQ	SVM	NEGATIVE	-0.39503
1414	XP_003858761.1	NASLAFTWDCLHYAA	SVM	NEGATIVE	-0.817617
1415	XP_003858761.1	PWRLHEYSLLQSCYM	SVM	POSITIVE	0.0226288
1416	XP_003858761.1	RLGALTHAAVLRDAE	SVM	POSITIVE	0.112545
1417	XP_003858761.1	RVLALNAMIQRHQHR	SVM	NEGATIVE	-0.102809
1418	XP_003858761.1	SFPRMALELTLQLIT	SVM	POSITIVE	0.226065
1419	XP_003858761.1	SGARATAEDANVEEG	SVM	POSITIVE	0.146393
1420	XP_003858761.1	SLAFTWDCLHYAAAL	SVM	NEGATIVE	-0.59046
1421	XP_003858761.1	SLTWEALFLPSSLMA	SVM	POSITIVE	0.0762685
1422	XP_003858761.1	SVQCSSPPAASAPSL	SVM	NEGATIVE	-0.110956
1423	XP_003858761.1	SVTAFRTLAMASSQL	SVM	POSITIVE	0.328369
1424	XP_003858761.1	TSASLRRLNASLAFT	SVM	POSITIVE	0.0822706
1425	XP_003858761.1	VRIASTVTNATTAGT	SVM	NEGATIVE	-0.49257
1426	XP_003858761.1	VVRIGVALESWWRSQ	SVM	POSITIVE	0.252195
1427	XP_003858761.1	AGQLLVAIWRGAFVQ	SVM	NEGATIVE	-0.0259136
1428	XP_003858761.1	AKKGKAFNSSGGAAA	SVM	POSITIVE	0.115609
1429	XP_003858761.1	AKKGKAFNSSGGAAA	SVM	POSITIVE	0.115609
1430	XP_003858761.1	ASITALIQQTVAHLL	SVM	NEGATIVE	-0.179915
1431	XP_003858761.1	AVEDTAAPVLFAMRQ	SVM	NEGATIVE	-0.435469
1432	XP_003858761.1	DDEDTPVDGASEAAL	SVM	NEGATIVE	-0.62813
1433	XP_003858761.1	DGVQRSVTAFRTLAM	SVM	NEGATIVE	-0.0107091
1434	XP_003858761.1	DKTCIPLAAVEYLPW	SVM	POSITIVE	0.0619223
1435	XP_003858761.1	DRKSLKSTRSRAASM	SVM	NEGATIVE	-0.281767
1436	XP_003858761.1	DTLRFDDGVDVVAAG	SVM	NEGATIVE	-0.170765
1437	XP_003858761.1	EAGLGSDAQSFFLQP	SVM	POSITIVE	0.0921009
1438	XP_003858761.1	ELAEYARLYSLAQVG	SVM	NEGATIVE	-0.363321
1439	XP_003858761.1	FRTLAMASSQLAIVV	SVM	POSITIVE	0.336546
1440	XP_003858761.1	GKGPVLQSASASSSA	SVM	POSITIVE	1.0374
1441	XP_003858761.1	GNSGARATAEDANVE	SVM	NEGATIVE	-0.044706
1442	XP_003858761.1	GVQRSVTAFRTLAMA	SVM	POSITIVE	0.240542
1443	XP_003858761.1	HTMYRHCVETLEVLL	SVM	POSITIVE	0.596679
1444	XP_003858761.1	KKGKAFNSSGGAAAP	SVM	NEGATIVE	-0.129001
1445	XP_003858761.1	LIEALRTSLSMSELH	SVM	NEGATIVE	-0.553172
1446	XP_003858761.1	QLITAIEAAGATPCY	SVM	NEGATIVE	-0.0216755
1447	XP_003858761.1	QRRYIGGDGRHVREV	SVM	NEGATIVE	-0.567742
1448	XP_003858761.1	QRSVTAFRTLAMASS	SVM	POSITIVE	0.322975
1449	XP_003858761.1	QRSVTAFRTLAMASS	SVM	POSITIVE	0.322975
1450	XP_003858761.1	RATAEDANVEEGVRV	SVM	POSITIVE	0.493773
1451	XP_003858761.1	RGRAADADTVEDAAA	SVM	POSITIVE	0.473564
1452	XP_003858761.1	RSVTAFRTLAMASSQ	SVM	POSITIVE	0.142478
1453	XP_003858761.1	SVTAFRTLAMASSQL	SVM	POSITIVE	0.328369
1454	XP_003858761.1	TATLLAFAAVERALS	SVM	POSITIVE	0.508589
1455	XP_003858761.1	TVATASSTMASITAL	SVM	POSITIVE	0.366742
1456	XP_003858761.1	VQRSVTAFRTLAMAS	SVM	POSITIVE	0.222411
1457	XP_003858761.1	AFAAVERALSGADAP	SVM	NEGATIVE	-0.112992
1458	XP_003858761.1	AFRTLAMASSQLAIV	SVM	POSITIVE	0.253058
1459	XP_003858761.1	AGNSGARATAEDANV	SVM	NEGATIVE	-0.184051
1460	XP_003858761.1	ALIQQTVAHLLSVQC	SVM	NEGATIVE	-0.0342864
1461	XP_003858761.1	ALNAMIQRHQHRLAK	SVM	NEGATIVE	-0.340658
1462	XP_003858761.1	ARATAEDANVEEGVR	SVM	POSITIVE	0.410306
1463	XP_003858761.1	ASMTSFSETAAIATG	SVM	NEGATIVE	-0.837749
1464	XP_003858761.1	ASSTAKGAISKKKLN	SVM	POSITIVE	0.152143
1465	XP_003858761.1	ASSVYLLESAVQQCA	SVM	POSITIVE	0.222408
1466	XP_003858761.1	CLHYAAALAEAGLGS	SVM	NEGATIVE	-0.29913
1467	XP_003858761.1	DEDTPVDGASEAALG	SVM	NEGATIVE	-0.409136
1468	XP_003858761.1	DPSSAPAAVAVAQRA	SVM	POSITIVE	0.704599
1469	XP_003858761.1	EDPSSAPAAVAVAQR	SVM	POSITIVE	0.485976
1470	XP_003858761.1	FFLQPIAHDITSPYE	SVM	NEGATIVE	-0.456908
1471	XP_003858761.1	FPRMALELTLQLITA	SVM	POSITIVE	0.241198
1472	XP_003858761.1	GNPTGARGRAADADT	SVM	POSITIVE	0.504802
1473	XP_003858761.1	GRAADADTVEDAAAT	SVM	POSITIVE	0.727373
1474	XP_003858761.1	HGLVRIASTVTNATT	SVM	POSITIVE	0.334325
1475	XP_003858761.1	KGPVLQSASASSSAG	SVM	POSITIVE	0.835412
1476	XP_003858761.1	KKKLNNSATAPRPLP	SVM	POSITIVE	0.299583
1477	XP_003858761.1	LAIVVRIGVALESWW	SVM	NEGATIVE	-0.0738844
1478	XP_003858761.1	LAYLSSTSALATNVA	SVM	POSITIVE	0.0713722
1479	XP_003858761.1	LHQVLQLMELEYLDP	SVM	NEGATIVE	-0.3152
1480	XP_003858761.1	LIEALRTSLSMSELH	SVM	NEGATIVE	-0.553172
1481	XP_003858761.1	LNAMIQRHQHRLAKD	SVM	NEGATIVE	-0.343599
1482	XP_003858761.1	LQEDPSSAPAAVAVA	SVM	NEGATIVE	-0.0828534
1483	XP_003858761.1	PAFSAASVLKREEAK	SVM	POSITIVE	0.0610544
1484	XP_003858761.1	PASSVYLLESAVQQC	SVM	POSITIVE	0.324599
1485	XP_003858761.1	PHGLVRIASTVTNAT	SVM	POSITIVE	0.29
1486	XP_003858761.1	QDGLPSAMQLAAPAE	SVM	NEGATIVE	-0.493171
1487	XP_003858761.1	QEDPSSAPAAVAVAQ	SVM	POSITIVE	0.154506
1488	XP_003858761.1	QPIAHDITSPYESVL	SVM	NEGATIVE	-0.709186
1489	XP_003858761.1	RLHKCVLRYQALSLY	SVM	POSITIVE	0.306353
1490	XP_003858761.1	SENAGNSGARATAED	SVM	NEGATIVE	-0.0241149
1491	XP_003858761.1	SSVYLLESAVQQCAG	SVM	NEGATIVE	-0.100739
1492	XP_003858761.1	SVYLLESAVQQCAGQ	SVM	POSITIVE	0.00130341
1493	XP_003858761.1	VASAVVRRLIEALRT	SVM	POSITIVE	0.625063
1494	XP_003858761.1	VETLEVLLHGAAMAA	SVM	NEGATIVE	-0.113622
1495	XP_003858761.1	VQDGLPSAMQLAAPA	SVM	NEGATIVE	-0.407028
1496	XP_003858761.1	YAVEDTAAPVLFAMR	SVM	NEGATIVE	-0.0879374
1497	XP_003858761.1	YLPWRLHEYSLLQSC	SVM	NEGATIVE	-0.0712276
1498	XP_003858761.1	PLALRLHKCVLRYQA	SVM	POSITIVE	0.464879
1499	XP_003858761.1	AADALRAAATSGVQY	SVM	POSITIVE	0.370862
1500	XP_003858761.1	AADSAARAVPIKPPK	SVM	NEGATIVE	-0.0767299
1501	XP_003858761.1	AGNSEAADALRAAAT	SVM	POSITIVE	0.29853
1502	XP_003858761.1	ASAGSAASAAATTAM	SVM	POSITIVE	0.0684832
1503	XP_003858761.1	ELTLQLITAIEAAGA	SVM	POSITIVE	0.0344286
1504	XP_003858761.1	FPRMALELTLQLITA	SVM	POSITIVE	0.241198
1505	XP_003858761.1	GAAMAATELAPVGAE	SVM	POSITIVE	0.535552
1506	XP_003858761.1	GQRLSQLQRRYIGGD	SVM	POSITIVE	0.04112
1507	XP_003858761.1	KDESALTATLLAFAA	SVM	POSITIVE	0.0912875
1508	XP_003858761.1	KQARARLWELIKKLQ	SVM	POSITIVE	0.0150938
1509	XP_003858761.1	LAAATTASSTAKGAI	SVM	POSITIVE	0.555741
1510	XP_003858761.1	LQLMELEYLDPVPPP	SVM	NEGATIVE	-0.0369215
1511	XP_003858761.1	LRVLALNAMIQRHQH	SVM	NEGATIVE	-0.468303
1512	XP_003858761.1	LRVLALNAMIQRHQH	SVM	NEGATIVE	-0.468303
1513	XP_003858761.1	LTATLLAFAAVERAL	SVM	POSITIVE	0.427493
1514	XP_003858761.1	NSTDSMNGTRLLVVL	SVM	NEGATIVE	-0.242108
1515	XP_003858761.1	NTSASLRRLNASLAF	SVM	NEGATIVE	-0.116848
1516	XP_003858761.1	NVASAVVRRLIEALR	SVM	POSITIVE	0.592302
1517	XP_003858761.1	PLAAVEYLPWRLHEY	SVM	POSITIVE	0.278986
1518	XP_003858761.1	QEDPSSAPAAVAVAQ	SVM	POSITIVE	0.154506
1519	XP_003858761.1	QLAIVVRIGVALESW	SVM	POSITIVE	0.000911189
1520	XP_003858761.1	RKSLKSTRSRAASMT	SVM	NEGATIVE	-0.318166
1521	XP_003858761.1	RVTDALDVFAPDVPL	SVM	NEGATIVE	-0.187998
1522	XP_003858761.1	SEAADALRAAATSGV	SVM	POSITIVE	0.316832
1523	XP_003858761.1	SGTRLGALTHAAVLR	SVM	POSITIVE	0.358581
1524	XP_003858761.1	SLVSLPPRATQQHGQ	SVM	NEGATIVE	-0.194647
1525	XP_003858761.1	SQLAIVVRIGVALES	SVM	NEGATIVE	-0.0560534
1526	XP_003858761.1	TLEVLLHGAAMAATE	SVM	POSITIVE	0.151931
1527	XP_003858761.1	TWDCLHYAAALAEAG	SVM	NEGATIVE	-0.578374
1528	XP_003858761.1	VETLEVLLHGAAMAA	SVM	NEGATIVE	-0.113622
1529	XP_003858761.1	VGQRLSQLQRRYIGG	SVM	POSITIVE	0.00193881
1530	XP_003858761.1	VTNATTAGTGRGNAA	SVM	NEGATIVE	-0.582994
1531	XP_003858761.1	YLSSTSALATNVASA	SVM	POSITIVE	0.253985
1532	XP_003858761.1	TLQLITAIEAAGATP	SVM	NEGATIVE	-0.497743
1533	XP_003858761.1	AIVVRIGVALESWWR	SVM	NEGATIVE	-0.0603174
1534	XP_003858761.1	AKDESALTATLLAFA	SVM	POSITIVE	0.27041
1535	XP_003858761.1	ALSLYIQFGEIMKSD	SVM	NEGATIVE	-0.33538
1536	XP_003858761.1	AMEACIRCIELLRVL	SVM	POSITIVE	0.306929
1537	XP_003858761.1	AYLSSTSALATNVAS	SVM	NEGATIVE	-0.0593516
1538	XP_003858761.1	DITSPYESVLARCVE	SVM	NEGATIVE	-0.888228
1539	XP_003858761.1	GLGSDAQSFFLQPIA	SVM	POSITIVE	0.722993
1540	XP_003858761.1	GTRLLVVLWACIAQV	SVM	POSITIVE	0.162373
1541	XP_003858761.1	LAAVEYLPWRLHEYS	SVM	NEGATIVE	-0.0112018
1542	XP_003858761.1	LLAYLSSTSALATNV	SVM	POSITIVE	0.163248
1543	XP_003858761.1	NMCQRLLAYLSSTSA	SVM	POSITIVE	0.128584
1544	XP_003858761.1	QVLQLMELEYLDPVP	SVM	POSITIVE	0.199978
1545	XP_003858761.1	RVLRTPAFSAASVLK	SVM	POSITIVE	0.52662
1546	XP_003858761.1	RYQALSLYIQFGEIM	SVM	NEGATIVE	-0.292054
1547	XP_003858761.1	SALATNVASAVVRRL	SVM	POSITIVE	0.216146
1548	XP_003858761.1	SLMPRCFLYNAVDAR	SVM	NEGATIVE	-0.179504
1549	XP_003858761.1	SMTSFSETAAIATGA	SVM	NEGATIVE	-0.982794
1550	XP_003858761.1	SSTSALATNVASAVV	SVM	POSITIVE	0.293309
1551	XP_003858761.1	TAFRTLAMASSQLAI	SVM	POSITIVE	0.370664
1552	XP_003858761.1	TWDCLHYAAALAEAG	SVM	NEGATIVE	-0.578374
1553	XP_003858761.1	ATALEACACVEQLVA	SVM	NEGATIVE	-0.241568
1554	XP_003858761.1	ATALEACACVEQLVA	SVM	NEGATIVE	-0.241568
1555	XP_003858761.1	ATFVAAQVSSTDNDA	SVM	NEGATIVE	-0.324744
1556	XP_003858761.1	AVVRRLIEALRTSLS	SVM	POSITIVE	0.421082
1557	XP_003858761.1	CIELLRVLALNAMIQ	SVM	NEGATIVE	-0.280145
1558	XP_003858761.1	DAAGFATALEACACV	SVM	NEGATIVE	-0.30328
1559	XP_003858761.1	DGLPSAMQLAAPAEM	SVM	NEGATIVE	-0.673382
1560	XP_003858761.1	DGVQRSVTAFRTLAM	SVM	NEGATIVE	-0.0107091
1561	XP_003858761.1	EVCAYIRSMQPAPPL	SVM	NEGATIVE	-0.396415
1562	XP_003858761.1	FATALEACACVEQLV	SVM	NEGATIVE	-0.104113
1563	XP_003858761.1	GFATALEACACVEQL	SVM	NEGATIVE	-0.263182
1564	XP_003858761.1	GQLLVAIWRGAFVQD	SVM	POSITIVE	0.324064
1565	XP_003858761.1	HLQEDPSSAPAAVAV	SVM	POSITIVE	0.0376058
1566	XP_003858761.1	IKKLQCATFVAAQVS	SVM	NEGATIVE	-0.0202796
1567	XP_003858761.1	IWRGAFVQDGLPSAM	SVM	POSITIVE	0.421282
1568	XP_003858761.1	LHEYSLLQSCYMHLQ	SVM	NEGATIVE	-0.373727
1569	XP_003858761.1	LVSLPPRATQQHGQC	SVM	NEGATIVE	-0.149548
1570	XP_003858761.1	RRYIGGDGRHVREVG	SVM	NEGATIVE	-0.835642
1571	XP_003858761.1	SALATNVASAVVRRL	SVM	POSITIVE	0.216146
1572	XP_003858761.1	SSTSALATNVASAVV	SVM	POSITIVE	0.293309
1573	XP_003858761.1	SVTAFRTLAMASSQL	SVM	POSITIVE	0.328369
1574	XP_003858761.1	SVTAFRTLAMASSQL	SVM	POSITIVE	0.328369
1575	XP_003858761.1	TALIQQTVAHLLSVQ	SVM	NEGATIVE	-0.207513
1576	XP_003858761.1	TSALATNVASAVVRR	SVM	POSITIVE	0.317105
1577	XP_003858761.1	TSASLRRLNASLAFT	SVM	POSITIVE	0.0822706
1578	XP_003858761.1	TSFPRMALELTLQLI	SVM	NEGATIVE	-0.0329012
1579	XP_003858761.1	VLRTPAFSAASVLKR	SVM	POSITIVE	0.412323
1580	XP_003858761.1	VRRLIEALRTSLSMS	SVM	NEGATIVE	-0.092978
1581	XP_003858761.1	VVRRLIEALRTSLSM	SVM	POSITIVE	0.0851512
1582	XP_003858761.1	LALRLHKCVLRYQAL	SVM	POSITIVE	0.40627
1583	XP_003858761.1	ALATNVASAVVRRLI	SVM	POSITIVE	0.402162
1584	XP_003858761.1	ALIQQTVAHLLSVQC	SVM	NEGATIVE	-0.0342864
1585	XP_003858761.1	AQHIYAVEDTAAPVL	SVM	POSITIVE	0.160909
1586	XP_003858761.1	ARARLWELIKKLQCA	SVM	POSITIVE	0.44352
1587	XP_003858761.1	ASAGSAASAAATTAM	SVM	POSITIVE	0.0684832
1588	XP_003858761.1	AVEDTAAPVLFAMRQ	SVM	NEGATIVE	-0.435469
1589	XP_003858761.1	DALDVFAPDVPLPLA	SVM	NEGATIVE	-0.0746587
1590	XP_003858761.1	DGVQRSVTAFRTLAM	SVM	NEGATIVE	-0.0107091
1591	XP_003858761.1	ENAGNSGARATAEDA	SVM	NEGATIVE	-0.25092
1592	XP_003858761.1	ETLEVLLHGAAMAAT	SVM	NEGATIVE	-0.0268676
1593	XP_003858761.1	HGLVRIASTVTNATT	SVM	POSITIVE	0.334325
1594	XP_003858761.1	ITALIQQTVAHLLSV	SVM	NEGATIVE	-0.0778593
1595	XP_003858761.1	KCVLRYQALSLYIQF	SVM	POSITIVE	0.164073
1596	XP_003858761.1	KDESALTATLLAFAA	SVM	POSITIVE	0.0912875
1597	XP_003858761.1	LALRLHKCVLRYQAL	SVM	POSITIVE	0.40627
1598	XP_003858761.1	LKSTRSRAASMTSFS	SVM	NEGATIVE	-0.696111
1599	XP_003858761.1	LSVQCSSPPAASAPS	SVM	NEGATIVE	-0.266073
1600	XP_003858761.1	LYNAVDARCLSRSLT	SVM	NEGATIVE	-0.412796
1601	XP_003858761.1	QARARLWELIKKLQC	SVM	POSITIVE	0.168598
1602	XP_003858761.1	QCATFVAAQVSSTDN	SVM	NEGATIVE	-0.065011
1603	XP_003858761.1	RARLWELIKKLQCAT	SVM	POSITIVE	0.455186
1604	XP_003858761.1	RCIELLRVLALNAMI	SVM	POSITIVE	0.141749
1605	XP_003858761.1	RTLAMASSQLAIVVR	SVM	POSITIVE	0.518321
1606	XP_003858761.1	SAMQLAAPAEMVSKM	SVM	NEGATIVE	-1.06744
1607	XP_003858761.1	WELIKKLQCATFVAA	SVM	POSITIVE	0.277178
1608	XP_003858761.1	ADALRAAATSGVQYD	SVM	POSITIVE	0.217265
1609	XP_003858761.1	ADRKSLKSTRSRAAS	SVM	POSITIVE	0.0417491
1610	XP_003858761.1	AEYARLYSLAQVGQR	SVM	POSITIVE	0.136123
1611	XP_003858761.1	AGCRLVDLMAEPPME	SVM	NEGATIVE	-0.5188
1612	XP_003858761.1	ALRLHKCVLRYQALS	SVM	POSITIVE	0.354167
1613	XP_003858761.1	ASAVVRRLIEALRTS	SVM	POSITIVE	0.482421
1614	XP_003858761.1	ETAAIATGAAASALF	SVM	NEGATIVE	-0.0607689
1615	XP_003858761.1	GAAAAAVASKVLPSA	SVM	POSITIVE	0.209973
1616	XP_003858761.1	GADRKSLKSTRSRAA	SVM	POSITIVE	0.293001
1617	XP_003858761.1	HKCVLRYQALSLYIQ	SVM	POSITIVE	0.305728
1618	XP_003858761.1	KSLKSTRSRAASMTS	SVM	NEGATIVE	-0.746504
1619	XP_003858761.1	LAKDESALTATLLAF	SVM	POSITIVE	0.220181
1620	XP_003858761.1	LHYAAALAEAGLGSD	SVM	POSITIVE	0.0268959
1621	XP_003858761.1	LRAAATSGVQYDDED	SVM	POSITIVE	0.154913
1622	XP_003858761.1	LSLYIQFGEIMKSDL	SVM	NEGATIVE	-0.687167
1623	XP_003858761.1	MALELTLQLITAIEA	SVM	POSITIVE	0.00289073
1624	XP_003858761.1	QHIYAVEDTAAPVLF	SVM	NEGATIVE	-0.0753706
1625	XP_003858761.1	QHIYAVEDTAAPVLF	SVM	NEGATIVE	-0.0753706
1626	XP_003858761.1	RSVTAFRTLAMASSQ	SVM	POSITIVE	0.142478
1627	XP_003858761.1	SATAARHGGNPTGAR	SVM	POSITIVE	0.854078
1628	XP_003858761.1	SFPRMALELTLQLIT	SVM	POSITIVE	0.226065
1629	XP_003858761.1	SLAFTWDCLHYAAAL	SVM	NEGATIVE	-0.59046
1630	XP_003858761.1	STSALATNVASAVVR	SVM	POSITIVE	0.436145
1631	XP_003858761.1	TAAIATGAAASALFA	SVM	NEGATIVE	-0.0279765
1632	XP_003858761.1	TLAMASSQLAIVVRI	SVM	POSITIVE	0.490837
1633	XP_003858761.1	VLRYQALSLYIQFGE	SVM	POSITIVE	0.143173
1634	XP_003858761.1	ATAARHGGNPTGARG	SVM	POSITIVE	0.728454
1635	XP_003858761.1	FDDGVDVVAAGAAGA	SVM	NEGATIVE	-0.0471423
1636	XP_003858761.1	GSGTRLGALTHAAVL	SVM	POSITIVE	0.0530728
1637	XP_003858761.1	GVRVTDALDVFAPDV	SVM	NEGATIVE	-0.0989601
1638	XP_003858761.1	HEYSLLQSCYMHLQE	SVM	NEGATIVE	-0.0283084
1639	XP_003858761.1	HYAAALAEAGLGSDA	SVM	NEGATIVE	-0.346728
1640	XP_003858761.1	KLQCATFVAAQVSST	SVM	NEGATIVE	-0.213635
1641	XP_003858761.1	LAFTWDCLHYAAALA	SVM	NEGATIVE	-0.476279
1642	XP_003858761.1	LHKCVLRYQALSLYI	SVM	POSITIVE	0.399269
1643	XP_003858761.1	PLPLALRLHKCVLRY	SVM	POSITIVE	0.556787
1644	XP_003858761.1	PTGARGRAADADTVE	SVM	POSITIVE	0.7276
1645	XP_003858761.1	QHIYAVEDTAAPVLF	SVM	NEGATIVE	-0.0753706
1646	XP_003858761.1	QLLVAIWRGAFVQDG	SVM	POSITIVE	0.0835823
1647	XP_003858761.1	QRSVTAFRTLAMASS	SVM	POSITIVE	0.322975
1648	XP_003858761.1	RLAKDESALTATLLA	SVM	POSITIVE	0.311526
1649	XP_003858761.1	SETAAIATGAAASAL	SVM	NEGATIVE	-0.024589
1650	XP_003858761.1	SPYESVLARCVEQQS	SVM	NEGATIVE	-0.767581
1651	XP_003858761.1	SQLAIVVRIGVALES	SVM	NEGATIVE	-0.0560534
1652	XP_003858761.1	TFVAAQVSSTDNDAA	SVM	NEGATIVE	-0.14168
1653	XP_003858761.1	TLAMASSQLAIVVRI	SVM	POSITIVE	0.490837
1654	XP_003858761.1	VRRLIEALRTSLSMS	SVM	NEGATIVE	-0.092978
1655	XP_003858761.1	VVRRLIEALRTSLSM	SVM	POSITIVE	0.0851512
1656	XP_003858761.1	RLLAYLSSTSALATN	SVM	POSITIVE	0.150588
1657	XP_003858761.1	AAAAAVASKVLPSAA	SVM	POSITIVE	0.599532
1658	XP_003858761.1	AAAVASKVLPSAADS	SVM	POSITIVE	0.432293
1659	XP_003858761.1	ASITALIQQTVAHLL	SVM	NEGATIVE	-0.179915
1660	XP_003858761.1	CAGQLLVAIWRGAFV	SVM	POSITIVE	0.439315
1661	XP_003858761.1	ESALTATLLAFAAVE	SVM	POSITIVE	0.264376
1662	XP_003858761.1	ITALIQQTVAHLLSV	SVM	NEGATIVE	-0.0778593
1663	XP_003858761.1	KDESALTATLLAFAA	SVM	POSITIVE	0.0912875
1664	XP_003858761.1	KLAAATTASSTAKGA	SVM	POSITIVE	0.198939
1665	XP_003858761.1	LALNAMIQRHQHRLA	SVM	NEGATIVE	-0.572788
1666	XP_003858761.1	LSSTSALATNVASAV	SVM	POSITIVE	0.393215
1667	XP_003858761.1	NSGARATAEDANVEE	SVM	POSITIVE	0.00601696
1668	XP_003858761.1	PHTMYRHCVETLEVL	SVM	POSITIVE	0.486536
1669	XP_003858761.1	PPHGLVRIASTVTNA	SVM	POSITIVE	0.121645
1670	XP_003858761.1	QALSLYIQFGEIMKS	SVM	NEGATIVE	-0.598301
1671	XP_003858761.1	QCATFVAAQVSSTDN	SVM	NEGATIVE	-0.065011
1672	XP_003858761.1	QLSQEQVAAATAAAG	SVM	POSITIVE	0.388828
1673	XP_003858761.1	RAADADTVEDAAATR	SVM	POSITIVE	0.69794
1674	XP_003858761.1	RLYSLAQVGQRLSQL	SVM	NEGATIVE	-0.0898366
1675	XP_003858761.1	RTPAFSAASVLKREE	SVM	POSITIVE	0.0416158
1676	XP_003858761.1	SMTSFSETAAIATGA	SVM	NEGATIVE	-0.982794
1677	XP_003858761.1	SSQLAIVVRIGVALE	SVM	POSITIVE	0.0894765
1678	XP_003858761.1	TATLLAFAAVERALS	SVM	POSITIVE	0.508589
1679	XP_003858761.1	VTAFRTLAMASSQLA	SVM	POSITIVE	0.214616
1680	XP_003858761.1	YAVEDTAAPVLFAMR	SVM	NEGATIVE	-0.0879374
1681	XP_003858761.1	AAEHNTSASLRRLNA	SVM	NEGATIVE	-0.337499
1682	XP_003858761.1	AEDTLRFDDGVDVVA	SVM	NEGATIVE	-0.480199
1683	XP_003858761.1	AEHNTSASLRRLNAS	SVM	NEGATIVE	-0.00270713
1684	XP_003858761.1	AGLGSDAQSFFLQPI	SVM	POSITIVE	0.525409
1685	XP_003858761.1	AIATGAAASALFAGV	SVM	NEGATIVE	-0.0836498
1686	XP_003858761.1	ALSLYIQFGEIMKSD	SVM	NEGATIVE	-0.33538
1687	XP_003858761.1	AVAQRALHQVLQLME	SVM	POSITIVE	0.227255
1688	XP_003858761.1	CATFVAAQVSSTDND	SVM	NEGATIVE	-0.137586
1689	XP_003858761.1	DALRAAATSGVQYDD	SVM	POSITIVE	0.0686026
1690	XP_003858761.1	DKTCIPLAAVEYLPW	SVM	POSITIVE	0.0619223
1691	XP_003858761.1	EHNTSASLRRLNASL	SVM	NEGATIVE	-0.0530309
1692	XP_003858761.1	GKGPVLQSASASSSA	SVM	POSITIVE	1.0374
1693	XP_003858761.1	GLREFTESAGLFSVD	SVM	POSITIVE	0.33593
1694	XP_003858761.1	HCVETLEVLLHGAAM	SVM	NEGATIVE	-0.309367
1695	XP_003858761.1	HNTSASLRRLNASLA	SVM	POSITIVE	0.098171
1696	XP_003858761.1	IWRGAFVQDGLPSAM	SVM	POSITIVE	0.421282
1697	XP_003858761.1	LAMASSQLAIVVRIG	SVM	POSITIVE	0.22999
1698	XP_003858761.1	LATNVASAVVRRLIE	SVM	POSITIVE	0.105329
1699	XP_003858761.1	LLAYLSSTSALATNV	SVM	POSITIVE	0.163248
1700	XP_003858761.1	NGTRLLVVLWACIAQ	SVM	NEGATIVE	-0.157159
1701	XP_003858761.1	PAPPLALSLNNDVGA	SVM	NEGATIVE	-0.804427
1702	XP_003858761.1	PRMALELTLQLITAI	SVM	POSITIVE	0.244019
1703	XP_003858761.1	RLNASLAFTWDCLHY	SVM	NEGATIVE	-0.853299
1704	XP_003858761.1	SALTATLLAFAAVER	SVM	POSITIVE	0.407069
1705	XP_003858761.1	SITALIQQTVAHLLS	SVM	NEGATIVE	-0.080028
1706	XP_003858761.1	SLTWEALFLPSSLMA	SVM	POSITIVE	0.0762685
1707	XP_003858761.1	SPPHGLVRIASTVTN	SVM	POSITIVE	0.210592
1708	XP_003858761.1	TAAALAARGAREDVE	SVM	POSITIVE	0.38703
1709	XP_003858761.1	TATLLAFAAVERALS	SVM	POSITIVE	0.508589
1710	XP_003858761.1	TNVASAVVRRLIEAL	SVM	POSITIVE	0.268995
1711	XP_003858761.1	TWEALFLPSSLMAPG	SVM	POSITIVE	0.00065656
1712	XP_003858761.1	VATASSTMASITALI	SVM	POSITIVE	0.431973
1713	XP_003858761.1	VEDTAAPVLFAMRQY	SVM	NEGATIVE	-0.392695
1714	XP_003858761.1	VGLREFTESAGLFSV	SVM	POSITIVE	0.218352
1715	XP_003858761.1	VYLLESAVQQCAGQL	SVM	NEGATIVE	-0.159404
1716	XP_003858761.1	WEALFLPSSLMAPGT	SVM	POSITIVE	0.0867189
1717	XP_003858761.1	YDDEDTPVDGASEAA	SVM	NEGATIVE	-0.396402
1718	XP_003858761.1	YQALSLYIQFGEIMK	SVM	NEGATIVE	-0.208017
1719	XP_003858761.1	ASLAFTWDCLHYAAA	SVM	NEGATIVE	-0.482276
1720	XP_003858761.1	ATIHPEASATAARHG	SVM	POSITIVE	0.307641
1721	XP_003858761.1	ATLLAFAAVERALSG	SVM	POSITIVE	0.340959
1722	XP_003858761.1	EDTLRFDDGVDVVAA	SVM	NEGATIVE	-0.35563
1723	XP_003858761.1	GARATAEDANVEEGV	SVM	POSITIVE	0.443306
1724	XP_003858761.1	GLVRIASTVTNATTA	SVM	POSITIVE	0.0639227
1725	XP_003858761.1	GNSTDSMNGTRLLVV	SVM	NEGATIVE	-0.188251
1726	XP_003858761.1	HGLVRIASTVTNATT	SVM	POSITIVE	0.334325
1727	XP_003858761.1	IHPEASATAARHGGN	SVM	POSITIVE	0.325062
1728	XP_003858761.1	KLQCATFVAAQVSST	SVM	NEGATIVE	-0.213635
1729	XP_003858761.1	LATNVASAVVRRLIE	SVM	POSITIVE	0.105329
1730	XP_003858761.1	LGKGPVLQSASASSS	SVM	POSITIVE	0.563302
1731	XP_003858761.1	LYGDAAGFATALEAC	SVM	NEGATIVE	-0.371172
1732	XP_003858761.1	MHLQEDPSSAPAAVA	SVM	NEGATIVE	-0.543039
1733	XP_003858761.1	PHGLVRIASTVTNAT	SVM	POSITIVE	0.29
1734	XP_003858761.1	PPHGLVRIASTVTNA	SVM	POSITIVE	0.121645
1735	XP_003858761.1	PWRLHEYSLLQSCYM	SVM	POSITIVE	0.0226288
1736	XP_003858761.1	QATIHPEASATAARH	SVM	POSITIVE	0.0431745
1737	XP_003858761.1	QATIHPEASATAARH	SVM	POSITIVE	0.0431745
1738	XP_003858761.1	QRSVTAFRTLAMASS	SVM	POSITIVE	0.322975
1739	XP_003858761.1	QVAAATAAAGTSSFS	SVM	POSITIVE	0.393694
1740	XP_003858761.1	RLHEYSLLQSCYMHL	SVM	NEGATIVE	-0.607924
1741	XP_003858761.1	RLIEALRTSLSMSEL	SVM	NEGATIVE	-0.350257
1742	XP_003858761.1	RLLVVLWACIAQVQQ	SVM	NEGATIVE	-0.13314
1743	XP_003858761.1	SITALIQQTVAHLLS	SVM	NEGATIVE	-0.080028
1744	XP_003858761.1	SLLQSCYMHLQEDPS	SVM	NEGATIVE	-0.236499
1745	XP_003858761.1	SLRRLNASLAFTWDC	SVM	NEGATIVE	-0.355115
1746	XP_003858761.1	SPPHGLVRIASTVTN	SVM	POSITIVE	0.210592
1747	XP_003858761.1	SSPPHGLVRIASTVT	SVM	POSITIVE	0.113555
1748	XP_003858761.1	TIHPEASATAARHGG	SVM	POSITIVE	0.238183
1749	XP_003858761.1	TRLLVVLWACIAQVQ	SVM	NEGATIVE	-0.069629
1750	XP_003858761.1	TSFPRMALELTLQLI	SVM	NEGATIVE	-0.0329012
1751	XP_003858761.1	VEYLPWRLHEYSLLQ	SVM	NEGATIVE	-0.0779708
1752	XP_003858761.1	VQRSVTAFRTLAMAS	SVM	POSITIVE	0.222411
1753	XP_003858761.1	LIKKLQCATFVAAQV	SVM	POSITIVE	0.166929
1754	XP_003858761.1	ALATSFPRMALELTL	SVM	NEGATIVE	-0.0221284
1755	XP_003858761.1	ALELTLQLITAIEAA	SVM	POSITIVE	0.128577
1756	XP_003858761.1	ARATAEDANVEEGVR	SVM	POSITIVE	0.410306
1757	XP_003858761.1	ATAEDANVEEGVRVT	SVM	NEGATIVE	-0.320101
1758	XP_003858761.1	CSENAGNSGARATAE	SVM	POSITIVE	0.0345542
1759	XP_003858761.1	ELLRVLALNAMIQRH	SVM	NEGATIVE	-0.0764412
1760	XP_003858761.1	ESPSSVALVRNARTR	SVM	NEGATIVE	-0.0693073
1761	XP_003858761.1	EYSLLQSCYMHLQED	SVM	NEGATIVE	-0.403322
1762	XP_003858761.1	EYSLLQSCYMHLQED	SVM	NEGATIVE	-0.403322
1763	XP_003858761.1	GSDAQSFFLQPIAHD	SVM	POSITIVE	0.477622
1764	XP_003858761.1	HEYSLLQSCYMHLQE	SVM	NEGATIVE	-0.0283084
1765	XP_003858761.1	IATGAAASALFAGVH	SVM	NEGATIVE	-0.516125
1766	XP_003858761.1	IRCIELLRVLALNAM	SVM	POSITIVE	0.0609623
1767	XP_003858761.1	KLQCATFVAAQVSST	SVM	NEGATIVE	-0.213635
1768	XP_003858761.1	LALSLNNDVGAAAAA	SVM	POSITIVE	0.0319572
1769	XP_003858761.1	LLRVLALNAMIQRHQ	SVM	NEGATIVE	-0.39503
1770	XP_003858761.1	LQCATFVAAQVSSTD	SVM	NEGATIVE	-0.0558696
1771	XP_003858761.1	LRRLNASLAFTWDCL	SVM	NEGATIVE	-0.91431
1772	XP_003858761.1	LSLNNDVGAAAAAVA	SVM	POSITIVE	0.277106
1773	XP_003858761.1	LSRSLTWEALFLPSS	SVM	NEGATIVE	-0.173569
1774	XP_003858761.1	NATTAGTGRGNAAEH	SVM	NEGATIVE	-0.62028
1775	XP_003858761.1	NSGNASAGSAASAAA	SVM	POSITIVE	0.259637
1776	XP_003858761.1	NTSASLRRLNASLAF	SVM	NEGATIVE	-0.116848
1777	XP_003858761.1	PLALSLNNDVGAAAA	SVM	NEGATIVE	-0.252638
1778	XP_003858761.1	QRALHQVLQLMELEY	SVM	POSITIVE	0.481643
1779	XP_003858761.1	QRSVTAFRTLAMASS	SVM	POSITIVE	0.322975
1780	XP_003858761.1	RLHKCVLRYQALSLY	SVM	POSITIVE	0.306353
1781	XP_003858761.1	RYQALSLYIQFGEIM	SVM	NEGATIVE	-0.292054
1782	XP_003858761.1	SLNNDVGAAAAAVAS	SVM	POSITIVE	0.52794
1783	XP_003858761.1	SSPPHGLVRIASTVT	SVM	POSITIVE	0.113555
1784	XP_003858761.1	SSTPATRSVAMEACI	SVM	NEGATIVE	-0.16136
1785	XP_003858761.1	TAARHGGNPTGARGR	SVM	POSITIVE	0.661905
1786	XP_003858761.1	TLLAFAAVERALSGA	SVM	POSITIVE	0.268801
1787	XP_003858761.1	TQATIHPEASATAAR	SVM	POSITIVE	0.147774
1788	XP_003858761.1	TSASLRRLNASLAFT	SVM	POSITIVE	0.0822706
1789	XP_003858761.1	VLPSAADSAARAVPI	SVM	POSITIVE	0.594126
1790	XP_003858761.1	VQRSVTAFRTLAMAS	SVM	POSITIVE	0.222411
1791	XP_003858761.1	RARLWELIKKLQCAT	SVM	POSITIVE	0.455186
1792	XP_003858761.1	AAAAVASKVLPSAAD	SVM	POSITIVE	0.598094
1793	XP_003858761.1	AFSAASVLKREEAKL	SVM	NEGATIVE	-0.243884
1794	XP_003858761.1	ALRAAATSGVQYDDE	SVM	POSITIVE	0.17002
1795	XP_003858761.1	APAAVAVAQRALHQV	SVM	POSITIVE	0.523135
1796	XP_003858761.1	ARLYSLAQVGQRLSQ	SVM	NEGATIVE	-0.111423
1797	XP_003858761.1	ASLRRLNASLAFTWD	SVM	NEGATIVE	-0.103817
1798	XP_003858761.1	ASSQLAIVVRIGVAL	SVM	NEGATIVE	-0.12013
1799	XP_003858761.1	ATIHPEASATAARHG	SVM	POSITIVE	0.307641
1800	XP_003858761.1	EDPSSAPAAVAVAQR	SVM	POSITIVE	0.485976
1801	XP_003858761.1	FLYNAVDARCLSRSL	SVM	NEGATIVE	-0.239836
1802	XP_003858761.1	GVQRSVTAFRTLAMA	SVM	POSITIVE	0.240542
1803	XP_003858761.1	HGAAMAATELAPVGA	SVM	POSITIVE	0.465567
1804	XP_003858761.1	HNTSASLRRLNASLA	SVM	POSITIVE	0.098171
1805	XP_003858761.1	KCVLRYQALSLYIQF	SVM	POSITIVE	0.164073
1806	XP_003858761.1	LHKCVLRYQALSLYI	SVM	POSITIVE	0.399269
1807	XP_003858761.1	LQLMELEYLDPVPPP	SVM	NEGATIVE	-0.0369215
1808	XP_003858761.1	LSLNNDVGAAAAAVA	SVM	POSITIVE	0.277106
1809	XP_003858761.1	LSLYIQFGEIMKSDL	SVM	NEGATIVE	-0.687167
1810	XP_003858761.1	PLAAVEYLPWRLHEY	SVM	POSITIVE	0.278986
1811	XP_003858761.1	PRSSTPATRSVAMEA	SVM	NEGATIVE	-0.0434252
1812	XP_003858761.1	QRALHQVLQLMELEY	SVM	POSITIVE	0.481643
1813	XP_003858761.1	QYDDEDTPVDGASEA	SVM	NEGATIVE	-0.460078
1814	XP_003858761.1	RSSTPATRSVAMEAC	SVM	NEGATIVE	-0.0221556
1815	XP_003858761.1	SASLRRLNASLAFTW	SVM	POSITIVE	0.0934493
1816	XP_003858761.1	SASLRRLNASLAFTW	SVM	POSITIVE	0.0934493
1817	XP_003858761.1	SLRRLNASLAFTWDC	SVM	NEGATIVE	-0.355115
1818	XP_003858761.1	SPSSVALVRNARTRD	SVM	NEGATIVE	-0.226223
1819	XP_003858761.1	SSLMAPGTAAALAAR	SVM	NEGATIVE	-0.0740434
1820	XP_003858761.1	SSVALVRNARTRDGE	SVM	NEGATIVE	-0.383983
1821	XP_003858761.1	YSLLQSCYMHLQEDP	SVM	NEGATIVE	-0.832124
1822	XP_003858761.1	AAATTASSTAKGAIS	SVM	POSITIVE	0.814871
1823	XP_003858761.1	AFAAVERALSGADAP	SVM	NEGATIVE	-0.112992
1824	XP_003858761.1	AFTWDCLHYAAALAE	SVM	NEGATIVE	-0.423753
1825	XP_003858761.1	ARARLWELIKKLQCA	SVM	POSITIVE	0.44352
1826	XP_003858761.1	ATSFPRMALELTLQL	SVM	NEGATIVE	-0.166379
1827	XP_003858761.1	AVVRRLIEALRTSLS	SVM	POSITIVE	0.421082
1828	XP_003858761.1	CATFVAAQVSSTDND	SVM	NEGATIVE	-0.137586
1829	XP_003858761.1	DAEDTLRFDDGVDVV	SVM	NEGATIVE	-0.306399
1830	XP_003858761.1	DVFAPDVPLPLALRL	SVM	POSITIVE	0.221017
1831	XP_003858761.1	EDGVQRSVTAFRTLA	SVM	NEGATIVE	-0.0675503
1832	XP_003858761.1	ELLRVLALNAMIQRH	SVM	NEGATIVE	-0.0764412
1833	XP_003858761.1	ETAAIATGAAASALF	SVM	NEGATIVE	-0.0607689
1834	XP_003858761.1	FTWDCLHYAAALAEA	SVM	NEGATIVE	-0.650375
1835	XP_003858761.1	GGPLQNSGNASAGSA	SVM	POSITIVE	0.216629
1836	XP_003858761.1	HGLVRIASTVTNATT	SVM	POSITIVE	0.334325
1837	XP_003858761.1	HGSGTRLGALTHAAV	SVM	POSITIVE	0.409794
1838	XP_003858761.1	HIYAVEDTAAPVLFA	SVM	NEGATIVE	-0.100323
1839	XP_003858761.1	HKCVLRYQALSLYIQ	SVM	POSITIVE	0.305728
1840	XP_003858761.1	HPHPSVVALATSFPR	SVM	POSITIVE	0.93091
1841	XP_003858761.1	IEALRTSLSMSELHH	SVM	NEGATIVE	-0.642856
1842	XP_003858761.1	KLQCATFVAAQVSST	SVM	NEGATIVE	-0.213635
1843	XP_003858761.1	LAFTWDCLHYAAALA	SVM	NEGATIVE	-0.476279
1844	XP_003858761.1	LHEYSLLQSCYMHLQ	SVM	NEGATIVE	-0.373727
1845	XP_003858761.1	LIQQTVAHLLSVQCS	SVM	NEGATIVE	-0.289797
1846	XP_003858761.1	LQCATFVAAQVSSTD	SVM	NEGATIVE	-0.0558696
1847	XP_003858761.1	LTWEALFLPSSLMAP	SVM	NEGATIVE	-0.287485
1848	XP_003858761.1	NASLAFTWDCLHYAA	SVM	NEGATIVE	-0.817617
1849	XP_003858761.1	QCATFVAAQVSSTDN	SVM	NEGATIVE	-0.065011
1850	XP_003858761.1	RAAATSGVQYDDEDT	SVM	POSITIVE	0.190648
1851	XP_003858761.1	RLYSLAQVGQRLSQL	SVM	NEGATIVE	-0.0898366
1852	XP_003858761.1	SAGSAASAAATTAMR	SVM	POSITIVE	0.182168
1853	XP_003858761.1	SASLRRLNASLAFTW	SVM	POSITIVE	0.0934493
1854	XP_003858761.1	SLYIQFGEIMKSDLY	SVM	NEGATIVE	-0.446093
1855	XP_003858761.1	STPATRSVAMEACIR	SVM	NEGATIVE	-0.0283989
1856	XP_003858761.1	TELAPVGAETVVPPS	SVM	NEGATIVE	-0.574466
1857	XP_003858761.1	TLQLITAIEAAGATP	SVM	NEGATIVE	-0.497743
1858	XP_003858761.1	VAHLLSVQCSSPPAA	SVM	NEGATIVE	-0.555458
1859	XP_003858761.1	VAQHIYAVEDTAAPV	SVM	POSITIVE	0.248426
1860	XP_003858761.1	VASKVLPSAADSAAR	SVM	POSITIVE	0.552143
1861	XP_003858761.1	VLLHGAAMAATELAP	SVM	POSITIVE	0.257016
1862	XP_003858761.1	VQRSVTAFRTLAMAS	SVM	POSITIVE	0.222411
1863	XP_003858761.1	VVALATSFPRMALEL	SVM	POSITIVE	0.342275
1864	XP_003858761.1	AATSAKLAAATTASS	SVM	POSITIVE	0.416865
1865	XP_003858761.1	AATTASSTAKGAISK	SVM	POSITIVE	0.409035
1866	XP_003858761.1	AAVERALSGADAPTT	SVM	POSITIVE	0.194462
1867	XP_003858761.1	ALSLNNDVGAAAAAV	SVM	POSITIVE	0.2675
1868	XP_003858761.1	AQHIYAVEDTAAPVL	SVM	POSITIVE	0.160909
1869	XP_003858761.1	ASLRRLNASLAFTWD	SVM	NEGATIVE	-0.103817
1870	XP_003858761.1	FVQDGLPSAMQLAAP	SVM	NEGATIVE	-0.618905
1871	XP_003858761.1	GAFVQDGLPSAMQLA	SVM	NEGATIVE	-0.000646527
1872	XP_003858761.1	GLPSAMQLAAPAEMV	SVM	NEGATIVE	-0.418119
1873	XP_003858761.1	GSGTRLGALTHAAVL	SVM	POSITIVE	0.0530728
1874	XP_003858761.1	KQARARLWELIKKLQ	SVM	POSITIVE	0.0150938
1875	XP_003858761.1	LELTLQLITAIEAAG	SVM	POSITIVE	0.163114
1876	XP_003858761.1	LFAMRQYVANMCQRL	SVM	NEGATIVE	-0.598737
1877	XP_003858761.1	LHKCVLRYQALSLYI	SVM	POSITIVE	0.399269
1878	XP_003858761.1	LLRVLALNAMIQRHQ	SVM	NEGATIVE	-0.39503
1879	XP_003858761.1	LVRIASTVTNATTAG	SVM	NEGATIVE	-0.435258
1880	XP_003858761.1	PSSLMAPGTAAALAA	SVM	NEGATIVE	-0.229839
1881	XP_003858761.1	PSSVALVRNARTRDG	SVM	NEGATIVE	-0.0460911
1882	XP_003858761.1	QARARLWELIKKLQC	SVM	POSITIVE	0.168598
1883	XP_003858761.1	QQCAGQLLVAIWRGA	SVM	POSITIVE	0.40609
1884	XP_003858761.1	TATLLAFAAVERALS	SVM	POSITIVE	0.508589
1885	XP_003858761.1	TATLLAFAAVERALS	SVM	POSITIVE	0.508589
1886	XP_003858761.1	TWEALFLPSSLMAPG	SVM	POSITIVE	0.00065656
1887	XP_003858761.1	VLPSAADSAARAVPI	SVM	POSITIVE	0.594126
1888	XP_003858761.1	ASITALIQQTVAHLL	SVM	NEGATIVE	-0.179915
1889	XP_003858761.1	ATTAGTGRGNAAEHN	SVM	NEGATIVE	-0.516602
1890	XP_003858761.1	DALDVFAPDVPLPLA	SVM	NEGATIVE	-0.0746587
1891	XP_003858761.1	DALRAAATSGVQYDD	SVM	POSITIVE	0.0686026
1892	XP_003858761.1	EDPSSAPAAVAVAQR	SVM	POSITIVE	0.485976
1893	XP_003858761.1	EVLLHGAAMAATELA	SVM	POSITIVE	0.352874
1894	XP_003858761.1	FRTLAMASSQLAIVV	SVM	POSITIVE	0.336546
1895	XP_003858761.1	GAISKKKLNNSATAP	SVM	NEGATIVE	-0.0388662
1896	XP_003858761.1	LALSLNNDVGAAAAA	SVM	POSITIVE	0.0319572
1897	XP_003858761.1	LGKGPVLQSASASSS	SVM	POSITIVE	0.563302
1898	XP_003858761.1	LHEYSLLQSCYMHLQ	SVM	NEGATIVE	-0.373727
1899	XP_003858761.1	LNASLAFTWDCLHYA	SVM	NEGATIVE	-0.833202
1900	XP_003858761.1	LQLITAIEAAGATPC	SVM	NEGATIVE	-0.188645
1901	XP_003858761.1	LRYQALSLYIQFGEI	SVM	POSITIVE	0.12255
1902	XP_003858761.1	MCQRLLAYLSSTSAL	SVM	NEGATIVE	-0.0110875
1903	XP_003858761.1	MTSFSETAAIATGAA	SVM	NEGATIVE	-0.494623
1904	XP_003858761.1	NSEAADALRAAATSG	SVM	POSITIVE	0.210771
1905	XP_003858761.1	NTSASLRRLNASLAF	SVM	NEGATIVE	-0.116848
1906	XP_003858761.1	PPASSVYLLESAVQQ	SVM	POSITIVE	0.169076
1907	XP_003858761.1	QRLLAYLSSTSALAT	SVM	POSITIVE	0.347311
1908	XP_003858761.1	RLHEYSLLQSCYMHL	SVM	NEGATIVE	-0.607924
1909	XP_003858761.1	RLLAYLSSTSALATN	SVM	POSITIVE	0.150588
1910	XP_003858761.1	SAGSAASAAATTAMR	SVM	POSITIVE	0.182168
1911	XP_003858761.1	SGTRLGALTHAAVLR	SVM	POSITIVE	0.358581
1912	XP_003858761.1	SITALIQQTVAHLLS	SVM	NEGATIVE	-0.080028
1913	XP_003858761.1	TALIQQTVAHLLSVQ	SVM	NEGATIVE	-0.207513
1914	XP_003858761.1	TDSMNGTRLLVVLWA	SVM	POSITIVE	0.0955831
1915	XP_003858761.1	TLAMASSQLAIVVRI	SVM	POSITIVE	0.490837
1916	XP_003858761.1	VDTIVVAGCRLVDLM	SVM	NEGATIVE	-0.530078
1917	XP_003858761.1	VLRTPAFSAASVLKR	SVM	POSITIVE	0.412323
1918	XP_003858761.1	VRVTDALDVFAPDVP	SVM	NEGATIVE	-0.295419
1919	XP_003858761.1	AAGGAANSLCASTDT	SVM	POSITIVE	0.348939
1920	XP_003858761.1	AAIATGAAASALFAG	SVM	POSITIVE	0.0724103
1921	XP_003858761.1	ALDVFAPDVPLPLAL	SVM	NEGATIVE	-0.0839269
1922	XP_003858761.1	ALHQVLQLMELEYLD	SVM	NEGATIVE	-0.120627
1923	XP_003858761.1	AMAATELAPVGAETV	SVM	NEGATIVE	-0.234592
1924	XP_003858761.1	ASSTMASITALIQQT	SVM	NEGATIVE	-0.0410225
1925	XP_003858761.1	EEAAQLSQEQVAAAT	SVM	POSITIVE	0.432759
1926	XP_003858761.1	ENAGNSGARATAEDA	SVM	NEGATIVE	-0.25092
1927	XP_003858761.1	EVLLHGAAMAATELA	SVM	POSITIVE	0.352874
1928	XP_003858761.1	FSETAAIATGAAASA	SVM	NEGATIVE	-0.118048
1929	XP_003858761.1	GAAGGAANSLCASTD	SVM	POSITIVE	0.582489
1930	XP_003858761.1	GPVLQSASASSSAGG	SVM	POSITIVE	0.864456
1931	XP_003858761.1	GVQRSVTAFRTLAMA	SVM	POSITIVE	0.240542
1932	XP_003858761.1	HPSVVALATSFPRMA	SVM	POSITIVE	0.510619
1933	XP_003858761.1	IRCIELLRVLALNAM	SVM	POSITIVE	0.0609623
1934	XP_003858761.1	IVVRIGVALESWWRS	SVM	NEGATIVE	-0.0139291
1935	XP_003858761.1	KCVLRYQALSLYIQF	SVM	POSITIVE	0.164073
1936	XP_003858761.1	LAIVVRIGVALESWW	SVM	NEGATIVE	-0.0738844
1937	XP_003858761.1	LELTLQLITAIEAAG	SVM	POSITIVE	0.163114
1938	XP_003858761.1	LHKCVLRYQALSLYI	SVM	POSITIVE	0.399269
1939	XP_003858761.1	LLAYLSSTSALATNV	SVM	POSITIVE	0.163248
1940	XP_003858761.1	LQRRYIGGDGRHVRE	SVM	NEGATIVE	-0.553834
1941	XP_003858761.1	LRRLNASLAFTWDCL	SVM	NEGATIVE	-0.91431
1942	XP_003858761.1	LSLYIQFGEIMKSDL	SVM	NEGATIVE	-0.687167
1943	XP_003858761.1	MALELTLQLITAIEA	SVM	POSITIVE	0.00289073
1944	XP_003858761.1	NTSASLRRLNASLAF	SVM	NEGATIVE	-0.116848
1945	XP_003858761.1	PRCFLYNAVDARCLS	SVM	NEGATIVE	-0.15033
1946	XP_003858761.1	QARARLWELIKKLQC	SVM	POSITIVE	0.168598
1947	XP_003858761.1	QLAIVVRIGVALESW	SVM	POSITIVE	0.000911189
1948	XP_003858761.1	RGAFVQDGLPSAMQL	SVM	POSITIVE	0.0703556
1949	XP_003858761.1	RRLIEALRTSLSMSE	SVM	NEGATIVE	-0.261115
1950	XP_003858761.1	STAKGAISKKKLNNS	SVM	POSITIVE	0.189112
1951	XP_003858761.1	STSALATNVASAVVR	SVM	POSITIVE	0.436145
1952	XP_003858761.1	TASSTMASITALIQQ	SVM	POSITIVE	0.121563
1953	XP_003858761.1	VEDTAAPVLFAMRQY	SVM	NEGATIVE	-0.392695
1954	XP_003858761.1	VEYLPWRLHEYSLLQ	SVM	NEGATIVE	-0.0779708
1955	XP_003858761.1	VTAFRTLAMASSQLA	SVM	POSITIVE	0.214616
1956	XP_003858761.1	VVRRLIEALRTSLSM	SVM	POSITIVE	0.0851512
1957	XP_003858761.1	AEVCAYIRSMQPAPP	SVM	NEGATIVE	-0.743725
1958	XP_003858761.1	AGAAGGAANSLCAST	SVM	POSITIVE	0.619889
1959	XP_003858761.1	FAMRQYVANMCQRLL	SVM	NEGATIVE	-0.490028
1960	XP_003858761.1	GAQWRLSKADAGFGV	SVM	NEGATIVE	-0.201892
1961	XP_003858761.1	HEYSLLQSCYMHLQE	SVM	NEGATIVE	-0.0283084
1962	XP_003858761.1	HKCVLRYQALSLYIQ	SVM	POSITIVE	0.305728
1963	XP_003858761.1	IEAAGATPCYTGGTN	SVM	NEGATIVE	-0.324876
1964	XP_003858761.1	IRSMQPAPPLALSLN	SVM	NEGATIVE	-0.810521
1965	XP_003858761.1	LRLHKCVLRYQALSL	SVM	POSITIVE	0.506274
1966	XP_003858761.1	LSSTSALATNVASAV	SVM	POSITIVE	0.393215
1967	XP_003858761.1	PHPSVVALATSFPRM	SVM	POSITIVE	0.460423
1968	XP_003858761.1	QRLSQLQRRYIGGDG	SVM	NEGATIVE	-0.31756
1969	XP_003858761.1	RARLWELIKKLQCAT	SVM	POSITIVE	0.455186
1970	XP_003858761.1	RCFLYNAVDARCLSR	SVM	POSITIVE	0.087226
1971	XP_003858761.1	RTLAMASSQLAIVVR	SVM	POSITIVE	0.518321
1972	XP_003858761.1	SAGGGLPAAKSAKKG	SVM	POSITIVE	0.377254
1973	XP_003858761.1	SAVVRRLIEALRTSL	SVM	POSITIVE	0.456474
1974	XP_003858761.1	SRAASMTSFSETAAI	SVM	NEGATIVE	-0.653732
1975	XP_003858761.1	SSTAKGAISKKKLNN	SVM	POSITIVE	0.181972
1976	XP_003858761.1	TCIPLAAVEYLPWRL	SVM	NEGATIVE	-0.0700551
1977	XP_003858761.1	TTASSTAKGAISKKK	SVM	POSITIVE	0.528139
1978	XP_003858761.1	YLSSTSALATNVASA	SVM	POSITIVE	0.253985
1979	XP_003858761.1	AAAVASKVLPSAADS	SVM	POSITIVE	0.432293
1980	XP_003858761.1	AASALFAGVHIRMPH	SVM	NEGATIVE	-0.1553
1981	XP_003858761.1	AKDESALTATLLAFA	SVM	POSITIVE	0.27041
1982	XP_003858761.1	ALSLNNDVGAAAAAV	SVM	POSITIVE	0.2675
1983	XP_003858761.1	AQLSQEQVAAATAAA	SVM	POSITIVE	0.398467
1984	XP_003858761.1	ARCLSRSLTWEALFL	SVM	NEGATIVE	-0.326327
1985	XP_003858761.1	ATGAAASALFAGVHI	SVM	NEGATIVE	-0.296328
1986	XP_003858761.1	AVAVAQRALHQVLQL	SVM	POSITIVE	0.110772
1987	XP_003858761.1	DKTCIPLAAVEYLPW	SVM	POSITIVE	0.0619223
1988	XP_003858761.1	ETAAIATGAAASALF	SVM	NEGATIVE	-0.0607689
1989	XP_003858761.1	GDKTCIPLAAVEYLP	SVM	NEGATIVE	-0.435788
1990	XP_003858761.1	HKCVLRYQALSLYIQ	SVM	POSITIVE	0.305728
1991	XP_003858761.1	HPSVVALATSFPRMA	SVM	POSITIVE	0.510619
1992	XP_003858761.1	IRSMQPAPPLALSLN	SVM	NEGATIVE	-0.810521
1993	XP_003858761.1	KTCIPLAAVEYLPWR	SVM	POSITIVE	0.244978
1994	XP_003858761.1	LAEAGLGSDAQSFFL	SVM	POSITIVE	0.0688943
1995	XP_003858761.1	MASSQLAIVVRIGVA	SVM	NEGATIVE	-0.0127831
1996	XP_003858761.1	RDGEVAQHIYAVEDT	SVM	POSITIVE	0.0214621
1997	XP_003858761.1	SRSLTWEALFLPSSL	SVM	POSITIVE	0.125374
[truncated: 11,220 more rows]

## Sheet: 60-63
IFNepitope: XP_003859055.1, XP_003859056.1, XP_003859286.1, XP_003859080.1
Serial No.	Accession	Sequence	Method	Result	Score
1	XP_003859055.1	ARDIMLGYYLDPKAS	SVM	NEGATIVE	-0.439402
2	XP_003859055.1	EARDIMLGYYLDPKA	SVM	NEGATIVE	-0.366134
3	XP_003859055.1	RDIMLGYYLDPKASQ	SVM	NEGATIVE	-0.586087
4	XP_003859055.1	DIMLGYYLDPKASQK	SVM	NEGATIVE	-0.572114
5	XP_003859055.1	RYMLRQNLNAYVCYK	SVM	NEGATIVE	-0.126619
6	XP_003859055.1	KQAYLRALTTSEAQQ	SVM	NEGATIVE	-0.352663
7	XP_003859055.1	KKQAYLRALTTSEAQ	SVM	NEGATIVE	-0.229449
8	XP_003859055.1	NKKQAYLRALTTSEA	SVM	NEGATIVE	-0.105707
9	XP_003859055.1	QAYLRALTTSEAQQQ	SVM	NEGATIVE	-0.132506
10	XP_003859055.1	NRYMLRQNLNAYVCY	SVM	POSITIVE	0.0758957
11	XP_003859055.1	DNKKQAYLRALTTSE	SVM	POSITIVE	0.0232629
12	XP_003859055.1	AYLRALTTSEAQQQS	SVM	NEGATIVE	-0.0684576
13	XP_003859055.1	NRYMLRQNLNAYVCY	SVM	POSITIVE	0.0758957
14	XP_003859055.1	RYMLRQNLNAYVCYK	SVM	NEGATIVE	-0.126619
15	XP_003859055.1	HNRYMLRQNLNAYVC	SVM	NEGATIVE	-0.236911
16	XP_003859055.1	YMLRQNLNAYVCYKE	SVM	NEGATIVE	-0.26195
17	XP_003859055.1	HNRYMLRQNLNAYVC	SVM	NEGATIVE	-0.236911
18	XP_003859055.1	YLRALTTSEAQQQSH	SVM	NEGATIVE	-0.376425
19	XP_003859055.1	YMLRQNLNAYVCYKE	SVM	NEGATIVE	-0.26195
20	XP_003859055.1	KQSQFTLDMFEEWKA	SVM	NEGATIVE	-0.136749
21	XP_003859055.1	EHNRYMLRQNLNAYV	SVM	NEGATIVE	-0.249172
22	XP_003859055.1	QSQFTLDMFEEWKAK	SVM	POSITIVE	0.0116403
23	XP_003859055.1	EHNRYMLRQNLNAYV	SVM	NEGATIVE	-0.249172
24	XP_003859055.1	AKQSQFTLDMFEEWK	SVM	NEGATIVE	-0.147226
25	XP_003859055.1	IMLGYYLDPKASQKG	SVM	NEGATIVE	-0.338784
26	XP_003859055.1	IAQRGADRDPAVEEE	SVM	POSITIVE	0.645468
27	XP_003859055.1	AQRGADRDPAVEEEH	SVM	POSITIVE	0.374248
28	XP_003859055.1	KKQAYLRALTTSEAQ	SVM	NEGATIVE	-0.229449
29	XP_003859055.1	MLRQNLNAYVCYKEL	SVM	NEGATIVE	-0.418539
30	XP_003859055.1	REARDIMLGYYLDPK	SVM	NEGATIVE	-0.371845
31	XP_003859055.1	YTTCLEDKKLIRRRD	SVM	POSITIVE	0.0196662
32	XP_003859055.1	DRYTTCLEDKKLIRR	SVM	POSITIVE	0.326172
33	XP_003859055.1	MLRQNLNAYVCYKEL	SVM	NEGATIVE	-0.418539
34	XP_003859055.1	QRGADRDPAVEEEHN	SVM	POSITIVE	0.360345
35	XP_003859055.1	RYTTCLEDKKLIRRR	SVM	POSITIVE	0.23285
36	XP_003859055.1	TTCLEDKKLIRRRDD	SVM	POSITIVE	0.0397166
37	XP_003859055.1	ASSFEINTRNKVNEK	SVM	NEGATIVE	-0.396437
38	XP_003859055.1	KQAYLRALTTSEAQQ	SVM	NEGATIVE	-0.352663
39	XP_003859055.1	DGARGGGTGVSMASS	SVM	POSITIVE	0.524904
40	XP_003859055.1	EHNRYMLRQNLNAYV	SVM	NEGATIVE	-0.249172
41	XP_003859055.1	GARGGGTGVSMASSF	SVM	POSITIVE	0.264992
42	XP_003859055.1	HNRYMLRQNLNAYVC	SVM	NEGATIVE	-0.236911
43	XP_003859055.1	KKQAYLRALTTSEAQ	SVM	NEGATIVE	-0.229449
44	XP_003859055.1	KQAYLRALTTSEAQQ	SVM	NEGATIVE	-0.352663
45	XP_003859055.1	MASSFEINTRNKVNE	SVM	NEGATIVE	-0.587678
46	XP_003859055.1	NRYMLRQNLNAYVCY	SVM	POSITIVE	0.0758957
47	XP_003859055.1	QAYLRALTTSEAQQQ	SVM	NEGATIVE	-0.132506
48	XP_003859055.1	RYMLRQNLNAYVCYK	SVM	NEGATIVE	-0.126619
49	XP_003859055.1	SMASSFEINTRNKVN	SVM	NEGATIVE	-0.518851
50	XP_003859055.1	SQKNQEVVLQSASLE	SVM	NEGATIVE	-0.124496
51	XP_003859055.1	SSQKNQEVVLQSASL	SVM	NEGATIVE	-0.327373
52	XP_003859055.1	YMLRQNLNAYVCYKE	SVM	NEGATIVE	-0.26195
53	XP_003859055.1	AKQSQFTLDMFEEWK	SVM	NEGATIVE	-0.147226
54	XP_003859055.1	DTYRSLLRCGLNHLW	SVM	POSITIVE	0.164618
55	XP_003859055.1	KQSQFTLDMFEEWKA	SVM	NEGATIVE	-0.136749
56	XP_003859055.1	PAKQSQFTLDMFEEW	SVM	NEGATIVE	-0.111733
57	XP_003859055.1	QFTLDMFEEWKAKQN	SVM	NEGATIVE	-0.0900302
58	XP_003859055.1	QSQFTLDMFEEWKAK	SVM	POSITIVE	0.0116403
59	XP_003859055.1	SQFTLDMFEEWKAKQ	SVM	NEGATIVE	-0.164934
60	XP_003859055.1	SQFTLDMFEEWKAKQ	SVM	NEGATIVE	-0.164934
61	XP_003859055.1	TDTYRSLLRCGLNHL	SVM	POSITIVE	0.00324442
62	XP_003859055.1	CTDTYRSLLRCGLNH	SVM	NEGATIVE	-0.155758
63	XP_003859055.1	DDEDGARGGGTGVSM	SVM	NEGATIVE	-0.0919464
64	XP_003859055.1	DEDGARGGGTGVSMA	SVM	POSITIVE	0.405629
65	XP_003859055.1	EDGARGGGTGVSMAS	SVM	POSITIVE	0.353819
66	XP_003859055.1	KQSQFTLDMFEEWKA	SVM	NEGATIVE	-0.136749
67	XP_003859055.1	LDRYTTCLEDKKLIR	SVM	POSITIVE	0.342843
68	XP_003859055.1	MSSQKNQEVVLQSAS	SVM	NEGATIVE	-0.435691
69	XP_003859055.1	PAKQSQFTLDMFEEW	SVM	NEGATIVE	-0.111733
70	XP_003859055.1	QCTDTYRSLLRCGLN	SVM	POSITIVE	0.0425708
71	XP_003859055.1	RDDEDGARGGGTGVS	SVM	POSITIVE	0.216811
72	XP_003859055.1	SSFEINTRNKVNEKL	SVM	NEGATIVE	-0.489771
73	XP_003859055.1	AKQSQFTLDMFEEWK	SVM	NEGATIVE	-0.147226
74	XP_003859055.1	MLGYYLDPKASQKGN	SVM	NEGATIVE	-0.474752
75	XP_003859055.1	NKKQAYLRALTTSEA	SVM	NEGATIVE	-0.105707
76	XP_003859055.1	NKKQAYLRALTTSEA	SVM	NEGATIVE	-0.105707
77	XP_003859055.1	QKNQEVVLQSASLEP	SVM	NEGATIVE	-0.46582
78	XP_003859055.1	QSQFTLDMFEEWKAK	SVM	POSITIVE	0.0116403
79	XP_003859055.1	RGADRDPAVEEEHNR	SVM	POSITIVE	0.338915
80	XP_003859055.1	ARGGGTGVSMASSFE	SVM	POSITIVE	0.176298
81	XP_003859055.1	KQSQFTLDMFEEWKA	SVM	NEGATIVE	-0.136749
82	XP_003859055.1	QSQFTLDMFEEWKAK	SVM	POSITIVE	0.0116403
83	XP_003859055.1	TPAKQSQFTLDMFEE	SVM	NEGATIVE	-0.172727
84	XP_003859055.1	AYLRALTTSEAQQQS	SVM	NEGATIVE	-0.0684576
85	XP_003859055.1	AKQSQFTLDMFEEWK	SVM	NEGATIVE	-0.147226
86	XP_003859055.1	ARGGGTGVSMASSFE	SVM	POSITIVE	0.176298
87	XP_003859055.1	GARGGGTGVSMASSF	SVM	POSITIVE	0.264992
88	XP_003859055.1	PAKQSQFTLDMFEEW	SVM	NEGATIVE	-0.111733
89	XP_003859055.1	PQCTDTYRSLLRCGL	SVM	POSITIVE	0.0438494
90	XP_003859055.1	TYRSLLRCGLNHLWN	SVM	NEGATIVE	-0.0313935
91	XP_003859055.1	VSMASSFEINTRNKV	SVM	NEGATIVE	-0.460838
92	XP_003859055.1	GADRDPAVEEEHNRY	SVM	POSITIVE	0.343754
93	XP_003859055.1	KNQEVVLQSASLEPH	SVM	NEGATIVE	-0.321058
94	XP_003859055.1	NQEVVLQSASLEPHC	SVM	POSITIVE	0.0228147
95	XP_003859055.1	QKNQEVVLQSASLEP	SVM	NEGATIVE	-0.46582
96	XP_003859055.1	SFEINTRNKVNEKLC	SVM	NEGATIVE	-0.170279
97	XP_003859055.1	QAYLRALTTSEAQQQ	SVM	NEGATIVE	-0.132506
98	XP_003859055.1	RGGGTGVSMASSFEI	SVM	POSITIVE	0.407948
99	XP_003859055.1	GGGTGVSMASSFEIN	SVM	POSITIVE	0.155685
100	XP_003859055.1	PAKQSQFTLDMFEEW	SVM	NEGATIVE	-0.111733
101	XP_003859055.1	PAKQSQFTLDMFEEW	SVM	NEGATIVE	-0.111733
102	XP_003859055.1	SQFTLDMFEEWKAKQ	SVM	NEGATIVE	-0.164934
103	XP_003859055.1	ATHNAYVSCMSSQKN	SVM	NEGATIVE	-0.824968
104	XP_003859055.1	HNAYVSCMSSQKNQE	SVM	NEGATIVE	-1.02596
105	XP_003859055.1	NAYVSCMSSQKNQEV	SVM	NEGATIVE	-0.92935
106	XP_003859055.1	NRYMLRQNLNAYVCY	SVM	POSITIVE	0.0758957
107	XP_003859055.1	THNAYVSCMSSQKNQ	SVM	NEGATIVE	-0.967857
108	XP_003859055.1	EHNRYMLRQNLNAYV	SVM	NEGATIVE	-0.249172
109	XP_003859055.1	RATHNAYVSCMSSQK	SVM	NEGATIVE	-0.397804
110	XP_003859055.1	RYMLRQNLNAYVCYK	SVM	NEGATIVE	-0.126619
111	XP_003859055.1	PAKQSQFTLDMFEEW	SVM	NEGATIVE	-0.111733
112	XP_003859055.1	HNRYMLRQNLNAYVC	SVM	NEGATIVE	-0.236911
113	XP_003859055.1	EHNRYMLRQNLNAYV	SVM	NEGATIVE	-0.249172
114	XP_003859055.1	ADRDPAVEEEHNRYM	SVM	POSITIVE	0.196343
115	XP_003859055.1	DTDEFHLYELSRDDN	SVM	NEGATIVE	-0.564558
116	XP_003859055.1	TDEFHLYELSRDDNK	SVM	NEGATIVE	-0.542108
117	XP_003859055.1	DEFHLYELSRDDNKK	SVM	NEGATIVE	-0.477596
118	XP_003859055.1	SDTDEFHLYELSRDD	SVM	NEGATIVE	-0.361744
119	XP_003859055.1	YLRALTTSEAQQQSH	SVM	NEGATIVE	-0.376425
120	XP_003859055.1	DGARGGGTGVSMASS	SVM	POSITIVE	0.524904
121	XP_003859055.1	NRYMLRQNLNAYVCY	SVM	POSITIVE	0.0758957
122	XP_003859055.1	RGGGTGVSMASSFEI	SVM	POSITIVE	0.407948
123	XP_003859055.1	RYMLRQNLNAYVCYK	SVM	NEGATIVE	-0.126619
124	XP_003859055.1	KQSQFTLDMFEEWKA	SVM	NEGATIVE	-0.136749
125	XP_003859055.1	PAKQSQFTLDMFEEW	SVM	NEGATIVE	-0.111733
126	XP_003859055.1	QSQFTLDMFEEWKAK	SVM	POSITIVE	0.0116403
127	XP_003859055.1	AKQSQFTLDMFEEWK	SVM	NEGATIVE	-0.147226
128	XP_003859055.1	ASSFEINTRNKVNEK	SVM	NEGATIVE	-0.396437
129	XP_003859055.1	HNRYMLRQNLNAYVC	SVM	NEGATIVE	-0.236911
130	XP_003859055.1	YMLRQNLNAYVCYKE	SVM	NEGATIVE	-0.26195
131	XP_003859055.1	YMLRQNLNAYVCYKE	SVM	NEGATIVE	-0.26195
132	XP_003859055.1	MASSFEINTRNKVNE	SVM	NEGATIVE	-0.587678
133	XP_003859055.1	AKQSQFTLDMFEEWK	SVM	NEGATIVE	-0.147226
134	XP_003859055.1	AYLRALTTSEAQQQS	SVM	NEGATIVE	-0.0684576
135	XP_003859055.1	FSDTDEFHLYELSRD	SVM	NEGATIVE	-0.370745
136	XP_003859055.1	FTLDMFEEWKAKQNE	SVM	NEGATIVE	-0.0205301
137	XP_003859055.1	SMASSFEINTRNKVN	SVM	NEGATIVE	-0.518851
138	XP_003859055.1	TPAKQSQFTLDMFEE	SVM	NEGATIVE	-0.172727
139	XP_003859055.1	YRSLLRCGLNHLWNH	SVM	NEGATIVE	-0.10873
140	XP_003859055.1	QFTLDMFEEWKAKQN	SVM	NEGATIVE	-0.0900302
141	XP_003859055.1	KQSQFTLDMFEEWKA	SVM	NEGATIVE	-0.136749
142	XP_003859055.1	SQFTLDMFEEWKAKQ	SVM	NEGATIVE	-0.164934
143	XP_003859055.1	QFTLDMFEEWKAKQN	SVM	NEGATIVE	-0.0900302
144	XP_003859055.1	QEVVLQSASLEPHCT	SVM	NEGATIVE	-0.0584807
145	XP_003859055.1	SQFTLDMFEEWKAKQ	SVM	NEGATIVE	-0.164934
146	XP_003859055.1	SSFEINTRNKVNEKL	SVM	NEGATIVE	-0.489771
147	XP_003859055.1	CGLNHLWNHYWREIT	SVM	NEGATIVE	-0.148239
148	XP_003859055.1	GLNHLWNHYWREITK	SVM	NEGATIVE	-0.149014
149	XP_003859055.1	HTPAKQSQFTLDMFE	SVM	NEGATIVE	-0.098091
150	XP_003859055.1	LNHLWNHYWREITKF	SVM	NEGATIVE	-0.473967
151	XP_003859055.1	RCGLNHLWNHYWREI	SVM	NEGATIVE	-0.171057
152	XP_003859055.1	AKQSQFTLDMFEEWK	SVM	NEGATIVE	-0.147226
153	XP_003859055.1	IAQRGADRDPAVEEE	SVM	POSITIVE	0.645468
154	XP_003859055.1	EEHNRYMLRQNLNAY	SVM	NEGATIVE	-0.199478
155	XP_003859055.1	NKKQAYLRALTTSEA	SVM	NEGATIVE	-0.105707
156	XP_003859055.1	TCLEDKKLIRRRDDE	SVM	NEGATIVE	-0.0341479
157	XP_003859055.1	GVNAWGRMHTPAKQS	SVM	NEGATIVE	-0.166728
158	XP_003859055.1	LRQNLNAYVCYKELD	SVM	NEGATIVE	-0.169263
159	XP_003859055.1	QSQFTLDMFEEWKAK	SVM	POSITIVE	0.0116403
160	XP_003859055.1	VNAWGRMHTPAKQSQ	SVM	NEGATIVE	-0.175377
161	XP_003859055.1	AKQSQFTLDMFEEWK	SVM	NEGATIVE	-0.147226
162	XP_003859055.1	EKLCRATHNAYVSCM	SVM	NEGATIVE	-0.319758
163	XP_003859055.1	KQSQFTLDMFEEWKA	SVM	NEGATIVE	-0.136749
164	XP_003859055.1	LNHLWNHYWREITKF	SVM	NEGATIVE	-0.473967
165	XP_003859055.1	PAKQSQFTLDMFEEW	SVM	NEGATIVE	-0.111733
166	XP_003859055.1	SQKNQEVVLQSASLE	SVM	NEGATIVE	-0.124496
167	XP_003859055.1	HNRYMLRQNLNAYVC	SVM	NEGATIVE	-0.236911
168	XP_003859055.1	CMSSQKNQEVVLQSA	SVM	NEGATIVE	-0.671825
169	XP_003859055.1	QSQFTLDMFEEWKAK	SVM	POSITIVE	0.0116403
170	XP_003859055.1	VSMASSFEINTRNKV	SVM	NEGATIVE	-0.460838
171	XP_003859055.1	KNQEVVLQSASLEPH	SVM	NEGATIVE	-0.321058
172	XP_003859055.1	KQAYLRALTTSEAQQ	SVM	NEGATIVE	-0.352663
173	XP_003859055.1	LRQNLNAYVCYKELD	SVM	NEGATIVE	-0.169263
174	XP_003859055.1	KKQAYLRALTTSEAQ	SVM	NEGATIVE	-0.229449
175	XP_003859055.1	QAYLRALTTSEAQQQ	SVM	NEGATIVE	-0.132506
176	XP_003859055.1	NHLWNHYWREITKFS	SVM	NEGATIVE	-0.245228
177	XP_003859055.1	RRDDEDGARGGGTGV	SVM	POSITIVE	0.149416
178	XP_003859055.1	AQRGADRDPAVEEEH	SVM	POSITIVE	0.374248
179	XP_003859055.1	EARDIMLGYYLDPKA	SVM	NEGATIVE	-0.366134
180	XP_003859055.1	GGGTGVSMASSFEIN	SVM	POSITIVE	0.155685
181	XP_003859055.1	KQSQFTLDMFEEWKA	SVM	NEGATIVE	-0.136749
182	XP_003859055.1	MLRQNLNAYVCYKEL	SVM	NEGATIVE	-0.418539
183	XP_003859055.1	IMLGYYLDPKASQKG	SVM	NEGATIVE	-0.338784
184	XP_003859055.1	NAWGRMHTPAKQSQF	SVM	NEGATIVE	-0.181622
185	XP_003859055.1	NEKLCRATHNAYVSC	SVM	POSITIVE	0.0292953
186	XP_003859055.1	RYMLRQNLNAYVCYK	SVM	NEGATIVE	-0.126619
187	XP_003859055.1	VNEKLCRATHNAYVS	SVM	POSITIVE	0.140105
188	XP_003859055.1	KLCRATHNAYVSCMS	SVM	NEGATIVE	-0.380491
189	XP_003859055.1	MLGYYLDPKASQKGN	SVM	NEGATIVE	-0.474752
190	XP_003859055.1	NHLWNHYWREITKFS	SVM	NEGATIVE	-0.245228
191	XP_003859055.1	DNKKQAYLRALTTSE	SVM	POSITIVE	0.0232629
192	XP_003859055.1	KKQAYLRALTTSEAQ	SVM	NEGATIVE	-0.229449
193	XP_003859055.1	NKKQAYLRALTTSEA	SVM	NEGATIVE	-0.105707
194	XP_003859055.1	SQKNQEVVLQSASLE	SVM	NEGATIVE	-0.124496
195	XP_003859055.1	VNAWGRMHTPAKQSQ	SVM	NEGATIVE	-0.175377
196	XP_003859055.1	GGGTGVSMASSFEIN	SVM	POSITIVE	0.155685
197	XP_003859055.1	GGTGVSMASSFEINT	SVM	NEGATIVE	-0.146201
198	XP_003859055.1	GTGVSMASSFEINTR	SVM	NEGATIVE	-0.0284483
199	XP_003859055.1	PGVNAWGRMHTPAKQ	SVM	NEGATIVE	-0.298087
200	XP_003859055.1	REARDIMLGYYLDPK	SVM	NEGATIVE	-0.371845
201	XP_003859055.1	RGGGTGVSMASSFEI	SVM	POSITIVE	0.407948
202	XP_003859055.1	TGVSMASSFEINTRN	SVM	NEGATIVE	-0.131813
203	XP_003859055.1	YMLRQNLNAYVCYKE	SVM	NEGATIVE	-0.26195
204	XP_003859055.1	EHNRYMLRQNLNAYV	SVM	NEGATIVE	-0.249172
205	XP_003859055.1	QKNQEVVLQSASLEP	SVM	NEGATIVE	-0.46582
206	XP_003859055.1	DIMLGYYLDPKASQK	SVM	NEGATIVE	-0.572114
207	XP_003859055.1	LGYYLDPKASQKGNS	SVM	NEGATIVE	-0.271129
208	XP_003859055.1	NRYMLRQNLNAYVCY	SVM	POSITIVE	0.0758957
209	XP_003859055.1	ARDIMLGYYLDPKAS	SVM	NEGATIVE	-0.439402
210	XP_003859055.1	KNQEVVLQSASLEPH	SVM	NEGATIVE	-0.321058
211	XP_003859055.1	NQEVVLQSASLEPHC	SVM	POSITIVE	0.0228147
212	XP_003859055.1	NQEVVLQSASLEPHC	SVM	POSITIVE	0.0228147
213	XP_003859055.1	QRGADRDPAVEEEHN	SVM	POSITIVE	0.360345
214	XP_003859055.1	SFEINTRNKVNEKLC	SVM	NEGATIVE	-0.170279
215	XP_003859055.1	SSFEINTRNKVNEKL	SVM	NEGATIVE	-0.489771
216	XP_003859055.1	DNKKQAYLRALTTSE	SVM	POSITIVE	0.0232629
217	XP_003859055.1	DTYRSLLRCGLNHLW	SVM	POSITIVE	0.164618
218	XP_003859055.1	GLNHLWNHYWREITK	SVM	NEGATIVE	-0.149014
219	XP_003859055.1	TYRSLLRCGLNHLWN	SVM	NEGATIVE	-0.0313935
220	XP_003859055.1	EHNRYMLRQNLNAYV	SVM	NEGATIVE	-0.249172
221	XP_003859055.1	GVNAWGRMHTPAKQS	SVM	NEGATIVE	-0.166728
222	XP_003859055.1	HNRYMLRQNLNAYVC	SVM	NEGATIVE	-0.236911
223	XP_003859055.1	HNRYMLRQNLNAYVC	SVM	NEGATIVE	-0.236911
224	XP_003859055.1	NRYMLRQNLNAYVCY	SVM	POSITIVE	0.0758957
225	XP_003859055.1	RYMLRQNLNAYVCYK	SVM	NEGATIVE	-0.126619
226	XP_003859055.1	YRSLLRCGLNHLWNH	SVM	NEGATIVE	-0.10873
227	XP_003859055.1	CGLNHLWNHYWREIT	SVM	NEGATIVE	-0.148239
228	XP_003859055.1	KQAYLRALTTSEAQQ	SVM	NEGATIVE	-0.352663
229	XP_003859055.1	RSLLRCGLNHLWNHY	SVM	NEGATIVE	-0.0732902
230	XP_003859055.1	AYLRALTTSEAQQQS	SVM	NEGATIVE	-0.0684576
231	XP_003859055.1	DNKKQAYLRALTTSE	SVM	POSITIVE	0.0232629
232	XP_003859055.1	KQAYLRALTTSEAQQ	SVM	NEGATIVE	-0.352663
233	XP_003859055.1	NAWGRMHTPAKQSQF	SVM	NEGATIVE	-0.181622
234	XP_003859055.1	QAYLRALTTSEAQQQ	SVM	NEGATIVE	-0.132506
235	XP_003859055.1	SQFTLDMFEEWKAKQ	SVM	NEGATIVE	-0.164934
236	XP_003859055.1	HLWNHYWREITKFSD	SVM	NEGATIVE	-0.463998
237	XP_003859055.1	KKQAYLRALTTSEAQ	SVM	NEGATIVE	-0.229449
238	XP_003859055.1	ASSFEINTRNKVNEK	SVM	NEGATIVE	-0.396437
239	XP_003859055.1	FEINTRNKVNEKLCR	SVM	NEGATIVE	-0.360373
240	XP_003859055.1	NRYMLRQNLNAYVCY	SVM	POSITIVE	0.0758957
241	XP_003859055.1	QSHLREARDIMLGYY	SVM	NEGATIVE	-0.267227
242	XP_003859055.1	EHNRYMLRQNLNAYV	SVM	NEGATIVE	-0.249172
243	XP_003859055.1	SHLREARDIMLGYYL	SVM	NEGATIVE	-0.391914
244	XP_003859055.1	NRYMLRQNLNAYVCY	SVM	POSITIVE	0.0758957
245	XP_003859055.1	RYMLRQNLNAYVCYK	SVM	NEGATIVE	-0.126619
246	XP_003859055.1	KVNEKLCRATHNAYV	SVM	NEGATIVE	-0.168139
247	XP_003859055.1	QAYLRALTTSEAQQQ	SVM	NEGATIVE	-0.132506
248	XP_003859055.1	FEINTRNKVNEKLCR	SVM	NEGATIVE	-0.360373
249	XP_003859055.1	QFTLDMFEEWKAKQN	SVM	NEGATIVE	-0.0900302
250	XP_003859055.1	RDIMLGYYLDPKASQ	SVM	NEGATIVE	-0.586087
251	XP_003859055.1	YLRALTTSEAQQQSH	SVM	NEGATIVE	-0.376425
252	XP_003859055.1	ATHNAYVSCMSSQKN	SVM	NEGATIVE	-0.824968
253	XP_003859055.1	AYVSCMSSQKNQEVV	SVM	NEGATIVE	-0.674911
254	XP_003859055.1	AYVSCMSSQKNQEVV	SVM	NEGATIVE	-0.674911
255	XP_003859055.1	CLEDKKLIRRRDDED	SVM	NEGATIVE	-0.0865343
256	XP_003859055.1	EHNRYMLRQNLNAYV	SVM	NEGATIVE	-0.249172
257	XP_003859055.1	HNAYVSCMSSQKNQE	SVM	NEGATIVE	-1.02596
258	XP_003859055.1	HNRYMLRQNLNAYVC	SVM	NEGATIVE	-0.236911
259	XP_003859055.1	HNRYMLRQNLNAYVC	SVM	NEGATIVE	-0.236911
260	XP_003859055.1	NAYVSCMSSQKNQEV	SVM	NEGATIVE	-0.92935
261	XP_003859055.1	RATHNAYVSCMSSQK	SVM	NEGATIVE	-0.397804
262	XP_003859055.1	THNAYVSCMSSQKNQ	SVM	NEGATIVE	-0.967857
263	XP_003859055.1	YVSCMSSQKNQEVVL	SVM	NEGATIVE	-0.535206
264	XP_003859055.1	HLREARDIMLGYYLD	SVM	NEGATIVE	-0.187197
265	XP_003859055.1	MHTPAKQSQFTLDMF	SVM	NEGATIVE	-0.513882
266	XP_003859055.1	AQQQSHLREARDIML	SVM	NEGATIVE	-0.437668
267	XP_003859055.1	AYLRALTTSEAQQQS	SVM	NEGATIVE	-0.0684576
268	XP_003859055.1	RGADRDPAVEEEHNR	SVM	POSITIVE	0.338915
269	XP_003859055.1	AYLRALTTSEAQQQS	SVM	NEGATIVE	-0.0684576
270	XP_003859055.1	NAYVSCMSSQKNQEV	SVM	NEGATIVE	-0.92935
271	XP_003859055.1	QSQFTLDMFEEWKAK	SVM	POSITIVE	0.0116403
272	XP_003859055.1	YLRALTTSEAQQQSH	SVM	NEGATIVE	-0.376425
273	XP_003859055.1	FTLDMFEEWKAKQNE	SVM	NEGATIVE	-0.0205301
274	XP_003859055.1	HLWNHYWREITKFSD	SVM	NEGATIVE	-0.463998
275	XP_003859055.1	NKKQAYLRALTTSEA	SVM	NEGATIVE	-0.105707
276	XP_003859055.1	NRYMLRQNLNAYVCY	SVM	POSITIVE	0.0758957
277	XP_003859055.1	QAYLRALTTSEAQQQ	SVM	NEGATIVE	-0.132506
278	XP_003859055.1	QAYLRALTTSEAQQQ	SVM	NEGATIVE	-0.132506
279	XP_003859055.1	SHLREARDIMLGYYL	SVM	NEGATIVE	-0.391914
280	XP_003859055.1	AYLRALTTSEAQQQS	SVM	NEGATIVE	-0.0684576
281	XP_003859055.1	KQAYLRALTTSEAQQ	SVM	NEGATIVE	-0.352663
282	XP_003859055.1	LREARDIMLGYYLDP	SVM	NEGATIVE	-0.5094
283	XP_003859055.1	EEHNRYMLRQNLNAY	SVM	NEGATIVE	-0.199478
284	XP_003859055.1	PGVNAWGRMHTPAKQ	SVM	NEGATIVE	-0.298087
285	XP_003859055.1	AWGRMHTPAKQSQFT	SVM	POSITIVE	0.00868444
286	XP_003859055.1	HNAYVSCMSSQKNQE	SVM	NEGATIVE	-1.02596
287	XP_003859055.1	KKQAYLRALTTSEAQ	SVM	NEGATIVE	-0.229449
288	XP_003859055.1	GGTGVSMASSFEINT	SVM	NEGATIVE	-0.146201
289	XP_003859055.1	QSQFTLDMFEEWKAK	SVM	POSITIVE	0.0116403
290	XP_003859055.1	DTYRSLLRCGLNHLW	SVM	POSITIVE	0.164618
291	XP_003859055.1	QQSHLREARDIMLGY	SVM	NEGATIVE	-0.476452
292	XP_003859055.1	EHNRYMLRQNLNAYV	SVM	NEGATIVE	-0.249172
293	XP_003859055.1	HNRYMLRQNLNAYVC	SVM	NEGATIVE	-0.236911
294	XP_003859055.1	KQSQFTLDMFEEWKA	SVM	NEGATIVE	-0.136749
295	XP_003859055.1	NRYMLRQNLNAYVCY	SVM	POSITIVE	0.0758957
296	XP_003859055.1	PAKQSQFTLDMFEEW	SVM	NEGATIVE	-0.111733
297	XP_003859055.1	RYMLRQNLNAYVCYK	SVM	NEGATIVE	-0.126619
298	XP_003859055.1	RYMLRQNLNAYVCYK	SVM	NEGATIVE	-0.126619
299	XP_003859055.1	YMLRQNLNAYVCYKE	SVM	NEGATIVE	-0.26195
300	XP_003859055.1	LWNHYWREITKFSDT	SVM	NEGATIVE	-0.423522
301	XP_003859055.1	SQFTLDMFEEWKAKQ	SVM	NEGATIVE	-0.164934
302	XP_003859055.1	TDTYRSLLRCGLNHL	SVM	POSITIVE	0.00324442
303	XP_003859055.1	TPAKQSQFTLDMFEE	SVM	NEGATIVE	-0.172727
304	XP_003859055.1	AKQSQFTLDMFEEWK	SVM	NEGATIVE	-0.147226
305	XP_003859055.1	THNAYVSCMSSQKNQ	SVM	NEGATIVE	-0.967857
306	XP_003859056.1	AAADDFVTAQSARAS	SVM	POSITIVE	0.264422
307	XP_003859056.1	AADDFVTAQSARASS	SVM	POSITIVE	0.212999
308	XP_003859056.1	ADDFVTAQSARASSK	SVM	POSITIVE	0.0595381
309	XP_003859056.1	DDFVTAQSARASSKL	SVM	POSITIVE	0.107085
310	XP_003859056.1	VRAVAAGAIASANAL	SVM	POSITIVE	0.380675
311	XP_003859056.1	EVRAVAAGAIASANA	SVM	POSITIVE	0.305146
312	XP_003859056.1	RAVAAGAIASANALV	SVM	POSITIVE	0.24812
313	XP_003859056.1	SEVRAVAAGAIASAN	SVM	POSITIVE	0.378909
314	XP_003859056.1	VSEVRAVAAGAIASA	SVM	POSITIVE	0.343568
315	XP_003859056.1	AVAAGAIASANALVD	SVM	POSITIVE	0.000127642
316	XP_003859056.1	DFVTAQSARASSKLE	SVM	POSITIVE	0.300771
317	XP_003859056.1	GVSEVRAVAAGAIAS	SVM	POSITIVE	0.25904
318	XP_003859056.1	TAAADDFVTAQSARA	SVM	POSITIVE	0.352399
319	XP_003859056.1	QWIVPAAGIALASVY	SVM	POSITIVE	0.249945
320	XP_003859056.1	WIVPAAGIALASVYV	SVM	POSITIVE	0.396243
321	XP_003859056.1	HQWIVPAAGIALASV	SVM	NEGATIVE	-0.0211759
322	XP_003859056.1	IVPAAGIALASVYVV	SVM	POSITIVE	0.341223
323	XP_003859056.1	VAAGAIASANALVDV	SVM	NEGATIVE	-0.0286475
324	XP_003859056.1	VPAAGIALASVYVVV	SVM	POSITIVE	0.683732
325	XP_003859056.1	SHQWIVPAAGIALAS	SVM	NEGATIVE	-0.238398
326	XP_003859056.1	ARARKYTAAADDFVT	SVM	POSITIVE	0.178163
327	XP_003859056.1	LARARKYTAAADDFV	SVM	POSITIVE	0.268466
328	XP_003859056.1	RARKYTAAADDFVTA	SVM	POSITIVE	0.228103
329	XP_003859056.1	SHQWIVPAAGIALAS	SVM	NEGATIVE	-0.238398
330	XP_003859056.1	ESHQWIVPAAGIALA	SVM	NEGATIVE	-0.435922
331	XP_003859056.1	HQWIVPAAGIALASV	SVM	NEGATIVE	-0.0211759
332	XP_003859056.1	AAGAIASANALVDVP	SVM	NEGATIVE	-0.454722
333	XP_003859056.1	ARKYTAAADDFVTAQ	SVM	POSITIVE	0.0533237
334	XP_003859056.1	LESHQWIVPAAGIAL	SVM	NEGATIVE	-0.0787232
335	XP_003859056.1	ADDFVTAQSARASSK	SVM	POSITIVE	0.0595381
336	XP_003859056.1	VSEVRAVAAGAIASA	SVM	POSITIVE	0.343568
337	XP_003859056.1	QWIVPAAGIALASVY	SVM	POSITIVE	0.249945
338	XP_003859056.1	AAADDFVTAQSARAS	SVM	POSITIVE	0.264422
339	XP_003859056.1	AADDFVTAQSARASS	SVM	POSITIVE	0.212999
340	XP_003859056.1	ADDFVTAQSARASSK	SVM	POSITIVE	0.0595381
341	XP_003859056.1	DDFVTAQSARASSKL	SVM	POSITIVE	0.107085
342	XP_003859056.1	MRNGLVTAGALTAFM	SVM	NEGATIVE	-0.0753409
343	XP_003859056.1	RKYTAAADDFVTAQS	SVM	POSITIVE	0.387905
344	XP_003859056.1	RNGLVTAGALTAFMY	SVM	POSITIVE	0.108472
345	XP_003859056.1	NGLVTAGALTAFMYP	SVM	NEGATIVE	-0.0889548
346	XP_003859056.1	SEVRAVAAGAIASAN	SVM	POSITIVE	0.378909
347	XP_003859056.1	AADDFVTAQSARASS	SVM	POSITIVE	0.212999
348	XP_003859056.1	PAAGIALASVYVVVR	SVM	POSITIVE	0.816046
349	XP_003859056.1	DDFVTAQSARASSKL	SVM	POSITIVE	0.107085
350	XP_003859056.1	MMRNGLVTAGALTAF	SVM	NEGATIVE	-0.24398
351	XP_003859056.1	EVRAVAAGAIASANA	SVM	POSITIVE	0.305146
352	XP_003859056.1	GLVTAGALTAFMYPR	SVM	POSITIVE	0.422966
353	XP_003859056.1	GVSEVRAVAAGAIAS	SVM	POSITIVE	0.25904
354	XP_003859056.1	ESHQWIVPAAGIALA	SVM	NEGATIVE	-0.435922
355	XP_003859056.1	REIVHQIDSAMPFQA	SVM	NEGATIVE	-0.115899
356	XP_003859056.1	AAADDFVTAQSARAS	SVM	POSITIVE	0.264422
357	XP_003859056.1	ADDFVTAQSARASSK	SVM	POSITIVE	0.0595381
358	XP_003859056.1	FVTAQSARASSKLES	SVM	POSITIVE	0.206238
359	XP_003859056.1	RGVSEVRAVAAGAIA	SVM	POSITIVE	0.0804311
360	XP_003859056.1	ADDFVTAQSARASSK	SVM	POSITIVE	0.0595381
361	XP_003859056.1	DDFVTAQSARASSKL	SVM	POSITIVE	0.107085
362	XP_003859056.1	PWGGVKMMRNGLVTA	SVM	NEGATIVE	-0.354314
363	XP_003859056.1	RGVSEVRAVAAGAIA	SVM	POSITIVE	0.0804311
364	XP_003859056.1	IVPAAGIALASVYVV	SVM	POSITIVE	0.341223
365	XP_003859056.1	WGGVKMMRNGLVTAG	SVM	NEGATIVE	-0.639541
366	XP_003859056.1	AADDFVTAQSARASS	SVM	POSITIVE	0.212999
367	XP_003859056.1	DDFVTAQSARASSKL	SVM	POSITIVE	0.107085
368	XP_003859056.1	GGVKMMRNGLVTAGA	SVM	NEGATIVE	-0.478406
369	XP_003859056.1	REIVHQIDSAMPFQA	SVM	NEGATIVE	-0.115899
370	XP_003859056.1	VPAAGIALASVYVVV	SVM	POSITIVE	0.683732
371	XP_003859056.1	DVPAYLARARKYTAA	SVM	POSITIVE	0.246396
372	XP_003859056.1	GGVKMMRNGLVTAGA	SVM	NEGATIVE	-0.478406
373	XP_003859056.1	GGVKMMRNGLVTAGA	SVM	NEGATIVE	-0.478406
374	XP_003859056.1	PREIVHQIDSAMPFQ	SVM	NEGATIVE	-0.313137
375	XP_003859056.1	VPAYLARARKYTAAA	SVM	POSITIVE	0.24989
376	XP_003859056.1	AVAAGAIASANALVD	SVM	POSITIVE	0.000127642
377	XP_003859056.1	PAYLARARKYTAAAD	SVM	POSITIVE	0.33256
378	XP_003859056.1	PWGGVKMMRNGLVTA	SVM	NEGATIVE	-0.354314
379	XP_003859056.1	WGGVKMMRNGLVTAG	SVM	NEGATIVE	-0.639541
380	XP_003859056.1	GVKMMRNGLVTAGAL	SVM	NEGATIVE	-0.280023
381	XP_003859056.1	APWGGVKMMRNGLVT	SVM	NEGATIVE	-0.156765
382	XP_003859056.1	APWGGVKMMRNGLVT	SVM	NEGATIVE	-0.156765
383	XP_003859056.1	EIVHQIDSAMPFQAP	SVM	NEGATIVE	-0.283269
384	XP_003859056.1	WGGVKMMRNGLVTAG	SVM	NEGATIVE	-0.639541
385	XP_003859056.1	ALASVYVVVRSAPWG	SVM	POSITIVE	0.513524
386	XP_003859056.1	ASVYVVVRSAPWGGV	SVM	POSITIVE	0.326936
387	XP_003859056.1	ASVYVVVRSAPWGGV	SVM	POSITIVE	0.326936
388	XP_003859056.1	IALASVYVVVRSAPW	SVM	POSITIVE	0.794162
389	XP_003859056.1	QWIVPAAGIALASVY	SVM	POSITIVE	0.249945
390	XP_003859056.1	VDVPAYLARARKYTA	SVM	POSITIVE	0.312907
391	XP_003859056.1	VRAVAAGAIASANAL	SVM	POSITIVE	0.380675
392	XP_003859056.1	AAADDFVTAQSARAS	SVM	POSITIVE	0.264422
393	XP_003859056.1	AADDFVTAQSARASS	SVM	POSITIVE	0.212999
394	XP_003859056.1	ALASVYVVVRSAPWG	SVM	POSITIVE	0.513524
395	XP_003859056.1	DFVTAQSARASSKLE	SVM	POSITIVE	0.300771
396	XP_003859056.1	LASVYVVVRSAPWGG	SVM	POSITIVE	0.296099
397	XP_003859056.1	SVYVVVRSAPWGGVK	SVM	POSITIVE	0.142869
398	XP_003859056.1	SVYVVVRSAPWGGVK	SVM	POSITIVE	0.142869
399	XP_003859056.1	WIVPAAGIALASVYV	SVM	POSITIVE	0.396243
400	XP_003859056.1	DFVTAQSARASSKLE	SVM	POSITIVE	0.300771
401	XP_003859056.1	KYTAAADDFVTAQSA	SVM	POSITIVE	0.212131
402	XP_003859056.1	LASVYVVVRSAPWGG	SVM	POSITIVE	0.296099
403	XP_003859056.1	YPREIVHQIDSAMPF	SVM	NEGATIVE	-0.51885
404	XP_003859056.1	GGVKMMRNGLVTAGA	SVM	NEGATIVE	-0.478406
405	XP_003859056.1	PWGGVKMMRNGLVTA	SVM	NEGATIVE	-0.354314
406	XP_003859056.1	PWGGVKMMRNGLVTA	SVM	NEGATIVE	-0.354314
407	XP_003859056.1	QWIVPAAGIALASVY	SVM	POSITIVE	0.249945
408	XP_003859056.1	WIVPAAGIALASVYV	SVM	POSITIVE	0.396243
409	XP_003859056.1	AYLARARKYTAAADD	SVM	POSITIVE	0.104154
410	XP_003859056.1	VAAGAIASANALVDV	SVM	NEGATIVE	-0.0286475
411	XP_003859056.1	WGGVKMMRNGLVTAG	SVM	NEGATIVE	-0.639541
412	XP_003859056.1	AAGAIASANALVDVP	SVM	NEGATIVE	-0.454722
413	XP_003859056.1	ARARKYTAAADDFVT	SVM	POSITIVE	0.178163
414	XP_003859056.1	LARARKYTAAADDFV	SVM	POSITIVE	0.268466
415	XP_003859056.1	AVAAGAIASANALVD	SVM	POSITIVE	0.000127642
416	XP_003859056.1	KRGVSEVRAVAAGAI	SVM	NEGATIVE	-0.0581776
417	XP_003859056.1	ASVYVVVRSAPWGGV	SVM	POSITIVE	0.326936
418	XP_003859056.1	KMMRNGLVTAGALTA	SVM	NEGATIVE	-0.332701
419	XP_003859056.1	DFVTAQSARASSKLE	SVM	POSITIVE	0.300771
420	XP_003859056.1	EIVHQIDSAMPFQAP	SVM	NEGATIVE	-0.283269
421	XP_003859056.1	HQWIVPAAGIALASV	SVM	NEGATIVE	-0.0211759
422	XP_003859056.1	KYTAAADDFVTAQSA	SVM	POSITIVE	0.212131
423	XP_003859056.1	YVKRGVSEVRAVAAG	SVM	NEGATIVE	-0.0167304
424	XP_003859056.1	FVTAQSARASSKLES	SVM	POSITIVE	0.206238
425	XP_003859056.1	VKMMRNGLVTAGALT	SVM	NEGATIVE	-0.219643
426	XP_003859056.1	VKRGVSEVRAVAAGA	SVM	NEGATIVE	-0.10308
427	XP_003859056.1	AGAIASANALVDVPA	SVM	NEGATIVE	-0.396805
428	XP_003859056.1	GAIASANALVDVPAY	SVM	NEGATIVE	-0.209271
429	XP_003859056.1	IVPAAGIALASVYVV	SVM	POSITIVE	0.341223
430	XP_003859056.1	PREIVHQIDSAMPFQ	SVM	NEGATIVE	-0.313137
431	XP_003859056.1	REIVHQIDSAMPFQA	SVM	NEGATIVE	-0.115899
432	XP_003859056.1	DFVTAQSARASSKLE	SVM	POSITIVE	0.300771
433	XP_003859056.1	YPREIVHQIDSAMPF	SVM	NEGATIVE	-0.51885
434	XP_003859056.1	APWGGVKMMRNGLVT	SVM	NEGATIVE	-0.156765
435	XP_003859056.1	IVHQIDSAMPFQAPA	SVM	NEGATIVE	-0.0638233
436	XP_003859056.1	RGVSEVRAVAAGAIA	SVM	POSITIVE	0.0804311
437	XP_003859056.1	ALASVYVVVRSAPWG	SVM	POSITIVE	0.513524
438	XP_003859056.1	KRGVSEVRAVAAGAI	SVM	NEGATIVE	-0.0581776
439	XP_003859056.1	KYTAAADDFVTAQSA	SVM	POSITIVE	0.212131
440	XP_003859056.1	LASVYVVVRSAPWGG	SVM	POSITIVE	0.296099
441	XP_003859056.1	NGLVTAGALTAFMYP	SVM	NEGATIVE	-0.0889548
442	XP_003859056.1	SVYVVVRSAPWGGVK	SVM	POSITIVE	0.142869
443	XP_003859056.1	VPAAGIALASVYVVV	SVM	POSITIVE	0.683732
444	XP_003859056.1	VSEVRAVAAGAIASA	SVM	POSITIVE	0.343568
445	XP_003859056.1	RGVSEVRAVAAGAIA	SVM	POSITIVE	0.0804311
446	XP_003859056.1	RNGLVTAGALTAFMY	SVM	POSITIVE	0.108472
447	XP_003859056.1	YTAAADDFVTAQSAR	SVM	POSITIVE	0.354151
448	XP_003859056.1	ADDFVTAQSARASSK	SVM	POSITIVE	0.0595381
449	XP_003859056.1	HQWIVPAAGIALASV	SVM	NEGATIVE	-0.0211759
450	XP_003859056.1	GLVTAGALTAFMYPR	SVM	POSITIVE	0.422966
451	XP_003859056.1	GVSEVRAVAAGAIAS	SVM	POSITIVE	0.25904
452	XP_003859056.1	IALASVYVVVRSAPW	SVM	POSITIVE	0.794162
453	XP_003859056.1	KRGVSEVRAVAAGAI	SVM	NEGATIVE	-0.0581776
454	XP_003859056.1	SEVRAVAAGAIASAN	SVM	POSITIVE	0.378909
455	XP_003859056.1	VQTFVLWNGEWPYVK	SVM	NEGATIVE	-0.194441
456	XP_003859056.1	VRAVAAGAIASANAL	SVM	POSITIVE	0.380675
457	XP_003859056.1	AAADDFVTAQSARAS	SVM	POSITIVE	0.264422
458	XP_003859056.1	DDFVTAQSARASSKL	SVM	POSITIVE	0.107085
459	XP_003859056.1	KLESHQWIVPAAGIA	SVM	NEGATIVE	-0.29965
460	XP_003859056.1	KMMRNGLVTAGALTA	SVM	NEGATIVE	-0.332701
461	XP_003859056.1	VAAGAIASANALVDV	SVM	NEGATIVE	-0.0286475
462	XP_003859056.1	FVTAQSARASSKLES	SVM	POSITIVE	0.206238
463	XP_003859056.1	GVKMMRNGLVTAGAL	SVM	NEGATIVE	-0.280023
464	XP_003859056.1	PYVKRGVSEVRAVAA	SVM	NEGATIVE	-0.0302279
465	XP_003859056.1	SAPWGGVKMMRNGLV	SVM	POSITIVE	0.0110014
466	XP_003859056.1	TAAADDFVTAQSARA	SVM	POSITIVE	0.352399
467	XP_003859056.1	TAAADDFVTAQSARA	SVM	POSITIVE	0.352399
468	XP_003859056.1	VSEVRAVAAGAIASA	SVM	POSITIVE	0.343568
469	XP_003859056.1	VKMMRNGLVTAGALT	SVM	NEGATIVE	-0.219643
470	XP_003859056.1	ANALVDVPAYLARAR	SVM	NEGATIVE	-0.156348
471	XP_003859056.1	NALVDVPAYLARARK	SVM	NEGATIVE	-0.175083
472	XP_003859056.1	IVPAAGIALASVYVV	SVM	POSITIVE	0.341223
473	XP_003859056.1	KRGVSEVRAVAAGAI	SVM	NEGATIVE	-0.0581776
474	XP_003859056.1	QTFVLWNGEWPYVKR	SVM	NEGATIVE	-0.192221
475	XP_003859056.1	SANALVDVPAYLARA	SVM	POSITIVE	0.0137488
476	XP_003859056.1	SSKLESHQWIVPAAG	SVM	NEGATIVE	-0.477186
477	XP_003859056.1	TAAADDFVTAQSARA	SVM	POSITIVE	0.352399
478	XP_003859056.1	FVTAQSARASSKLES	SVM	POSITIVE	0.206238
479	XP_003859056.1	LESHQWIVPAAGIAL	SVM	NEGATIVE	-0.0787232
480	XP_003859056.1	QTVQTFVLWNGEWPY	SVM	POSITIVE	0.0753625
481	XP_003859056.1	SAPWGGVKMMRNGLV	SVM	POSITIVE	0.0110014
482	XP_003859056.1	DFVTAQSARASSKLE	SVM	POSITIVE	0.300771
483	XP_003859056.1	HQWIVPAAGIALASV	SVM	NEGATIVE	-0.0211759
484	XP_003859056.1	RAVAAGAIASANALV	SVM	POSITIVE	0.24812
485	XP_003859056.1	SKLESHQWIVPAAGI	SVM	NEGATIVE	-0.263659
486	XP_003859056.1	VAAGAIASANALVDV	SVM	NEGATIVE	-0.0286475
487	XP_003859056.1	ASANALVDVPAYLAR	SVM	NEGATIVE	-0.100642
488	XP_003859056.1	IASANALVDVPAYLA	SVM	NEGATIVE	-0.159999
489	XP_003859056.1	PAAGIALASVYVVVR	SVM	POSITIVE	0.816046
490	XP_003859056.1	TAAADDFVTAQSARA	SVM	POSITIVE	0.352399
491	XP_003859056.1	AAGAIASANALVDVP	SVM	NEGATIVE	-0.454722
492	XP_003859056.1	AAGAIASANALVDVP	SVM	NEGATIVE	-0.454722
493	XP_003859056.1	ADDFVTAQSARASSK	SVM	POSITIVE	0.0595381
494	XP_003859056.1	IVHQIDSAMPFQAPA	SVM	NEGATIVE	-0.0638233
495	XP_003859056.1	RNGLVTAGALTAFMY	SVM	POSITIVE	0.108472
496	XP_003859056.1	AADDFVTAQSARASS	SVM	POSITIVE	0.212999
497	XP_003859056.1	DDFVTAQSARASSKL	SVM	POSITIVE	0.107085
498	XP_003859056.1	NGLVTAGALTAFMYP	SVM	NEGATIVE	-0.0889548
499	XP_003859056.1	YTAAADDFVTAQSAR	SVM	POSITIVE	0.354151
500	XP_003859056.1	AAGIALASVYVVVRS	SVM	POSITIVE	0.74905
501	XP_003859056.1	EVRAVAAGAIASANA	SVM	POSITIVE	0.305146
502	XP_003859056.1	QWIVPAAGIALASVY	SVM	POSITIVE	0.249945
503	XP_003859056.1	REIVHQIDSAMPFQA	SVM	NEGATIVE	-0.115899
504	XP_003859056.1	AAADDFVTAQSARAS	SVM	POSITIVE	0.264422
505	XP_003859056.1	DFVTAQSARASSKLE	SVM	POSITIVE	0.300771
506	XP_003859056.1	EVRAVAAGAIASANA	SVM	POSITIVE	0.305146
507	XP_003859056.1	SEVRAVAAGAIASAN	SVM	POSITIVE	0.378909
508	XP_003859056.1	AAADDFVTAQSARAS	SVM	POSITIVE	0.264422
509	XP_003859056.1	DDFVTAQSARASSKL	SVM	POSITIVE	0.107085
510	XP_003859056.1	EVRAVAAGAIASANA	SVM	POSITIVE	0.305146
511	XP_003859056.1	RNGLVTAGALTAFMY	SVM	POSITIVE	0.108472
512	XP_003859056.1	AGAIASANALVDVPA	SVM	NEGATIVE	-0.396805
513	XP_003859056.1	ASVYVVVRSAPWGGV	SVM	POSITIVE	0.326936
514	XP_003859056.1	ESHQWIVPAAGIALA	SVM	NEGATIVE	-0.435922
515	XP_003859056.1	IALASVYVVVRSAPW	SVM	POSITIVE	0.794162
516	XP_003859056.1	REIVHQIDSAMPFQA	SVM	NEGATIVE	-0.115899
517	XP_003859056.1	SHQWIVPAAGIALAS	SVM	NEGATIVE	-0.238398
518	XP_003859056.1	TVQTFVLWNGEWPYV	SVM	NEGATIVE	-0.0432742
519	XP_003859056.1	WIVPAAGIALASVYV	SVM	POSITIVE	0.396243
520	XP_003859056.1	KMMRNGLVTAGALTA	SVM	NEGATIVE	-0.332701
521	XP_003859056.1	PAAGIALASVYVVVR	SVM	POSITIVE	0.816046
522	XP_003859056.1	RARKYTAAADDFVTA	SVM	POSITIVE	0.228103
523	XP_003859056.1	VRAVAAGAIASANAL	SVM	POSITIVE	0.380675
524	XP_003859056.1	VYVVVRSAPWGGVKM	SVM	POSITIVE	0.101372
525	XP_003859056.1	ADDFVTAQSARASSK	SVM	POSITIVE	0.0595381
526	XP_003859056.1	FVTAQSARASSKLES	SVM	POSITIVE	0.206238
527	XP_003859056.1	GLVTAGALTAFMYPR	SVM	POSITIVE	0.422966
528	XP_003859056.1	IVPAAGIALASVYVV	SVM	POSITIVE	0.341223
529	XP_003859056.1	TAGALTAFMYPREIV	SVM	POSITIVE	0.270263
530	XP_003859056.1	VPAAGIALASVYVVV	SVM	POSITIVE	0.683732
531	XP_003859056.1	AADDFVTAQSARASS	SVM	POSITIVE	0.212999
532	XP_003859056.1	AGALTAFMYPREIVH	SVM	NEGATIVE	-0.317957
533	XP_003859056.1	ASVYVVVRSAPWGGV	SVM	POSITIVE	0.326936
534	XP_003859056.1	LASVYVVVRSAPWGG	SVM	POSITIVE	0.296099
535	XP_003859056.1	LVTAGALTAFMYPRE	SVM	NEGATIVE	-0.0938537
536	XP_003859056.1	SAPWGGVKMMRNGLV	SVM	POSITIVE	0.0110014
537	XP_003859056.1	AAADDFVTAQSARAS	SVM	POSITIVE	0.264422
538	XP_003859056.1	AADDFVTAQSARASS	SVM	POSITIVE	0.212999
539	XP_003859056.1	ADDFVTAQSARASSK	SVM	POSITIVE	0.0595381
540	XP_003859056.1	DDFVTAQSARASSKL	SVM	POSITIVE	0.107085
541	XP_003859056.1	DFVTAQSARASSKLE	SVM	POSITIVE	0.300771
542	XP_003859056.1	GGVKMMRNGLVTAGA	SVM	NEGATIVE	-0.478406
543	XP_003859056.1	IDSAMPFQAPASISE	SVM	POSITIVE	0.606092
544	XP_003859056.1	LESHQWIVPAAGIAL	SVM	NEGATIVE	-0.0787232
545	XP_003859056.1	MYPREIVHQIDSAMP	SVM	NEGATIVE	-0.836052
546	XP_003859056.1	PREIVHQIDSAMPFQ	SVM	NEGATIVE	-0.313137
547	XP_003859056.1	SEVRAVAAGAIASAN	SVM	POSITIVE	0.378909
548	XP_003859056.1	AGAIASANALVDVPA	SVM	NEGATIVE	-0.396805
549	XP_003859056.1	LVTAGALTAFMYPRE	SVM	NEGATIVE	-0.0938537
550	XP_003859056.1	PWGGVKMMRNGLVTA	SVM	NEGATIVE	-0.354314
551	XP_003859056.1	TAAADDFVTAQSARA	SVM	POSITIVE	0.352399
552	XP_003859056.1	APWGGVKMMRNGLVT	SVM	NEGATIVE	-0.156765
553	XP_003859056.1	MRNGLVTAGALTAFM	SVM	NEGATIVE	-0.0753409
554	XP_003859056.1	VKMMRNGLVTAGALT	SVM	NEGATIVE	-0.219643
555	XP_003859056.1	WGGVKMMRNGLVTAG	SVM	NEGATIVE	-0.639541
556	XP_003859056.1	WIVPAAGIALASVYV	SVM	POSITIVE	0.396243
557	XP_003859056.1	ALASVYVVVRSAPWG	SVM	POSITIVE	0.513524
558	XP_003859056.1	ASVYVVVRSAPWGGV	SVM	POSITIVE	0.326936
559	XP_003859056.1	AYLARARKYTAAADD	SVM	POSITIVE	0.104154
560	XP_003859056.1	DVPAYLARARKYTAA	SVM	POSITIVE	0.246396
561	XP_003859056.1	IALASVYVVVRSAPW	SVM	POSITIVE	0.794162
562	XP_003859056.1	LASVYVVVRSAPWGG	SVM	POSITIVE	0.296099
563	XP_003859056.1	PAYLARARKYTAAAD	SVM	POSITIVE	0.33256
564	XP_003859056.1	RARKYTAAADDFVTA	SVM	POSITIVE	0.228103
565	XP_003859056.1	SVYVVVRSAPWGGVK	SVM	POSITIVE	0.142869
566	XP_003859056.1	VDVPAYLARARKYTA	SVM	POSITIVE	0.312907
567	XP_003859056.1	VHQIDSAMPFQAPAS	SVM	POSITIVE	0.0453222
568	XP_003859056.1	VPAYLARARKYTAAA	SVM	POSITIVE	0.24989
569	XP_003859056.1	VYVVVRSAPWGGVKM	SVM	POSITIVE	0.101372
570	XP_003859056.1	YVVVRSAPWGGVKMM	SVM	NEGATIVE	-0.00998116
571	XP_003859056.1	EIVHQIDSAMPFQAP	SVM	NEGATIVE	-0.283269
572	XP_003859056.1	ASSKLESHQWIVPAA	SVM	NEGATIVE	-0.504578
573	XP_003859056.1	IALASVYVVVRSAPW	SVM	POSITIVE	0.794162
574	XP_003859056.1	LASVYVVVRSAPWGG	SVM	POSITIVE	0.296099
575	XP_003859056.1	RGVSEVRAVAAGAIA	SVM	POSITIVE	0.0804311
576	XP_003859056.1	RNGLVTAGALTAFMY	SVM	POSITIVE	0.108472
577	XP_003859056.1	SVYVVVRSAPWGGVK	SVM	POSITIVE	0.142869
578	XP_003859056.1	TAAADDFVTAQSARA	SVM	POSITIVE	0.352399
579	XP_003859056.1	ARARKYTAAADDFVT	SVM	POSITIVE	0.178163
580	XP_003859056.1	LARARKYTAAADDFV	SVM	POSITIVE	0.268466
581	XP_003859056.1	PREIVHQIDSAMPFQ	SVM	NEGATIVE	-0.313137
582	XP_003859056.1	RGVSEVRAVAAGAIA	SVM	POSITIVE	0.0804311
583	XP_003859056.1	SHQWIVPAAGIALAS	SVM	NEGATIVE	-0.238398
584	XP_003859056.1	VRAVAAGAIASANAL	SVM	POSITIVE	0.380675
585	XP_003859056.1	YVKRGVSEVRAVAAG	SVM	NEGATIVE	-0.0167304
586	XP_003859056.1	AADDFVTAQSARASS	SVM	POSITIVE	0.212999
587	XP_003859056.1	ALASVYVVVRSAPWG	SVM	POSITIVE	0.513524
588	XP_003859056.1	KRGVSEVRAVAAGAI	SVM	NEGATIVE	-0.0581776
589	XP_003859056.1	MYPREIVHQIDSAMP	SVM	NEGATIVE	-0.836052
590	XP_003859056.1	VKRGVSEVRAVAAGA	SVM	NEGATIVE	-0.10308
591	XP_003859056.1	AAGIALASVYVVVRS	SVM	POSITIVE	0.74905
592	XP_003859056.1	AGIALASVYVVVRSA	SVM	POSITIVE	0.585141
593	XP_003859056.1	ASVYVVVRSAPWGGV	SVM	POSITIVE	0.326936
594	XP_003859056.1	GVSEVRAVAAGAIAS	SVM	POSITIVE	0.25904
595	XP_003859056.1	GVSEVRAVAAGAIAS	SVM	POSITIVE	0.25904
596	XP_003859056.1	KRGVSEVRAVAAGAI	SVM	NEGATIVE	-0.0581776
597	XP_003859056.1	RGVSEVRAVAAGAIA	SVM	POSITIVE	0.0804311
598	XP_003859056.1	SEVRAVAAGAIASAN	SVM	POSITIVE	0.378909
599	XP_003859056.1	SEVRAVAAGAIASAN	SVM	POSITIVE	0.378909
600	XP_003859056.1	VSEVRAVAAGAIASA	SVM	POSITIVE	0.343568
601	XP_003859056.1	VSEVRAVAAGAIASA	SVM	POSITIVE	0.343568
602	XP_003859056.1	GIALASVYVVVRSAP	SVM	POSITIVE	0.547333
603	XP_003859056.1	GVKMMRNGLVTAGAL	SVM	NEGATIVE	-0.280023
604	XP_003859056.1	GVSEVRAVAAGAIAS	SVM	POSITIVE	0.25904
605	XP_003859056.1	HQWIVPAAGIALASV	SVM	NEGATIVE	-0.0211759
606	XP_003859056.1	GAIASANALVDVPAY	SVM	NEGATIVE	-0.209271
607	XP_003859056.1	PAAGIALASVYVVVR	SVM	POSITIVE	0.816046
608	XP_003859056.1	SEVRAVAAGAIASAN	SVM	POSITIVE	0.378909
609	XP_003859056.1	YPREIVHQIDSAMPF	SVM	NEGATIVE	-0.51885
610	XP_003859056.1	KRGVSEVRAVAAGAI	SVM	NEGATIVE	-0.0581776
611	XP_003859056.1	QWIVPAAGIALASVY	SVM	POSITIVE	0.249945
612	XP_003859056.1	YLARARKYTAAADDF	SVM	POSITIVE	0.0107961
613	XP_003859056.1	ARKYTAAADDFVTAQ	SVM	POSITIVE	0.0533237
614	XP_003859056.1	FVLWNGEWPYVKRGV	SVM	POSITIVE	0.35996
615	XP_003859056.1	HQWIVPAAGIALASV	SVM	NEGATIVE	-0.0211759
616	XP_003859056.1	MRNGLVTAGALTAFM	SVM	NEGATIVE	-0.0753409
617	XP_003859056.1	QWIVPAAGIALASVY	SVM	POSITIVE	0.249945
618	XP_003859056.1	GVSEVRAVAAGAIAS	SVM	POSITIVE	0.25904
619	XP_003859056.1	LESHQWIVPAAGIAL	SVM	NEGATIVE	-0.0787232
620	XP_003859056.1	PYVKRGVSEVRAVAA	SVM	NEGATIVE	-0.0302279
621	XP_003859056.1	SKLESHQWIVPAAGI	SVM	NEGATIVE	-0.263659
622	XP_003859056.1	SQTVQTFVLWNGEWP	SVM	POSITIVE	0.0834518
623	XP_003859056.1	SVYVVVRSAPWGGVK	SVM	POSITIVE	0.142869
624	XP_003859056.1	VKMMRNGLVTAGALT	SVM	NEGATIVE	-0.219643
625	XP_003859056.1	YTAAADDFVTAQSAR	SVM	POSITIVE	0.354151
626	XP_003859056.1	IVPAAGIALASVYVV	SVM	POSITIVE	0.341223
627	XP_003859056.1	ADDFVTAQSARASSK	SVM	POSITIVE	0.0595381
628	XP_003859056.1	ARKYTAAADDFVTAQ	SVM	POSITIVE	0.0533237
629	XP_003859056.1	LVDVPAYLARARKYT	SVM	POSITIVE	0.178868
630	XP_003859056.1	LVTAGALTAFMYPRE	SVM	NEGATIVE	-0.0938537
631	XP_003859056.1	SVYVVVRSAPWGGVK	SVM	POSITIVE	0.142869
632	XP_003859056.1	MYPREIVHQIDSAMP	SVM	NEGATIVE	-0.836052
633	XP_003859056.1	APWGGVKMMRNGLVT	SVM	NEGATIVE	-0.156765
634	XP_003859056.1	GALTAFMYPREIVHQ	SVM	NEGATIVE	-0.297061
635	XP_003859056.1	MMRNGLVTAGALTAF	SVM	NEGATIVE	-0.24398
636	XP_003859056.1	PWGGVKMMRNGLVTA	SVM	NEGATIVE	-0.354314
637	XP_003859056.1	WGGVKMMRNGLVTAG	SVM	NEGATIVE	-0.639541
638	XP_003859056.1	AAGIALASVYVVVRS	SVM	POSITIVE	0.74905
639	XP_003859056.1	FVTAQSARASSKLES	SVM	POSITIVE	0.206238
640	XP_003859056.1	SAPWGGVKMMRNGLV	SVM	POSITIVE	0.0110014
641	XP_003859056.1	WIVPAAGIALASVYV	SVM	POSITIVE	0.396243
642	XP_003859056.1	PAAGIALASVYVVVR	SVM	POSITIVE	0.816046
643	XP_003859056.1	ALASVYVVVRSAPWG	SVM	POSITIVE	0.513524
644	XP_003859056.1	ASVYVVVRSAPWGGV	SVM	POSITIVE	0.326936
645	XP_003859056.1	GGVKMMRNGLVTAGA	SVM	NEGATIVE	-0.478406
646	XP_003859056.1	IALASVYVVVRSAPW	SVM	POSITIVE	0.794162
647	XP_003859056.1	NGEWPYVKRGVSEVR	SVM	NEGATIVE	-0.0291029
648	XP_003859056.1	AADDFVTAQSARASS	SVM	POSITIVE	0.212999
649	XP_003859056.1	APWGGVKMMRNGLVT	SVM	NEGATIVE	-0.156765
650	XP_003859056.1	GAIASANALVDVPAY	SVM	NEGATIVE	-0.209271
651	XP_003859056.1	KLESHQWIVPAAGIA	SVM	NEGATIVE	-0.29965
652	XP_003859056.1	RGVSEVRAVAAGAIA	SVM	POSITIVE	0.0804311
653	XP_003859056.1	VKRGVSEVRAVAAGA	SVM	NEGATIVE	-0.10308
654	XP_003859056.1	VPAAGIALASVYVVV	SVM	POSITIVE	0.683732
655	XP_003859056.1	ALTAFMYPREIVHQI	SVM	NEGATIVE	-0.354889
656	XP_003859056.1	AVAAGAIASANALVD	SVM	POSITIVE	0.000127642
657	XP_003859056.1	GEWPYVKRGVSEVRA	SVM	POSITIVE	0.341284
658	XP_003859056.1	AGAIASANALVDVPA	SVM	NEGATIVE	-0.396805
659	XP_003859056.1	ARARKYTAAADDFVT	SVM	POSITIVE	0.178163
660	XP_003859056.1	DSAMPFQAPASISEQ	SVM	POSITIVE	0.793533
661	XP_003859056.1	SHQWIVPAAGIALAS	SVM	NEGATIVE	-0.238398
662	XP_003859056.1	TFVLWNGEWPYVKRG	SVM	NEGATIVE	-0.147894
663	XP_003859056.1	ALASVYVVVRSAPWG	SVM	POSITIVE	0.513524
664	XP_003859056.1	TFVLWNGEWPYVKRG	SVM	NEGATIVE	-0.147894
665	XP_003859056.1	VSEVRAVAAGAIASA	SVM	POSITIVE	0.343568
666	XP_003859056.1	VSEVRAVAAGAIASA	SVM	POSITIVE	0.343568
667	XP_003859056.1	AIASANALVDVPAYL	SVM	NEGATIVE	-0.30617
668	XP_003859056.1	VTAGALTAFMYPREI	SVM	POSITIVE	0.0340413
669	XP_003859056.1	NGLVTAGALTAFMYP	SVM	NEGATIVE	-0.0889548
670	XP_003859056.1	RNGLVTAGALTAFMY	SVM	POSITIVE	0.108472
671	XP_003859056.1	ESHQWIVPAAGIALA	SVM	NEGATIVE	-0.435922
672	XP_003859056.1	FVTAQSARASSKLES	SVM	POSITIVE	0.206238
673	XP_003859056.1	GIALASVYVVVRSAP	SVM	POSITIVE	0.547333
674	XP_003859056.1	GVSEVRAVAAGAIAS	SVM	POSITIVE	0.25904
675	XP_003859056.1	LASVYVVVRSAPWGG	SVM	POSITIVE	0.296099
676	XP_003859056.1	RAVAAGAIASANALV	SVM	POSITIVE	0.24812
677	XP_003859056.1	RAVAAGAIASANALV	SVM	POSITIVE	0.24812
678	XP_003859056.1	VSEVRAVAAGAIASA	SVM	POSITIVE	0.343568
679	XP_003859056.1	VYVVVRSAPWGGVKM	SVM	POSITIVE	0.101372
680	XP_003859056.1	AAGIALASVYVVVRS	SVM	POSITIVE	0.74905
681	XP_003859056.1	AIASANALVDVPAYL	SVM	NEGATIVE	-0.30617
682	XP_003859056.1	IASANALVDVPAYLA	SVM	NEGATIVE	-0.159999
683	XP_003859056.1	LASVYVVVRSAPWGG	SVM	POSITIVE	0.296099
684	XP_003859056.1	NGLVTAGALTAFMYP	SVM	NEGATIVE	-0.0889548
685	XP_003859056.1	AAADDFVTAQSARAS	SVM	POSITIVE	0.264422
686	XP_003859056.1	DFVTAQSARASSKLE	SVM	POSITIVE	0.300771
687	XP_003859056.1	DVPAYLARARKYTAA	SVM	POSITIVE	0.246396
688	XP_003859056.1	ESHQWIVPAAGIALA	SVM	NEGATIVE	-0.435922
689	XP_003859056.1	GVKMMRNGLVTAGAL	SVM	NEGATIVE	-0.280023
690	XP_003859056.1	TAAADDFVTAQSARA	SVM	POSITIVE	0.352399
691	XP_003859056.1	WIVPAAGIALASVYV	SVM	POSITIVE	0.396243
692	XP_003859056.1	FMYPREIVHQIDSAM	SVM	NEGATIVE	-0.413139
693	XP_003859056.1	LARARKYTAAADDFV	SVM	POSITIVE	0.268466
694	XP_003859056.1	SVYVVVRSAPWGGVK	SVM	POSITIVE	0.142869
695	XP_003859056.1	YVVVRSAPWGGVKMM	SVM	NEGATIVE	-0.00998116
696	XP_003859056.1	PAAGIALASVYVVVR	SVM	POSITIVE	0.816046
697	XP_003859056.1	QIDSAMPFQAPASIS	SVM	POSITIVE	0.699014
698	XP_003859056.1	AADDFVTAQSARASS	SVM	POSITIVE	0.212999
699	XP_003859056.1	RARKYTAAADDFVTA	SVM	POSITIVE	0.228103
700	XP_003859056.1	TAAADDFVTAQSARA	SVM	POSITIVE	0.352399
701	XP_003859056.1	AAADDFVTAQSARAS	SVM	POSITIVE	0.264422
702	XP_003859056.1	IALASVYVVVRSAPW	SVM	POSITIVE	0.794162
703	XP_003859056.1	LESHQWIVPAAGIAL	SVM	NEGATIVE	-0.0787232
704	XP_003859056.1	VPAYLARARKYTAAA	SVM	POSITIVE	0.24989
705	XP_003859056.1	AADDFVTAQSARASS	SVM	POSITIVE	0.212999
706	XP_003859056.1	ADDFVTAQSARASSK	SVM	POSITIVE	0.0595381
707	XP_003859056.1	DDFVTAQSARASSKL	SVM	POSITIVE	0.107085
708	XP_003859056.1	GLVTAGALTAFMYPR	SVM	POSITIVE	0.422966
709	XP_003859056.1	QTFVLWNGEWPYVKR	SVM	NEGATIVE	-0.192221
710	XP_003859056.1	ALASVYVVVRSAPWG	SVM	POSITIVE	0.513524
711	XP_003859056.1	PAYLARARKYTAAAD	SVM	POSITIVE	0.33256
712	XP_003859056.1	SAMPFQAPASISEQK	SVM	POSITIVE	0.527215
713	XP_003859056.1	AAGIALASVYVVVRS	SVM	POSITIVE	0.74905
714	XP_003859056.1	AGAIASANALVDVPA	SVM	NEGATIVE	-0.396805
715	XP_003859056.1	AIASANALVDVPAYL	SVM	NEGATIVE	-0.30617
716	XP_003859056.1	AIASANALVDVPAYL	SVM	NEGATIVE	-0.30617
717	XP_003859056.1	GAIASANALVDVPAY	SVM	NEGATIVE	-0.209271
718	XP_003859056.1	IASANALVDVPAYLA	SVM	NEGATIVE	-0.159999
719	XP_003859056.1	LASVYVVVRSAPWGG	SVM	POSITIVE	0.296099
720	XP_003859056.1	NGLVTAGALTAFMYP	SVM	NEGATIVE	-0.0889548
721	XP_003859056.1	RAVAAGAIASANALV	SVM	POSITIVE	0.24812
722	XP_003859056.1	VTAQSARASSKLESH	SVM	POSITIVE	0.00488678
723	XP_003859056.1	YLARARKYTAAADDF	SVM	POSITIVE	0.0107961
724	XP_003859056.1	YPREIVHQIDSAMPF	SVM	NEGATIVE	-0.51885
725	XP_003859056.1	HQIDSAMPFQAPASI	SVM	POSITIVE	0.303511
726	XP_003859056.1	LESHQWIVPAAGIAL	SVM	NEGATIVE	-0.0787232
727	XP_003859056.1	REIVHQIDSAMPFQA	SVM	NEGATIVE	-0.115899
728	XP_003859056.1	SHQWIVPAAGIALAS	SVM	NEGATIVE	-0.238398
729	XP_003859056.1	AAGIALASVYVVVRS	SVM	POSITIVE	0.74905
730	XP_003859056.1	AGIALASVYVVVRSA	SVM	POSITIVE	0.585141
731	XP_003859056.1	MRNGLVTAGALTAFM	SVM	NEGATIVE	-0.0753409
732	XP_003859056.1	PREIVHQIDSAMPFQ	SVM	NEGATIVE	-0.313137
733	XP_003859056.1	VLWNGEWPYVKRGVS	SVM	POSITIVE	0.194312
734	XP_003859080.1	REFFRFAQSVLREEY	SVM	NEGATIVE	-0.0282298
735	XP_003859080.1	DREFFRFAQSVLREE	SVM	NEGATIVE	-0.0454893
736	XP_003859080.1	EDREFFRFAQSVLRE	SVM	NEGATIVE	-0.238613
737	XP_003859080.1	EFFRFAQSVLREEYF	SVM	NEGATIVE	-0.163774
738	XP_003859080.1	AEDREFFRFAQSVLR	SVM	NEGATIVE	-0.0512818
739	XP_003859080.1	REFFRFAQSVLREEY	SVM	NEGATIVE	-0.0282298
740	XP_003859080.1	RLMKLFAVAPARNDS	SVM	NEGATIVE	-0.295591
741	XP_003859080.1	SRTLFVRLIHNFDAP	SVM	POSITIVE	0.282244
742	XP_003859080.1	LMKLFAVAPARNDSF	SVM	NEGATIVE	-0.312152
743	XP_003859080.1	RTLFVRLIHNFDAPG	SVM	POSITIVE	0.332522
744	XP_003859080.1	DERLMKLFAVAPARN	SVM	NEGATIVE	-0.238882
745	XP_003859080.1	ERLMKLFAVAPARND	SVM	NEGATIVE	-0.303868
746	XP_003859080.1	PSRTLFVRLIHNFDA	SVM	POSITIVE	0.589655
747	XP_003859080.1	VAAAAAAAASSLASS	SVM	POSITIVE	1.21896
748	XP_003859080.1	DREFFRFAQSVLREE	SVM	NEGATIVE	-0.0454893
749	XP_003859080.1	EFFRFAQSVLREEYF	SVM	NEGATIVE	-0.163774
750	XP_003859080.1	FSDWYATAAWEDPST	SVM	POSITIVE	0.909949
751	XP_003859080.1	HSFSDWYATAAWEDP	SVM	POSITIVE	0.235676
752	XP_003859080.1	RHSFSDWYATAAWED	SVM	POSITIVE	0.305755
753	XP_003859080.1	SFSDWYATAAWEDPS	SVM	POSITIVE	0.829353
754	XP_003859080.1	TVATTLFIDGLPAFI	SVM	POSITIVE	0.309176
755	XP_003859080.1	VATTLFIDGLPAFIE	SVM	POSITIVE	0.175275
756	XP_003859080.1	ATTLFIDGLPAFIEN	SVM	POSITIVE	0.218722
757	XP_003859080.1	NVAAAAAAAASSLAS	SVM	POSITIVE	1.31712
758	XP_003859080.1	REFFRFAQSVLREEY	SVM	NEGATIVE	-0.0282298
759	XP_003859080.1	AAAAAAAASSLASSP	SVM	POSITIVE	1.2006
760	XP_003859080.1	ADRHGGGAGAADEAL	SVM	POSITIVE	0.785257
761	XP_003859080.1	CADRHGGGAGAADEA	SVM	POSITIVE	0.945199
762	XP_003859080.1	EDREFFRFAQSVLRE	SVM	NEGATIVE	-0.238613
763	XP_003859080.1	ERHSFSDWYATAAWE	SVM	POSITIVE	0.373156
764	XP_003859080.1	TNVAAAAAAAASSLA	SVM	POSITIVE	1.21925
765	XP_003859080.1	TLFVRLIHNFDAPGY	SVM	POSITIVE	0.368881
766	XP_003859080.1	AAAAAAASSLASSPL	SVM	POSITIVE	0.938856
767	XP_003859080.1	GQFASLLRRCTLLRA	SVM	POSITIVE	0.610731
768	XP_003859080.1	PTNVAAAAAAAASSL	SVM	POSITIVE	1.27398
769	XP_003859080.1	DREFFRFAQSVLREE	SVM	NEGATIVE	-0.0454893
770	XP_003859080.1	FFRFAQSVLREEYFS	SVM	POSITIVE	0.0168641
771	XP_003859080.1	PGQFASLLRRCTLLR	SVM	POSITIVE	0.399933
772	XP_003859080.1	GPCADRHGGGAGAAD	SVM	POSITIVE	0.870455
773	XP_003859080.1	HSFSDWYATAAWEDP	SVM	POSITIVE	0.235676
774	XP_003859080.1	PCADRHGGGAGAADE	SVM	POSITIVE	0.986949
775	XP_003859080.1	REEYFSEKFAGFLRY	SVM	POSITIVE	0.13361
776	XP_003859080.1	FSDWYATAAWEDPST	SVM	POSITIVE	0.909949
777	XP_003859080.1	SFSDWYATAAWEDPS	SVM	POSITIVE	0.829353
778	XP_003859080.1	MKLFAVAPARNDSFG	SVM	POSITIVE	0.00654013
779	XP_003859080.1	TTLFIDGLPAFIENK	SVM	POSITIVE	0.256754
780	XP_003859080.1	DRHGGGAGAADEALS	SVM	POSITIVE	0.662679
781	XP_003859080.1	PPTNVAAAAAAAASS	SVM	POSITIVE	1.48902
782	XP_003859080.1	FFRFAQSVLREEYFS	SVM	POSITIVE	0.0168641
783	XP_003859080.1	FRFAQSVLREEYFSE	SVM	POSITIVE	0.0259058
784	XP_003859080.1	EDREFFRFAQSVLRE	SVM	NEGATIVE	-0.238613
785	XP_003859080.1	RHSFSDWYATAAWED	SVM	POSITIVE	0.305755
786	XP_003859080.1	KDERLMKLFAVAPAR	SVM	POSITIVE	0.0125784
787	XP_003859080.1	LREEYFSEKFAGFLR	SVM	POSITIVE	0.205231
788	XP_003859080.1	MAMGGTAALATSTTA	SVM	NEGATIVE	-0.488467
789	XP_003859080.1	VLREEYFSEKFAGFL	SVM	NEGATIVE	-0.240614
790	XP_003859080.1	VPGQFASLLRRCTLL	SVM	NEGATIVE	-0.00714324
791	XP_003859080.1	AMGGTAALATSTTAT	SVM	NEGATIVE	-0.281047
792	XP_003859080.1	DTVATTLFIDGLPAF	SVM	NEGATIVE	-0.149754
793	XP_003859080.1	EEYFSEKFAGFLRYR	SVM	POSITIVE	0.560437
794	XP_003859080.1	TPTRLVSQTTPSLQV	SVM	POSITIVE	0.0622296
795	XP_003859080.1	PTPTRLVSQTTPSLQ	SVM	NEGATIVE	-0.00600806
796	XP_003859080.1	PTRLVSQTTPSLQVP	SVM	NEGATIVE	-0.197966
797	XP_003859080.1	TRLVSQTTPSLQVPP	SVM	NEGATIVE	-0.228167
798	XP_003859080.1	AAAAAASSLASSPLS	SVM	POSITIVE	0.717499
799	XP_003859080.1	CLQWMRKDERLMKLF	SVM	NEGATIVE	-0.515983
800	XP_003859080.1	LPSRTLFVRLIHNFD	SVM	POSITIVE	0.274061
801	XP_003859080.1	LQWMRKDERLMKLFA	SVM	NEGATIVE	-0.295755
802	XP_003859080.1	RCLQWMRKDERLMKL	SVM	NEGATIVE	-0.38482
803	XP_003859080.1	EFFRFAQSVLREEYF	SVM	NEGATIVE	-0.163774
804	XP_003859080.1	HPPTNVAAAAAAAAS	SVM	POSITIVE	1.56577
805	XP_003859080.1	EKFAGFLRYREFLRP	SVM	POSITIVE	0.85562
806	XP_003859080.1	QWMRKDERLMKLFAV	SVM	NEGATIVE	-0.217362
807	XP_003859080.1	SVPGQFASLLRRCTL	SVM	NEGATIVE	-0.210932
808	XP_003859080.1	TLFIDGLPAFIENKW	SVM	POSITIVE	0.104463
809	XP_003859080.1	KFAGFLRYREFLRPP	SVM	POSITIVE	0.660808
810	XP_003859080.1	SDWYATAAWEDPSTG	SVM	POSITIVE	0.838454
811	XP_003859080.1	AEDREFFRFAQSVLR	SVM	NEGATIVE	-0.0512818
812	XP_003859080.1	TGPCADRHGGGAGAA	SVM	POSITIVE	0.813042
813	XP_003859080.1	QRCLQWMRKDERLMK	SVM	NEGATIVE	-0.220165
814	XP_003859080.1	ERHSFSDWYATAAWE	SVM	POSITIVE	0.373156
815	XP_003859080.1	SVLREEYFSEKFAGF	SVM	NEGATIVE	-0.159019
816	XP_003859080.1	HHMCYQSSSSPTSTA	SVM	POSITIVE	0.0862497
817	XP_003859080.1	FAGFLRYREFLRPPY	SVM	POSITIVE	0.722489
818	XP_003859080.1	HMCYQSSSSPTSTAT	SVM	POSITIVE	0.0686578
819	XP_003859080.1	LFVRLIHNFDAPGYL	SVM	POSITIVE	0.0595332
820	XP_003859080.1	SEKFAGFLRYREFLR	SVM	POSITIVE	0.84295
821	XP_003859080.1	QFASLLRRCTLLRAE	SVM	POSITIVE	0.565671
822	XP_003859080.1	EKFAGFLRYREFLRP	SVM	POSITIVE	0.85562
823	XP_003859080.1	EYFSEKFAGFLRYRE	SVM	POSITIVE	0.315835
824	XP_003859080.1	FAGFLRYREFLRPPY	SVM	POSITIVE	0.722489
825	XP_003859080.1	KFAGFLRYREFLRPP	SVM	POSITIVE	0.660808
826	XP_003859080.1	GLVALRVKSSRGRNV	SVM	POSITIVE	0.773858
827	XP_003859080.1	LVALRVKSSRGRNVG	SVM	POSITIVE	0.443586
828	XP_003859080.1	VQTSTFGAPPAAESA	SVM	NEGATIVE	-0.543869
829	XP_003859080.1	AGFLRYREFLRPPYY	SVM	POSITIVE	0.791953
830	XP_003859080.1	DREFFRFAQSVLREE	SVM	NEGATIVE	-0.0454893
831	XP_003859080.1	REFFRFAQSVLREEY	SVM	NEGATIVE	-0.0282298
832	XP_003859080.1	REFFRFAQSVLREEY	SVM	NEGATIVE	-0.0282298
833	XP_003859080.1	AEDREFFRFAQSVLR	SVM	NEGATIVE	-0.0512818
834	XP_003859080.1	FFRFAQSVLREEYFS	SVM	POSITIVE	0.0168641
835	XP_003859080.1	VVQTSTFGAPPAAES	SVM	NEGATIVE	-0.642253
836	XP_003859080.1	QGLVALRVKSSRGRN	SVM	POSITIVE	0.556775
837	XP_003859080.1	SDWYATAAWEDPSTG	SVM	POSITIVE	0.838454
838	XP_003859080.1	AAAAASSLASSPLSY	SVM	POSITIVE	0.535068
839	XP_003859080.1	AGFLRYREFLRPPYY	SVM	POSITIVE	0.791953
840	XP_003859080.1	EFFRFAQSVLREEYF	SVM	NEGATIVE	-0.163774
841	XP_003859080.1	ATTLFIDGLPAFIEN	SVM	POSITIVE	0.218722
842	XP_003859080.1	DWYATAAWEDPSTGS	SVM	POSITIVE	0.570794
843	XP_003859080.1	EDREFFRFAQSVLRE	SVM	NEGATIVE	-0.238613
844	XP_003859080.1	ERLMKLFAVAPARND	SVM	NEGATIVE	-0.303868
845	XP_003859080.1	FVRLIHNFDAPGYLQ	SVM	POSITIVE	0.27626
846	XP_003859080.1	HHHMCYQSSSSPTST	SVM	POSITIVE	0.262434
847	XP_003859080.1	MCYQSSSSPTSTATP	SVM	POSITIVE	0.000794505
848	XP_003859080.1	RLMKLFAVAPARNDS	SVM	NEGATIVE	-0.295591
849	XP_003859080.1	VQTSTFGAPPAAESA	SVM	NEGATIVE	-0.543869
850	XP_003859080.1	WMRKDERLMKLFAVA	SVM	NEGATIVE	-0.389475
851	XP_003859080.1	AEDREFFRFAQSVLR	SVM	NEGATIVE	-0.0512818
852	XP_003859080.1	DERLMKLFAVAPARN	SVM	NEGATIVE	-0.238882
853	XP_003859080.1	GFAVYDSIAAAREAL	SVM	POSITIVE	0.31497
854	XP_003859080.1	HPPTNVAAAAAAAAS	SVM	POSITIVE	1.56577
855	XP_003859080.1	PPTNVAAAAAAAASS	SVM	POSITIVE	1.48902
856	XP_003859080.1	PTNVAAAAAAAASSL	SVM	POSITIVE	1.27398
857	XP_003859080.1	QSVPGQFASLLRRCT	SVM	NEGATIVE	-0.363555
858	XP_003859080.1	TNVAAAAAAAASSLA	SVM	POSITIVE	1.21925
859	XP_003859080.1	TTLFIDGLPAFIENK	SVM	POSITIVE	0.256754
860	XP_003859080.1	EDREFFRFAQSVLRE	SVM	NEGATIVE	-0.238613
861	XP_003859080.1	EKFAGFLRYREFLRP	SVM	POSITIVE	0.85562
862	XP_003859080.1	FFRFAQSVLREEYFS	SVM	POSITIVE	0.0168641
863	XP_003859080.1	KLFAVAPARNDSFGP	SVM	NEGATIVE	-0.601583
864	XP_003859080.1	PPTPTRLVSQTTPSL	SVM	NEGATIVE	-0.283451
865	XP_003859080.1	QTSTFGAPPAAESAR	SVM	NEGATIVE	-0.193894
866	XP_003859080.1	QTSTFGAPPAAESAR	SVM	NEGATIVE	-0.193894
867	XP_003859080.1	AREALTWFKQMLIIK	SVM	NEGATIVE	-0.213049
868	XP_003859080.1	DREFFRFAQSVLREE	SVM	NEGATIVE	-0.0454893
869	XP_003859080.1	FAGFLRYREFLRPPY	SVM	POSITIVE	0.722489
870	XP_003859080.1	FRFAQSVLREEYFSE	SVM	POSITIVE	0.0259058
871	XP_003859080.1	GTRLLVSAVPHHHHH	SVM	POSITIVE	0.343071
872	XP_003859080.1	KFAGFLRYREFLRPP	SVM	POSITIVE	0.660808
873	XP_003859080.1	NVAAAAAAAASSLAS	SVM	POSITIVE	1.31712
874	XP_003859080.1	PHPPTNVAAAAAAAA	SVM	POSITIVE	1.51408
875	XP_003859080.1	TAPGTTTAYAEEAAP	SVM	NEGATIVE	-0.149867
876	XP_003859080.1	TSTFGAPPAAESARG	SVM	NEGATIVE	-0.234988
877	XP_003859080.1	VTAPGTTTAYAEEAA	SVM	NEGATIVE	-0.198583
878	XP_003859080.1	YFSEKFAGFLRYREF	SVM	POSITIVE	0.0740069
879	XP_003859080.1	AGTRLLVSAVPHHHH	SVM	NEGATIVE	-0.0975582
880	XP_003859080.1	DREFFRFAQSVLREE	SVM	NEGATIVE	-0.0454893
881	XP_003859080.1	DWYATAAWEDPSTGS	SVM	POSITIVE	0.570794
882	XP_003859080.1	ERLMKLFAVAPARND	SVM	NEGATIVE	-0.303868
883	XP_003859080.1	FAVYDSIAAAREALT	SVM	POSITIVE	0.751845
884	XP_003859080.1	FSDWYATAAWEDPST	SVM	POSITIVE	0.909949
885	XP_003859080.1	HMCYQSSSSPTSTAT	SVM	POSITIVE	0.0686578
886	XP_003859080.1	MCYQSSSSPTSTATP	SVM	POSITIVE	0.000794505
887	XP_003859080.1	QTSTFGAPPAAESAR	SVM	NEGATIVE	-0.193894
888	XP_003859080.1	SEKFAGFLRYREFLR	SVM	POSITIVE	0.84295
889	XP_003859080.1	SVTAPGTTTAYAEEA	SVM	NEGATIVE	-0.0278166
890	XP_003859080.1	TLFIDGLPAFIENKW	SVM	POSITIVE	0.104463
891	XP_003859080.1	VALRVKSSRGRNVGF	SVM	POSITIVE	0.269928
892	XP_003859080.1	VQTSTFGAPPAAESA	SVM	NEGATIVE	-0.543869
893	XP_003859080.1	DREFFRFAQSVLREE	SVM	NEGATIVE	-0.0454893
894	XP_003859080.1	EDREFFRFAQSVLRE	SVM	NEGATIVE	-0.238613
895	XP_003859080.1	GFLRYREFLRPPYYG	SVM	POSITIVE	0.605494
896	XP_003859080.1	HHMCYQSSSSPTSTA	SVM	POSITIVE	0.0862497
897	XP_003859080.1	PQGLVALRVKSSRGR	SVM	POSITIVE	0.545145
898	XP_003859080.1	PQGLVALRVKSSRGR	SVM	POSITIVE	0.545145
899	XP_003859080.1	REFFRFAQSVLREEY	SVM	NEGATIVE	-0.0282298
900	XP_003859080.1	REFFRFAQSVLREEY	SVM	NEGATIVE	-0.0282298
901	XP_003859080.1	SEKFAGFLRYREFLR	SVM	POSITIVE	0.84295
902	XP_003859080.1	VVQTSTFGAPPAAES	SVM	NEGATIVE	-0.642253
903	XP_003859080.1	ETPHPPTNVAAAAAA	SVM	POSITIVE	0.942236
904	XP_003859080.1	FAVYDSIAAAREALT	SVM	POSITIVE	0.751845
905	XP_003859080.1	PPTNVAAAAAAAASS	SVM	POSITIVE	1.48902
906	XP_003859080.1	QGLVALRVKSSRGRN	SVM	POSITIVE	0.556775
907	XP_003859080.1	REALTWFKQMLIIKE	SVM	NEGATIVE	-0.203497
908	XP_003859080.1	TPHPPTNVAAAAAAA	SVM	POSITIVE	1.34572
909	XP_003859080.1	TSTFGAPPAAESARG	SVM	NEGATIVE	-0.234988
910	XP_003859080.1	VATTLFIDGLPAFIE	SVM	POSITIVE	0.175275
911	XP_003859080.1	VGFAVYDSIAAAREA	SVM	POSITIVE	0.386504
912	XP_003859080.1	AAAAAAAASSLASSP	SVM	POSITIVE	1.2006
913	XP_003859080.1	AAREALTWFKQMLII	SVM	POSITIVE	0.0310416
914	XP_003859080.1	AENTVGSLPSASTPT	SVM	POSITIVE	0.234874
915	XP_003859080.1	APGTTTAYAEEAAPP	SVM	NEGATIVE	-0.248652
916	XP_003859080.1	AVYDSIAAAREALTW	SVM	POSITIVE	0.831281
917	XP_003859080.1	EEYFSEKFAGFLRYR	SVM	POSITIVE	0.560437
918	XP_003859080.1	FVRLIHNFDAPGYLQ	SVM	POSITIVE	0.27626
919	XP_003859080.1	LAENTVGSLPSASTP	SVM	POSITIVE	0.0904002
920	XP_003859080.1	LFVRLIHNFDAPGYL	SVM	POSITIVE	0.0595332
921	XP_003859080.1	PLAENTVGSLPSAST	SVM	POSITIVE	0.408361
922	XP_003859080.1	PQPRNTARAMASSPI	SVM	POSITIVE	0.132332
923	XP_003859080.1	PTNVAAAAAAAASSL	SVM	POSITIVE	1.27398
924	XP_003859080.1	REFFRFAQSVLREEY	SVM	NEGATIVE	-0.0282298
925	XP_003859080.1	VTAPGTTTAYAEEAA	SVM	NEGATIVE	-0.198583
926	XP_003859080.1	LFVRLIHNFDAPGYL	SVM	POSITIVE	0.0595332
927	XP_003859080.1	AAAAAAASSLASSPL	SVM	POSITIVE	0.938856
928	XP_003859080.1	AAAAAASSLASSPLS	SVM	POSITIVE	0.717499
929	XP_003859080.1	AAAASSLASSPLSYP	SVM	POSITIVE	0.213381
930	XP_003859080.1	AAAREALTWFKQMLI	SVM	POSITIVE	0.15663
931	XP_003859080.1	AEDREFFRFAQSVLR	SVM	NEGATIVE	-0.0512818
932	XP_003859080.1	ALTWFKQMLIIKEVV	SVM	NEGATIVE	-0.164116
933	XP_003859080.1	DERLMKLFAVAPARN	SVM	NEGATIVE	-0.238882
934	XP_003859080.1	EALTWFKQMLIIKEV	SVM	NEGATIVE	-0.211028
935	XP_003859080.1	ENTVGSLPSASTPTR	SVM	POSITIVE	0.367612
936	XP_003859080.1	FASLLRRCTLLRAEW	SVM	POSITIVE	0.883166
937	XP_003859080.1	FKQMLIIKEVVQTST	SVM	NEGATIVE	-0.3244
938	XP_003859080.1	FKQMLIIKEVVQTST	SVM	NEGATIVE	-0.3244
939	XP_003859080.1	LTWFKQMLIIKEVVQ	SVM	NEGATIVE	-0.429738
940	XP_003859080.1	QPQPRNTARAMASSP	SVM	NEGATIVE	-0.294029
941	XP_003859080.1	REALTWFKQMLIIKE	SVM	NEGATIVE	-0.203497
942	XP_003859080.1	RKDERLMKLFAVAPA	SVM	POSITIVE	0.012175
943	XP_003859080.1	TAPGTTTAYAEEAAP	SVM	NEGATIVE	-0.149867
944	XP_003859080.1	TRLLVSAVPHHHHHM	SVM	POSITIVE	0.260049
945	XP_003859080.1	TWFKQMLIIKEVVQT	SVM	NEGATIVE	-0.26812
946	XP_003859080.1	WFKQMLIIKEVVQTS	SVM	NEGATIVE	-0.454954
947	XP_003859080.1	TLFVRLIHNFDAPGY	SVM	POSITIVE	0.368881
948	XP_003859080.1	EDREFFRFAQSVLRE	SVM	NEGATIVE	-0.238613
949	XP_003859080.1	EVVQTSTFGAPPAAE	SVM	NEGATIVE	-0.513639
950	XP_003859080.1	LFIDGLPAFIENKWQ	SVM	NEGATIVE	-0.00920346
951	XP_003859080.1	LFIDGLPAFIENKWQ	SVM	NEGATIVE	-0.00920346
952	XP_003859080.1	LMKLFAVAPARNDSF	SVM	NEGATIVE	-0.312152
953	XP_003859080.1	PPQGLVALRVKSSRG	SVM	POSITIVE	0.553878
954	XP_003859080.1	SDWYATAAWEDPSTG	SVM	POSITIVE	0.838454
955	XP_003859080.1	SVLREEYFSEKFAGF	SVM	NEGATIVE	-0.159019
956	XP_003859080.1	TSTFGAPPAAESARG	SVM	NEGATIVE	-0.234988
957	XP_003859080.1	VTRRVWASSAPSAPL	SVM	POSITIVE	0.781918
958	XP_003859080.1	AEDREFFRFAQSVLR	SVM	NEGATIVE	-0.0512818
959	XP_003859080.1	AGFLRYREFLRPPYY	SVM	POSITIVE	0.791953
960	XP_003859080.1	EYFSEKFAGFLRYRE	SVM	POSITIVE	0.315835
961	XP_003859080.1	LFVRLIHNFDAPGYL	SVM	POSITIVE	0.0595332
962	XP_003859080.1	MKLFAVAPARNDSFG	SVM	POSITIVE	0.00654013
963	XP_003859080.1	PGTTTAYAEEAAPPT	SVM	NEGATIVE	-0.216604
964	XP_003859080.1	QPRNTARAMASSPIS	SVM	POSITIVE	0.6443
965	XP_003859080.1	VPPQGLVALRVKSSR	SVM	POSITIVE	0.237707
966	XP_003859080.1	VVQTSTFGAPPAAES	SVM	NEGATIVE	-0.642253
967	XP_003859080.1	YVPPQGLVALRVKSS	SVM	NEGATIVE	-0.145952
968	XP_003859080.1	AAAAASSLASSPLSY	SVM	POSITIVE	0.535068
969	XP_003859080.1	ADRHGGGAGAADEAL	SVM	POSITIVE	0.785257
970	XP_003859080.1	AVYDSIAAAREALTW	SVM	POSITIVE	0.831281
971	XP_003859080.1	DREFFRFAQSVLREE	SVM	NEGATIVE	-0.0454893
972	XP_003859080.1	DRHGGGAGAADEALS	SVM	POSITIVE	0.662679
973	XP_003859080.1	MRKDERLMKLFAVAP	SVM	NEGATIVE	-0.548288
974	XP_003859080.1	QAYSSLQPPPSSQLT	SVM	NEGATIVE	-0.338458
975	XP_003859080.1	REEYFSEKFAGFLRY	SVM	POSITIVE	0.13361
976	XP_003859080.1	TQAYSSLQPPPSSQL	SVM	NEGATIVE	-0.461927
977	XP_003859080.1	APGTTTAYAEEAAPP	SVM	NEGATIVE	-0.248652
978	XP_003859080.1	EDREFFRFAQSVLRE	SVM	NEGATIVE	-0.238613
979	XP_003859080.1	EFFRFAQSVLREEYF	SVM	NEGATIVE	-0.163774
980	XP_003859080.1	HPPTNVAAAAAAAAS	SVM	POSITIVE	1.56577
981	XP_003859080.1	KQMLIIKEVVQTSTF	SVM	NEGATIVE	-0.569278
982	XP_003859080.1	PQGLVALRVKSSRGR	SVM	POSITIVE	0.545145
983	XP_003859080.1	QGLVALRVKSSRGRN	SVM	POSITIVE	0.556775
984	XP_003859080.1	QMLIIKEVVQTSTFG	SVM	NEGATIVE	-0.409432
985	XP_003859080.1	ALERHSFSDWYATAA	SVM	POSITIVE	0.011001
986	XP_003859080.1	ALPYRQDEPHLQQRH	SVM	NEGATIVE	-0.827133
987	XP_003859080.1	LERHSFSDWYATAAW	SVM	POSITIVE	0.37759
988	XP_003859080.1	MLIIKEVVQTSTFGA	SVM	NEGATIVE	-0.243579
989	XP_003859080.1	PALPYRQDEPHLQQR	SVM	NEGATIVE	-0.56439
990	XP_003859080.1	PHPPTNVAAAAAAAA	SVM	POSITIVE	1.51408
991	XP_003859080.1	REEYFSEKFAGFLRY	SVM	POSITIVE	0.13361
992	XP_003859080.1	STFGAPPAAESARGT	SVM	NEGATIVE	-0.217803
993	XP_003859080.1	VLREEYFSEKFAGFL	SVM	NEGATIVE	-0.240614
994	XP_003859080.1	AAGTRLLVSAVPHHH	SVM	NEGATIVE	-0.477256
995	XP_003859080.1	DTVATTLFIDGLPAF	SVM	NEGATIVE	-0.149754
996	XP_003859080.1	DWYATAAWEDPSTGS	SVM	POSITIVE	0.570794
997	XP_003859080.1	EEYFSEKFAGFLRYR	SVM	POSITIVE	0.560437
998	XP_003859080.1	EFFRFAQSVLREEYF	SVM	NEGATIVE	-0.163774
999	XP_003859080.1	FSEKFAGFLRYREFL	SVM	POSITIVE	0.366402
1000	XP_003859080.1	HPPTNVAAAAAAAAS	SVM	POSITIVE	1.56577
1001	XP_003859080.1	PPALPYRQDEPHLQQ	SVM	NEGATIVE	-0.867811
1002	XP_003859080.1	SVTAPGTTTAYAEEA	SVM	NEGATIVE	-0.0278166
1003	XP_003859080.1	TNVAAAAAAAASSLA	SVM	POSITIVE	1.21925
1004	XP_003859080.1	VAAAAAAAASSLASS	SVM	POSITIVE	1.21896
1005	XP_003859080.1	VAAAAAAAASSLASS	SVM	POSITIVE	1.21896
1006	XP_003859080.1	EKFAGFLRYREFLRP	SVM	POSITIVE	0.85562
1007	XP_003859080.1	LMKLFAVAPARNDSF	SVM	NEGATIVE	-0.312152
1008	XP_003859080.1	LREEYFSEKFAGFLR	SVM	POSITIVE	0.205231
1009	XP_003859080.1	LREEYFSEKFAGFLR	SVM	POSITIVE	0.205231
1010	XP_003859080.1	RHGGGAGAADEALSR	SVM	POSITIVE	0.834686
1011	XP_003859080.1	AEDREFFRFAQSVLR	SVM	NEGATIVE	-0.0512818
1012	XP_003859080.1	FFRFAQSVLREEYFS	SVM	POSITIVE	0.0168641
1013	XP_003859080.1	FVRLIHNFDAPGYLQ	SVM	POSITIVE	0.27626
1014	XP_003859080.1	GFLRYREFLRPPYYG	SVM	POSITIVE	0.605494
1015	XP_003859080.1	LSNAQSLSSTIALER	SVM	POSITIVE	0.418072
1016	XP_003859080.1	MGGTAALATSTTATM	SVM	NEGATIVE	-0.173659
1017	XP_003859080.1	PHPPTNVAAAAAAAA	SVM	POSITIVE	1.51408
1018	XP_003859080.1	VTRRVWASSAPSAPL	SVM	POSITIVE	0.781918
1019	XP_003859080.1	FFRFAQSVLREEYFS	SVM	POSITIVE	0.0168641
1020	XP_003859080.1	GSVTAPGTTTAYAEE	SVM	NEGATIVE	-0.0959336
1021	XP_003859080.1	GTQAYSSLQPPPSSQ	SVM	NEGATIVE	-0.386857
1022	XP_003859080.1	RGTQAYSSLQPPPSS	SVM	NEGATIVE	-0.214686
1023	XP_003859080.1	TRRVWASSAPSAPLQ	SVM	POSITIVE	0.740831
1024	XP_003859080.1	TVATTLFIDGLPAFI	SVM	POSITIVE	0.309176
1025	XP_003859080.1	VRLIHNFDAPGYLQQ	SVM	POSITIVE	0.337254
1026	XP_003859080.1	WFKQMLIIKEVVQTS	SVM	NEGATIVE	-0.454954
1027	XP_003859080.1	WYATAAWEDPSTGSC	SVM	POSITIVE	0.321102
1028	XP_003859080.1	ALSNAQSLSSTIALE	SVM	POSITIVE	0.618149
1029	XP_003859080.1	EFFRFAQSVLREEYF	SVM	NEGATIVE	-0.163774
1030	XP_003859080.1	FFRFAQSVLREEYFS	SVM	POSITIVE	0.0168641
1031	XP_003859080.1	NAEDREFFRFAQSVL	SVM	NEGATIVE	-0.362206
1032	XP_003859080.1	PTSGAAGTRLLVSAV	SVM	NEGATIVE	-0.0375004
1033	XP_003859080.1	RHSFSDWYATAAWED	SVM	POSITIVE	0.305755
1034	XP_003859080.1	TSGAAGTRLLVSAVP	SVM	NEGATIVE	-0.288175
1035	XP_003859080.1	RKDERLMKLFAVAPA	SVM	POSITIVE	0.012175
1036	XP_003859080.1	AAREALTWFKQMLII	SVM	POSITIVE	0.0310416
1037	XP_003859080.1	EFFRFAQSVLREEYF	SVM	NEGATIVE	-0.163774
1038	XP_003859080.1	EVVQTSTFGAPPAAE	SVM	NEGATIVE	-0.513639
1039	XP_003859080.1	FAVYDSIAAAREALT	SVM	POSITIVE	0.751845
1040	XP_003859080.1	GFAVYDSIAAAREAL	SVM	POSITIVE	0.31497
1041	XP_003859080.1	GLVALRVKSSRGRNV	SVM	POSITIVE	0.773858
1042	XP_003859080.1	HHHHMCYQSSSSPTS	SVM	POSITIVE	0.44842
1043	XP_003859080.1	SGAAGTRLLVSAVPH	SVM	NEGATIVE	-0.379449
1044	XP_003859080.1	TLFVRLIHNFDAPGY	SVM	POSITIVE	0.368881
1045	XP_003859080.1	YFSEKFAGFLRYREF	SVM	POSITIVE	0.0740069
1046	XP_003859080.1	AREALTWFKQMLIIK	SVM	NEGATIVE	-0.213049
1047	XP_003859080.1	GFLRYREFLRPPYYG	SVM	POSITIVE	0.605494
1048	XP_003859080.1	KDERLMKLFAVAPAR	SVM	POSITIVE	0.0125784
1049	XP_003859080.1	LFVRLIHNFDAPGYL	SVM	POSITIVE	0.0595332
1050	XP_003859080.1	SNAQSLSSTIALERH	SVM	POSITIVE	0.00378148
1051	XP_003859080.1	TLFVRLIHNFDAPGY	SVM	POSITIVE	0.368881
1052	XP_003859080.1	VYDSIAAAREALTWF	SVM	POSITIVE	0.435323
1053	XP_003859080.1	KDERLMKLFAVAPAR	SVM	POSITIVE	0.0125784
1054	XP_003859080.1	AQSLSSTIALERHSF	SVM	NEGATIVE	-0.137802
1055	XP_003859080.1	GLVALRVKSSRGRNV	SVM	POSITIVE	0.773858
1056	XP_003859080.1	LVALRVKSSRGRNVG	SVM	POSITIVE	0.443586
1057	XP_003859080.1	NAQSLSSTIALERHS	SVM	NEGATIVE	-0.100807
1058	XP_003859080.1	NQPQPRNTARAMASS	SVM	NEGATIVE	-0.113781
1059	XP_003859080.1	PPQGLVALRVKSSRG	SVM	POSITIVE	0.553878
1060	XP_003859080.1	RLMKLFAVAPARNDS	SVM	NEGATIVE	-0.295591
1061	XP_003859080.1	AQSVLREEYFSEKFA	SVM	POSITIVE	0.112434
1062	XP_003859080.1	FRFAQSVLREEYFSE	SVM	POSITIVE	0.0259058
1063	XP_003859080.1	FVRLIHNFDAPGYLQ	SVM	POSITIVE	0.27626
1064	XP_003859080.1	NVAAAAAAAASSLAS	SVM	POSITIVE	1.31712
1065	XP_003859080.1	REALTWFKQMLIIKE	SVM	NEGATIVE	-0.203497
1066	XP_003859080.1	RRVWASSAPSAPLQR	SVM	POSITIVE	1.08958
1067	XP_003859080.1	TLFVRLIHNFDAPGY	SVM	POSITIVE	0.368881
1068	XP_003859080.1	FVRLIHNFDAPGYLQ	SVM	POSITIVE	0.27626
1069	XP_003859080.1	DERLMKLFAVAPARN	SVM	NEGATIVE	-0.238882
1070	XP_003859080.1	FSDWYATAAWEDPST	SVM	POSITIVE	0.909949
1071	XP_003859080.1	REFFRFAQSVLREEY	SVM	NEGATIVE	-0.0282298
1072	XP_003859080.1	RKDERLMKLFAVAPA	SVM	POSITIVE	0.012175
1073	XP_003859080.1	TRRVWASSAPSAPLQ	SVM	POSITIVE	0.740831
1074	XP_003859080.1	AEDREFFRFAQSVLR	SVM	NEGATIVE	-0.0512818
1075	XP_003859080.1	ATTLFIDGLPAFIEN	SVM	POSITIVE	0.218722
1076	XP_003859080.1	FLRYREFLRPPYYGG	SVM	POSITIVE	0.833694
1077	XP_003859080.1	LPYRQDEPHLQQRHA	SVM	NEGATIVE	-0.20529
1078	XP_003859080.1	MKLFAVAPARNDSFG	SVM	POSITIVE	0.00654013
1079	XP_003859080.1	RLVSQTTPSLQVPPT	SVM	NEGATIVE	-0.134703
1080	XP_003859080.1	SFSDWYATAAWEDPS	SVM	POSITIVE	0.829353
1081	XP_003859080.1	SNAQSLSSTIALERH	SVM	POSITIVE	0.00378148
1082	XP_003859080.1	VALRVKSSRGRNVGF	SVM	POSITIVE	0.269928
1083	XP_003859080.1	YDSIAAAREALTWFK	SVM	POSITIVE	0.614089
1084	XP_003859080.1	EPPALPYRQDEPHLQ	SVM	NEGATIVE	-0.698166
1085	XP_003859080.1	EVVQTSTFGAPPAAE	SVM	NEGATIVE	-0.513639
1086	XP_003859080.1	QSVLREEYFSEKFAG	SVM	NEGATIVE	-0.0928915
1087	XP_003859080.1	RTLFVRLIHNFDAPG	SVM	POSITIVE	0.332522
1088	XP_003859080.1	TSDCFPSSPVESEPT	SVM	NEGATIVE	-0.31179
1089	XP_003859080.1	ERLMKLFAVAPARND	SVM	NEGATIVE	-0.303868
1090	XP_003859080.1	AAAREALTWFKQMLI	SVM	POSITIVE	0.15663
1091	XP_003859080.1	AGFLRYREFLRPPYY	SVM	POSITIVE	0.791953
1092	XP_003859080.1	CYQSSSSPTSTATPH	SVM	POSITIVE	0.037345
1093	XP_003859080.1	EFFRFAQSVLREEYF	SVM	NEGATIVE	-0.163774
1094	XP_003859080.1	FAGFLRYREFLRPPY	SVM	POSITIVE	0.722489
1095	XP_003859080.1	FKQMLIIKEVVQTST	SVM	NEGATIVE	-0.3244
1096	XP_003859080.1	HSFSDWYATAAWEDP	SVM	POSITIVE	0.235676
1097	XP_003859080.1	KDERLMKLFAVAPAR	SVM	POSITIVE	0.0125784
1098	XP_003859080.1	KQMLIIKEVVQTSTF	SVM	NEGATIVE	-0.569278
1099	XP_003859080.1	LIIKEVVQTSTFGAP	SVM	NEGATIVE	-0.41531
1100	XP_003859080.1	LPLAENTVGSLPSAS	SVM	POSITIVE	0.433041
1101	XP_003859080.1	MLIIKEVVQTSTFGA	SVM	NEGATIVE	-0.243579
1102	XP_003859080.1	QMLIIKEVVQTSTFG	SVM	NEGATIVE	-0.409432
1103	XP_003859080.1	RKDERLMKLFAVAPA	SVM	POSITIVE	0.012175
1104	XP_003859080.1	RLLVSAVPHHHHHMC	SVM	POSITIVE	0.361712
1105	XP_003859080.1	VRLIHNFDAPGYLQQ	SVM	POSITIVE	0.337254
1106	XP_003859080.1	VYDSIAAAREALTWF	SVM	POSITIVE	0.435323
1107	XP_003859080.1	AFIENKWQLQPYVPP	SVM	NEGATIVE	-0.64603
1108	XP_003859080.1	ALRVKSSRGRNVGFA	SVM	POSITIVE	0.163235
1109	XP_003859080.1	NAQSLSSTIALERHS	SVM	NEGATIVE	-0.100807
1110	XP_003859080.1	PPTSGAAGTRLLVSA	SVM	NEGATIVE	-0.056193
1111	XP_003859080.1	PVTRRVWASSAPSAP	SVM	POSITIVE	0.450638
1112	XP_003859080.1	SEKFAGFLRYREFLR	SVM	POSITIVE	0.84295
1113	XP_003859080.1	STFGAPPAAESARGT	SVM	NEGATIVE	-0.217803
1114	XP_003859080.1	TFGAPPAAESARGTE	SVM	NEGATIVE	-0.274354
1115	XP_003859080.1	TLFVRLIHNFDAPGY	SVM	POSITIVE	0.368881
1116	XP_003859080.1	VATTLFIDGLPAFIE	SVM	POSITIVE	0.175275
1117	XP_003859080.1	WFKQMLIIKEVVQTS	SVM	NEGATIVE	-0.454954
1118	XP_003859080.1	AQSLSSTIALERHSF	SVM	NEGATIVE	-0.137802
1119	XP_003859080.1	DCFPSSPVESEPTPL	SVM	NEGATIVE	-0.675368
1120	XP_003859080.1	EKFAGFLRYREFLRP	SVM	POSITIVE	0.85562
1121	XP_003859080.1	NAQSLSSTIALERHS	SVM	NEGATIVE	-0.100807
1122	XP_003859080.1	PRNTARAMASSPISP	SVM	POSITIVE	0.188309
1123	XP_003859080.1	SDCFPSSPVESEPTP	SVM	NEGATIVE	-0.589167
1124	XP_003859080.1	TPHPPTNVAAAAAAA	SVM	POSITIVE	1.34572
1125	XP_003859080.1	TRRVWASSAPSAPLQ	SVM	POSITIVE	0.740831
1126	XP_003859080.1	VGFAVYDSIAAAREA	SVM	POSITIVE	0.386504
1127	XP_003859080.1	VATTLFIDGLPAFIE	SVM	POSITIVE	0.175275
1128	XP_003859080.1	ASAMHMKPFTTVGLP	SVM	NEGATIVE	-0.40236
1129	XP_003859080.1	DREFFRFAQSVLREE	SVM	NEGATIVE	-0.0454893
1130	XP_003859080.1	ERHSFSDWYATAAWE	SVM	POSITIVE	0.373156
1131	XP_003859080.1	LSNAQSLSSTIALER	SVM	POSITIVE	0.418072
1132	XP_003859080.1	NVGFAVYDSIAAARE	SVM	POSITIVE	0.450661
1133	XP_003859080.1	PCAAVGCAEAQATHP	SVM	POSITIVE	0.332398
1134	XP_003859080.1	VTRRVWASSAPSAPL	SVM	POSITIVE	0.781918
1135	XP_003859080.1	AQSLSSTIALERHSF	SVM	NEGATIVE	-0.137802
1136	XP_003859080.1	CYYGCGAAKKAYHQH	SVM	POSITIVE	0.198015
1137	XP_003859080.1	DERLMKLFAVAPARN	SVM	NEGATIVE	-0.238882
1138	XP_003859080.1	EALTWFKQMLIIKEV	SVM	NEGATIVE	-0.211028
1139	XP_003859080.1	EMRCYYGCGAAKKAY	SVM	POSITIVE	0.559287
1140	XP_003859080.1	ERLMKLFAVAPARND	SVM	NEGATIVE	-0.303868
1141	XP_003859080.1	KFAGFLRYREFLRPP	SVM	POSITIVE	0.660808
1142	XP_003859080.1	LVALRVKSSRGRNVG	SVM	POSITIVE	0.443586
1143	XP_003859080.1	MRCYYGCGAAKKAYH	SVM	POSITIVE	0.118717
1144	XP_003859080.1	NPCAAVGCAEAQATH	SVM	POSITIVE	0.205279
1145	XP_003859080.1	PEMRCYYGCGAAKKA	SVM	POSITIVE	0.183654
1146	XP_003859080.1	PQGLVALRVKSSRGR	SVM	POSITIVE	0.545145
1147	XP_003859080.1	QGLVALRVKSSRGRN	SVM	POSITIVE	0.556775
1148	XP_003859080.1	RCYYGCGAAKKAYHQ	SVM	POSITIVE	0.163198
1149	XP_003859080.1	RPEMRCYYGCGAAKK	SVM	POSITIVE	0.341812
1150	XP_003859080.1	TVATTLFIDGLPAFI	SVM	POSITIVE	0.309176
1151	XP_003859080.1	YQSSSSPTSTATPHL	SVM	NEGATIVE	-0.150265
1152	XP_003859080.1	YYGCGAAKKAYHQHA	SVM	POSITIVE	0.520599
1153	XP_003859080.1	ALRVKSSRGRNVGFA	SVM	POSITIVE	0.163235
1154	XP_003859080.1	DSIAAAREALTWFKQ	SVM	POSITIVE	0.392617
1155	XP_003859080.1	HSFSDWYATAAWEDP	SVM	POSITIVE	0.235676
1156	XP_003859080.1	NVGFAVYDSIAAARE	SVM	POSITIVE	0.450661
1157	XP_003859080.1	RRVWASSAPSAPLQR	SVM	POSITIVE	1.08958
1158	XP_003859080.1	RTLFVRLIHNFDAPG	SVM	POSITIVE	0.332522
1159	XP_003859080.1	VPPQGLVALRVKSSR	SVM	POSITIVE	0.237707
1160	XP_003859080.1	ATTLFIDGLPAFIEN	SVM	POSITIVE	0.218722
1161	XP_003859080.1	ATTLFIDGLPAFIEN	SVM	POSITIVE	0.218722
1162	XP_003859080.1	FAQSVLREEYFSEKF	SVM	POSITIVE	0.0317027
1163	XP_003859080.1	FIENKWQLQPYVPPQ	SVM	NEGATIVE	-0.980162
1164	XP_003859080.1	FSEKFAGFLRYREFL	SVM	POSITIVE	0.366402
1165	XP_003859080.1	GGTSDCFPSSPVESE	SVM	NEGATIVE	-0.374768
1166	XP_003859080.1	GLVALRVKSSRGRNV	SVM	POSITIVE	0.773858
1167	XP_003859080.1	LRPPYYGGCFVLFER	SVM	POSITIVE	0.368379
1168	XP_003859080.1	QSLSSTIALERHSFS	SVM	NEGATIVE	-0.331926
1169	XP_003859080.1	QSLSSTIALERHSFS	SVM	NEGATIVE	-0.331926
1170	XP_003859080.1	TTLFIDGLPAFIENK	SVM	POSITIVE	0.256754
1171	XP_003859080.1	AQSVLREEYFSEKFA	SVM	POSITIVE	0.112434
1172	XP_003859080.1	EALTWFKQMLIIKEV	SVM	NEGATIVE	-0.211028
1173	XP_003859080.1	FAQSVLREEYFSEKF	SVM	POSITIVE	0.0317027
1174	XP_003859080.1	FFRFAQSVLREEYFS	SVM	POSITIVE	0.0168641
1175	XP_003859080.1	LTWFKQMLIIKEVVQ	SVM	NEGATIVE	-0.429738
1176	XP_003859080.1	PGTTTAYAEEAAPPT	SVM	NEGATIVE	-0.216604
1177	XP_003859080.1	QSVLREEYFSEKFAG	SVM	NEGATIVE	-0.0928915
1178	XP_003859080.1	SRTLFVRLIHNFDAP	SVM	POSITIVE	0.282244
1179	XP_003859080.1	TVATTLFIDGLPAFI	SVM	POSITIVE	0.309176
1180	XP_003859080.1	VATTLFIDGLPAFIE	SVM	POSITIVE	0.175275
1181	XP_003859080.1	ALTWFKQMLIIKEVV	SVM	NEGATIVE	-0.164116
1182	XP_003859080.1	GTSDCFPSSPVESEP	SVM	NEGATIVE	-0.681625
1183	XP_003859080.1	LNPCAAVGCAEAQAT	SVM	POSITIVE	0.507357
1184	XP_003859080.1	NAEDREFFRFAQSVL	SVM	NEGATIVE	-0.362206
1185	XP_003859080.1	NTVGSLPSASTPTRC	SVM	POSITIVE	0.0368037
1186	XP_003859080.1	RFAQSVLREEYFSEK	SVM	POSITIVE	0.164491
1187	XP_003859080.1	TRRVWASSAPSAPLQ	SVM	POSITIVE	0.740831
1188	XP_003859080.1	TTLFIDGLPAFIENK	SVM	POSITIVE	0.256754
1189	XP_003859080.1	TTLFIDGLPAFIENK	SVM	POSITIVE	0.256754
1190	XP_003859080.1	VRLIHNFDAPGYLQQ	SVM	POSITIVE	0.337254
1191	XP_003859080.1	DREFFRFAQSVLREE	SVM	NEGATIVE	-0.0454893
1192	XP_003859080.1	EDREFFRFAQSVLRE	SVM	NEGATIVE	-0.238613
1193	XP_003859080.1	EDREFFRFAQSVLRE	SVM	NEGATIVE	-0.238613
1194	XP_003859080.1	EFFRFAQSVLREEYF	SVM	NEGATIVE	-0.163774
1195	XP_003859080.1	FFRFAQSVLREEYFS	SVM	POSITIVE	0.0168641
1196	XP_003859080.1	KFAGFLRYREFLRPP	SVM	POSITIVE	0.660808
1197	XP_003859080.1	LRVKSSRGRNVGFAV	SVM	POSITIVE	0.101074
1198	XP_003859080.1	MAMGGTAALATSTTA	SVM	NEGATIVE	-0.488467
1199	XP_003859080.1	PAFIENKWQLQPYVP	SVM	NEGATIVE	-0.412388
1200	XP_003859080.1	REFFRFAQSVLREEY	SVM	NEGATIVE	-0.0282298
1201	XP_003859080.1	AAAAAAAASSLASSP	SVM	POSITIVE	1.2006
1202	XP_003859080.1	AEDREFFRFAQSVLR	SVM	NEGATIVE	-0.0512818
1203	XP_003859080.1	DREFFRFAQSVLREE	SVM	NEGATIVE	-0.0454893
1204	XP_003859080.1	EALTWFKQMLIIKEV	SVM	NEGATIVE	-0.211028
1205	XP_003859080.1	ERLMKLFAVAPARND	SVM	NEGATIVE	-0.303868
1206	XP_003859080.1	GTRLLVSAVPHHHHH	SVM	POSITIVE	0.343071
1207	XP_003859080.1	PVTRRVWASSAPSAP	SVM	POSITIVE	0.450638
1208	XP_003859080.1	REALTWFKQMLIIKE	SVM	NEGATIVE	-0.203497
1209	XP_003859080.1	REFFRFAQSVLREEY	SVM	NEGATIVE	-0.0282298
1210	XP_003859080.1	RVWASSAPSAPLQRP	SVM	POSITIVE	0.992881
1211	XP_003859080.1	VATTLFIDGLPAFIE	SVM	POSITIVE	0.175275
1212	XP_003859080.1	VTRRVWASSAPSAPL	SVM	POSITIVE	0.781918
1213	XP_003859080.1	AEDREFFRFAQSVLR	SVM	NEGATIVE	-0.0512818
1214	XP_003859080.1	AREALTWFKQMLIIK	SVM	NEGATIVE	-0.213049
1215	XP_003859080.1	EYFSEKFAGFLRYRE	SVM	POSITIVE	0.315835
1216	XP_003859080.1	GFAVYDSIAAAREAL	SVM	POSITIVE	0.31497
1217	XP_003859080.1	HGGGAGAADEALSRP	SVM	POSITIVE	0.622215
1218	XP_003859080.1	LPAFIENKWQLQPYV	SVM	NEGATIVE	-0.365016
1219	XP_003859080.1	NAEDREFFRFAQSVL	SVM	NEGATIVE	-0.362206
1220	XP_003859080.1	PTNVAAAAAAAASSL	SVM	POSITIVE	1.27398
1221	XP_003859080.1	RHGGGAGAADEALSR	SVM	POSITIVE	0.834686
1222	XP_003859080.1	VLREEYFSEKFAGFL	SVM	NEGATIVE	-0.240614
1223	XP_003859080.1	YFSEKFAGFLRYREF	SVM	POSITIVE	0.0740069
1224	XP_003859080.1	AAREALTWFKQMLII	SVM	POSITIVE	0.0310416
1225	XP_003859080.1	EALTWFKQMLIIKEV	SVM	NEGATIVE	-0.211028
1226	XP_003859080.1	FIDGLPAFIENKWQL	SVM	POSITIVE	0.22943
1227	XP_003859080.1	GFAVYDSIAAAREAL	SVM	POSITIVE	0.31497
1228	XP_003859080.1	GGTAALATSTTATMP	SVM	NEGATIVE	-0.15732
1229	XP_003859080.1	LQVPPTSGAAGTRLL	SVM	NEGATIVE	-0.590936
1230	XP_003859080.1	NAEDREFFRFAQSVL	SVM	NEGATIVE	-0.362206
1231	XP_003859080.1	RRVWASSAPSAPLQR	SVM	POSITIVE	1.08958
1232	XP_003859080.1	SAMHMKPFTTVGLPP	SVM	NEGATIVE	-0.683384
1233	XP_003859080.1	SEPARPASTLQAAPH	SVM	NEGATIVE	-0.198862
1234	XP_003859080.1	VGFAVYDSIAAAREA	SVM	POSITIVE	0.386504
1235	XP_003859080.1	VRLIHNFDAPGYLQQ	SVM	POSITIVE	0.337254
1236	XP_003859080.1	AAGTRLLVSAVPHHH	SVM	NEGATIVE	-0.477256
1237	XP_003859080.1	AGTRLLVSAVPHHHH	SVM	NEGATIVE	-0.0975582
1238	XP_003859080.1	AREALTWFKQMLIIK	SVM	NEGATIVE	-0.213049
1239	XP_003859080.1	CAAVGCAEAQATHPP	SVM	POSITIVE	0.17216
1240	XP_003859080.1	EGSVTAPGTTTAYAE	SVM	NEGATIVE	-0.0909239
1241	XP_003859080.1	GTRLLVSAVPHHHHH	SVM	POSITIVE	0.343071
1242	XP_003859080.1	HPPTNVAAAAAAAAS	SVM	POSITIVE	1.56577
1243	XP_003859080.1	LLVSAVPHHHHHMCY	SVM	POSITIVE	0.460284
1244	XP_003859080.1	LVSAVPHHHHHMCYQ	SVM	POSITIVE	0.435231
1245	XP_003859080.1	PLDNRGTQAYSSLQP	SVM	NEGATIVE	-0.462399
1246	XP_003859080.1	QVPPTSGAAGTRLLV	SVM	NEGATIVE	-0.264482
1247	XP_003859080.1	RLLVSAVPHHHHHMC	SVM	POSITIVE	0.361712
1248	XP_003859080.1	SPLDNRGTQAYSSLQ	SVM	NEGATIVE	-0.318893
1249	XP_003859080.1	SPVTRRVWASSAPSA	SVM	POSITIVE	0.549175
1250	XP_003859080.1	TNVAAAAAAAASSLA	SVM	POSITIVE	1.21925
1251	XP_003859080.1	TRLLVSAVPHHHHHM	SVM	POSITIVE	0.260049
1252	XP_003859080.1	TRLLVSAVPHHHHHM	SVM	POSITIVE	0.260049
1253	XP_003859080.1	VGFAVYDSIAAAREA	SVM	POSITIVE	0.386504
1254	XP_003859080.1	YATAAWEDPSTGSCP	SVM	NEGATIVE	-0.129871
1255	XP_003859080.1	DREFFRFAQSVLREE	SVM	NEGATIVE	-0.0454893
1256	XP_003859080.1	GLVALRVKSSRGRNV	SVM	POSITIVE	0.773858
1257	XP_003859080.1	GTQAYSSLQPPPSSQ	SVM	NEGATIVE	-0.386857
1258	XP_003859080.1	LREEYFSEKFAGFLR	SVM	POSITIVE	0.205231
1259	XP_003859080.1	REEYFSEKFAGFLRY	SVM	POSITIVE	0.13361
1260	XP_003859080.1	RLIHNFDAPGYLQQD	SVM	POSITIVE	0.55445
1261	XP_003859080.1	SASAMHMKPFTTVGL	SVM	POSITIVE	0.224128
1262	XP_003859080.1	SRTLFVRLIHNFDAP	SVM	POSITIVE	0.282244
1263	XP_003859080.1	TVATTLFIDGLPAFI	SVM	POSITIVE	0.309176
1264	XP_003859080.1	VDTVATTLFIDGLPA	SVM	POSITIVE	0.0748295
1265	XP_003859080.1	VGFAVYDSIAAAREA	SVM	POSITIVE	0.386504
1266	XP_003859080.1	RTLFVRLIHNFDAPG	SVM	POSITIVE	0.332522
1267	XP_003859080.1	AAASSLASSPLSYPP	SVM	POSITIVE	0.0188443
1268	XP_003859080.1	AEDREFFRFAQSVLR	SVM	NEGATIVE	-0.0512818
1269	XP_003859080.1	DERLMKLFAVAPARN	SVM	NEGATIVE	-0.238882
1270	XP_003859080.1	EEYFSEKFAGFLRYR	SVM	POSITIVE	0.560437
1271	XP_003859080.1	ERLMKLFAVAPARND	SVM	NEGATIVE	-0.303868
1272	XP_003859080.1	EYFSEKFAGFLRYRE	SVM	POSITIVE	0.315835
1273	XP_003859080.1	FSEKFAGFLRYREFL	SVM	POSITIVE	0.366402
1274	XP_003859080.1	KDERLMKLFAVAPAR	SVM	POSITIVE	0.0125784
1275	XP_003859080.1	LFVRLIHNFDAPGYL	SVM	POSITIVE	0.0595332
1276	XP_003859080.1	LMKLFAVAPARNDSF	SVM	NEGATIVE	-0.312152
1277	XP_003859080.1	LRYREFLRPPYYGGC	SVM	POSITIVE	0.821575
1278	XP_003859080.1	MKLFAVAPARNDSFG	SVM	POSITIVE	0.00654013
1279	XP_003859080.1	PVDTVATTLFIDGLP	SVM	NEGATIVE	-0.212417
1280	XP_003859080.1	REFFRFAQSVLREEY	SVM	NEGATIVE	-0.0282298
1281	XP_003859080.1	RKDERLMKLFAVAPA	SVM	POSITIVE	0.012175
1282	XP_003859080.1	RLMKLFAVAPARNDS	SVM	NEGATIVE	-0.295591
1283	XP_003859080.1	SPVDTVATTLFIDGL	SVM	NEGATIVE	-0.0271088
1284	XP_003859080.1	SVLREEYFSEKFAGF	SVM	NEGATIVE	-0.159019
1285	XP_003859080.1	VDTVATTLFIDGLPA	SVM	POSITIVE	0.0748295
1286	XP_003859080.1	VLREEYFSEKFAGFL	SVM	NEGATIVE	-0.240614
1287	XP_003859080.1	YFSEKFAGFLRYREF	SVM	POSITIVE	0.0740069
1288	XP_003859080.1	ALTWFKQMLIIKEVV	SVM	NEGATIVE	-0.164116
1289	XP_003859080.1	ASLLRRCTLLRAEWA	SVM	POSITIVE	0.911092
1290	XP_003859080.1	ATTLFIDGLPAFIEN	SVM	POSITIVE	0.218722
1291	XP_003859080.1	FLRYREFLRPPYYGG	SVM	POSITIVE	0.833694
1292	XP_003859080.1	MLIIKEVVQTSTFGA	SVM	NEGATIVE	-0.243579
1293	XP_003859080.1	PHPPTNVAAAAAAAA	SVM	POSITIVE	1.51408
1294	XP_003859080.1	REFFRFAQSVLREEY	SVM	NEGATIVE	-0.0282298
1295	XP_003859080.1	RSPLDNRGTQAYSSL	SVM	NEGATIVE	-0.447589
1296	XP_003859080.1	SDWYATAAWEDPSTG	SVM	POSITIVE	0.838454
1297	XP_003859080.1	SLLRRCTLLRAEWAR	SVM	POSITIVE	0.782797
1298	XP_003859080.1	TQAYSSLQPPPSSQL	SVM	NEGATIVE	-0.461927
1299	XP_003859080.1	VPPTSGAAGTRLLVS	SVM	NEGATIVE	-0.232468
1300	XP_003859080.1	AGTRLLVSAVPHHHH	SVM	NEGATIVE	-0.0975582
1301	XP_003859080.1	ALRVKSSRGRNVGFA	SVM	POSITIVE	0.163235
1302	XP_003859080.1	DREFFRFAQSVLREE	SVM	NEGATIVE	-0.0454893
1303	XP_003859080.1	FFRFAQSVLREEYFS	SVM	POSITIVE	0.0168641
1304	XP_003859080.1	FFRFAQSVLREEYFS	SVM	POSITIVE	0.0168641
1305	XP_003859080.1	PTPLEYEEYLCTQSV	SVM	NEGATIVE	-0.0106035
1306	XP_003859080.1	QMLIIKEVVQTSTFG	SVM	NEGATIVE	-0.409432
1307	XP_003859080.1	RNVGFAVYDSIAAAR	SVM	POSITIVE	0.530456
1308	XP_003859080.1	VYDSIAAAREALTWF	SVM	POSITIVE	0.435323
1309	XP_003859080.1	YVPPQGLVALRVKSS	SVM	NEGATIVE	-0.145952
1310	XP_003859080.1	EPTPLEYEEYLCTQS	SVM	NEGATIVE	-0.103807
1311	XP_003859080.1	ESEPTPLEYEEYLCT	SVM	NEGATIVE	-0.492777
1312	XP_003859080.1	FAVYDSIAAAREALT	SVM	POSITIVE	0.751845
1313	XP_003859080.1	ISPVDTVATTLFIDG	SVM	NEGATIVE	-0.358968
1314	XP_003859080.1	KQMLIIKEVVQTSTF	SVM	NEGATIVE	-0.569278
1315	XP_003859080.1	PPQGLVALRVKSSRG	SVM	POSITIVE	0.553878
1316	XP_003859080.1	PPTNVAAAAAAAASS	SVM	POSITIVE	1.48902
1317	XP_003859080.1	REALTWFKQMLIIKE	SVM	NEGATIVE	-0.203497
1318	XP_003859080.1	SEPTPLEYEEYLCTQ	SVM	NEGATIVE	-0.427183
1319	XP_003859080.1	SPVTRRVWASSAPSA	SVM	POSITIVE	0.549175
1320	XP_003859080.1	TLFIDGLPAFIENKW	SVM	POSITIVE	0.104463
1321	XP_003859080.1	TPLEYEEYLCTQSVP	SVM	NEGATIVE	-0.220436
1322	XP_003859080.1	VPPQGLVALRVKSSR	SVM	POSITIVE	0.237707
1323	XP_003859080.1	AVYDSIAAAREALTW	SVM	POSITIVE	0.831281
1324	XP_003859080.1	EDREFFRFAQSVLRE	SVM	NEGATIVE	-0.238613
1325	XP_003859080.1	GAAGTRLLVSAVPHH	SVM	NEGATIVE	-0.622354
1326	XP_003859080.1	GSVTAPGTTTAYAEE	SVM	NEGATIVE	-0.0959336
1327	XP_003859080.1	REALTWFKQMLIIKE	SVM	NEGATIVE	-0.203497
1328	XP_003859080.1	VPPTSGAAGTRLLVS	SVM	NEGATIVE	-0.232468
1329	XP_003859080.1	WFKQMLIIKEVVQTS	SVM	NEGATIVE	-0.454954
1330	XP_003859080.1	REALTWFKQMLIIKE	SVM	NEGATIVE	-0.203497
1331	XP_003859080.1	ALTWFKQMLIIKEVV	SVM	NEGATIVE	-0.164116
1332	XP_003859080.1	AMHMKPFTTVGLPPT	SVM	NEGATIVE	-0.573984
1333	XP_003859080.1	AQSLSSTIALERHSF	SVM	NEGATIVE	-0.137802
1334	XP_003859080.1	EALTWFKQMLIIKEV	SVM	NEGATIVE	-0.211028
1335	XP_003859080.1	EDREFFRFAQSVLRE	SVM	NEGATIVE	-0.238613
1336	XP_003859080.1	EFFRFAQSVLREEYF	SVM	NEGATIVE	-0.163774
1337	XP_003859080.1	GFAVYDSIAAAREAL	SVM	POSITIVE	0.31497
1338	XP_003859080.1	LRVKSSRGRNVGFAV	SVM	POSITIVE	0.101074
1339	XP_003859080.1	PPTIEGSVTAPGTTT	SVM	NEGATIVE	-0.371136
1340	XP_003859080.1	RPPYYGGCFVLFERG	SVM	POSITIVE	0.158913
1341	XP_003859080.1	SPVESEPTPLEYEEY	SVM	NEGATIVE	-0.266551
1342	XP_003859080.1	YVPPQGLVALRVKSS	SVM	NEGATIVE	-0.145952
1343	XP_003859080.1	LTWFKQMLIIKEVVQ	SVM	NEGATIVE	-0.429738
1344	XP_003859080.1	ALSNAQSLSSTIALE	SVM	POSITIVE	0.618149
1345	XP_003859080.1	AREALTWFKQMLIIK	SVM	NEGATIVE	-0.213049
1346	XP_003859080.1	AVYDSIAAAREALTW	SVM	POSITIVE	0.831281
1347	XP_003859080.1	EPPLPSRTLFVRLIH	SVM	POSITIVE	0.167768
1348	XP_003859080.1	FLRPPYYGGCFVLFE	SVM	POSITIVE	0.3793
1349	XP_003859080.1	GRNVGFAVYDSIAAA	SVM	POSITIVE	0.384756
1350	XP_003859080.1	LPSRTLFVRLIHNFD	SVM	POSITIVE	0.274061
1351	XP_003859080.1	LSNAQSLSSTIALER	SVM	POSITIVE	0.418072
1352	XP_003859080.1	PLPSRTLFVRLIHNF	SVM	POSITIVE	0.226399
1353	XP_003859080.1	PPLPSRTLFVRLIHN	SVM	POSITIVE	0.332585
1354	XP_003859080.1	PSRTLFVRLIHNFDA	SVM	POSITIVE	0.589655
1355	XP_003859080.1	QPPPMAMAAPHLGRE	SVM	NEGATIVE	-0.175068
1356	XP_003859080.1	RFAQSVLREEYFSEK	SVM	POSITIVE	0.164491
1357	XP_003859080.1	RLMKLFAVAPARNDS	SVM	NEGATIVE	-0.295591
1358	XP_003859080.1	SEPPLPSRTLFVRLI	SVM	POSITIVE	0.209919
1359	XP_003859080.1	SFSDWYATAAWEDPS	SVM	POSITIVE	0.829353
1360	XP_003859080.1	SSEPPLPSRTLFVRL	SVM	NEGATIVE	-0.0882164
1361	XP_003859080.1	SSPVESEPTPLEYEE	SVM	NEGATIVE	-0.501873
1362	XP_003859080.1	VWASSAPSAPLQRPE	SVM	POSITIVE	0.975309
1363	XP_003859080.1	AAVGCAEAQATHPPA	SVM	POSITIVE	0.0598108
1364	XP_003859080.1	DERLMKLFAVAPARN	SVM	NEGATIVE	-0.238882
1365	XP_003859080.1	ERLMKLFAVAPARND	SVM	NEGATIVE	-0.303868
1366	XP_003859080.1	IENKWQLQPYVPPQG	SVM	NEGATIVE	-1.01099
1367	XP_003859080.1	LDNRGTQAYSSLQPP	SVM	NEGATIVE	-0.581231
1368	XP_003859080.1	RGTQAYSSLQPPPSS	SVM	NEGATIVE	-0.214686
1369	XP_003859080.1	SLQVPPTSGAAGTRL	SVM	NEGATIVE	-0.677324
1370	XP_003859080.1	TWFKQMLIIKEVVQT	SVM	NEGATIVE	-0.26812
1371	XP_003859080.1	VYDSIAAAREALTWF	SVM	POSITIVE	0.435323
1372	XP_003859080.1	AAREALTWFKQMLII	SVM	POSITIVE	0.0310416
1373	XP_003859080.1	FKQMLIIKEVVQTST	SVM	NEGATIVE	-0.3244
1374	XP_003859080.1	FRFAQSVLREEYFSE	SVM	POSITIVE	0.0259058
1375	XP_003859080.1	KLFAVAPARNDSFGP	SVM	NEGATIVE	-0.601583
1376	XP_003859080.1	LIIKEVVQTSTFGAP	SVM	NEGATIVE	-0.41531
1377	XP_003859080.1	LVALRVKSSRGRNVG	SVM	POSITIVE	0.443586
1378	XP_003859080.1	PQPPPMAMAAPHLGR	SVM	NEGATIVE	-0.389796
1379	XP_003859080.1	TWFKQMLIIKEVVQT	SVM	NEGATIVE	-0.26812
1380	XP_003859080.1	ALTWFKQMLIIKEVV	SVM	NEGATIVE	-0.164116
1381	XP_003859080.1	EKFAGFLRYREFLRP	SVM	POSITIVE	0.85562
1382	XP_003859080.1	GQFASLLRRCTLLRA	SVM	POSITIVE	0.610731
1383	XP_003859080.1	LNPCAAVGCAEAQAT	SVM	POSITIVE	0.507357
1384	XP_003859080.1	LRSPLDNRGTQAYSS	SVM	NEGATIVE	-0.336166
1385	XP_003859080.1	NVGFAVYDSIAAARE	SVM	POSITIVE	0.450661
1386	XP_003859080.1	PPQPPPMAMAAPHLG	SVM	NEGATIVE	-0.479692
1387	XP_003859080.1	PTIEGSVTAPGTTTA	SVM	NEGATIVE	-0.0797649
1388	XP_003859080.1	PVDTVATTLFIDGLP	SVM	NEGATIVE	-0.212417
1389	XP_003859080.1	QFASLLRRCTLLRAE	SVM	POSITIVE	0.565671
1390	XP_003859080.1	RTLFVRLIHNFDAPG	SVM	POSITIVE	0.332522
1391	XP_003859080.1	SNAQSLSSTIALERH	SVM	POSITIVE	0.00378148
1392	XP_003859080.1	VGFAVYDSIAAAREA	SVM	POSITIVE	0.386504
1393	XP_003859080.1	AGFLRYREFLRPPYY	SVM	POSITIVE	0.791953
1394	XP_003859080.1	AREALTWFKQMLIIK	SVM	NEGATIVE	-0.213049
1395	XP_003859080.1	FAGFLRYREFLRPPY	SVM	POSITIVE	0.722489
1396	XP_003859080.1	FASLLRRCTLLRAEW	SVM	POSITIVE	0.883166
1397	XP_003859080.1	FAVYDSIAAAREALT	SVM	POSITIVE	0.751845
1398	XP_003859080.1	LSYPPSPWGTAAAVI	SVM	POSITIVE	0.418176
1399	XP_003859080.1	PPSPWGTAAAVIRPP	SVM	POSITIVE	0.722206
1400	XP_003859080.1	PSPWGTAAAVIRPPQ	SVM	POSITIVE	0.754991
1401	XP_003859080.1	SPWGTAAAVIRPPQP	SVM	POSITIVE	0.302506
1402	XP_003859080.1	SYPPSPWGTAAAVIR	SVM	POSITIVE	0.742718
1403	XP_003859080.1	TVATTLFIDGLPAFI	SVM	POSITIVE	0.309176
1404	XP_003859080.1	YDSIAAAREALTWFK	SVM	POSITIVE	0.614089
1405	XP_003859080.1	YPPSPWGTAAAVIRP	SVM	POSITIVE	0.554919
1406	XP_003859080.1	DERLMKLFAVAPARN	SVM	NEGATIVE	-0.238882
1407	XP_003859080.1	EPARPASTLQAAPHH	SVM	NEGATIVE	-0.0472798
1408	XP_003859080.1	FRFAQSVLREEYFSE	SVM	POSITIVE	0.0259058
1409	XP_003859080.1	KDERLMKLFAVAPAR	SVM	POSITIVE	0.0125784
1410	XP_003859080.1	KFAGFLRYREFLRPP	SVM	POSITIVE	0.660808
1411	XP_003859080.1	PSRTLFVRLIHNFDA	SVM	POSITIVE	0.589655
1412	XP_003859080.1	PTPLEYEEYLCTQSV	SVM	NEGATIVE	-0.0106035
1413	XP_003859080.1	RKDERLMKLFAVAPA	SVM	POSITIVE	0.012175
1414	XP_003859080.1	RTLFVRLIHNFDAPG	SVM	POSITIVE	0.332522
1415	XP_003859080.1	STFGAPPAAESARGT	SVM	NEGATIVE	-0.217803
1416	XP_003859080.1	SVLREEYFSEKFAGF	SVM	NEGATIVE	-0.159019
1417	XP_003859080.1	FFRFAQSVLREEYFS	SVM	POSITIVE	0.0168641
1418	XP_003859080.1	FLRYREFLRPPYYGG	SVM	POSITIVE	0.833694
1419	XP_003859080.1	GFLRYREFLRPPYYG	SVM	POSITIVE	0.605494
1420	XP_003859080.1	GSSTGSASAMHMKPF	SVM	POSITIVE	0.216487
1421	XP_003859080.1	PQGLVALRVKSSRGR	SVM	POSITIVE	0.545145
1422	XP_003859080.1	PSRTLFVRLIHNFDA	SVM	POSITIVE	0.589655
1423	XP_003859080.1	PTRLVSQTTPSLQVP	SVM	NEGATIVE	-0.197966
1424	XP_003859080.1	QVRSSTGSSTGSASA	SVM	POSITIVE	1.19729
1425	XP_003859080.1	REALTWFKQMLIIKE	SVM	NEGATIVE	-0.203497
1426	XP_003859080.1	RSSTGSSTGSASAMH	SVM	POSITIVE	0.611451
1427	XP_003859080.1	SSTGSSTGSASAMHM	SVM	POSITIVE	0.620499
1428	XP_003859080.1	STGSSTGSASAMHMK	SVM	POSITIVE	0.460905
1429	XP_003859080.1	TFGAPPAAESARGTE	SVM	NEGATIVE	-0.274354
1430	XP_003859080.1	TGSSTGSASAMHMKP	SVM	POSITIVE	0.0941359
1431	XP_003859080.1	VRSSTGSSTGSASAM	SVM	POSITIVE	1.00615
1432	XP_003859080.1	AAREALTWFKQMLII	SVM	POSITIVE	0.0310416
1433	XP_003859080.1	ALTWFKQMLIIKEVV	SVM	NEGATIVE	-0.164116
1434	XP_003859080.1	AREALTWFKQMLIIK	SVM	NEGATIVE	-0.213049
1435	XP_003859080.1	FAGFLRYREFLRPPY	SVM	POSITIVE	0.722489
1436	XP_003859080.1	LIIKEVVQTSTFGAP	SVM	NEGATIVE	-0.41531
1437	XP_003859080.1	LRRCTLLRAEWARSL	SVM	POSITIVE	0.582545
1438	XP_003859080.1	NVGFAVYDSIAAARE	SVM	POSITIVE	0.450661
1439	XP_003859080.1	PHPPTNVAAAAAAAA	SVM	POSITIVE	1.51408
1440	XP_003859080.1	PPSPWGTAAAVIRPP	SVM	POSITIVE	0.722206
1441	XP_003859080.1	RNTARAMASSPISPV	SVM	POSITIVE	0.296528
1442	XP_003859080.1	RVWASSAPSAPLQRP	SVM	POSITIVE	0.992881
1443	XP_003859080.1	TVGSLPSASTPTRCS	SVM	NEGATIVE	-0.258644
1444	XP_003859080.1	VYDSIAAAREALTWF	SVM	POSITIVE	0.435323
1445	XP_003859080.1	ATTLFIDGLPAFIEN	SVM	POSITIVE	0.218722
1446	XP_003859080.1	DAPGYLQQDQVRSST	SVM	NEGATIVE	-0.0448977
1447	XP_003859080.1	EDREFFRFAQSVLRE	SVM	NEGATIVE	-0.238613
1448	XP_003859080.1	EKFAGFLRYREFLRP	SVM	POSITIVE	0.85562
1449	XP_003859080.1	FVRLIHNFDAPGYLQ	SVM	POSITIVE	0.27626
1450	XP_003859080.1	GAAGTRLLVSAVPHH	SVM	NEGATIVE	-0.622354
1451	XP_003859080.1	LFVRLIHNFDAPGYL	SVM	POSITIVE	0.0595332
1452	XP_003859080.1	LIHNFDAPGYLQQDQ	SVM	POSITIVE	0.164779
1453	XP_003859080.1	PPQGLVALRVKSSRG	SVM	POSITIVE	0.553878
1454	XP_003859080.1	PVDTVATTLFIDGLP	SVM	NEGATIVE	-0.212417
1455	XP_003859080.1	PYRQDEPHLQQRHAS	SVM	NEGATIVE	-0.0013513
1456	XP_003859080.1	QGLVALRVKSSRGRN	SVM	POSITIVE	0.556775
1457	XP_003859080.1	RLIHNFDAPGYLQQD	SVM	POSITIVE	0.55445
1458	XP_003859080.1	SPVDTVATTLFIDGL	SVM	NEGATIVE	-0.0271088
1459	XP_003859080.1	VATTLFIDGLPAFIE	SVM	POSITIVE	0.175275
1460	XP_003859080.1	VDTVATTLFIDGLPA	SVM	POSITIVE	0.0748295
1461	XP_003859080.1	VRLIHNFDAPGYLQQ	SVM	POSITIVE	0.337254
1462	XP_003859080.1	AQSVLREEYFSEKFA	SVM	POSITIVE	0.112434
1463	XP_003859080.1	AVYDSIAAAREALTW	SVM	POSITIVE	0.831281
1464	XP_003859080.1	DERLMKLFAVAPARN	SVM	NEGATIVE	-0.238882
1465	XP_003859080.1	DREFFRFAQSVLREE	SVM	NEGATIVE	-0.0454893
1466	XP_003859080.1	DTVATTLFIDGLPAF	SVM	NEGATIVE	-0.149754
1467	XP_003859080.1	ENKWQLQPYVPPQGL	SVM	NEGATIVE	-0.754247
1468	XP_003859080.1	ENTVGSLPSASTPTR	SVM	POSITIVE	0.367612
1469	XP_003859080.1	FAQSVLREEYFSEKF	SVM	POSITIVE	0.0317027
1470	XP_003859080.1	FDAPGYLQQDQVRSS	SVM	POSITIVE	0.0102249
1471	XP_003859080.1	FRFAQSVLREEYFSE	SVM	POSITIVE	0.0259058
1472	XP_003859080.1	HPPTNVAAAAAAAAS	SVM	POSITIVE	1.56577
1473	XP_003859080.1	IAAAREALTWFKQML	SVM	POSITIVE	0.086408
1474	XP_003859080.1	LTWFKQMLIIKEVVQ	SVM	NEGATIVE	-0.429738
1475	XP_003859080.1	MRKDERLMKLFAVAP	SVM	NEGATIVE	-0.548288
1476	XP_003859080.1	NAEDREFFRFAQSVL	SVM	NEGATIVE	-0.362206
1477	XP_003859080.1	NTVGSLPSASTPTRC	SVM	POSITIVE	0.0368037
1478	XP_003859080.1	NVAAAAAAAASSLAS	SVM	POSITIVE	1.31712
1479	XP_003859080.1	PPTNVAAAAAAAASS	SVM	POSITIVE	1.48902
1480	XP_003859080.1	PPTSGAAGTRLLVSA	SVM	NEGATIVE	-0.056193
1481	XP_003859080.1	PSRTLFVRLIHNFDA	SVM	POSITIVE	0.589655
1482	XP_003859080.1	PTNVAAAAAAAASSL	SVM	POSITIVE	1.27398
1483	XP_003859080.1	QSVLREEYFSEKFAG	SVM	NEGATIVE	-0.0928915
1484	XP_003859080.1	QSVLREEYFSEKFAG	SVM	NEGATIVE	-0.0928915
1485	XP_003859080.1	REFFRFAQSVLREEY	SVM	NEGATIVE	-0.0282298
1486	XP_003859080.1	RFAQSVLREEYFSEK	SVM	POSITIVE	0.164491
1487	XP_003859080.1	RNTARAMASSPISPV	SVM	POSITIVE	0.296528
1488	XP_003859080.1	TNVAAAAAAAASSLA	SVM	POSITIVE	1.21925
1489	XP_003859080.1	TPLEYEEYLCTQSVP	SVM	NEGATIVE	-0.220436
1490	XP_003859080.1	TPTRLVSQTTPSLQV	SVM	POSITIVE	0.0622296
1491	XP_003859080.1	VGFAVYDSIAAAREA	SVM	POSITIVE	0.386504
1492	XP_003859080.1	AAAREALTWFKQMLI	SVM	POSITIVE	0.15663
1493	XP_003859080.1	DTVATTLFIDGLPAF	SVM	NEGATIVE	-0.149754
1494	XP_003859080.1	FLRYREFLRPPYYGG	SVM	POSITIVE	0.833694
1495	XP_003859080.1	LPPTIEGSVTAPGTT	SVM	NEGATIVE	-0.72924
1496	XP_003859080.1	LRPPYYGGCFVLFER	SVM	POSITIVE	0.368379
1497	XP_003859080.1	MGGTAALATSTTATM	SVM	NEGATIVE	-0.173659
1498	XP_003859080.1	RNVGFAVYDSIAAAR	SVM	POSITIVE	0.530456
1499	XP_003859080.1	SPNAEDREFFRFAQS	SVM	NEGATIVE	-0.207508
1500	XP_003859080.1	TTLFIDGLPAFIENK	SVM	POSITIVE	0.256754
1501	XP_003859080.1	VATTLFIDGLPAFIE	SVM	POSITIVE	0.175275
1502	XP_003859080.1	RLMKLFAVAPARNDS	SVM	NEGATIVE	-0.295591
1503	XP_003859080.1	AAAASSLASSPLSYP	SVM	POSITIVE	0.213381
1504	XP_003859080.1	AEDREFFRFAQSVLR	SVM	NEGATIVE	-0.0512818
1505	XP_003859080.1	DTVATTLFIDGLPAF	SVM	NEGATIVE	-0.149754
1506	XP_003859080.1	GTAALATSTTATMPA	SVM	NEGATIVE	-0.263922
1507	XP_003859080.1	GYLQQDQVRSSTGSS	SVM	POSITIVE	0.426688
1508	XP_003859080.1	MHMKPFTTVGLPPTI	SVM	NEGATIVE	-0.459865
1509	XP_003859080.1	NAEDREFFRFAQSVL	SVM	NEGATIVE	-0.362206
1510	XP_003859080.1	PNAEDREFFRFAQSV	SVM	POSITIVE	0.0433985
1511	XP_003859080.1	PPPMAMAAPHLGREP	SVM	NEGATIVE	-0.326525
1512	XP_003859080.1	PSPWGTAAAVIRPPQ	SVM	POSITIVE	0.754991
1513	XP_003859080.1	QPRNTARAMASSPIS	SVM	POSITIVE	0.6443
1514	XP_003859080.1	RNTARAMASSPISPV	SVM	POSITIVE	0.296528
1515	XP_003859080.1	RPPYYGGCFVLFERG	SVM	POSITIVE	0.158913
1516	XP_003859080.1	RPPYYGGCFVLFERG	SVM	POSITIVE	0.158913
1517	XP_003859080.1	VAAAAAAAASSLASS	SVM	POSITIVE	1.21896
1518	XP_003859080.1	YYGGCFVLFERGEDM	SVM	NEGATIVE	-0.0561079
1519	XP_003859080.1	AENTVGSLPSASTPT	SVM	POSITIVE	0.234874
1520	XP_003859080.1	AMGGTAALATSTTAT	SVM	NEGATIVE	-0.281047
1521	XP_003859080.1	EALTWFKQMLIIKEV	SVM	NEGATIVE	-0.211028
1522	XP_003859080.1	FSEKFAGFLRYREFL	SVM	POSITIVE	0.366402
1523	XP_003859080.1	GFAVYDSIAAAREAL	SVM	POSITIVE	0.31497
1524	XP_003859080.1	GGTAALATSTTATMP	SVM	NEGATIVE	-0.15732
1525	XP_003859080.1	GRNVGFAVYDSIAAA	SVM	POSITIVE	0.384756
1526	XP_003859080.1	IAAAREALTWFKQML	SVM	POSITIVE	0.086408
1527	XP_003859080.1	NVGFAVYDSIAAARE	SVM	POSITIVE	0.450661
1528	XP_003859080.1	PRNTARAMASSPISP	SVM	POSITIVE	0.188309
1529	XP_003859080.1	PVTRRVWASSAPSAP	SVM	POSITIVE	0.450638
1530	XP_003859080.1	RNVGFAVYDSIAAAR	SVM	POSITIVE	0.530456
1531	XP_003859080.1	RTLFVRLIHNFDAPG	SVM	POSITIVE	0.332522
1532	XP_003859080.1	SLLRRCTLLRAEWAR	SVM	POSITIVE	0.782797
1533	XP_003859080.1	TRLLVSAVPHHHHHM	SVM	POSITIVE	0.260049
1534	XP_003859080.1	TWFKQMLIIKEVVQT	SVM	NEGATIVE	-0.26812
1535	XP_003859080.1	VGFAVYDSIAAAREA	SVM	POSITIVE	0.386504
1536	XP_003859080.1	APGYLQQDQVRSSTG	SVM	POSITIVE	0.214424
1537	XP_003859080.1	DTVATTLFIDGLPAF	SVM	NEGATIVE	-0.149754
1538	XP_003859080.1	ERLMKLFAVAPARND	SVM	NEGATIVE	-0.303868
1539	XP_003859080.1	PGYLQQDQVRSSTGS	SVM	POSITIVE	0.242039
1540	XP_003859080.1	QFASLLRRCTLLRAE	SVM	POSITIVE	0.565671
1541	XP_003859080.1	SEKFAGFLRYREFLR	SVM	POSITIVE	0.84295
1542	XP_003859080.1	SRTLFVRLIHNFDAP	SVM	POSITIVE	0.282244
1543	XP_003859080.1	TLFVRLIHNFDAPGY	SVM	POSITIVE	0.368881
1544	XP_003859080.1	WFKQMLIIKEVVQTS	SVM	NEGATIVE	-0.454954
1545	XP_003859080.1	ATTLFIDGLPAFIEN	SVM	POSITIVE	0.218722
1546	XP_003859080.1	AVYDSIAAAREALTW	SVM	POSITIVE	0.831281
1547	XP_003859080.1	DERLMKLFAVAPARN	SVM	NEGATIVE	-0.238882
1548	XP_003859080.1	EDREFFRFAQSVLRE	SVM	NEGATIVE	-0.238613
1549	XP_003859080.1	ERLMKLFAVAPARND	SVM	NEGATIVE	-0.303868
1550	XP_003859080.1	FAVYDSIAAAREALT	SVM	POSITIVE	0.751845
1551	XP_003859080.1	GFAVYDSIAAAREAL	SVM	POSITIVE	0.31497
1552	XP_003859080.1	GFAVYDSIAAAREAL	SVM	POSITIVE	0.31497
1553	XP_003859080.1	KDERLMKLFAVAPAR	SVM	POSITIVE	0.0125784
1554	XP_003859080.1	LMKLFAVAPARNDSF	SVM	NEGATIVE	-0.312152
1555	XP_003859080.1	MKLFAVAPARNDSFG	SVM	POSITIVE	0.00654013
1556	XP_003859080.1	PLSYPPSPWGTAAAV	SVM	POSITIVE	0.29018
1557	XP_003859080.1	PPYYGGCFVLFERGE	SVM	POSITIVE	0.046577
1558	XP_003859080.1	PQPPPMAMAAPHLGR	SVM	NEGATIVE	-0.389796
1559	XP_003859080.1	QPPPMAMAAPHLGRE	SVM	NEGATIVE	-0.175068
1560	XP_003859080.1	QSLSSTIALERHSFS	SVM	NEGATIVE	-0.331926
1561	XP_003859080.1	RKDERLMKLFAVAPA	SVM	POSITIVE	0.012175
1562	XP_003859080.1	RLMKLFAVAPARNDS	SVM	NEGATIVE	-0.295591
1563	XP_003859080.1	TLFVRLIHNFDAPGY	SVM	POSITIVE	0.368881
1564	XP_003859080.1	WMRKDERLMKLFAVA	SVM	NEGATIVE	-0.389475
1565	XP_003859080.1	ATTLFIDGLPAFIEN	SVM	POSITIVE	0.218722
1566	XP_003859080.1	CRERPTLFSSPFDGV	SVM	NEGATIVE	-0.0437108
1567	XP_003859080.1	EDREFFRFAQSVLRE	SVM	NEGATIVE	-0.238613
1568	XP_003859080.1	GTAALATSTTATMPA	SVM	NEGATIVE	-0.263922
1569	XP_003859080.1	KDERLMKLFAVAPAR	SVM	POSITIVE	0.0125784
1570	XP_003859080.1	LLRRCTLLRAEWARS	SVM	POSITIVE	0.761616
1571	XP_003859080.1	LLRRCTLLRAEWARS	SVM	POSITIVE	0.761616
1572	XP_003859080.1	LMKLFAVAPARNDSF	SVM	NEGATIVE	-0.312152
1573	XP_003859080.1	LNPCAAVGCAEAQAT	SVM	POSITIVE	0.507357
1574	XP_003859080.1	LRVKSSRGRNVGFAV	SVM	POSITIVE	0.101074
1575	XP_003859080.1	PQPRNTARAMASSPI	SVM	POSITIVE	0.132332
1576	XP_003859080.1	SEKFAGFLRYREFLR	SVM	POSITIVE	0.84295
1577	XP_003859080.1	TLFIDGLPAFIENKW	SVM	POSITIVE	0.104463
1578	XP_003859080.1	VATTLFIDGLPAFIE	SVM	POSITIVE	0.175275
1579	XP_003859080.1	VDTVATTLFIDGLPA	SVM	POSITIVE	0.0748295
1580	XP_003859080.1	VSEPARPASTLQAAP	SVM	NEGATIVE	-0.20097
1581	XP_003859080.1	AEDREFFRFAQSVLR	SVM	NEGATIVE	-0.0512818
1582	XP_003859080.1	ALATSTTATMPAHDF	SVM	NEGATIVE	-0.348874
1583	XP_003859080.1	EYFSEKFAGFLRYRE	SVM	POSITIVE	0.315835
1584	XP_003859080.1	IDGLPAFIENKWQLQ	SVM	NEGATIVE	-0.233449
1585	XP_003859080.1	ISPVDTVATTLFIDG	SVM	NEGATIVE	-0.358968
1586	XP_003859080.1	NTARAMASSPISPVD	SVM	POSITIVE	0.196677
1587	XP_003859080.1	PPPMAMAAPHLGREP	SVM	NEGATIVE	-0.326525
1588	XP_003859080.1	PPYYGGCFVLFERGE	SVM	POSITIVE	0.046577
1589	XP_003859080.1	PSPWGTAAAVIRPPQ	SVM	POSITIVE	0.754991
1590	XP_003859080.1	RCYYGCGAAKKAYHQ	SVM	POSITIVE	0.163198
1591	XP_003859080.1	RFAQSVLREEYFSEK	SVM	POSITIVE	0.164491
1592	XP_003859080.1	RRVWASSAPSAPLQR	SVM	POSITIVE	1.08958
1593	XP_003859080.1	STPHHALSPVTRRVW	SVM	NEGATIVE	-0.147547
1594	XP_003859080.1	TAALATSTTATMPAH	SVM	NEGATIVE	-0.0259632
1595	XP_003859080.1	VPPQGLVALRVKSSR	SVM	POSITIVE	0.237707
1596	XP_003859080.1	RLIHNFDAPGYLQQD	SVM	POSITIVE	0.55445
1597	XP_003859080.1	SRTLFVRLIHNFDAP	SVM	POSITIVE	0.282244
1598	XP_003859080.1	AAREALTWFKQMLII	SVM	POSITIVE	0.0310416
1599	XP_003859080.1	GFLRYREFLRPPYYG	SVM	POSITIVE	0.605494
1600	XP_003859080.1	GQFASLLRRCTLLRA	SVM	POSITIVE	0.610731
1601	XP_003859080.1	NAQSLSSTIALERHS	SVM	NEGATIVE	-0.100807
1602	XP_003859080.1	PHHALSPVTRRVWAS	SVM	NEGATIVE	-0.0683022
1603	XP_003859080.1	PSRTLFVRLIHNFDA	SVM	POSITIVE	0.589655
1604	XP_003859080.1	RLLVSAVPHHHHHMC	SVM	POSITIVE	0.361712
1605	XP_003859080.1	TNVAAAAAAAASSLA	SVM	POSITIVE	1.21925
1606	XP_003859080.1	TVATTLFIDGLPAFI	SVM	POSITIVE	0.309176
1607	XP_003859080.1	PSRTLFVRLIHNFDA	SVM	POSITIVE	0.589655
1608	XP_003859080.1	AAAREALTWFKQMLI	SVM	POSITIVE	0.15663
1609	XP_003859080.1	AQSVLREEYFSEKFA	SVM	POSITIVE	0.112434
1610	XP_003859080.1	ASLLRRCTLLRAEWA	SVM	POSITIVE	0.911092
1611	XP_003859080.1	FAVYDSIAAAREALT	SVM	POSITIVE	0.751845
1612	XP_003859080.1	FLRPPYYGGCFVLFE	SVM	POSITIVE	0.3793
1613	XP_003859080.1	GLPPTIEGSVTAPGT	SVM	NEGATIVE	-0.674147
1614	XP_003859080.1	HALSPVTRRVWASSA	SVM	POSITIVE	0.156737
1615	XP_003859080.1	HHALSPVTRRVWASS	SVM	NEGATIVE	-0.108059
1616	XP_003859080.1	LMKLFAVAPARNDSF	SVM	NEGATIVE	-0.312152
1617	XP_003859080.1	PSLQVPPTSGAAGTR	SVM	NEGATIVE	-0.225617
1618	XP_003859080.1	PWGTAAAVIRPPQPP	SVM	POSITIVE	0.326434
1619	XP_003859080.1	QFASLLRRCTLLRAE	SVM	POSITIVE	0.565671
1620	XP_003859080.1	SEKFAGFLRYREFLR	SVM	POSITIVE	0.84295
1621	XP_003859080.1	TPHHALSPVTRRVWA	SVM	NEGATIVE	-0.124986
1622	XP_003859080.1	AREALTWFKQMLIIK	SVM	NEGATIVE	-0.213049
1623	XP_003859080.1	DWYATAAWEDPSTGS	SVM	POSITIVE	0.570794
1624	XP_003859080.1	EALTWFKQMLIIKEV	SVM	NEGATIVE	-0.211028
1625	XP_003859080.1	FASLLRRCTLLRAEW	SVM	POSITIVE	0.883166
1626	XP_003859080.1	FASLLRRCTLLRAEW	SVM	POSITIVE	0.883166
1627	XP_003859080.1	GFAVYDSIAAAREAL	SVM	POSITIVE	0.31497
1628	XP_003859080.1	GQFASLLRRCTLLRA	SVM	POSITIVE	0.610731
1629	XP_003859080.1	IALERHSFSDWYATA	SVM	POSITIVE	0.0498534
1630	XP_003859080.1	PVESEPTPLEYEEYL	SVM	NEGATIVE	-0.353975
1631	XP_003859080.1	RCTLLRAEWARSLET	SVM	POSITIVE	0.355739
1632	XP_003859080.1	REALTWFKQMLIIKE	SVM	NEGATIVE	-0.203497
1633	XP_003859080.1	RRCTLLRAEWARSLE	SVM	POSITIVE	0.473107
1634	XP_003859080.1	VGFAVYDSIAAAREA	SVM	POSITIVE	0.386504
1635	XP_003859080.1	YDSIAAAREALTWFK	SVM	POSITIVE	0.614089
1636	XP_003859080.1	EKFAGFLRYREFLRP	SVM	POSITIVE	0.85562
1637	XP_003859080.1	LPSRTLFVRLIHNFD	SVM	POSITIVE	0.274061
1638	XP_003859080.1	NRGTQAYSSLQPPPS	SVM	NEGATIVE	-0.331479
1639	XP_003859080.1	NVGFAVYDSIAAARE	SVM	POSITIVE	0.450661
1640	XP_003859080.1	PGQFASLLRRCTLLR	SVM	POSITIVE	0.399933
1641	XP_003859080.1	TTLFIDGLPAFIENK	SVM	POSITIVE	0.256754
1642	XP_003859080.1	VDTVATTLFIDGLPA	SVM	POSITIVE	0.0748295
1643	XP_003859080.1	VGFAVYDSIAAAREA	SVM	POSITIVE	0.386504
1644	XP_003859080.1	VPGQFASLLRRCTLL	SVM	NEGATIVE	-0.00714324
1645	XP_003859080.1	AALATSTTATMPAHD	SVM	NEGATIVE	-0.0387423
1646	XP_003859080.1	EFLRPPYYGGCFVLF	SVM	POSITIVE	0.0216189
1647	XP_003859080.1	GGDDLPLAENTVGSL	SVM	NEGATIVE	-0.54905
1648	XP_003859080.1	LRPPYYGGCFVLFER	SVM	POSITIVE	0.368379
1649	XP_003859080.1	LTWFKQMLIIKEVVQ	SVM	NEGATIVE	-0.429738
1650	XP_003859080.1	MKLFAVAPARNDSFG	SVM	POSITIVE	0.00654013
1651	XP_003859080.1	PPSPWGTAAAVIRPP	SVM	POSITIVE	0.722206
1652	XP_003859080.1	PPYYGGCFVLFERGE	SVM	POSITIVE	0.046577
1653	XP_003859080.1	PTNVAAAAAAAASSL	SVM	POSITIVE	1.27398
1654	XP_003859080.1	SIAAAREALTWFKQM	SVM	POSITIVE	0.266076
1655	XP_003859080.1	SLSSTIALERHSFSD	SVM	NEGATIVE	-0.0357802
1656	XP_003859080.1	TPTRLVSQTTPSLQV	SVM	POSITIVE	0.0622296
1657	XP_003859080.1	TTTAYAEEAAPPTPT	SVM	POSITIVE	0.183897
1658	XP_003859080.1	TVATTLFIDGLPAFI	SVM	POSITIVE	0.309176
1659	XP_003859080.1	AGTRLLVSAVPHHHH	SVM	NEGATIVE	-0.0975582
1660	XP_003859080.1	EFFRFAQSVLREEYF	SVM	NEGATIVE	-0.163774
1661	XP_003859080.1	EFLRPPYYGGCFVLF	SVM	POSITIVE	0.0216189
1662	XP_003859080.1	FFRFAQSVLREEYFS	SVM	POSITIVE	0.0168641
1663	XP_003859080.1	FLRPPYYGGCFVLFE	SVM	POSITIVE	0.3793
1664	XP_003859080.1	IAAAREALTWFKQML	SVM	POSITIVE	0.086408
1665	XP_003859080.1	LSNAQSLSSTIALER	SVM	POSITIVE	0.418072
1666	XP_003859080.1	PLPSRTLFVRLIHNF	SVM	POSITIVE	0.226399
1667	XP_003859080.1	QALSNAQSLSSTIAL	SVM	POSITIVE	0.450998
1668	XP_003859080.1	QAYSSLQPPPSSQLT	SVM	NEGATIVE	-0.338458
1669	XP_003859080.1	SLSSTIALERHSFSD	SVM	NEGATIVE	-0.0357802
1670	XP_003859080.1	SNAQSLSSTIALERH	SVM	POSITIVE	0.00378148
1671	XP_003859080.1	TLFIDGLPAFIENKW	SVM	POSITIVE	0.104463
1672	XP_003859080.1	TRLVSQTTPSLQVPP	SVM	NEGATIVE	-0.228167
1673	XP_003859080.1	VDTVATTLFIDGLPA	SVM	POSITIVE	0.0748295
1674	XP_003859080.1	AGFLRYREFLRPPYY	SVM	POSITIVE	0.791953
1675	XP_003859080.1	EFFRFAQSVLREEYF	SVM	NEGATIVE	-0.163774
1676	XP_003859080.1	FRFAQSVLREEYFSE	SVM	POSITIVE	0.0259058
1677	XP_003859080.1	GTTTAYAEEAAPPTP	SVM	NEGATIVE	-0.169714
1678	XP_003859080.1	HGGGAGAADEALSRP	SVM	POSITIVE	0.622215
1679	XP_003859080.1	KFAGFLRYREFLRPP	SVM	POSITIVE	0.660808
1680	XP_003859080.1	LPSRTLFVRLIHNFD	SVM	POSITIVE	0.274061
1681	XP_003859080.1	LTWFKQMLIIKEVVQ	SVM	NEGATIVE	-0.429738
1682	XP_003859080.1	PSPNAEDREFFRFAQ	SVM	NEGATIVE	-0.30577
1683	XP_003859080.1	PTSGAAGTRLLVSAV	SVM	NEGATIVE	-0.0375004
1684	XP_003859080.1	PWGTAAAVIRPPQPP	SVM	POSITIVE	0.326434
1685	XP_003859080.1	RLMKLFAVAPARNDS	SVM	NEGATIVE	-0.295591
1686	XP_003859080.1	SPWGTAAAVIRPPQP	SVM	POSITIVE	0.302506
1687	XP_003859080.1	YQSSSSPTSTATPHL	SVM	NEGATIVE	-0.150265
1688	XP_003859080.1	DREFFRFAQSVLREE	SVM	NEGATIVE	-0.0454893
1689	XP_003859080.1	DTVATTLFIDGLPAF	SVM	NEGATIVE	-0.149754
1690	XP_003859080.1	EEYFSEKFAGFLRYR	SVM	POSITIVE	0.560437
1691	XP_003859080.1	EFFRFAQSVLREEYF	SVM	NEGATIVE	-0.163774
1692	XP_003859080.1	FAVYDSIAAAREALT	SVM	POSITIVE	0.751845
1693	XP_003859080.1	FFRFAQSVLREEYFS	SVM	POSITIVE	0.0168641
1694	XP_003859080.1	FRFAQSVLREEYFSE	SVM	POSITIVE	0.0259058
1695	XP_003859080.1	FSEKFAGFLRYREFL	SVM	POSITIVE	0.366402
1696	XP_003859080.1	GDDLPLAENTVGSLP	SVM	NEGATIVE	-0.481872
1697	XP_003859080.1	MRKDERLMKLFAVAP	SVM	NEGATIVE	-0.548288
1698	XP_003859080.1	NPCAAVGCAEAQATH	SVM	POSITIVE	0.205279
1699	XP_003859080.1	REFFRFAQSVLREEY	SVM	NEGATIVE	-0.0282298
1700	XP_003859080.1	TFGAPPAAESARGTE	SVM	NEGATIVE	-0.274354
1701	XP_003859080.1	TIEGSVTAPGTTTAY	SVM	POSITIVE	0.0358291
1702	XP_003859080.1	TTAYAEEAAPPTPTR	SVM	POSITIVE	0.103896
1703	XP_003859080.1	AALATSTTATMPAHD	SVM	NEGATIVE	-0.0387423
1704	XP_003859080.1	AGFLRYREFLRPPYY	SVM	POSITIVE	0.791953
1705	XP_003859080.1	CYQSSSSPTSTATPH	SVM	POSITIVE	0.037345
1706	XP_003859080.1	GQFASLLRRCTLLRA	SVM	POSITIVE	0.610731
1707	XP_003859080.1	MRCYYGCGAAKKAYH	SVM	POSITIVE	0.118717
1708	XP_003859080.1	PNAEDREFFRFAQSV	SVM	POSITIVE	0.0433985
1709	XP_003859080.1	PTRLVSQTTPSLQVP	SVM	NEGATIVE	-0.197966
1710	XP_003859080.1	QSLSSTIALERHSFS	SVM	NEGATIVE	-0.331926
1711	XP_003859080.1	QVSEPARPASTLQAA	SVM	POSITIVE	0.00813348
1712	XP_003859080.1	RLIHNFDAPGYLQQD	SVM	POSITIVE	0.55445
1713	XP_003859080.1	RLMKLFAVAPARNDS	SVM	NEGATIVE	-0.295591
1714	XP_003859080.1	SPVDTVATTLFIDGL	SVM	NEGATIVE	-0.0271088
1715	XP_003859080.1	TARAMASSPISPVDT	SVM	POSITIVE	0.0701951
1716	XP_003859080.1	TVATTLFIDGLPAFI	SVM	POSITIVE	0.309176
1717	XP_003859080.1	AAGTRLLVSAVPHHH	SVM	NEGATIVE	-0.477256
1718	XP_003859080.1	AAPLRSRQALSNAQS	SVM	NEGATIVE	-0.0574813
1719	XP_003859080.1	AAREALTWFKQMLII	SVM	POSITIVE	0.0310416
1720	XP_003859080.1	APLRSRQALSNAQSL	SVM	NEGATIVE	-0.0199441
1721	XP_003859080.1	ASLLRRCTLLRAEWA	SVM	POSITIVE	0.911092
1722	XP_003859080.1	HHMCYQSSSSPTSTA	SVM	POSITIVE	0.0862497
1723	XP_003859080.1	HMCYQSSSSPTSTAT	SVM	POSITIVE	0.0686578
1724	XP_003859080.1	LPSRTLFVRLIHNFD	SVM	POSITIVE	0.274061
1725	XP_003859080.1	LRSRQALSNAQSLSS	SVM	NEGATIVE	-0.0135826
1726	XP_003859080.1	PLRSRQALSNAQSLS	SVM	POSITIVE	0.142147
1727	XP_003859080.1	SPVDTVATTLFIDGL	SVM	NEGATIVE	-0.0271088
1728	XP_003859080.1	VALRVKSSRGRNVGF	SVM	POSITIVE	0.269928
1729	XP_003859080.1	AESARGTEAPPALAC	SVM	POSITIVE	0.119819
1730	XP_003859080.1	AGFLRYREFLRPPYY	SVM	POSITIVE	0.791953
1731	XP_003859080.1	CYYGCGAAKKAYHQH	SVM	POSITIVE	0.198015
1732	XP_003859080.1	FAGFLRYREFLRPPY	SVM	POSITIVE	0.722489
1733	XP_003859080.1	LRVKSSRGRNVGFAV	SVM	POSITIVE	0.101074
1734	XP_003859080.1	PVDTVATTLFIDGLP	SVM	NEGATIVE	-0.212417
1735	XP_003859080.1	RERPTLFSSPFDGVN	SVM	NEGATIVE	-0.107367
1736	XP_003859080.1	SRTLFVRLIHNFDAP	SVM	POSITIVE	0.282244
1737	XP_003859080.1	YGGCFVLFERGEDMQ	SVM	NEGATIVE	-0.154131
1738	XP_003859080.1	ALTWFKQMLIIKEVV	SVM	NEGATIVE	-0.164116
1739	XP_003859080.1	AYSSLQPPPSSQLTG	SVM	NEGATIVE	-0.36576
1740	XP_003859080.1	EALTWFKQMLIIKEV	SVM	NEGATIVE	-0.211028
1741	XP_003859080.1	EFLRPPYYGGCFVLF	SVM	POSITIVE	0.0216189
1742	XP_003859080.1	ERLMKLFAVAPARND	SVM	NEGATIVE	-0.303868
1743	XP_003859080.1	ERLMKLFAVAPARND	SVM	NEGATIVE	-0.303868
1744	XP_003859080.1	FRFAQSVLREEYFSE	SVM	POSITIVE	0.0259058
1745	XP_003859080.1	LFVRLIHNFDAPGYL	SVM	POSITIVE	0.0595332
1746	XP_003859080.1	LFVRLIHNFDAPGYL	SVM	POSITIVE	0.0595332
1747	XP_003859080.1	LMKLFAVAPARNDSF	SVM	NEGATIVE	-0.312152
1748	XP_003859080.1	LPSPIAWSPGLQSPQ	SVM	POSITIVE	0.0623779
1749	XP_003859080.1	NAQSLSSTIALERHS	SVM	NEGATIVE	-0.100807
1750	XP_003859080.1	PSPIAWSPGLQSPQQ	SVM	POSITIVE	0.0430082
1751	XP_003859080.1	QPQPRNTARAMASSP	SVM	NEGATIVE	-0.294029
1752	XP_003859080.1	REEYFSEKFAGFLRY	SVM	POSITIVE	0.13361
1753	XP_003859080.1	RTLFVRLIHNFDAPG	SVM	POSITIVE	0.332522
1754	XP_003859080.1	SRTLFVRLIHNFDAP	SVM	POSITIVE	0.282244
1755	XP_003859080.1	YDSIAAAREALTWFK	SVM	POSITIVE	0.614089
1756	XP_003859080.1	YPPSPWGTAAAVIRP	SVM	POSITIVE	0.554919
1757	XP_003859080.1	AEDREFFRFAQSVLR	SVM	NEGATIVE	-0.0512818
1758	XP_003859080.1	DDLPLAENTVGSLPS	SVM	NEGATIVE	-0.0276063
1759	XP_003859080.1	ERLMKLFAVAPARND	SVM	NEGATIVE	-0.303868
1760	XP_003859080.1	ESARGTEAPPALACG	SVM	NEGATIVE	-0.006134
1761	XP_003859080.1	HPLPSPIAWSPGLQS	SVM	POSITIVE	0.618987
1762	XP_003859080.1	NVGFAVYDSIAAARE	SVM	POSITIVE	0.450661
1763	XP_003859080.1	SLLRRCTLLRAEWAR	SVM	POSITIVE	0.782797
1764	XP_003859080.1	TWFKQMLIIKEVVQT	SVM	NEGATIVE	-0.26812
1765	XP_003859080.1	YFSEKFAGFLRYREF	SVM	POSITIVE	0.0740069
1766	XP_003859080.1	AAESARGTEAPPALA	SVM	NEGATIVE	-0.113656
1767	XP_003859080.1	EPTPLEYEEYLCTQS	SVM	NEGATIVE	-0.103807
1768	XP_003859080.1	GGGAGAADEALSRPS	SVM	POSITIVE	0.578698
1769	XP_003859080.1	GTTTAYAEEAAPPTP	SVM	NEGATIVE	-0.169714
1770	XP_003859080.1	IEGSVTAPGTTTAYA	SVM	NEGATIVE	-0.0536965
1771	XP_003859080.1	PSSPVESEPTPLEYE	SVM	NEGATIVE	-0.370366
1772	XP_003859080.1	QAYSSLQPPPSSQLT	SVM	NEGATIVE	-0.338458
1773	XP_003859080.1	QFASLLRRCTLLRAE	SVM	POSITIVE	0.565671
1774	XP_003859080.1	REFFRFAQSVLREEY	SVM	NEGATIVE	-0.0282298
1775	XP_003859080.1	RLLVSAVPHHHHHMC	SVM	POSITIVE	0.361712
1776	XP_003859080.1	SPIAWSPGLQSPQQP	SVM	NEGATIVE	-0.404888
1777	XP_003859080.1	STGSSTGSASAMHMK	SVM	POSITIVE	0.460905
1778	XP_003859080.1	TLFIDGLPAFIENKW	SVM	POSITIVE	0.104463
1779	XP_003859080.1	TQAYSSLQPPPSSQL	SVM	NEGATIVE	-0.461927
1780	XP_003859080.1	VGLPPTIEGSVTAPG	SVM	NEGATIVE	-0.754783
1781	XP_003859080.1	YFSEKFAGFLRYREF	SVM	POSITIVE	0.0740069
1782	XP_003859080.1	YSSLQPPPSSQLTGP	SVM	NEGATIVE	-0.844317
1783	XP_003859080.1	DERLMKLFAVAPARN	SVM	NEGATIVE	-0.238882
1784	XP_003859080.1	DSIAAAREALTWFKQ	SVM	POSITIVE	0.392617
1785	XP_003859080.1	DTVATTLFIDGLPAF	SVM	NEGATIVE	-0.149754
1786	XP_003859080.1	FRFAQSVLREEYFSE	SVM	POSITIVE	0.0259058
1787	XP_003859080.1	GFLRYREFLRPPYYG	SVM	POSITIVE	0.605494
1788	XP_003859080.1	GQFASLLRRCTLLRA	SVM	POSITIVE	0.610731
1789	XP_003859080.1	NVGFAVYDSIAAARE	SVM	POSITIVE	0.450661
1790	XP_003859080.1	PLNPCAAVGCAEAQA	SVM	POSITIVE	0.254997
1791	XP_003859080.1	RLMKLFAVAPARNDS	SVM	NEGATIVE	-0.295591
1792	XP_003859080.1	SYSQVSEPARPASTL	SVM	POSITIVE	0.316115
1793	XP_003859080.1	TAALATSTTATMPAH	SVM	NEGATIVE	-0.0259632
1794	XP_003859080.1	TVATTLFIDGLPAFI	SVM	POSITIVE	0.309176
1795	XP_003859080.1	YSQVSEPARPASTLQ	SVM	POSITIVE	0.160084
1796	XP_003859080.1	AVYDSIAAAREALTW	SVM	POSITIVE	0.831281
1797	XP_003859080.1	DREFFRFAQSVLREE	SVM	NEGATIVE	-0.0454893
1798	XP_003859080.1	EDREFFRFAQSVLRE	SVM	NEGATIVE	-0.238613
1799	XP_003859080.1	EEYFSEKFAGFLRYR	SVM	POSITIVE	0.560437
1800	XP_003859080.1	EYFSEKFAGFLRYRE	SVM	POSITIVE	0.315835
1801	XP_003859080.1	EYFSEKFAGFLRYRE	SVM	POSITIVE	0.315835
1802	XP_003859080.1	FASLLRRCTLLRAEW	SVM	POSITIVE	0.883166
1803	XP_003859080.1	FSEKFAGFLRYREFL	SVM	POSITIVE	0.366402
1804	XP_003859080.1	GLVALRVKSSRGRNV	SVM	POSITIVE	0.773858
1805	XP_003859080.1	GQFASLLRRCTLLRA	SVM	POSITIVE	0.610731
1806	XP_003859080.1	GTQAYSSLQPPPSSQ	SVM	NEGATIVE	-0.386857
1807	XP_003859080.1	KDERLMKLFAVAPAR	SVM	POSITIVE	0.0125784
1808	XP_003859080.1	PCAAVGCAEAQATHP	SVM	POSITIVE	0.332398
1809	XP_003859080.1	REFFRFAQSVLREEY	SVM	NEGATIVE	-0.0282298
1810	XP_003859080.1	RLMKLFAVAPARNDS	SVM	NEGATIVE	-0.295591
1811	XP_003859080.1	SEKFAGFLRYREFLR	SVM	POSITIVE	0.84295
1812	XP_003859080.1	TWFKQMLIIKEVVQT	SVM	NEGATIVE	-0.26812
1813	XP_003859080.1	YFSEKFAGFLRYREF	SVM	POSITIVE	0.0740069
1814	XP_003859080.1	AGFLRYREFLRPPYY	SVM	POSITIVE	0.791953
1815	XP_003859080.1	AQSLSSTIALERHSF	SVM	NEGATIVE	-0.137802
1816	XP_003859080.1	DGLPAFIENKWQLQP	SVM	NEGATIVE	-0.370173
1817	XP_003859080.1	FAGFLRYREFLRPPY	SVM	POSITIVE	0.722489
1818	XP_003859080.1	GLPAFIENKWQLQPY	SVM	NEGATIVE	-0.158659
1819	XP_003859080.1	IDGLPAFIENKWQLQ	SVM	NEGATIVE	-0.233449
1820	XP_003859080.1	LPAFIENKWQLQPYV	SVM	NEGATIVE	-0.365016
1821	XP_003859080.1	PLPSPIAWSPGLQSP	SVM	POSITIVE	0.106634
1822	XP_003859080.1	RGTQAYSSLQPPPSS	SVM	NEGATIVE	-0.214686
1823	XP_003859080.1	RSRQALSNAQSLSST	SVM	POSITIVE	0.209801
1824	XP_003859080.1	SIAAAREALTWFKQM	SVM	POSITIVE	0.266076
1825	XP_003859080.1	TRLVSQTTPSLQVPP	SVM	NEGATIVE	-0.228167
1826	XP_003859080.1	YDSIAAAREALTWFK	SVM	POSITIVE	0.614089
1827	XP_003859080.1	AQSVLREEYFSEKFA	SVM	POSITIVE	0.112434
1828	XP_003859080.1	NRGTQAYSSLQPPPS	SVM	NEGATIVE	-0.331479
1829	XP_003859080.1	NRGTQAYSSLQPPPS	SVM	NEGATIVE	-0.331479
1830	XP_003859080.1	PLNPCAAVGCAEAQA	SVM	POSITIVE	0.254997
1831	XP_003859080.1	RGRNVGFAVYDSIAA	SVM	POSITIVE	0.325238
1832	XP_003859080.1	RKDERLMKLFAVAPA	SVM	POSITIVE	0.012175
1833	XP_003859080.1	AVGCAEAQATHPPAH	SVM	POSITIVE	0.0667443
1834	XP_003859080.1	EFFRFAQSVLREEYF	SVM	NEGATIVE	-0.163774
1835	XP_003859080.1	FVRLIHNFDAPGYLQ	SVM	POSITIVE	0.27626
1836	XP_003859080.1	GDRSAPPAGGTSDCF	SVM	NEGATIVE	-0.500734
1837	XP_003859080.1	GTRLLVSAVPHHHHH	SVM	POSITIVE	0.343071
1838	XP_003859080.1	HHHMCYQSSSSPTST	SVM	POSITIVE	0.262434
1839	XP_003859080.1	LLRRCTLLRAEWARS	SVM	POSITIVE	0.761616
1840	XP_003859080.1	MQRCLQWMRKDERLM	SVM	NEGATIVE	-0.332588
1841	XP_003859080.1	NAQSLSSTIALERHS	SVM	NEGATIVE	-0.100807
1842	XP_003859080.1	NVGFAVYDSIAAARE	SVM	POSITIVE	0.450661
1843	XP_003859080.1	SQVSEPARPASTLQA	SVM	POSITIVE	0.329527
1844	XP_003859080.1	ALATSTTATMPAHDF	SVM	NEGATIVE	-0.348874
1845	XP_003859080.1	DLPLAENTVGSLPSA	SVM	POSITIVE	0.129865
1846	XP_003859080.1	EEYFSEKFAGFLRYR	SVM	POSITIVE	0.560437
1847	XP_003859080.1	GFAVYDSIAAAREAL	SVM	POSITIVE	0.31497
1848	XP_003859080.1	GFLRYREFLRPPYYG	SVM	POSITIVE	0.605494
1849	XP_003859080.1	PNAEDREFFRFAQSV	SVM	POSITIVE	0.0433985
1850	XP_003859080.1	PTRLVSQTTPSLQVP	SVM	NEGATIVE	-0.197966
1851	XP_003859080.1	SPVESEPTPLEYEEY	SVM	NEGATIVE	-0.266551
1852	XP_003859080.1	TLLRAEWARSLETPH	SVM	POSITIVE	0.126764
1853	XP_003859080.1	AAAAAAAASSLASSP	SVM	POSITIVE	1.2006
1854	XP_003859080.1	ASLLRRCTLLRAEWA	SVM	POSITIVE	0.911092
1855	XP_003859080.1	ERLMKLFAVAPARND	SVM	NEGATIVE	-0.303868
1856	XP_003859080.1	ETPHPPTNVAAAAAA	SVM	POSITIVE	0.942236
1857	XP_003859080.1	FLRYREFLRPPYYGG	SVM	POSITIVE	0.833694
1858	XP_003859080.1	NVGFAVYDSIAAARE	SVM	POSITIVE	0.450661
1859	XP_003859080.1	RCLQWMRKDERLMKL	SVM	NEGATIVE	-0.38482
1860	XP_003859080.1	RRCTLLRAEWARSLE	SVM	POSITIVE	0.473107
1861	XP_003859080.1	VTRRVWASSAPSAPL	SVM	POSITIVE	0.781918
1862	XP_003859080.1	AAAREALTWFKQMLI	SVM	POSITIVE	0.15663
1863	XP_003859080.1	AEDREFFRFAQSVLR	SVM	NEGATIVE	-0.0512818
1864	XP_003859080.1	ARAMASSPISPVDTV	SVM	POSITIVE	0.137206
1865	XP_003859080.1	DQVRSSTGSSTGSAS	SVM	POSITIVE	0.947505
1866	XP_003859080.1	GLPAFIENKWQLQPY	SVM	NEGATIVE	-0.158659
1867	XP_003859080.1	IALERHSFSDWYATA	SVM	POSITIVE	0.0498534
1868	XP_003859080.1	LATSTTATMPAHDFV	SVM	NEGATIVE	-0.166463
1869	XP_003859080.1	NAEDREFFRFAQSVL	SVM	NEGATIVE	-0.362206
1870	XP_003859080.1	PVTRRVWASSAPSAP	SVM	POSITIVE	0.450638
1871	XP_003859080.1	RCTLLRAEWARSLET	SVM	POSITIVE	0.355739
1872	XP_003859080.1	SIAAAREALTWFKQM	SVM	POSITIVE	0.266076
1873	XP_003859080.1	SRQALSNAQSLSSTI	SVM	POSITIVE	0.392593
1874	XP_003859080.1	TSGAAGTRLLVSAVP	SVM	NEGATIVE	-0.288175
1875	XP_003859080.1	EMRCYYGCGAAKKAY	SVM	POSITIVE	0.559287
1876	XP_003859080.1	GGCFVLFERGEDMQR	SVM	POSITIVE	0.116388
1877	XP_003859080.1	MKLFAVAPARNDSFG	SVM	POSITIVE	0.00654013
1878	XP_003859080.1	PISPVDTVATTLFID	SVM	POSITIVE	0.112238
1879	XP_003859080.1	PPQGLVALRVKSSRG	SVM	POSITIVE	0.553878
1880	XP_003859080.1	REFFRFAQSVLREEY	SVM	NEGATIVE	-0.0282298
1881	XP_003859080.1	RHSFSDWYATAAWED	SVM	POSITIVE	0.305755
1882	XP_003859080.1	RVKSSRGRNVGFAVY	SVM	POSITIVE	0.127259
1883	XP_003859080.1	TAYAEEAAPPTPTRL	SVM	NEGATIVE	-0.1166
1884	XP_003859080.1	AAAREALTWFKQMLI	SVM	POSITIVE	0.15663
1885	XP_003859080.1	ALSNAQSLSSTIALE	SVM	POSITIVE	0.618149
1886	XP_003859080.1	EALTWFKQMLIIKEV	SVM	NEGATIVE	-0.211028
1887	XP_003859080.1	EDREFFRFAQSVLRE	SVM	NEGATIVE	-0.238613
1888	XP_003859080.1	GCFVLFERGEDMQRC	SVM	POSITIVE	0.216053
1889	XP_003859080.1	GSSTGSASAMHMKPF	SVM	POSITIVE	0.216487
1890	XP_003859080.1	REFFRFAQSVLREEY	SVM	NEGATIVE	-0.0282298
1891	XP_003859080.1	RNVGFAVYDSIAAAR	SVM	POSITIVE	0.530456
1892	XP_003859286.1	PGHRLRRLGRRHQPA	SVM	NEGATIVE	-0.361748
1893	XP_003859286.1	AQEAAPAAATAAANG	SVM	POSITIVE	0.881201
1894	XP_003859286.1	GHRLRRLGRRHQPAD	SVM	NEGATIVE	-0.240122
1895	XP_003859286.1	EAQEAAPAAATAAAN	SVM	POSITIVE	1.01677
1896	XP_003859286.1	HRLRRLGRRHQPADI	SVM	NEGATIVE	-0.0560465
1897	XP_003859286.1	QEAAPAAATAAANGR	SVM	POSITIVE	1.00395
1898	XP_003859286.1	HLLQTMRAAAAESET	SVM	NEGATIVE	-0.0982269
1899	XP_003859286.1	KRVQHLLQTMRAAAA	SVM	POSITIVE	0.21272
1900	XP_003859286.1	QHLLQTMRAAAAESE	SVM	POSITIVE	0.163137
1901	XP_003859286.1	RVQHLLQTMRAAAAE	SVM	POSITIVE	0.314564
1902	XP_003859286.1	VQHLLQTMRAAAAES	SVM	POSITIVE	0.135068
1903	XP_003859286.1	TPGHRLRRLGRRHQP	SVM	NEGATIVE	-0.660165
1904	XP_003859286.1	EAAPAAATAAANGRE	SVM	POSITIVE	1.0094
1905	XP_003859286.1	SEAQEAAPAAATAAA	SVM	POSITIVE	0.698209
1906	XP_003859286.1	SSEAQEAAPAAATAA	SVM	POSITIVE	0.265246
1907	XP_003859286.1	AAPAAATAAANGRER	SVM	POSITIVE	0.891001
1908	XP_003859286.1	EAQEAAPAAATAAAN	SVM	POSITIVE	1.01677
1909	XP_003859286.1	STPGHRLRRLGRRHQ	SVM	NEGATIVE	-0.273428
1910	XP_003859286.1	LFSEPVWHPSRRVIL	SVM	POSITIVE	0.264595
1911	XP_003859286.1	ESETRAADIQAVREL	SVM	NEGATIVE	-0.189748
1912	XP_003859286.1	AESETRAADIQAVRE	SVM	NEGATIVE	-0.49186
1913	XP_003859286.1	FSEPVWHPSRRVILP	SVM	NEGATIVE	-0.323998
1914	XP_003859286.1	SEAQEAAPAAATAAA	SVM	POSITIVE	0.698209
1915	XP_003859286.1	SETRAADIQAVRELP	SVM	NEGATIVE	-0.243925
1916	XP_003859286.1	HLLQTMRAAAAESET	SVM	NEGATIVE	-0.0982269
1917	XP_003859286.1	LLQTMRAAAAESETR	SVM	POSITIVE	0.0257144
1918	XP_003859286.1	QHLLQTMRAAAAESE	SVM	POSITIVE	0.163137
1919	XP_003859286.1	LQTMRAAAAESETRA	SVM	POSITIVE	0.0983952
1920	XP_003859286.1	ILHNHLSHALVAHSG	SVM	NEGATIVE	-0.501922
1921	XP_003859286.1	LHNHLSHALVAHSGV	SVM	NEGATIVE	-0.425359
1922	XP_003859286.1	QTMRAAAAESETRAA	SVM	POSITIVE	0.454944
1923	XP_003859286.1	SEPVWHPSRRVILPP	SVM	NEGATIVE	-0.334447
1924	XP_003859286.1	HHKTNTSMVSAVAPL	SVM	NEGATIVE	-0.759135
1925	XP_003859286.1	LRRLGRRHQPADILH	SVM	NEGATIVE	-0.738699
1926	XP_003859286.1	PHHKTNTSMVSAVAP	SVM	NEGATIVE	-0.9447
1927	XP_003859286.1	QHSRGGKAQVARPPD	SVM	POSITIVE	0.223533
1928	XP_003859286.1	RLRRLGRRHQPADIL	SVM	NEGATIVE	-0.316397
1929	XP_003859286.1	RQHSRGGKAQVARPP	SVM	POSITIVE	0.0572597
1930	XP_003859286.1	VRQHSRGGKAQVARP	SVM	POSITIVE	0.196628
1931	XP_003859286.1	AQEAAPAAATAAANG	SVM	POSITIVE	0.881201
1932	XP_003859286.1	EPVWHPSRRVILPPQ	SVM	NEGATIVE	-0.274941
1933	XP_003859286.1	HNHLSHALVAHSGVV	SVM	NEGATIVE	-0.216287
1934	XP_003859286.1	LPHHKTNTSMVSAVA	SVM	NEGATIVE	-0.866465
1935	XP_003859286.1	NHLSHALVAHSGVVT	SVM	NEGATIVE	-0.376907
1936	XP_003859286.1	PSSEAQEAAPAAATA	SVM	POSITIVE	0.0234885
1937	XP_003859286.1	DILHNHLSHALVAHS	SVM	NEGATIVE	-0.507623
1938	XP_003859286.1	HKTNTSMVSAVAPLT	SVM	NEGATIVE	-0.797823
1939	XP_003859286.1	KTNTSMVSAVAPLTG	SVM	NEGATIVE	-0.742216
1940	XP_003859286.1	PDAEAAQVRREEEAV	SVM	NEGATIVE	-0.0109348
1941	XP_003859286.1	AVRQHSRGGKAQVAR	SVM	POSITIVE	0.186259
1942	XP_003859286.1	ETRAADIQAVRELPS	SVM	POSITIVE	0.234728
1943	XP_003859286.1	PVWHPSRRVILPPQV	SVM	NEGATIVE	-0.0203509
1944	XP_003859286.1	QEAAPAAATAAANGR	SVM	POSITIVE	1.00395
1945	XP_003859286.1	TRAADIQAVRELPSW	SVM	POSITIVE	0.464977
1946	XP_003859286.1	APAAATAAANGRERK	SVM	POSITIVE	0.568565
1947	XP_003859286.1	KRVQHLLQTMRAAAA	SVM	POSITIVE	0.21272
1948	XP_003859286.1	LSHALVAHSGVVTTA	SVM	NEGATIVE	-0.118972
1949	XP_003859286.1	PADILHNHLSHALVA	SVM	NEGATIVE	-0.500497
1950	XP_003859286.1	ADILHNHLSHALVAH	SVM	NEGATIVE	-0.570203
1951	XP_003859286.1	EAAPAAATAAANGRE	SVM	POSITIVE	1.0094
1952	XP_003859286.1	RVQHLLQTMRAAAAE	SVM	POSITIVE	0.314564
1953	XP_003859286.1	GKGSGVGAAGPSSEA	SVM	NEGATIVE	-0.0112218
1954	XP_003859286.1	GSGVGAAGPSSEAQE	SVM	NEGATIVE	-0.0514925
1955	XP_003859286.1	KGSGVGAAGPSSEAQ	SVM	NEGATIVE	-0.0611067
1956	XP_003859286.1	LLQTMRAAAAESETR	SVM	POSITIVE	0.0257144
1957	XP_003859286.1	KHLSALCAPHSTLVH	SVM	NEGATIVE	-0.193959
1958	XP_003859286.1	KRVQHLLQTMRAAAA	SVM	POSITIVE	0.21272
1959	XP_003859286.1	QHLLQTMRAAAAESE	SVM	POSITIVE	0.163137
1960	XP_003859286.1	QPADILHNHLSHALV	SVM	NEGATIVE	-0.573229
1961	XP_003859286.1	RTGKGSGVGAAGPSS	SVM	POSITIVE	0.423993
1962	XP_003859286.1	RVQHLLQTMRAAAAE	SVM	POSITIVE	0.314564
1963	XP_003859286.1	SGVGAAGPSSEAQEA	SVM	NEGATIVE	-0.12545
1964	XP_003859286.1	TGKGSGVGAAGPSSE	SVM	POSITIVE	0.328376
1965	XP_003859286.1	VQHLLQTMRAAAAES	SVM	POSITIVE	0.135068
1966	XP_003859286.1	HKHLSALCAPHSTLV	SVM	NEGATIVE	-0.0118318
1967	XP_003859286.1	AAPAAATAAANGRER	SVM	POSITIVE	0.891001
1968	XP_003859286.1	GPSSEAQEAAPAAAT	SVM	POSITIVE	0.199021
1969	XP_003859286.1	QHLLQTMRAAAAESE	SVM	POSITIVE	0.163137
1970	XP_003859286.1	DILHNHLSHALVAHS	SVM	NEGATIVE	-0.507623
1971	XP_003859286.1	QHLLQTMRAAAAESE	SVM	POSITIVE	0.163137
1972	XP_003859286.1	AESETRAADIQAVRE	SVM	NEGATIVE	-0.49186
1973	XP_003859286.1	ESETRAADIQAVREL	SVM	NEGATIVE	-0.189748
1974	XP_003859286.1	KRVQHLLQTMRAAAA	SVM	POSITIVE	0.21272
1975	XP_003859286.1	SHALVAHSGVVTTAK	SVM	POSITIVE	0.268815
1976	XP_003859286.1	VQHLLQTMRAAAAES	SVM	POSITIVE	0.135068
1977	XP_003859286.1	DAEAAQVRREEEAVR	SVM	POSITIVE	0.249615
1978	XP_003859286.1	ESETRAADIQAVREL	SVM	NEGATIVE	-0.189748
1979	XP_003859286.1	HLLQTMRAAAAESET	SVM	NEGATIVE	-0.0982269
1980	XP_003859286.1	KSFSGTAKGATPHET	SVM	NEGATIVE	-0.556895
1981	XP_003859286.1	AHKHLSALCAPHSTL	SVM	POSITIVE	0.0612427
1982	XP_003859286.1	QHLLQTMRAAAAESE	SVM	POSITIVE	0.163137
1983	XP_003859286.1	EKRVQHLLQTMRAAA	SVM	POSITIVE	0.263923
1984	XP_003859286.1	KRVQHLLQTMRAAAA	SVM	POSITIVE	0.21272
1985	XP_003859286.1	LQTMRAAAAESETRA	SVM	POSITIVE	0.0983952
1986	XP_003859286.1	QREKRVQHLLQTMRA	SVM	POSITIVE	0.247095
1987	XP_003859286.1	REKRVQHLLQTMRAA	SVM	POSITIVE	0.141888
1988	XP_003859286.1	RVQHLLQTMRAAAAE	SVM	POSITIVE	0.314564
1989	XP_003859286.1	RVQHLLQTMRAAAAE	SVM	POSITIVE	0.314564
1990	XP_003859286.1	VQHLLQTMRAAAAES	SVM	POSITIVE	0.135068
1991	XP_003859286.1	VQHLLQTMRAAAAES	SVM	POSITIVE	0.135068
1992	XP_003859286.1	HLLQTMRAAAAESET	SVM	NEGATIVE	-0.0982269
1993	XP_003859286.1	HLLQTMRAAAAESET	SVM	NEGATIVE	-0.0982269
1994	XP_003859286.1	KRVQHLLQTMRAAAA	SVM	POSITIVE	0.21272
1995	XP_003859286.1	QHLLQTMRAAAAESE	SVM	POSITIVE	0.163137
1996	XP_003859286.1	IHPDAEAAQVRREEE	SVM	POSITIVE	0.0767201
1997	XP_003859286.1	TTDGWIHPDAEAAQV	SVM	POSITIVE	0.181677
1998	XP_003859286.1	WIHPDAEAAQVRREE	SVM	POSITIVE	0.0764783
[truncated: 258 more rows]

## Sheet: 64-67
IFNepitope: XP_003859292.1, XP_003859402.1, XP_003859497.1, XP_003859510.1
Serial No.	Accession	Sequence	Method	Result	Score
1	XP_003859292.1	ARRFETFRHDENAAL	SVM	NEGATIVE	-0.82616
2	XP_003859292.1	ETFRHDENAALLQVL	SVM	NEGATIVE	-0.372819
3	XP_003859292.1	FETFRHDENAALLQV	SVM	NEGATIVE	-0.492753
4	XP_003859292.1	PIVSGAGVGASGSAR	SVM	POSITIVE	0.843258
5	XP_003859292.1	PPIVSGAGVGASGSA	SVM	POSITIVE	0.598163
6	XP_003859292.1	RFETFRHDENAALLQ	SVM	NEGATIVE	-0.5032
7	XP_003859292.1	RRFETFRHDENAALL	SVM	NEGATIVE	-0.717491
8	XP_003859292.1	TVPPIVSGAGVGASG	SVM	POSITIVE	0.425795
9	XP_003859292.1	VPPIVSGAGVGASGS	SVM	POSITIVE	0.369507
10	XP_003859292.1	AHVHILRQVKQQAHA	SVM	POSITIVE	0.514029
11	XP_003859292.1	HVHILRQVKQQAHAD	SVM	POSITIVE	0.148025
12	XP_003859292.1	EVTVRMNATAKSAVL	SVM	POSITIVE	0.1115
13	XP_003859292.1	VTVRMNATAKSAVLE	SVM	POSITIVE	0.192965
14	XP_003859292.1	GEVRRLKMELQHSAT	SVM	POSITIVE	0.107833
15	XP_003859292.1	IVSGAGVGASGSARQ	SVM	POSITIVE	0.380456
16	XP_003859292.1	LGEVRRLKMELQHSA	SVM	POSITIVE	0.148147
17	XP_003859292.1	PVVKAVAAATAISSI	SVM	POSITIVE	0.693416
18	XP_003859292.1	VHILRQVKQQAHADA	SVM	POSITIVE	0.161085
19	XP_003859292.1	SAHVHILRQVKQQAH	SVM	POSITIVE	0.182227
20	XP_003859292.1	VVKAVAAATAISSIP	SVM	POSITIVE	0.440872
21	XP_003859292.1	AEVTVRMNATAKSAV	SVM	POSITIVE	0.205488
22	XP_003859292.1	RVGDSFTTVSYEESD	SVM	NEGATIVE	-0.0207304
23	XP_003859292.1	VPVVKAVAAATAISS	SVM	POSITIVE	0.669546
24	XP_003859292.1	LVPVVKAVAAATAIS	SVM	POSITIVE	0.647215
25	XP_003859292.1	RVLVPVVKAVAAATA	SVM	POSITIVE	0.669902
26	XP_003859292.1	CTVPPIVSGAGVGAS	SVM	POSITIVE	0.142742
27	XP_003859292.1	VPVVKAVAAATAISS	SVM	POSITIVE	0.669546
28	XP_003859292.1	EVRRLKMELQHSATV	SVM	POSITIVE	0.0757533
29	XP_003859292.1	VGDSFTTVSYEESDQ	SVM	NEGATIVE	-0.381028
30	XP_003859292.1	VLVPVVKAVAAATAI	SVM	POSITIVE	0.361654
31	XP_003859292.1	FRHDENAALLQVLKE	SVM	NEGATIVE	-0.114647
32	XP_003859292.1	HILRQVKQQAHADAL	SVM	POSITIVE	0.0655936
33	XP_003859292.1	TFRHDENAALLQVLK	SVM	NEGATIVE	-0.226553
34	XP_003859292.1	TVRMNATAKSAVLEA	SVM	POSITIVE	0.29526
35	XP_003859292.1	ALGEVRRLKMELQHS	SVM	POSITIVE	0.0693558
36	XP_003859292.1	PVVKAVAAATAISSI	SVM	POSITIVE	0.693416
37	XP_003859292.1	VRRLKMELQHSATVT	SVM	NEGATIVE	-0.0365156
38	XP_003859292.1	RVGDSFTTVSYEESD	SVM	NEGATIVE	-0.0207304
39	XP_003859292.1	VGDSFTTVSYEESDQ	SVM	NEGATIVE	-0.381028
40	XP_003859292.1	ARVGDSFTTVSYEES	SVM	POSITIVE	0.0132429
41	XP_003859292.1	AFLVNDNKETRCSDS	SVM	NEGATIVE	-0.467533
42	XP_003859292.1	DARVGDSFTTVSYEE	SVM	POSITIVE	0.0349003
43	XP_003859292.1	EAFLVNDNKETRCSD	SVM	NEGATIVE	-0.318643
44	XP_003859292.1	GDSFTTVSYEESDQV	SVM	NEGATIVE	-0.338354
45	XP_003859292.1	GEAFLVNDNKETRCS	SVM	NEGATIVE	-0.371375
46	XP_003859292.1	SYGEAFLVNDNKETR	SVM	NEGATIVE	-0.16208
47	XP_003859292.1	YGEAFLVNDNKETRC	SVM	NEGATIVE	-0.147297
48	XP_003859292.1	ASAHVHILRQVKQQA	SVM	POSITIVE	0.164898
49	XP_003859292.1	VSRVLVPVVKAVAAA	SVM	POSITIVE	0.790448
50	XP_003859292.1	ESRASVSAASIASAR	SVM	POSITIVE	0.72913
51	XP_003859292.1	LVPVVKAVAAATAIS	SVM	POSITIVE	0.647215
52	XP_003859292.1	PVSRVLVPVVKAVAA	SVM	POSITIVE	0.738027
53	XP_003859292.1	RNGLKKAAVMQAGPV	SVM	NEGATIVE	-0.344154
54	XP_003859292.1	SRASVSAASIASARR	SVM	POSITIVE	0.776799
55	XP_003859292.1	LAEVTVRMNATAKSA	SVM	NEGATIVE	-0.275396
56	XP_003859292.1	VLVPVVKAVAAATAI	SVM	POSITIVE	0.361654
57	XP_003859292.1	DSFTTVSYEESDQVG	SVM	NEGATIVE	-0.448128
58	XP_003859292.1	VKAVAAATAISSIPL	SVM	POSITIVE	0.437424
59	XP_003859292.1	CVSREFVAQRSAAGV	SVM	NEGATIVE	-0.0388695
60	XP_003859292.1	DKMILADVSPAAKVA	SVM	POSITIVE	0.279118
61	XP_003859292.1	RKPTFLKTMVASPRL	SVM	NEGATIVE	-0.261264
62	XP_003859292.1	KPTFLKTMVASPRLG	SVM	NEGATIVE	-0.32091
63	XP_003859292.1	LELLADPQVARYVLG	SVM	POSITIVE	0.261157
64	XP_003859292.1	QSVVAVATTTSGPGG	SVM	NEGATIVE	-0.520185
65	XP_003859292.1	RRLKMELQHSATVTP	SVM	NEGATIVE	-0.267022
66	XP_003859292.1	WLELLADPQVARYVL	SVM	POSITIVE	0.42397
67	XP_003859292.1	SRVLVPVVKAVAAAT	SVM	POSITIVE	0.809166
68	XP_003859292.1	APVSRVLVPVVKAVA	SVM	POSITIVE	0.454696
69	XP_003859292.1	QWLELLADPQVARYV	SVM	POSITIVE	0.384673
70	XP_003859292.1	RASVSAASIASARRA	SVM	POSITIVE	0.914594
71	XP_003859292.1	INPFLLNQLIQRSHR	SVM	POSITIVE	0.0353675
72	XP_003859292.1	LVPVVKAVAAATAIS	SVM	POSITIVE	0.647215
73	XP_003859292.1	RINPFLLNQLIQRSH	SVM	NEGATIVE	-0.34166
74	XP_003859292.1	VSREFVAQRSAAGVP	SVM	NEGATIVE	-0.450432
75	XP_003859292.1	YDKMILADVSPAAKV	SVM	POSITIVE	0.0131182
76	XP_003859292.1	PVVKAVAAATAISSI	SVM	POSITIVE	0.693416
77	XP_003859292.1	SREFVAQRSAAGVPG	SVM	NEGATIVE	-0.103655
78	XP_003859292.1	VVKAVAAATAISSIP	SVM	POSITIVE	0.440872
79	XP_003859292.1	NGLKKAAVMQAGPVS	SVM	NEGATIVE	-0.196562
80	XP_003859292.1	KMILADVSPAAKVAT	SVM	POSITIVE	0.312733
81	XP_003859292.1	PQWLELLADPQVARY	SVM	POSITIVE	0.321003
82	XP_003859292.1	VPVVKAVAAATAISS	SVM	POSITIVE	0.669546
83	XP_003859292.1	ASVSAASIASARRAL	SVM	POSITIVE	0.58749
84	XP_003859292.1	VLVPVVKAVAAATAI	SVM	POSITIVE	0.361654
85	XP_003859292.1	RVLVPVVKAVAAATA	SVM	POSITIVE	0.669902
86	XP_003859292.1	QQSVVAVATTTSGPG	SVM	NEGATIVE	-0.501633
87	XP_003859292.1	NPFLLNQLIQRSHRR	SVM	NEGATIVE	-0.0684458
88	XP_003859292.1	VKAVAAATAISSIPL	SVM	POSITIVE	0.437424
89	XP_003859292.1	VLKESITQSAGAALD	SVM	NEGATIVE	-0.406042
90	XP_003859292.1	LKESITQSAGAALDN	SVM	NEGATIVE	-0.479843
91	XP_003859292.1	KESITQSAGAALDNF	SVM	NEGATIVE	-0.531222
92	XP_003859292.1	AEVTVRMNATAKSAV	SVM	POSITIVE	0.205488
93	XP_003859292.1	PTFLKTMVASPRLGG	SVM	NEGATIVE	-0.285363
94	XP_003859292.1	TGSSTATSAVTAAEK	SVM	POSITIVE	0.455313
95	XP_003859292.1	LRNGLKKAAVMQAGP	SVM	NEGATIVE	-0.531071
96	XP_003859292.1	LYDKMILADVSPAAK	SVM	NEGATIVE	-0.121344
97	XP_003859292.1	LAEVTVRMNATAKSA	SVM	NEGATIVE	-0.275396
98	XP_003859292.1	RNGLKKAAVMQAGPV	SVM	NEGATIVE	-0.344154
99	XP_003859292.1	GSSTATSAVTAAEKT	SVM	POSITIVE	0.496755
100	XP_003859292.1	GTGSSTATSAVTAAE	SVM	POSITIVE	0.25078
101	XP_003859292.1	KESRASVSAASIASA	SVM	POSITIVE	0.626711
102	XP_003859292.1	SRVLVPVVKAVAAAT	SVM	POSITIVE	0.809166
103	XP_003859292.1	VVKAVAAATAISSIP	SVM	POSITIVE	0.440872
104	XP_003859292.1	RVLVPVVKAVAAATA	SVM	POSITIVE	0.669902
105	XP_003859292.1	TLAEVTVRMNATAKS	SVM	NEGATIVE	-0.199848
106	XP_003859292.1	AAPVSRVLVPVVKAV	SVM	POSITIVE	0.474497
107	XP_003859292.1	SVVAVATTTSGPGGK	SVM	NEGATIVE	-0.489932
108	XP_003859292.1	REFVAQRSAAGVPGQ	SVM	NEGATIVE	-0.100111
109	XP_003859292.1	SVSAASIASARRALL	SVM	POSITIVE	0.343886
110	XP_003859292.1	RASVSAASIASARRA	SVM	POSITIVE	0.914594
111	XP_003859292.1	DRINPFLLNQLIQRS	SVM	POSITIVE	0.131399
112	XP_003859292.1	ILRQVKQQAHADALE	SVM	POSITIVE	0.111481
113	XP_003859292.1	TTVESTYMLRLPDVL	SVM	POSITIVE	0.121618
114	XP_003859292.1	TFLKTMVASPRLGGD	SVM	NEGATIVE	-0.350423
115	XP_003859292.1	EVTVRMNATAKSAVL	SVM	POSITIVE	0.1115
116	XP_003859292.1	GKQTTVESTYMLRLP	SVM	POSITIVE	0.094954
117	XP_003859292.1	FRKESRASVSAASIA	SVM	POSITIVE	0.283666
118	XP_003859292.1	MCVSREFVAQRSAAG	SVM	NEGATIVE	-0.150941
119	XP_003859292.1	QTTVESTYMLRLPDV	SVM	POSITIVE	0.130433
120	XP_003859292.1	HLEYVGLGPSLARDS	SVM	NEGATIVE	-0.135588
121	XP_003859292.1	SSTEHVHIAAAVSAN	SVM	POSITIVE	0.298912
122	XP_003859292.1	DDRINPFLLNQLIQR	SVM	POSITIVE	0.122705
123	XP_003859292.1	DRINPFLLNQLIQRS	SVM	POSITIVE	0.131399
124	XP_003859292.1	INPFLLNQLIQRSHR	SVM	POSITIVE	0.0353675
125	XP_003859292.1	KQTTVESTYMLRLPD	SVM	POSITIVE	0.0131759
126	XP_003859292.1	NPFLLNQLIQRSHRR	SVM	NEGATIVE	-0.0684458
127	XP_003859292.1	RINPFLLNQLIQRSH	SVM	NEGATIVE	-0.34166
128	XP_003859292.1	TVPSIHHVPAWSLGN	SVM	POSITIVE	0.586116
129	XP_003859292.1	TVTVPSIHHVPAWSL	SVM	POSITIVE	0.173423
130	XP_003859292.1	VPSIHHVPAWSLGNE	SVM	POSITIVE	0.728312
131	XP_003859292.1	VTVPSIHHVPAWSLG	SVM	POSITIVE	0.409038
132	XP_003859292.1	AVAAATAISSIPLST	SVM	POSITIVE	0.354644
133	XP_003859292.1	MSSTEHVHIAAAVSA	SVM	POSITIVE	0.193401
134	XP_003859292.1	KAVAAATAISSIPLS	SVM	POSITIVE	0.430871
135	XP_003859292.1	LRYHELPAIQEASEA	SVM	POSITIVE	0.167139
136	XP_003859292.1	VSGAGVGASGSARQS	SVM	POSITIVE	0.669314
137	XP_003859292.1	VTVRMNATAKSAVLE	SVM	POSITIVE	0.192965
138	XP_003859292.1	GLKKAAVMQAGPVSS	SVM	POSITIVE	0.0347146
139	XP_003859292.1	KMILADVSPAAKVAT	SVM	POSITIVE	0.312733
140	XP_003859292.1	RKESRASVSAASIAS	SVM	POSITIVE	0.504777
141	XP_003859292.1	SRVLVPVVKAVAAAT	SVM	POSITIVE	0.809166
142	XP_003859292.1	ANDGALVRQLVGYYC	SVM	NEGATIVE	-0.465336
143	XP_003859292.1	NDGALVRQLVGYYCA	SVM	NEGATIVE	-0.400303
144	XP_003859292.1	AKVATSRWASVARAV	SVM	POSITIVE	0.364422
145	XP_003859292.1	ALLDLLRQSTMDIAS	SVM	POSITIVE	0.166213
146	XP_003859292.1	ASVSAASIASARRAL	SVM	POSITIVE	0.58749
147	XP_003859292.1	DKMILADVSPAAKVA	SVM	POSITIVE	0.279118
148	XP_003859292.1	ELMARVAAKARRFET	SVM	POSITIVE	0.114767
149	XP_003859292.1	ELRYHELPAIQEASE	SVM	POSITIVE	0.110726
150	XP_003859292.1	ESITQSAGAALDNFF	SVM	NEGATIVE	-0.385755
151	XP_003859292.1	ESRASVSAASIASAR	SVM	POSITIVE	0.72913
152	XP_003859292.1	FETFRHDENAALLQV	SVM	NEGATIVE	-0.492753
153	XP_003859292.1	HGGNGAAAGPSKEAA	SVM	NEGATIVE	-0.274566
154	XP_003859292.1	IRKPTFLKTMVASPR	SVM	NEGATIVE	-0.0777126
155	XP_003859292.1	NGLKKAAVMQAGPVS	SVM	NEGATIVE	-0.196562
156	XP_003859292.1	PSIHHVPAWSLGNET	SVM	POSITIVE	0.398184
157	XP_003859292.1	RFETFRHDENAALLQ	SVM	NEGATIVE	-0.5032
158	XP_003859292.1	RKPTFLKTMVASPRL	SVM	NEGATIVE	-0.261264
159	XP_003859292.1	SRASVSAASIASARR	SVM	POSITIVE	0.776799
160	XP_003859292.1	YDKMILADVSPAAKV	SVM	POSITIVE	0.0131182
161	XP_003859292.1	DGALVRQLVGYYCAR	SVM	NEGATIVE	-0.168067
162	XP_003859292.1	AAAVSANDGALVRQL	SVM	NEGATIVE	-0.398548
163	XP_003859292.1	AAVSANDGALVRQLV	SVM	NEGATIVE	-0.392727
164	XP_003859292.1	ARRFETFRHDENAAL	SVM	NEGATIVE	-0.82616
165	XP_003859292.1	EQQSVVAVATTTSGP	SVM	NEGATIVE	-0.714752
166	XP_003859292.1	ETFRHDENAALLQVL	SVM	NEGATIVE	-0.372819
167	XP_003859292.1	FVAQRSAAGVPGQST	SVM	POSITIVE	0.411328
168	XP_003859292.1	GGNGAAAGPSKEAAP	SVM	NEGATIVE	-0.559817
169	XP_003859292.1	GLKKAAVMQAGPVSS	SVM	POSITIVE	0.0347146
170	XP_003859292.1	HIAAAVSANDGALVR	SVM	POSITIVE	0.276392
171	XP_003859292.1	IAAAVSANDGALVRQ	SVM	POSITIVE	0.0179243
172	XP_003859292.1	KESRASVSAASIASA	SVM	POSITIVE	0.626711
173	XP_003859292.1	KPTFLKTMVASPRLG	SVM	NEGATIVE	-0.32091
174	XP_003859292.1	KQVFNLIAEYNDDLD	SVM	NEGATIVE	-0.625759
175	XP_003859292.1	LDELMARVAAKARRF	SVM	POSITIVE	0.135853
176	XP_003859292.1	LMARVAAKARRFETF	SVM	NEGATIVE	-0.399221
177	XP_003859292.1	LRNGLKKAAVMQAGP	SVM	NEGATIVE	-0.531071
178	XP_003859292.1	PVSRVLVPVVKAVAA	SVM	POSITIVE	0.738027
179	XP_003859292.1	QVLKESITQSAGAAL	SVM	NEGATIVE	-0.457591
180	XP_003859292.1	RRFETFRHDENAALL	SVM	NEGATIVE	-0.717491
181	XP_003859292.1	TLAEVTVRMNATAKS	SVM	NEGATIVE	-0.199848
182	XP_003859292.1	VFNLIAEYNDDLDAE	SVM	NEGATIVE	-0.158576
183	XP_003859292.1	VPVVKAVAAATAISS	SVM	POSITIVE	0.669546
184	XP_003859292.1	VSRVLVPVVKAVAAA	SVM	POSITIVE	0.790448
185	XP_003859292.1	AQRSAAGVPGQSTSA	SVM	POSITIVE	0.519756
186	XP_003859292.1	EHVHIAAAVSANDGA	SVM	POSITIVE	0.0668912
187	XP_003859292.1	ERSQVYLLAEVLDRM	SVM	NEGATIVE	-0.122921
188	XP_003859292.1	FLVNDNKETRCSDSV	SVM	NEGATIVE	-0.693687
189	XP_003859292.1	FNLIAEYNDDLDAEE	SVM	NEGATIVE	-0.137136
190	XP_003859292.1	KAVAAATAISSIPLS	SVM	POSITIVE	0.430871
191	XP_003859292.1	KVATSRWASVARAVG	SVM	POSITIVE	0.654574
192	XP_003859292.1	LVPVVKAVAAATAIS	SVM	POSITIVE	0.647215
193	XP_003859292.1	RSQVYLLAEVLDRML	SVM	NEGATIVE	-0.12163
194	XP_003859292.1	SHLEYVGLGPSLARD	SVM	POSITIVE	0.115555
195	XP_003859292.1	STEHVHIAAAVSAND	SVM	POSITIVE	0.252654
196	XP_003859292.1	TEHVHIAAAVSANDG	SVM	POSITIVE	0.123986
197	XP_003859292.1	TRIPETWWVTSLQYL	SVM	NEGATIVE	-0.965836
198	XP_003859292.1	VHIAAAVSANDGALV	SVM	NEGATIVE	-0.0364036
199	XP_003859292.1	VSAASIASARRALLP	SVM	POSITIVE	0.184858
200	XP_003859292.1	ADVLALQAATTGLFA	SVM	NEGATIVE	-0.230135
201	XP_003859292.1	APVSRVLVPVVKAVA	SVM	POSITIVE	0.454696
202	XP_003859292.1	DELMARVAAKARRFE	SVM	POSITIVE	0.410667
203	XP_003859292.1	GALVRQLVGYYCARA	SVM	POSITIVE	0.114514
204	XP_003859292.1	GDATGIAVDSAAAEL	SVM	POSITIVE	0.375845
205	XP_003859292.1	GLRNGLKKAAVMQAG	SVM	POSITIVE	0.339641
206	XP_003859292.1	GSSTATSAVTAAEKT	SVM	POSITIVE	0.496755
207	XP_003859292.1	HVHIAAAVSANDGAL	SVM	NEGATIVE	-0.0381949
208	XP_003859292.1	LEYVGLGPSLARDSY	SVM	NEGATIVE	-0.0829257
209	XP_003859292.1	MELQHSATVTPARGP	SVM	NEGATIVE	-0.28426
210	XP_003859292.1	QVFNLIAEYNDDLDA	SVM	NEGATIVE	-0.625153
211	XP_003859292.1	RSQVYLLAEVLDRML	SVM	NEGATIVE	-0.12163
212	XP_003859292.1	RYHELPAIQEASEAC	SVM	POSITIVE	0.200571
213	XP_003859292.1	VAQRSAAGVPGQSTS	SVM	POSITIVE	0.238488
214	XP_003859292.1	VLVPVVKAVAAATAI	SVM	POSITIVE	0.361654
215	XP_003859292.1	AELRYHELPAIQEAS	SVM	POSITIVE	0.341671
216	XP_003859292.1	GDSFTTVSYEESDQV	SVM	NEGATIVE	-0.338354
217	XP_003859292.1	GLRNGLKKAAVMQAG	SVM	POSITIVE	0.339641
218	XP_003859292.1	GMSSTEHVHIAAAVS	SVM	POSITIVE	0.394815
219	XP_003859292.1	GSSTATSAVTAAEKT	SVM	POSITIVE	0.496755
220	XP_003859292.1	GTGSSTATSAVTAAE	SVM	POSITIVE	0.25078
221	XP_003859292.1	GTGSSTATSAVTAAE	SVM	POSITIVE	0.25078
222	XP_003859292.1	HPQWLELLADPQVAR	SVM	POSITIVE	0.470233
223	XP_003859292.1	LRNGLKKAAVMQAGP	SVM	NEGATIVE	-0.531071
224	XP_003859292.1	MILADVSPAAKVATS	SVM	POSITIVE	0.456938
225	XP_003859292.1	NGLKKAAVMQAGPVS	SVM	NEGATIVE	-0.196562
226	XP_003859292.1	PGMSSTEHVHIAAAV	SVM	POSITIVE	0.123938
227	XP_003859292.1	QHGGNGAAAGPSKEA	SVM	NEGATIVE	-0.366006
228	XP_003859292.1	RNGLKKAAVMQAGPV	SVM	NEGATIVE	-0.344154
229	XP_003859292.1	RVLVPVVKAVAAATA	SVM	POSITIVE	0.669902
230	XP_003859292.1	SRASVSAASIASARR	SVM	POSITIVE	0.776799
231	XP_003859292.1	SSTATSAVTAAEKTQ	SVM	POSITIVE	0.40503
232	XP_003859292.1	TGLRNGLKKAAVMQA	SVM	POSITIVE	0.507227
233	XP_003859292.1	TGSSTATSAVTAAEK	SVM	POSITIVE	0.455313
234	XP_003859292.1	TGSSTATSAVTAAEK	SVM	POSITIVE	0.455313
235	XP_003859292.1	TRASMRSYTTLKGKN	SVM	NEGATIVE	-0.290579
236	XP_003859292.1	VFNLIAEYNDDLDAE	SVM	NEGATIVE	-0.158576
237	XP_003859292.1	VTSLQYLGRLATTTG	SVM	NEGATIVE	-0.434725
238	XP_003859292.1	VVAVATTTSGPGGKQ	SVM	NEGATIVE	-0.662563
239	XP_003859292.1	WVTSLQYLGRLATTT	SVM	NEGATIVE	-0.183369
240	XP_003859292.1	DGAASPKAAAAVEMP	SVM	POSITIVE	0.286209
241	XP_003859292.1	DPLLAHSRPSALLSF	SVM	POSITIVE	0.414042
242	XP_003859292.1	EDPLLAHSRPSALLS	SVM	POSITIVE	0.409012
243	XP_003859292.1	EVTVRMNATAKSAVL	SVM	POSITIVE	0.1115
244	XP_003859292.1	FETFRHDENAALLQV	SVM	NEGATIVE	-0.492753
245	XP_003859292.1	GALLDLLRQSTMDIA	SVM	POSITIVE	0.173329
246	XP_003859292.1	GDARVGDSFTTVSYE	SVM	POSITIVE	0.14496
247	XP_003859292.1	GSEDPLLAHSRPSAL	SVM	POSITIVE	0.385415
248	XP_003859292.1	LVNDNKETRCSDSVE	SVM	NEGATIVE	-0.838738
249	XP_003859292.1	PLLAHSRPSALLSFT	SVM	POSITIVE	0.677365
250	XP_003859292.1	QRSAAGVPGQSTSAL	SVM	POSITIVE	0.216529
251	XP_003859292.1	RASMRSYTTLKGKNA	SVM	NEGATIVE	-0.41322
252	XP_003859292.1	SEDPLLAHSRPSALL	SVM	POSITIVE	0.380907
253	XP_003859292.1	SNGDGAASPKAAAAV	SVM	POSITIVE	0.0765368
254	XP_003859292.1	STATSAVTAAEKTQR	SVM	POSITIVE	0.774246
255	XP_003859292.1	SVSAASIASARRALL	SVM	POSITIVE	0.343886
256	XP_003859292.1	TSLQYLGRLATTTGT	SVM	NEGATIVE	-0.332438
257	XP_003859292.1	VAAATAISSIPLSTP	SVM	POSITIVE	0.320188
258	XP_003859292.1	VASYCLERGALLDLL	SVM	NEGATIVE	-0.0309334
259	XP_003859292.1	VTVRMNATAKSAVLE	SVM	POSITIVE	0.192965
260	XP_003859292.1	WWVTSLQYLGRLATT	SVM	NEGATIVE	-0.355716
261	XP_003859292.1	AAKVATSRWASVARA	SVM	POSITIVE	0.658815
262	XP_003859292.1	ATSRWASVARAVGAF	SVM	POSITIVE	0.476126
263	XP_003859292.1	ETFRHDENAALLQVL	SVM	NEGATIVE	-0.372819
264	XP_003859292.1	FARHIRLNSLPDAAQ	SVM	NEGATIVE	-0.495164
265	XP_003859292.1	INPFLLNQLIQRSHR	SVM	POSITIVE	0.0353675
266	XP_003859292.1	IPETWWVTSLQYLGR	SVM	NEGATIVE	-0.729465
267	XP_003859292.1	KMELQHSATVTPARG	SVM	NEGATIVE	-0.0298907
268	XP_003859292.1	PETWWVTSLQYLGRL	SVM	NEGATIVE	-0.641494
269	XP_003859292.1	PGNGGTGGGTTSTAA	SVM	POSITIVE	0.18608
270	XP_003859292.1	SQVYLLAEVLDRMLR	SVM	POSITIVE	0.239427
271	XP_003859292.1	SSHLEYVGLGPSLAR	SVM	POSITIVE	0.196689
272	XP_003859292.1	TFRHDENAALLQVLK	SVM	NEGATIVE	-0.226553
273	XP_003859292.1	VATSRWASVARAVGA	SVM	POSITIVE	0.598397
274	XP_003859292.1	ALLPPRAGISAVVPS	SVM	POSITIVE	0.203375
275	XP_003859292.1	ASYCLERGALLDLLR	SVM	POSITIVE	0.167496
276	XP_003859292.1	DSASTGADVLALQAA	SVM	NEGATIVE	-0.0402454
277	XP_003859292.1	EAAPVSRVLVPVVKA	SVM	POSITIVE	0.469454
278	XP_003859292.1	ELQHSATVTPARGPA	SVM	NEGATIVE	-0.0622797
279	XP_003859292.1	ELRYHELPAIQEASE	SVM	POSITIVE	0.110726
280	XP_003859292.1	ESRASVSAASIASAR	SVM	POSITIVE	0.72913
281	XP_003859292.1	FRHDENAALLQVLKE	SVM	NEGATIVE	-0.114647
282	XP_003859292.1	GLAELVRQVASYCLE	SVM	NEGATIVE	-0.2229
283	XP_003859292.1	GNGAAAGPSKEAAPV	SVM	NEGATIVE	-0.347395
284	XP_003859292.1	GNGGTGGGTTSTAAT	SVM	POSITIVE	0.156155
285	XP_003859292.1	ILADVSPAAKVATSR	SVM	POSITIVE	0.421727
286	XP_003859292.1	IRKPTFLKTMVASPR	SVM	NEGATIVE	-0.0777126
287	XP_003859292.1	LAELVRQVASYCLER	SVM	NEGATIVE	-0.295843
288	XP_003859292.1	LLPPRAGISAVVPSP	SVM	NEGATIVE	-0.265843
289	XP_003859292.1	LPPRAGISAVVPSPK	SVM	NEGATIVE	-0.128582
290	XP_003859292.1	LRYHELPAIQEASEA	SVM	POSITIVE	0.167139
291	XP_003859292.1	NGDGAASPKAAAAVE	SVM	POSITIVE	0.136074
292	XP_003859292.1	PFLLNQLIQRSHRRA	SVM	POSITIVE	0.139784
293	XP_003859292.1	PFLLNQLIQRSHRRA	SVM	POSITIVE	0.139784
294	XP_003859292.1	PVVKAVAAATAISSI	SVM	POSITIVE	0.693416
295	XP_003859292.1	QVFNLIAEYNDDLDA	SVM	NEGATIVE	-0.625153
296	XP_003859292.1	RALLPPRAGISAVVP	SVM	POSITIVE	0.17616
297	XP_003859292.1	RASVSAASIASARRA	SVM	POSITIVE	0.914594
298	XP_003859292.1	RINPFLLNQLIQRSH	SVM	NEGATIVE	-0.34166
299	XP_003859292.1	RIPETWWVTSLQYLG	SVM	NEGATIVE	-0.794641
300	XP_003859292.1	RKESRASVSAASIAS	SVM	POSITIVE	0.504777
301	XP_003859292.1	RKPTFLKTMVASPRL	SVM	NEGATIVE	-0.261264
302	XP_003859292.1	RRALLPPRAGISAVV	SVM	POSITIVE	0.47696
303	XP_003859292.1	SQVYLLAEVLDRMLR	SVM	POSITIVE	0.239427
304	XP_003859292.1	STEHVHIAAAVSAND	SVM	POSITIVE	0.252654
305	XP_003859292.1	SVSAASIASARRALL	SVM	POSITIVE	0.343886
306	XP_003859292.1	TGLAELVRQVASYCL	SVM	NEGATIVE	-0.489218
307	XP_003859292.1	AELRYHELPAIQEAS	SVM	POSITIVE	0.341671
308	XP_003859292.1	KAAVMQAGPVSSGTL	SVM	NEGATIVE	-0.353637
309	XP_003859292.1	KPTFLKTMVASPRLG	SVM	NEGATIVE	-0.32091
310	XP_003859292.1	LKKAAVMQAGPVSSG	SVM	NEGATIVE	-0.281308
311	XP_003859292.1	LYDKMILADVSPAAK	SVM	NEGATIVE	-0.121344
312	XP_003859292.1	PTRASMRSYTTLKGK	SVM	NEGATIVE	-0.152868
313	XP_003859292.1	QDWIRKPTFLKTMVA	SVM	POSITIVE	0.111487
314	XP_003859292.1	QEQQSVVAVATTTSG	SVM	NEGATIVE	-0.253067
315	XP_003859292.1	QVYLLAEVLDRMLRD	SVM	POSITIVE	0.114018
316	XP_003859292.1	RFETFRHDENAALLQ	SVM	NEGATIVE	-0.5032
317	XP_003859292.1	RLKMELQHSATVTPA	SVM	NEGATIVE	-0.0329949
318	XP_003859292.1	RLYDKMILADVSPAA	SVM	NEGATIVE	-0.129743
319	XP_003859292.1	RNGLKKAAVMQAGPV	SVM	NEGATIVE	-0.344154
320	XP_003859292.1	SASTGADVLALQAAT	SVM	POSITIVE	0.0555611
321	XP_003859292.1	SFRKESRASVSAASI	SVM	POSITIVE	0.188774
322	XP_003859292.1	TKQVFNLIAEYNDDL	SVM	NEGATIVE	-0.8697
323	XP_003859292.1	VKAVAAATAISSIPL	SVM	POSITIVE	0.437424
324	XP_003859292.1	DWIRKPTFLKTMVAS	SVM	POSITIVE	0.125134
325	XP_003859292.1	ELLADPQVARYVLGD	SVM	POSITIVE	0.147424
326	XP_003859292.1	FLKTMVASPRLGGDA	SVM	NEGATIVE	-0.304281
327	XP_003859292.1	FRHDENAALLQVLKE	SVM	NEGATIVE	-0.114647
328	XP_003859292.1	FRHDENAALLQVLKE	SVM	NEGATIVE	-0.114647
329	XP_003859292.1	GADVLALQAATTGLF	SVM	NEGATIVE	-0.284579
330	XP_003859292.1	GEAFLVNDNKETRCS	SVM	NEGATIVE	-0.371375
331	XP_003859292.1	KKAAVMQAGPVSSGT	SVM	NEGATIVE	-0.182948
332	XP_003859292.1	LQDWIRKPTFLKTMV	SVM	POSITIVE	0.10779
333	XP_003859292.1	LVPVVKAVAAATAIS	SVM	POSITIVE	0.647215
334	XP_003859292.1	QVASYCLERGALLDL	SVM	NEGATIVE	-0.149093
335	XP_003859292.1	RHDENAALLQVLKES	SVM	NEGATIVE	-0.23377
336	XP_003859292.1	RNSVPATASAPSSHL	SVM	NEGATIVE	-0.0465259
337	XP_003859292.1	SPPLHVASVMSSMAV	SVM	NEGATIVE	-0.601392
338	XP_003859292.1	TGTGSSTATSAVTAA	SVM	POSITIVE	0.481977
339	XP_003859292.1	VLVPVVKAVAAATAI	SVM	POSITIVE	0.361654
340	XP_003859292.1	VPVVKAVAAATAISS	SVM	POSITIVE	0.669546
341	XP_003859292.1	VRQVASYCLERGALL	SVM	POSITIVE	0.0204143
342	XP_003859292.1	AAELRYHELPAIQEA	SVM	POSITIVE	0.472737
343	XP_003859292.1	DELMARVAAKARRFE	SVM	POSITIVE	0.410667
344	XP_003859292.1	DRINPFLLNQLIQRS	SVM	POSITIVE	0.131399
345	XP_003859292.1	ELMARVAAKARRFET	SVM	POSITIVE	0.114767
346	XP_003859292.1	FRKESRASVSAASIA	SVM	POSITIVE	0.283666
347	XP_003859292.1	GDGAASPKAAAAVEM	SVM	POSITIVE	0.193277
348	XP_003859292.1	LDELMARVAAKARRF	SVM	POSITIVE	0.135853
349	XP_003859292.1	LFARHIRLNSLPDAA	SVM	NEGATIVE	-0.444284
350	XP_003859292.1	NLIAEYNDDLDAEET	SVM	NEGATIVE	-0.638752
351	XP_003859292.1	NPFLLNQLIQRSHRR	SVM	NEGATIVE	-0.0684458
352	XP_003859292.1	PPLHVASVMSSMAVR	SVM	NEGATIVE	-0.419749
353	XP_003859292.1	PTFLKTMVASPRLGG	SVM	NEGATIVE	-0.285363
354	XP_003859292.1	YGEAFLVNDNKETRC	SVM	NEGATIVE	-0.147297
355	XP_003859292.1	ARHIRLNSLPDAAQD	SVM	NEGATIVE	-0.128352
356	XP_003859292.1	DDRINPFLLNQLIQR	SVM	POSITIVE	0.122705
357	XP_003859292.1	ETWWVTSLQYLGRLA	SVM	NEGATIVE	-0.670049
358	XP_003859292.1	EVTVRMNATAKSAVL	SVM	POSITIVE	0.1115
359	XP_003859292.1	FPFTSAAPNFSLLDA	SVM	NEGATIVE	-0.0926143
360	XP_003859292.1	GLRNGLKKAAVMQAG	SVM	POSITIVE	0.339641
361	XP_003859292.1	HDSASTGADVLALQA	SVM	NEGATIVE	-0.000874726
362	XP_003859292.1	MILADVSPAAKVATS	SVM	POSITIVE	0.456938
363	XP_003859292.1	NGGTGGGTTSTAATQ	SVM	POSITIVE	0.000621508
364	XP_003859292.1	PETWWVTSLQYLGRL	SVM	NEGATIVE	-0.641494
365	XP_003859292.1	PFPFTSAAPNFSLLD	SVM	POSITIVE	0.241459
366	XP_003859292.1	PPLHVASVMSSMAVR	SVM	NEGATIVE	-0.419749
367	XP_003859292.1	RHDENAALLQVLKES	SVM	NEGATIVE	-0.23377
368	XP_003859292.1	RQVASYCLERGALLD	SVM	POSITIVE	0.0125144
369	XP_003859292.1	RVLVPVVKAVAAATA	SVM	POSITIVE	0.669902
370	XP_003859292.1	SPFPFTSAAPNFSLL	SVM	POSITIVE	0.321511
371	XP_003859292.1	SYGEAFLVNDNKETR	SVM	NEGATIVE	-0.16208
372	XP_003859292.1	TRNSVPATASAPSSH	SVM	NEGATIVE	-0.221466
373	XP_003859292.1	TSRWASVARAVGAFE	SVM	POSITIVE	0.714957
374	XP_003859292.1	VERSQVYLLAEVLDR	SVM	POSITIVE	0.112294
375	XP_003859292.1	VHIAAAVSANDGALV	SVM	NEGATIVE	-0.0364036
376	XP_003859292.1	VHILRQVKQQAHADA	SVM	POSITIVE	0.161085
377	XP_003859292.1	VSREFVAQRSAAGVP	SVM	NEGATIVE	-0.450432
378	XP_003859292.1	AAVMQAGPVSSGTLC	SVM	NEGATIVE	-0.278121
379	XP_003859292.1	AELVRQVASYCLERG	SVM	NEGATIVE	-0.174344
380	XP_003859292.1	ARVGDSFTTVSYEES	SVM	POSITIVE	0.0132429
381	XP_003859292.1	CVSREFVAQRSAAGV	SVM	NEGATIVE	-0.0388695
382	XP_003859292.1	DSFTTVSYEESDQVG	SVM	NEGATIVE	-0.448128
383	XP_003859292.1	EALGEVRRLKMELQH	SVM	POSITIVE	0.0131491
384	XP_003859292.1	ETWWVTSLQYLGRLA	SVM	NEGATIVE	-0.670049
385	XP_003859292.1	GAASPKAAAAVEMPS	SVM	POSITIVE	0.546062
386	XP_003859292.1	IPETWWVTSLQYLGR	SVM	NEGATIVE	-0.729465
387	XP_003859292.1	LAELVRQVASYCLER	SVM	NEGATIVE	-0.295843
388	XP_003859292.1	MILADVSPAAKVATS	SVM	POSITIVE	0.456938
389	XP_003859292.1	RIPETWWVTSLQYLG	SVM	NEGATIVE	-0.794641
390	XP_003859292.1	RRFETFRHDENAALL	SVM	NEGATIVE	-0.717491
391	XP_003859292.1	SSTEHVHIAAAVSAN	SVM	POSITIVE	0.298912
392	XP_003859292.1	STPLTRNSVPATASA	SVM	NEGATIVE	-0.150779
393	XP_003859292.1	TGLAELVRQVASYCL	SVM	NEGATIVE	-0.489218
394	XP_003859292.1	TVESTYMLRLPDVLQ	SVM	NEGATIVE	-0.0518664
395	XP_003859292.1	VVMTGAIITREDLEA	SVM	NEGATIVE	-0.233138
396	XP_003859292.1	DATGIAVDSAAAELR	SVM	POSITIVE	0.845298
397	XP_003859292.1	EAFLVNDNKETRCSD	SVM	NEGATIVE	-0.318643
398	XP_003859292.1	EFVAQRSAAGVPGQS	SVM	POSITIVE	0.22621
399	XP_003859292.1	ETFRHDENAALLQVL	SVM	NEGATIVE	-0.372819
400	XP_003859292.1	FNLIAEYNDDLDAEE	SVM	NEGATIVE	-0.137136
401	XP_003859292.1	GGKQTTVESTYMLRL	SVM	POSITIVE	0.281298
402	XP_003859292.1	GLAELVRQVASYCLE	SVM	NEGATIVE	-0.2229
403	XP_003859292.1	HSNGDGAASPKAAAA	SVM	NEGATIVE	-0.193898
404	XP_003859292.1	KESRASVSAASIASA	SVM	POSITIVE	0.626711
405	XP_003859292.1	NGLKKAAVMQAGPVS	SVM	NEGATIVE	-0.196562
406	XP_003859292.1	QSPPLHVASVMSSMA	SVM	NEGATIVE	-0.468267
407	XP_003859292.1	SREFVAQRSAAGVPG	SVM	NEGATIVE	-0.103655
408	XP_003859292.1	SSPFPFTSAAPNFSL	SVM	POSITIVE	0.195546
409	XP_003859292.1	TEHVHIAAAVSANDG	SVM	POSITIVE	0.123986
410	XP_003859292.1	TVRMNATAKSAVLEA	SVM	POSITIVE	0.29526
411	XP_003859292.1	TWWVTSLQYLGRLAT	SVM	NEGATIVE	-0.356937
412	XP_003859292.1	VSAASIASARRALLP	SVM	POSITIVE	0.184858
413	XP_003859292.1	WIRKPTFLKTMVASP	SVM	NEGATIVE	-0.335795
414	XP_003859292.1	CVSREFVAQRSAAGV	SVM	NEGATIVE	-0.0388695
415	XP_003859292.1	DKMILADVSPAAKVA	SVM	POSITIVE	0.279118
416	XP_003859292.1	EYVGLGPSLARDSYL	SVM	NEGATIVE	-0.0162819
417	XP_003859292.1	FRHDENAALLQVLKE	SVM	NEGATIVE	-0.114647
418	XP_003859292.1	GLRNGLKKAAVMQAG	SVM	POSITIVE	0.339641
419	XP_003859292.1	LADVSPAAKVATSRW	SVM	POSITIVE	0.529214
420	XP_003859292.1	LLDLLRQSTMDIASA	SVM	POSITIVE	0.195811
421	XP_003859292.1	MSSMAVRDSTVSFRK	SVM	NEGATIVE	-0.00107109
422	XP_003859292.1	NSVPATASAPSSHLE	SVM	POSITIVE	0.0702342
423	XP_003859292.1	RHDENAALLQVLKES	SVM	NEGATIVE	-0.23377
424	XP_003859292.1	RLDELMARVAAKARR	SVM	POSITIVE	0.390532
425	XP_003859292.1	SSMAVRDSTVSFRKE	SVM	POSITIVE	0.0806649
426	XP_003859292.1	SVMSSMAVRDSTVSF	SVM	NEGATIVE	-0.331504
427	XP_003859292.1	VMSSMAVRDSTVSFR	SVM	POSITIVE	0.0857877
428	XP_003859292.1	YDKMILADVSPAAKV	SVM	POSITIVE	0.0131182
429	XP_003859292.1	ADVSPAAKVATSRWA	SVM	POSITIVE	0.780352
430	XP_003859292.1	ATGIAVDSAAAELRY	SVM	POSITIVE	0.987768
431	XP_003859292.1	GLKKAAVMQAGPVSS	SVM	POSITIVE	0.0347146
432	XP_003859292.1	LKKAAVMQAGPVSSG	SVM	NEGATIVE	-0.281308
433	XP_003859292.1	LTRNSVPATASAPSS	SVM	POSITIVE	0.182398
434	XP_003859292.1	PETWWVTSLQYLGRL	SVM	NEGATIVE	-0.641494
435	XP_003859292.1	PLHVASVMSSMAVRD	SVM	NEGATIVE	-0.496903
436	XP_003859292.1	PPRAGISAVVPSPKQ	SVM	NEGATIVE	-0.204094
437	XP_003859292.1	PVVKAVAAATAISSI	SVM	POSITIVE	0.693416
438	XP_003859292.1	QVYLLAEVLDRMLRD	SVM	POSITIVE	0.114018
439	XP_003859292.1	RVAAKARRFETFRHD	SVM	NEGATIVE	-0.553291
440	XP_003859292.1	SMAVRDSTVSFRKES	SVM	NEGATIVE	-0.00290324
441	XP_003859292.1	VLQMLSDVQATLAEV	SVM	POSITIVE	0.00578676
442	XP_003859292.1	YLRGSWQQYVLERQQ	SVM	POSITIVE	0.382642
443	XP_003859292.1	SANDGALVRQLVGYY	SVM	NEGATIVE	-0.268756
444	XP_003859292.1	AELVRQVASYCLERG	SVM	NEGATIVE	-0.174344
445	XP_003859292.1	AEVTVRMNATAKSAV	SVM	POSITIVE	0.205488
446	XP_003859292.1	ARQSHISFFGDARVG	SVM	POSITIVE	0.109848
447	XP_003859292.1	ATHVLEILDTGLAEL	SVM	NEGATIVE	-0.249052
448	XP_003859292.1	DRINPFLLNQLIQRS	SVM	POSITIVE	0.131399
449	XP_003859292.1	ERSQVYLLAEVLDRM	SVM	NEGATIVE	-0.122921
450	XP_003859292.1	HDENAALLQVLKESI	SVM	NEGATIVE	-0.165728
451	XP_003859292.1	HPQWLELLADPQVAR	SVM	POSITIVE	0.470233
452	XP_003859292.1	IRKPTFLKTMVASPR	SVM	NEGATIVE	-0.0777126
453	XP_003859292.1	KMILADVSPAAKVAT	SVM	POSITIVE	0.312733
454	XP_003859292.1	LDLLRQSTMDIASAH	SVM	NEGATIVE	-0.025788
455	XP_003859292.1	LFARHIRLNSLPDAA	SVM	NEGATIVE	-0.444284
456	XP_003859292.1	LRNGLKKAAVMQAGP	SVM	NEGATIVE	-0.531071
457	XP_003859292.1	LSTPLTRNSVPATAS	SVM	NEGATIVE	-0.461077
458	XP_003859292.1	LYDKMILADVSPAAK	SVM	NEGATIVE	-0.121344
459	XP_003859292.1	QSHISFFGDARVGDS	SVM	POSITIVE	0.219224
460	XP_003859292.1	RHIRLNSLPDAAQDD	SVM	NEGATIVE	-0.202798
461	XP_003859292.1	RLDELMARVAAKARR	SVM	POSITIVE	0.390532
462	XP_003859292.1	RQSHISFFGDARVGD	SVM	POSITIVE	0.275582
463	XP_003859292.1	SHPQWLELLADPQVA	SVM	POSITIVE	0.315752
464	XP_003859292.1	SSATASMFATPVTEN	SVM	NEGATIVE	-0.179062
465	XP_003859292.1	VRMNATAKSAVLEAG	SVM	POSITIVE	0.294357
466	XP_003859292.1	WIRKPTFLKTMVASP	SVM	NEGATIVE	-0.335795
467	XP_003859292.1	ADVLALQAATTGLFA	SVM	NEGATIVE	-0.230135
468	XP_003859292.1	APGNGGTGGGTTSTA	SVM	POSITIVE	0.117619
469	XP_003859292.1	ARVAAKARRFETFRH	SVM	NEGATIVE	-0.335808
470	XP_003859292.1	ATTTGTGSSTATSAV	SVM	POSITIVE	0.141032
471	XP_003859292.1	DDRINPFLLNQLIQR	SVM	POSITIVE	0.122705
472	XP_003859292.1	DIASAHVHILRQVKQ	SVM	POSITIVE	2.77542e-05
473	XP_003859292.1	ELVRQVASYCLERGA	SVM	POSITIVE	0.0594539
474	XP_003859292.1	FARHIRLNSLPDAAQ	SVM	NEGATIVE	-0.495164
475	XP_003859292.1	HSRPSALLSFTEEAT	SVM	POSITIVE	0.383463
476	XP_003859292.1	IASAHVHILRQVKQQ	SVM	NEGATIVE	-0.0160702
477	XP_003859292.1	KTQRASSATASMFAT	SVM	POSITIVE	0.314478
478	XP_003859292.1	LATTTGTGSSTATSA	SVM	POSITIVE	0.157332
479	XP_003859292.1	RLYDKMILADVSPAA	SVM	NEGATIVE	-0.129743
480	XP_003859292.1	VTVRMNATAKSAVLE	SVM	POSITIVE	0.192965
481	XP_003859292.1	AAELRYHELPAIQEA	SVM	POSITIVE	0.472737
482	XP_003859292.1	AATTGLFARHIRLNS	SVM	POSITIVE	0.119687
483	XP_003859292.1	AHSRPSALLSFTEEA	SVM	POSITIVE	0.399954
484	XP_003859292.1	AKVATSRWASVARAV	SVM	POSITIVE	0.364422
485	XP_003859292.1	ALVRQLVGYYCARAE	SVM	NEGATIVE	-0.0708269
486	XP_003859292.1	ATSRWASVARAVGAF	SVM	POSITIVE	0.476126
487	XP_003859292.1	ATTGLFARHIRLNSL	SVM	NEGATIVE	-0.15784
488	XP_003859292.1	DKMILADVSPAAKVA	SVM	POSITIVE	0.279118
489	XP_003859292.1	DRLDELMARVAAKAR	SVM	POSITIVE	0.525426
490	XP_003859292.1	ETWWVTSLQYLGRLA	SVM	NEGATIVE	-0.670049
491	XP_003859292.1	GALVRQLVGYYCARA	SVM	POSITIVE	0.114514
492	XP_003859292.1	GLFARHIRLNSLPDA	SVM	NEGATIVE	-0.237892
493	XP_003859292.1	HDENAALLQVLKESI	SVM	NEGATIVE	-0.165728
494	XP_003859292.1	KMILADVSPAAKVAT	SVM	POSITIVE	0.312733
495	XP_003859292.1	KVATSRWASVARAVG	SVM	POSITIVE	0.654574
496	XP_003859292.1	LMARVAAKARRFETF	SVM	NEGATIVE	-0.399221
497	XP_003859292.1	LVRQLVGYYCARAEA	SVM	POSITIVE	0.19057
498	XP_003859292.1	MARVAAKARRFETFR	SVM	NEGATIVE	-0.164118
499	XP_003859292.1	MRSYTTLKGKNAKTA	SVM	NEGATIVE	-0.138586
500	XP_003859292.1	PAVIGVQQQQEMQPE	SVM	POSITIVE	0.354922
501	XP_003859292.1	PFLLNQLIQRSHRRA	SVM	POSITIVE	0.139784
502	XP_003859292.1	PTLVGTAPVKSAALL	SVM	NEGATIVE	-0.074113
503	XP_003859292.1	RLYDKMILADVSPAA	SVM	NEGATIVE	-0.129743
504	XP_003859292.1	RPSALLSFTEEATPD	SVM	POSITIVE	0.487734
505	XP_003859292.1	RQLVGYYCARAEAVS	SVM	POSITIVE	0.116378
506	XP_003859292.1	RSYTTLKGKNAKTAS	SVM	POSITIVE	0.1733
507	XP_003859292.1	SFRKESRASVSAASI	SVM	POSITIVE	0.188774
508	XP_003859292.1	SPTLVGTAPVKSAAL	SVM	NEGATIVE	-0.431334
509	XP_003859292.1	SREFVAQRSAAGVPG	SVM	NEGATIVE	-0.103655
510	XP_003859292.1	SRPSALLSFTEEATP	SVM	POSITIVE	0.168032
511	XP_003859292.1	SSTATSAVTAAEKTQ	SVM	POSITIVE	0.40503
512	XP_003859292.1	TFRHDENAALLQVLK	SVM	NEGATIVE	-0.226553
513	XP_003859292.1	TGLFARHIRLNSLPD	SVM	NEGATIVE	-0.31214
514	XP_003859292.1	TPLTRNSVPATASAP	SVM	NEGATIVE	-0.440148
515	XP_003859292.1	TSRWASVARAVGAFE	SVM	POSITIVE	0.714957
516	XP_003859292.1	TTGLFARHIRLNSLP	SVM	NEGATIVE	-0.453632
517	XP_003859292.1	TTGTGSSTATSAVTA	SVM	POSITIVE	0.264201
518	XP_003859292.1	VATSRWASVARAVGA	SVM	POSITIVE	0.598397
519	XP_003859292.1	VESTYMLRLPDVLQM	SVM	NEGATIVE	-0.0195105
520	XP_003859292.1	VRQLVGYYCARAEAV	SVM	POSITIVE	0.270681
521	XP_003859292.1	VSREFVAQRSAAGVP	SVM	NEGATIVE	-0.450432
522	XP_003859292.1	YDKMILADVSPAAKV	SVM	POSITIVE	0.0131182
523	XP_003859292.1	ASMRSYTTLKGKNAK	SVM	NEGATIVE	-0.550037
524	XP_003859292.1	DEALGEVRRLKMELQ	SVM	POSITIVE	0.138524
525	XP_003859292.1	DPLLAHSRPSALLSF	SVM	POSITIVE	0.414042
526	XP_003859292.1	GGTGGGTTSTAATQP	SVM	POSITIVE	0.00821633
527	XP_003859292.1	GPAVIGVQQQQEMQP	SVM	POSITIVE	0.147604
528	XP_003859292.1	KYLRGSWQQYVLERQ	SVM	POSITIVE	0.243058
529	XP_003859292.1	LHVASVMSSMAVRDS	SVM	NEGATIVE	-0.434707
530	XP_003859292.1	LYDKMILADVSPAAK	SVM	NEGATIVE	-0.121344
531	XP_003859292.1	QLQDWIRKPTFLKTM	SVM	NEGATIVE	-0.0409438
532	XP_003859292.1	QRASSATASMFATPV	SVM	POSITIVE	0.438236
533	XP_003859292.1	TQRASSATASMFATP	SVM	POSITIVE	0.139513
534	XP_003859292.1	TTTGTGSSTATSAVT	SVM	NEGATIVE	-0.0301144
535	XP_003859292.1	VEMPSVAAARSQALE	SVM	POSITIVE	0.0218417
536	XP_003859292.1	VSREFVAQRSAAGVP	SVM	NEGATIVE	-0.450432
537	XP_003859292.1	CVSREFVAQRSAAGV	SVM	NEGATIVE	-0.0388695
538	XP_003859292.1	DKMILADVSPAAKVA	SVM	POSITIVE	0.279118
539	XP_003859292.1	DVLALQAATTGLFAR	SVM	NEGATIVE	-0.0105832
540	XP_003859292.1	ENSADMSTVILSQAD	SVM	POSITIVE	0.696403
541	XP_003859292.1	EYNDDLDAEETPQAV	SVM	NEGATIVE	-0.854255
542	XP_003859292.1	IPETWWVTSLQYLGR	SVM	NEGATIVE	-0.729465
543	XP_003859292.1	KPTFLKTMVASPRLG	SVM	NEGATIVE	-0.32091
544	XP_003859292.1	MRSYTTLKGKNAKTA	SVM	NEGATIVE	-0.138586
545	XP_003859292.1	NLIAEYNDDLDAEET	SVM	NEGATIVE	-0.638752
546	XP_003859292.1	NSADMSTVILSQADK	SVM	POSITIVE	0.464599
547	XP_003859292.1	PKAAAAVEMPSVAAA	SVM	POSITIVE	0.788644
548	XP_003859292.1	PSHPQWLELLADPQV	SVM	POSITIVE	0.162329
549	XP_003859292.1	REFVAQRSAAGVPGQ	SVM	NEGATIVE	-0.100111
550	XP_003859292.1	REFVAQRSAAGVPGQ	SVM	NEGATIVE	-0.100111
551	XP_003859292.1	SATASMFATPVTENR	SVM	POSITIVE	0.196881
552	XP_003859292.1	ASVSAASIASARRAL	SVM	POSITIVE	0.58749
553	XP_003859292.1	ATASMFATPVTENRP	SVM	NEGATIVE	-0.045952
554	XP_003859292.1	ELVRQVASYCLERGA	SVM	POSITIVE	0.0594539
555	XP_003859292.1	GQLQDWIRKPTFLKT	SVM	POSITIVE	0.109674
556	XP_003859292.1	LLDAVMCVSREFVAQ	SVM	NEGATIVE	-0.287773
557	XP_003859292.1	LYDKMILADVSPAAK	SVM	NEGATIVE	-0.121344
558	XP_003859292.1	RASSATASMFATPVT	SVM	POSITIVE	0.160636
559	XP_003859292.1	RSAAGVPGQSTSALS	SVM	POSITIVE	0.0713937
560	XP_003859292.1	RSYTTLKGKNAKTAS	SVM	POSITIVE	0.1733
561	XP_003859292.1	SVPATASAPSSHLEY	SVM	POSITIVE	0.184509
562	XP_003859292.1	TGTGSSTATSAVTAA	SVM	POSITIVE	0.481977
563	XP_003859292.1	VSAASIASARRALLP	SVM	POSITIVE	0.184858
564	XP_003859292.1	AFLVNDNKETRCSDS	SVM	NEGATIVE	-0.467533
565	XP_003859292.1	ASMRSYTTLKGKNAK	SVM	NEGATIVE	-0.550037
566	XP_003859292.1	DDRINPFLLNQLIQR	SVM	POSITIVE	0.122705
567	XP_003859292.1	EKTQRASSATASMFA	SVM	POSITIVE	0.434483
568	XP_003859292.1	FLKTMVASPRLGGDA	SVM	NEGATIVE	-0.304281
569	XP_003859292.1	GALVRQLVGYYCARA	SVM	POSITIVE	0.114514
570	XP_003859292.1	GTGSSTATSAVTAAE	SVM	POSITIVE	0.25078
571	XP_003859292.1	IRKPTFLKTMVASPR	SVM	NEGATIVE	-0.0777126
572	XP_003859292.1	KCTVPPIVSGAGVGA	SVM	POSITIVE	0.288451
573	XP_003859292.1	KMILADVSPAAKVAT	SVM	POSITIVE	0.312733
574	XP_003859292.1	LKKAAVMQAGPVSSG	SVM	NEGATIVE	-0.281308
575	XP_003859292.1	LKTMVASPRLGGDAT	SVM	NEGATIVE	-0.330775
576	XP_003859292.1	PTFLKTMVASPRLGG	SVM	NEGATIVE	-0.285363
577	XP_003859292.1	PTFLKTMVASPRLGG	SVM	NEGATIVE	-0.285363
578	XP_003859292.1	RINPFLLNQLIQRSH	SVM	NEGATIVE	-0.34166
579	XP_003859292.1	RKPTFLKTMVASPRL	SVM	NEGATIVE	-0.261264
580	XP_003859292.1	RYHELPAIQEASEAC	SVM	POSITIVE	0.200571
581	XP_003859292.1	SMRSYTTLKGKNAKT	SVM	NEGATIVE	-0.644788
582	XP_003859292.1	SRWASVARAVGAFER	SVM	POSITIVE	0.880474
583	XP_003859292.1	TFLKTMVASPRLGGD	SVM	NEGATIVE	-0.350423
584	XP_003859292.1	YDKMILADVSPAAKV	SVM	POSITIVE	0.0131182
585	XP_003859292.1	ALVRQLVGYYCARAE	SVM	NEGATIVE	-0.0708269
586	XP_003859292.1	ASPTLVGTAPVKSAA	SVM	NEGATIVE	-0.295064
587	XP_003859292.1	DVSPAAKVATSRWAS	SVM	POSITIVE	0.822541
588	XP_003859292.1	EVVMTGAIITREDLE	SVM	NEGATIVE	-0.28399
589	XP_003859292.1	LIAEYNDDLDAEETP	SVM	NEGATIVE	-0.687165
590	XP_003859292.1	LQDWIRKPTFLKTMV	SVM	POSITIVE	0.10779
591	XP_003859292.1	PAAKVATSRWASVAR	SVM	POSITIVE	0.743827
592	XP_003859292.1	PLLAHSRPSALLSFT	SVM	POSITIVE	0.677365
593	XP_003859292.1	PVSRVLVPVVKAVAA	SVM	POSITIVE	0.738027
594	XP_003859292.1	QVYLLAEVLDRMLRD	SVM	POSITIVE	0.114018
595	XP_003859292.1	RLDELMARVAAKARR	SVM	POSITIVE	0.390532
596	XP_003859292.1	RSQVYLLAEVLDRML	SVM	NEGATIVE	-0.12163
597	XP_003859292.1	RVLVPVVKAVAAATA	SVM	POSITIVE	0.669902
598	XP_003859292.1	SPFPFTSAAPNFSLL	SVM	POSITIVE	0.321511
599	XP_003859292.1	SQVYLLAEVLDRMLR	SVM	POSITIVE	0.239427
600	XP_003859292.1	SRVLVPVVKAVAAAT	SVM	POSITIVE	0.809166
601	XP_003859292.1	SSPFPFTSAAPNFSL	SVM	POSITIVE	0.195546
602	XP_003859292.1	TFRHDENAALLQVLK	SVM	NEGATIVE	-0.226553
603	XP_003859292.1	VAAKARRFETFRHDE	SVM	NEGATIVE	-0.770165
604	XP_003859292.1	VSRVLVPVVKAVAAA	SVM	POSITIVE	0.790448
605	XP_003859292.1	ASSATASMFATPVTE	SVM	NEGATIVE	-0.147461
606	XP_003859292.1	DDRINPFLLNQLIQR	SVM	POSITIVE	0.122705
607	XP_003859292.1	EDPLLAHSRPSALLS	SVM	POSITIVE	0.409012
608	XP_003859292.1	GLFARHIRLNSLPDA	SVM	NEGATIVE	-0.237892
609	XP_003859292.1	HEVVMTGAIITREDL	SVM	NEGATIVE	-0.4647
610	XP_003859292.1	HSRPSALLSFTEEAT	SVM	POSITIVE	0.383463
611	XP_003859292.1	KESITQSAGAALDNF	SVM	NEGATIVE	-0.531222
612	XP_003859292.1	LFARHIRLNSLPDAA	SVM	NEGATIVE	-0.444284
613	XP_003859292.1	PQHGGNGAAAGPSKE	SVM	NEGATIVE	-0.315222
614	XP_003859292.1	QVLKESITQSAGAAL	SVM	NEGATIVE	-0.457591
615	XP_003859292.1	SEGQLVLGAVSSHNT	SVM	NEGATIVE	-0.183349
616	XP_003859292.1	SPPLHVASVMSSMAV	SVM	NEGATIVE	-0.601392
617	XP_003859292.1	TGADVLALQAATTGL	SVM	POSITIVE	0.309411
618	XP_003859292.1	TGIAVDSAAAELRYH	SVM	POSITIVE	0.602204
619	XP_003859292.1	TRIPETWWVTSLQYL	SVM	NEGATIVE	-0.965836
620	XP_003859292.1	YHELPAIQEASEACY	SVM	POSITIVE	0.129156
621	XP_003859292.1	AASIASARRALLPPR	SVM	POSITIVE	0.263974
622	XP_003859292.1	AHSRPSALLSFTEEA	SVM	POSITIVE	0.399954
623	XP_003859292.1	AVMQAGPVSSGTLCG	SVM	NEGATIVE	-0.388306
624	XP_003859292.1	EGQLVLGAVSSHNTI	SVM	NEGATIVE	-0.201271
625	XP_003859292.1	EQRLFAYTDAATHVL	SVM	NEGATIVE	-0.348092
626	XP_003859292.1	ESITQSAGAALDNFF	SVM	NEGATIVE	-0.385755
627	XP_003859292.1	GIAVDSAAAELRYHE	SVM	POSITIVE	0.802358
628	XP_003859292.1	GLFARHIRLNSLPDA	SVM	NEGATIVE	-0.237892
629	XP_003859292.1	GTKQVFNLIAEYNDD	SVM	NEGATIVE	-0.719342
630	XP_003859292.1	HILRQVKQQAHADAL	SVM	POSITIVE	0.0655936
631	XP_003859292.1	LKESITQSAGAALDN	SVM	NEGATIVE	-0.479843
632	XP_003859292.1	MPSVAAARSQALEQQ	SVM	NEGATIVE	-0.125014
633	XP_003859292.1	RKPTFLKTMVASPRL	SVM	NEGATIVE	-0.261264
634	XP_003859292.1	SHRRARSTAAAAGKR	SVM	POSITIVE	0.310517
635	XP_003859292.1	SMRSYTTLKGKNAKT	SVM	NEGATIVE	-0.644788
636	XP_003859292.1	VLKESITQSAGAALD	SVM	NEGATIVE	-0.406042
637	XP_003859292.1	ASMRSYTTLKGKNAK	SVM	NEGATIVE	-0.550037
638	XP_003859292.1	DARVGDSFTTVSYEE	SVM	POSITIVE	0.0349003
639	XP_003859292.1	DTGALAAAGTKQVFN	SVM	NEGATIVE	-0.461021
640	XP_003859292.1	EMPSVAAARSQALEQ	SVM	POSITIVE	0.0230062
641	XP_003859292.1	LAEVTVRMNATAKSA	SVM	NEGATIVE	-0.275396
642	XP_003859292.1	LQHEVVMTGAIITRE	SVM	NEGATIVE	-0.324336
643	XP_003859292.1	MARVAAKARRFETFR	SVM	NEGATIVE	-0.164118
644	XP_003859292.1	PFPFTSAAPNFSLLD	SVM	POSITIVE	0.241459
645	XP_003859292.1	PLSTPLTRNSVPATA	SVM	NEGATIVE	-0.463073
646	XP_003859292.1	PTRTSTRAAVVEAPT	SVM	POSITIVE	0.651261
647	XP_003859292.1	QVYLLAEVLDRMLRD	SVM	POSITIVE	0.114018
648	XP_003859292.1	RASMRSYTTLKGKNA	SVM	NEGATIVE	-0.41322
649	XP_003859292.1	SAASIASARRALLPP	SVM	POSITIVE	0.0863089
650	XP_003859292.1	SEDPLLAHSRPSALL	SVM	POSITIVE	0.380907
651	XP_003859292.1	SLQYLGRLATTTGTG	SVM	NEGATIVE	-0.0784062
652	XP_003859292.1	SQVYLLAEVLDRMLR	SVM	POSITIVE	0.239427
653	XP_003859292.1	VLALQAATTGLFARH	SVM	NEGATIVE	-0.291317
654	XP_003859292.1	AAKARRFETFRHDEN	SVM	NEGATIVE	-0.687402
655	XP_003859292.1	FPFTSAAPNFSLLDA	SVM	NEGATIVE	-0.0926143
656	XP_003859292.1	HDENAALLQVLKESI	SVM	NEGATIVE	-0.165728
657	XP_003859292.1	LIAEYNDDLDAEETP	SVM	NEGATIVE	-0.687165
658	XP_003859292.1	LQMLSDVQATLAEVT	SVM	NEGATIVE	-0.206048
659	XP_003859292.1	QHEVVMTGAIITRED	SVM	NEGATIVE	-0.271095
660	XP_003859292.1	RFETFRHDENAALLQ	SVM	NEGATIVE	-0.5032
661	XP_003859292.1	RLATTTGTGSSTATS	SVM	NEGATIVE	-0.0319362
662	XP_003859292.1	RRFETFRHDENAALL	SVM	NEGATIVE	-0.717491
663	XP_003859292.1	SHPQWLELLADPQVA	SVM	POSITIVE	0.315752
664	XP_003859292.1	SRPSALLSFTEEATP	SVM	POSITIVE	0.168032
665	XP_003859292.1	TGALAAAGTKQVFNL	SVM	NEGATIVE	-0.459858
666	XP_003859292.1	TLAEVTVRMNATAKS	SVM	NEGATIVE	-0.199848
667	XP_003859292.1	TRIPETWWVTSLQYL	SVM	NEGATIVE	-0.965836
668	XP_003859292.1	AAAVSANDGALVRQL	SVM	NEGATIVE	-0.398548
669	XP_003859292.1	DHAVFAAGGVREKLQ	SVM	POSITIVE	0.143303
670	XP_003859292.1	DIDHAVFAAGGVREK	SVM	POSITIVE	0.393836
671	XP_003859292.1	DPLLAHSRPSALLSF	SVM	POSITIVE	0.414042
672	XP_003859292.1	DRINPFLLNQLIQRS	SVM	POSITIVE	0.131399
673	XP_003859292.1	DVLALQAATTGLFAR	SVM	NEGATIVE	-0.0105832
674	XP_003859292.1	EFVAQRSAAGVPGQS	SVM	POSITIVE	0.22621
675	XP_003859292.1	GQLVLGAVSSHNTIF	SVM	NEGATIVE	-0.515766
676	XP_003859292.1	HAVFAAGGVREKLQH	SVM	POSITIVE	0.128027
677	XP_003859292.1	IDHAVFAAGGVREKL	SVM	POSITIVE	0.0563382
678	XP_003859292.1	LDAVMCVSREFVAQR	SVM	NEGATIVE	-0.118243
679	XP_003859292.1	PLLAHSRPSALLSFT	SVM	POSITIVE	0.677365
680	XP_003859292.1	PQWLELLADPQVARY	SVM	POSITIVE	0.321003
681	XP_003859292.1	PRAGISAVVPSPKQR	SVM	POSITIVE	0.389541
682	XP_003859292.1	QLQDWIRKPTFLKTM	SVM	NEGATIVE	-0.0409438
683	XP_003859292.1	RGPAVIGVQQQQEMQ	SVM	POSITIVE	0.553577
684	XP_003859292.1	TGSSTATSAVTAAEK	SVM	POSITIVE	0.455313
685	XP_003859292.1	VSFRKESRASVSAAS	SVM	POSITIVE	0.294336
686	XP_003859292.1	YLLAEVLDRMLRDPS	SVM	POSITIVE	0.0869264
687	XP_003859292.1	AEVTVRMNATAKSAV	SVM	POSITIVE	0.205488
688	XP_003859292.1	AMSRIARDLQRKMEA	SVM	NEGATIVE	-0.126454
689	XP_003859292.1	ASSPFPFTSAAPNFS	SVM	POSITIVE	0.489526
690	XP_003859292.1	AVIGVQQQQEMQPES	SVM	POSITIVE	0.191976
691	XP_003859292.1	ERSQVYLLAEVLDRM	SVM	NEGATIVE	-0.122921
692	XP_003859292.1	FETFRHDENAALLQV	SVM	NEGATIVE	-0.492753
693	XP_003859292.1	HIAAAVSANDGALVR	SVM	POSITIVE	0.276392
694	XP_003859292.1	KPTFLKTMVASPRLG	SVM	NEGATIVE	-0.32091
695	XP_003859292.1	LKMELQHSATVTPAR	SVM	POSITIVE	0.0212715
696	XP_003859292.1	LLAHSRPSALLSFTE	SVM	POSITIVE	0.708523
697	XP_003859292.1	LRQVKQQAHADALEA	SVM	NEGATIVE	-0.0471392
698	XP_003859292.1	RIPETWWVTSLQYLG	SVM	NEGATIVE	-0.794641
699	XP_003859292.1	RKESRASVSAASIAS	SVM	POSITIVE	0.504777
700	XP_003859292.1	RSQVYLLAEVLDRML	SVM	NEGATIVE	-0.12163
701	XP_003859292.1	SHISFFGDARVGDSF	SVM	POSITIVE	0.194144
702	XP_003859292.1	SIHHVPAWSLGNETS	SVM	POSITIVE	0.0856248
703	XP_003859292.1	SPTRTSTRAAVVEAP	SVM	POSITIVE	0.204946
704	XP_003859292.1	TGLRNGLKKAAVMQA	SVM	POSITIVE	0.507227
705	XP_003859292.1	TGRSGGIASPPPVEG	SVM	NEGATIVE	-0.255017
706	XP_003859292.1	TRTSTRAAVVEAPTR	SVM	POSITIVE	0.661644
707	XP_003859292.1	AAELRYHELPAIQEA	SVM	POSITIVE	0.472737
708	XP_003859292.1	ADEGGAASSPFPFTS	SVM	POSITIVE	0.449684
709	XP_003859292.1	AQSPPLHVASVMSSM	SVM	NEGATIVE	-0.701239
710	XP_003859292.1	ARHIRLNSLPDAAQD	SVM	NEGATIVE	-0.128352
711	XP_003859292.1	ASIASARRALLPPRA	SVM	POSITIVE	0.366715
712	XP_003859292.1	FARHIRLNSLPDAAQ	SVM	NEGATIVE	-0.495164
713	XP_003859292.1	GGDATGIAVDSAAAE	SVM	POSITIVE	0.301648
714	XP_003859292.1	GLKKAAVMQAGPVSS	SVM	POSITIVE	0.0347146
715	XP_003859292.1	GTLCGSEGQLVLGAV	SVM	NEGATIVE	-0.0998782
716	XP_003859292.1	IHHVPAWSLGNETSS	SVM	NEGATIVE	-0.0329172
717	XP_003859292.1	LAHSRPSALLSFTEE	SVM	POSITIVE	0.510954
718	XP_003859292.1	NDDLDAEETPQAVAP	SVM	NEGATIVE	-1.05727
719	XP_003859292.1	NGAAAGPSKEAAPVS	SVM	NEGATIVE	-0.179359
720	XP_003859292.1	PSVAAARSQALEQQQ	SVM	NEGATIVE	-0.00144109
721	XP_003859292.1	QRLFAYTDAATHVLE	SVM	NEGATIVE	-0.156207
722	XP_003859292.1	QVYLLAEVLDRMLRD	SVM	POSITIVE	0.114018
723	XP_003859292.1	RKPTFLKTMVASPRL	SVM	NEGATIVE	-0.261264
724	XP_003859292.1	RSQVYLLAEVLDRML	SVM	NEGATIVE	-0.12163
725	XP_003859292.1	SAAGVPGQSTSALSE	SVM	POSITIVE	0.343079
726	XP_003859292.1	SQVYLLAEVLDRMLR	SVM	POSITIVE	0.239427
727	XP_003859292.1	TASMFATPVTENRPS	SVM	POSITIVE	0.178218
728	XP_003859292.1	TWWVTSLQYLGRLAT	SVM	NEGATIVE	-0.356937
729	XP_003859292.1	VDIDHAVFAAGGVRE	SVM	POSITIVE	0.030483
730	XP_003859292.1	VERSQVYLLAEVLDR	SVM	POSITIVE	0.112294
731	XP_003859292.1	VVKAVAAATAISSIP	SVM	POSITIVE	0.440872
732	XP_003859292.1	VVMTGAIITREDLEA	SVM	NEGATIVE	-0.233138
733	XP_003859292.1	WWVTSLQYLGRLATT	SVM	NEGATIVE	-0.355716
734	XP_003859292.1	AASPKAAAAVEMPSV	SVM	POSITIVE	0.629794
735	XP_003859292.1	ARSTAAAAGKRGAHR	SVM	POSITIVE	0.308835
736	XP_003859292.1	GSEGQLVLGAVSSHN	SVM	NEGATIVE	-0.186944
737	XP_003859292.1	HRRARSTAAAAGKRG	SVM	POSITIVE	0.0998316
738	XP_003859292.1	HVLEILDTGLAELVR	SVM	NEGATIVE	-0.162014
739	XP_003859292.1	LEILDTGLAELVRQV	SVM	NEGATIVE	-0.442224
740	XP_003859292.1	LRGSWQQYVLERQQQ	SVM	POSITIVE	0.566916
741	XP_003859292.1	RARSTAAAAGKRGAH	SVM	POSITIVE	0.103369
742	XP_003859292.1	RASMRSYTTLKGKNA	SVM	NEGATIVE	-0.41322
743	XP_003859292.1	RLYDKMILADVSPAA	SVM	NEGATIVE	-0.129743
744	XP_003859292.1	RRARSTAAAAGKRGA	SVM	POSITIVE	0.168669
745	XP_003859292.1	RSHRRARSTAAAAGK	SVM	POSITIVE	0.451501
746	XP_003859292.1	RSTAAAAGKRGAHRI	SVM	POSITIVE	0.154363
747	XP_003859292.1	SAASIASARRALLPP	SVM	POSITIVE	0.0863089
748	XP_003859292.1	SHRRARSTAAAAGKR	SVM	POSITIVE	0.310517
749	XP_003859292.1	THVLEILDTGLAELV	SVM	NEGATIVE	-0.24679
750	XP_003859292.1	VLEILDTGLAELVRQ	SVM	NEGATIVE	-0.512805
751	XP_003859292.1	VYLLAEVLDRMLRDP	SVM	NEGATIVE	-0.165409
752	XP_003859292.1	AAAELRYHELPAIQE	SVM	POSITIVE	0.708057
753	XP_003859292.1	AAKVATSRWASVARA	SVM	POSITIVE	0.658815
754	XP_003859292.1	AASIASARRALLPPR	SVM	POSITIVE	0.263974
755	XP_003859292.1	AASPKAAAAVEMPSV	SVM	POSITIVE	0.629794
756	XP_003859292.1	ASPKAAAAVEMPSVA	SVM	POSITIVE	0.368956
757	XP_003859292.1	ATVTPARGPAVIGVQ	SVM	POSITIVE	0.565294
758	XP_003859292.1	CVSREFVAQRSAAGV	SVM	NEGATIVE	-0.0388695
759	XP_003859292.1	DENAALLQVLKESIT	SVM	POSITIVE	0.018655
760	XP_003859292.1	EAMSRIARDLQRKME	SVM	POSITIVE	0.0706079
761	XP_003859292.1	LAHSRPSALLSFTEE	SVM	POSITIVE	0.510954
762	XP_003859292.1	MSRIARDLQRKMEAV	SVM	NEGATIVE	-0.0820805
763	XP_003859292.1	QDWIRKPTFLKTMVA	SVM	POSITIVE	0.111487
764	XP_003859292.1	RPVERSQVYLLAEVL	SVM	POSITIVE	0.351337
765	XP_003859292.1	SGAGVGASGSARQSH	SVM	POSITIVE	0.241274
766	XP_003859292.1	TFRHDENAALLQVLK	SVM	NEGATIVE	-0.226553
767	XP_003859292.1	ASTGADVLALQAATT	SVM	NEGATIVE	-0.0302065
768	XP_003859292.1	ATSRWASVARAVGAF	SVM	POSITIVE	0.476126
769	XP_003859292.1	DELMARVAAKARRFE	SVM	POSITIVE	0.410667
770	XP_003859292.1	DPLLAHSRPSALLSF	SVM	POSITIVE	0.414042
771	XP_003859292.1	ERSQVYLLAEVLDRM	SVM	NEGATIVE	-0.122921
772	XP_003859292.1	GADEGGAASSPFPFT	SVM	POSITIVE	0.508116
773	XP_003859292.1	KMILADVSPAAKVAT	SVM	POSITIVE	0.312733
774	XP_003859292.1	LDELMARVAAKARRF	SVM	POSITIVE	0.135853
775	XP_003859292.1	LNQLIQRSHRRARST	SVM	POSITIVE	0.0696566
776	XP_003859292.1	RMNATAKSAVLEAGL	SVM	POSITIVE	0.370224
777	XP_003859292.1	RTGRSGGIASPPPVE	SVM	NEGATIVE	-0.375928
778	XP_003859292.1	SAASIASARRALLPP	SVM	POSITIVE	0.0863089
779	XP_003859292.1	SATASMFATPVTENR	SVM	POSITIVE	0.196881
780	XP_003859292.1	SSATASMFATPVTEN	SVM	NEGATIVE	-0.179062
781	XP_003859292.1	SYCLERGALLDLLRQ	SVM	POSITIVE	0.0918075
782	XP_003859292.1	VERSQVYLLAEVLDR	SVM	POSITIVE	0.112294
783	XP_003859292.1	VSAASIASARRALLP	SVM	POSITIVE	0.184858
784	XP_003859292.1	AKARRFETFRHDENA	SVM	NEGATIVE	-0.766117
785	XP_003859292.1	ASSATASMFATPVTE	SVM	NEGATIVE	-0.147461
786	XP_003859292.1	DRINPFLLNQLIQRS	SVM	POSITIVE	0.131399
787	XP_003859292.1	GLFARHIRLNSLPDA	SVM	NEGATIVE	-0.237892
788	XP_003859292.1	GSSTATSAVTAAEKT	SVM	POSITIVE	0.496755
789	XP_003859292.1	HRRARSTAAAAGKRG	SVM	POSITIVE	0.0998316
790	XP_003859292.1	LCGSEGQLVLGAVSS	SVM	POSITIVE	0.0505736
791	XP_003859292.1	PVVKAVAAATAISSI	SVM	POSITIVE	0.693416
792	XP_003859292.1	QVLKESITQSAGAAL	SVM	NEGATIVE	-0.457591
793	XP_003859292.1	RPQHGGNGAAAGPSK	SVM	POSITIVE	0.067221
794	XP_003859292.1	SADMSTVILSQADKC	SVM	POSITIVE	0.77319
795	XP_003859292.1	SATVTPARGPAVIGV	SVM	POSITIVE	0.98957
796	XP_003859292.1	SPFPFTSAAPNFSLL	SVM	POSITIVE	0.321511
797	XP_003859292.1	TSRWASVARAVGAFE	SVM	POSITIVE	0.714957
798	XP_003859292.1	VSREFVAQRSAAGVP	SVM	NEGATIVE	-0.450432
799	XP_003859292.1	YCLERGALLDLLRQS	SVM	NEGATIVE	-0.0275058
800	XP_003859292.1	AGTKQVFNLIAEYND	SVM	NEGATIVE	-0.694199
801	XP_003859292.1	APTRASMRSYTTLKG	SVM	NEGATIVE	-0.364662
802	XP_003859292.1	DGALVRQLVGYYCAR	SVM	NEGATIVE	-0.168067
803	XP_003859292.1	DNSDAASPIASPTLV	SVM	POSITIVE	0.19046
804	XP_003859292.1	DRLDELMARVAAKAR	SVM	POSITIVE	0.525426
805	XP_003859292.1	ERSQVYLLAEVLDRM	SVM	NEGATIVE	-0.122921
806	XP_003859292.1	GVDIDHAVFAAGGVR	SVM	POSITIVE	0.310249
807	XP_003859292.1	KESITQSAGAALDNF	SVM	NEGATIVE	-0.531222
808	XP_003859292.1	KQRPQHGGNGAAAGP	SVM	NEGATIVE	-0.101584
809	XP_003859292.1	NSDAASPIASPTLVG	SVM	POSITIVE	0.100678
810	XP_003859292.1	PFTSAAPNFSLLDAV	SVM	POSITIVE	0.205522
811	XP_003859292.1	PKQRPQHGGNGAAAG	SVM	POSITIVE	0.179993
812	XP_003859292.1	QRPQHGGNGAAAGPS	SVM	POSITIVE	0.360449
813	XP_003859292.1	QVYLLAEVLDRMLRD	SVM	POSITIVE	0.114018
814	XP_003859292.1	RLFAYTDAATHVLEI	SVM	NEGATIVE	-0.252132
815	XP_003859292.1	RSHRRARSTAAAAGK	SVM	POSITIVE	0.451501
816	XP_003859292.1	RSQVYLLAEVLDRML	SVM	NEGATIVE	-0.12163
817	XP_003859292.1	SAAAELRYHELPAIQ	SVM	POSITIVE	0.323087
818	XP_003859292.1	SARQSHISFFGDARV	SVM	POSITIVE	0.528912
819	XP_003859292.1	SDAASPIASPTLVGT	SVM	POSITIVE	0.0539252
820	XP_003859292.1	SITQSAGAALDNFFK	SVM	NEGATIVE	-0.106236
821	XP_003859292.1	SPKQRPQHGGNGAAA	SVM	NEGATIVE	-0.0404262
822	XP_003859292.1	SQVYLLAEVLDRMLR	SVM	POSITIVE	0.239427
823	XP_003859292.1	SVSAASIASARRALL	SVM	POSITIVE	0.343886
824	XP_003859292.1	TGLFARHIRLNSLPD	SVM	NEGATIVE	-0.31214
825	XP_003859292.1	TLCGSEGQLVLGAVS	SVM	POSITIVE	0.108007
826	XP_003859292.1	TWWVTSLQYLGRLAT	SVM	NEGATIVE	-0.356937
827	XP_003859292.1	VKAVAAATAISSIPL	SVM	POSITIVE	0.437424
828	XP_003859292.1	VYLLAEVLDRMLRDP	SVM	NEGATIVE	-0.165409
829	XP_003859292.1	AHDSASTGADVLALQ	SVM	POSITIVE	0.10219
830	XP_003859292.1	ARYVLGDGDDIEGDD	SVM	NEGATIVE	-0.340576
831	XP_003859292.1	ASIASARRALLPPRA	SVM	POSITIVE	0.366715
832	XP_003859292.1	CEVFMEYCTSYRHKR	SVM	NEGATIVE	-0.0753747
833	XP_003859292.1	EHVHIAAAVSANDGA	SVM	POSITIVE	0.0668912
834	XP_003859292.1	ENSADMSTVILSQAD	SVM	POSITIVE	0.696403
835	XP_003859292.1	EVFMEYCTSYRHKRS	SVM	POSITIVE	0.173193
836	XP_003859292.1	FSLLDAVMCVSREFV	SVM	NEGATIVE	-0.0489309
837	XP_003859292.1	KQVFNLIAEYNDDLD	SVM	NEGATIVE	-0.625759
838	XP_003859292.1	NFSLLDAVMCVSREF	SVM	NEGATIVE	-0.0993612
839	XP_003859292.1	RGALLDLLRQSTMDI	SVM	POSITIVE	0.310578
840	XP_003859292.1	RINPFLLNQLIQRSH	SVM	NEGATIVE	-0.34166
841	XP_003859292.1	SENSADMSTVILSQA	SVM	POSITIVE	0.54018
842	XP_003859292.1	SHPQWLELLADPQVA	SVM	POSITIVE	0.315752
843	XP_003859292.1	SLLDAVMCVSREFVA	SVM	NEGATIVE	-0.0956273
844	XP_003859292.1	SQVYLLAEVLDRMLR	SVM	POSITIVE	0.239427
845	XP_003859292.1	SREFVAQRSAAGVPG	SVM	NEGATIVE	-0.103655
846	XP_003859292.1	STATSAVTAAEKTQR	SVM	POSITIVE	0.774246
847	XP_003859292.1	TGLRNGLKKAAVMQA	SVM	POSITIVE	0.507227
848	XP_003859292.1	TTGTGSSTATSAVTA	SVM	POSITIVE	0.264201
849	XP_003859292.1	VARYVLGDGDDIEGD	SVM	NEGATIVE	-0.205168
850	XP_003859292.1	VRMNATAKSAVLEAG	SVM	POSITIVE	0.294357
851	XP_003859292.1	VSAASIASARRALLP	SVM	POSITIVE	0.184858
852	XP_003859292.1	AAVSANDGALVRQLV	SVM	NEGATIVE	-0.392727
853	XP_003859292.1	APGMSSTEHVHIAAA	SVM	NEGATIVE	-0.120765
854	XP_003859292.1	ASPKAAAAVEMPSVA	SVM	POSITIVE	0.368956
855	XP_003859292.1	ATHVLEILDTGLAEL	SVM	NEGATIVE	-0.249052
856	XP_003859292.1	ATSRWASVARAVGAF	SVM	POSITIVE	0.476126
857	XP_003859292.1	AVSANDGALVRQLVG	SVM	NEGATIVE	-0.384563
858	XP_003859292.1	CLLERLTSLDQTRIP	SVM	NEGATIVE	-0.561158
859	XP_003859292.1	DENAALLQVLKESIT	SVM	POSITIVE	0.018655
860	XP_003859292.1	EDPLLAHSRPSALLS	SVM	POSITIVE	0.409012
861	XP_003859292.1	ERRRCLLERLTSLDQ	SVM	NEGATIVE	-0.0899021
862	XP_003859292.1	GHSNGDGAASPKAAA	SVM	NEGATIVE	-0.672129
863	XP_003859292.1	HVHIAAAVSANDGAL	SVM	NEGATIVE	-0.0381949
864	XP_003859292.1	IAAAVSANDGALVRQ	SVM	POSITIVE	0.0179243
865	XP_003859292.1	LLNQLIQRSHRRARS	SVM	NEGATIVE	-0.0513761
866	XP_003859292.1	MNATAKSAVLEAGLQ	SVM	POSITIVE	0.173177
867	XP_003859292.1	NQLIQRSHRRARSTA	SVM	POSITIVE	0.14989
868	XP_003859292.1	RCLLERLTSLDQTRI	SVM	NEGATIVE	-0.0371238
869	XP_003859292.1	RRCLLERLTSLDQTR	SVM	NEGATIVE	-0.208413
870	XP_003859292.1	RRRCLLERLTSLDQT	SVM	NEGATIVE	-0.0917386
871	XP_003859292.1	SPKAAAAVEMPSVAA	SVM	POSITIVE	0.541802
872	XP_003859292.1	TFLKTMVASPRLGGD	SVM	NEGATIVE	-0.350423
873	XP_003859292.1	TSRWASVARAVGAFE	SVM	POSITIVE	0.714957
874	XP_003859292.1	DRINPFLLNQLIQRS	SVM	POSITIVE	0.131399
875	XP_003859292.1	RINPFLLNQLIQRSH	SVM	NEGATIVE	-0.34166
876	XP_003859292.1	AHVHILRQVKQQAHA	SVM	POSITIVE	0.514029
877	XP_003859292.1	ASPKAAAAVEMPSVA	SVM	POSITIVE	0.368956
878	XP_003859292.1	DDLDAEETPQAVAPG	SVM	NEGATIVE	-0.661518
879	XP_003859292.1	EDPLLAHSRPSALLS	SVM	POSITIVE	0.409012
880	XP_003859292.1	GALAAAGTKQVFNLI	SVM	NEGATIVE	-0.372555
881	XP_003859292.1	GQLQDWIRKPTFLKT	SVM	POSITIVE	0.109674
882	XP_003859292.1	IAVDSAAAELRYHEL	SVM	POSITIVE	0.661743
883	XP_003859292.1	KPTFLKTMVASPRLG	SVM	NEGATIVE	-0.32091
884	XP_003859292.1	LKESITQSAGAALDN	SVM	NEGATIVE	-0.479843
885	XP_003859292.1	LKKAAVMQAGPVSSG	SVM	NEGATIVE	-0.281308
886	XP_003859292.1	LKTMVASPRLGGDAT	SVM	NEGATIVE	-0.330775
887	XP_003859292.1	MCVSREFVAQRSAAG	SVM	NEGATIVE	-0.150941
888	XP_003859292.1	PVERSQVYLLAEVLD	SVM	NEGATIVE	-0.0643415
889	XP_003859292.1	QLPTLLQEQQAQSPP	SVM	NEGATIVE	-0.867058
890	XP_003859292.1	QLVGYYCARAEAVSP	SVM	NEGATIVE	-0.136259
891	XP_003859292.1	SHLEYVGLGPSLARD	SVM	POSITIVE	0.115555
892	XP_003859292.1	SRWASVARAVGAFER	SVM	POSITIVE	0.880474
893	XP_003859292.1	SRWASVARAVGAFER	SVM	POSITIVE	0.880474
894	XP_003859292.1	SVSAASIASARRALL	SVM	POSITIVE	0.343886
895	XP_003859292.1	TFLKTMVASPRLGGD	SVM	NEGATIVE	-0.350423
896	XP_003859292.1	VPSIHHVPAWSLGNE	SVM	POSITIVE	0.728312
897	XP_003859292.1	VYLLAEVLDRMLRDP	SVM	NEGATIVE	-0.165409
898	XP_003859292.1	YNDDLDAEETPQAVA	SVM	NEGATIVE	-0.89759
899	XP_003859292.1	ASVSAASIASARRAL	SVM	POSITIVE	0.58749
900	XP_003859292.1	EHVHIAAAVSANDGA	SVM	POSITIVE	0.0668912
901	XP_003859292.1	ETFRHDENAALLQVL	SVM	NEGATIVE	-0.372819
902	XP_003859292.1	FLKTMVASPRLGGDA	SVM	NEGATIVE	-0.304281
903	XP_003859292.1	IASARRALLPPRAGI	SVM	POSITIVE	0.170197
904	XP_003859292.1	PLTRNSVPATASAPS	SVM	POSITIVE	0.0215675
905	XP_003859292.1	PSHPQWLELLADPQV	SVM	POSITIVE	0.162329
906	XP_003859292.1	QMLSDVQATLAEVTV	SVM	POSITIVE	0.273148
907	XP_003859292.1	QVLKESITQSAGAAL	SVM	NEGATIVE	-0.457591
908	XP_003859292.1	QVYLLAEVLDRMLRD	SVM	POSITIVE	0.114018
909	XP_003859292.1	VLKESITQSAGAALD	SVM	NEGATIVE	-0.406042
910	XP_003859292.1	VLQMLSDVQATLAEV	SVM	POSITIVE	0.00578676
911	XP_003859292.1	ADMSTVILSQADKCT	SVM	POSITIVE	0.401902
912	XP_003859292.1	ASVSAASIASARRAL	SVM	POSITIVE	0.58749
913	XP_003859292.1	AWSLGNETSSLSSSS	SVM	POSITIVE	0.104128
914	XP_003859292.1	DMSTVILSQADKCTV	SVM	POSITIVE	0.606202
915	XP_003859292.1	FRKESRASVSAASIA	SVM	POSITIVE	0.283666
916	XP_003859292.1	GLKKAAVMQAGPVSS	SVM	POSITIVE	0.0347146
917	XP_003859292.1	GTGGGTTSTAATQPD	SVM	NEGATIVE	-0.136699
918	XP_003859292.1	HPQWLELLADPQVAR	SVM	POSITIVE	0.470233
919	XP_003859292.1	HVASVMSSMAVRDST	SVM	NEGATIVE	-0.354979
920	XP_003859292.1	HVPAWSLGNETSSLS	SVM	NEGATIVE	-0.241611
921	XP_003859292.1	KAAAAVEMPSVAAAR	SVM	POSITIVE	1.0976
922	XP_003859292.1	LFAYTDAATHVLEIL	SVM	NEGATIVE	-0.363833
923	XP_003859292.1	LVGYYCARAEAVSPT	SVM	POSITIVE	0.271341
924	XP_003859292.1	NSADMSTVILSQADK	SVM	POSITIVE	0.464599
925	XP_003859292.1	PAWSLGNETSSLSSS	SVM	NEGATIVE	-0.116984
926	XP_003859292.1	PDTGALAAAGTKQVF	SVM	NEGATIVE	-0.466938
927	XP_003859292.1	PQWLELLADPQVARY	SVM	POSITIVE	0.321003
928	XP_003859292.1	PTFLKTMVASPRLGG	SVM	NEGATIVE	-0.285363
929	XP_003859292.1	RGSWQQYVLERQQQE	SVM	POSITIVE	0.36409
930	XP_003859292.1	RLFAYTDAATHVLEI	SVM	NEGATIVE	-0.252132
931	XP_003859292.1	SADMSTVILSQADKC	SVM	POSITIVE	0.77319
932	XP_003859292.1	SAHVHILRQVKQQAH	SVM	POSITIVE	0.182227
933	XP_003859292.1	SSTATSAVTAAEKTQ	SVM	POSITIVE	0.40503
934	XP_003859292.1	THVLEILDTGLAELV	SVM	NEGATIVE	-0.24679
935	XP_003859292.1	TSTRAAVVEAPTRAS	SVM	POSITIVE	0.508128
936	XP_003859292.1	TVPSIHHVPAWSLGN	SVM	POSITIVE	0.586116
937	XP_003859292.1	VPAWSLGNETSSLSS	SVM	NEGATIVE	-0.274421
938	XP_003859292.1	WSLGNETSSLSSSSS	SVM	POSITIVE	0.266413
939	XP_003859292.1	AASPKAAAAVEMPSV	SVM	POSITIVE	0.629794
940	XP_003859292.1	GRSGGIASPPPVEGD	SVM	NEGATIVE	-0.25008
941	XP_003859292.1	LFARHIRLNSLPDAA	SVM	NEGATIVE	-0.444284
942	XP_003859292.1	LQHSATVTPARGPAV	SVM	POSITIVE	0.200217
943	XP_003859292.1	LQVLKESITQSAGAA	SVM	NEGATIVE	-0.668163
944	XP_003859292.1	MILADVSPAAKVATS	SVM	POSITIVE	0.456938
945	XP_003859292.1	NRTGRSGGIASPPPV	SVM	NEGATIVE	-0.367672
946	XP_003859292.1	PDVLQMLSDVQATLA	SVM	POSITIVE	0.355478
947	XP_003859292.1	PLLAHSRPSALLSFT	SVM	POSITIVE	0.677365
948	XP_003859292.1	PLTRNSVPATASAPS	SVM	POSITIVE	0.0215675
949	XP_003859292.1	RSNRTGRSGGIASPP	SVM	NEGATIVE	-0.416425
950	XP_003859292.1	RSQVYLLAEVLDRML	SVM	NEGATIVE	-0.12163
951	XP_003859292.1	SEDPLLAHSRPSALL	SVM	POSITIVE	0.380907
952	XP_003859292.1	SNRTGRSGGIASPPP	SVM	NEGATIVE	-0.528655
953	XP_003859292.1	SPAAKVATSRWASVA	SVM	POSITIVE	0.742783
954	XP_003859292.1	SREFVAQRSAAGVPG	SVM	NEGATIVE	-0.103655
955	XP_003859292.1	SRSNRTGRSGGIASP	SVM	NEGATIVE	-0.51444
956	XP_003859292.1	TSSLSSSSSSAMTGV	SVM	POSITIVE	0.556913
957	XP_003859292.1	TVRMNATAKSAVLEA	SVM	POSITIVE	0.29526
958	XP_003859292.1	TWWVTSLQYLGRLAT	SVM	NEGATIVE	-0.356937
959	XP_003859292.1	VATSRWASVARAVGA	SVM	POSITIVE	0.598397
960	XP_003859292.1	ASPTLVGTAPVKSAA	SVM	NEGATIVE	-0.295064
961	XP_003859292.1	DDRINPFLLNQLIQR	SVM	POSITIVE	0.122705
962	XP_003859292.1	DRLDELMARVAAKAR	SVM	POSITIVE	0.525426
963	XP_003859292.1	FLLNQLIQRSHRRAR	SVM	NEGATIVE	-0.0845331
964	XP_003859292.1	GGRHTHSYGEAFLVN	SVM	POSITIVE	0.44383
965	XP_003859292.1	GKQTTVESTYMLRLP	SVM	POSITIVE	0.094954
966	XP_003859292.1	PSALLSFTEEATPDE	SVM	POSITIVE	0.146586
967	XP_003859292.1	PSIHHVPAWSLGNET	SVM	POSITIVE	0.398184
968	XP_003859292.1	PVERSQVYLLAEVLD	SVM	NEGATIVE	-0.0643415
969	XP_003859292.1	RPVERSQVYLLAEVL	SVM	POSITIVE	0.351337
970	XP_003859292.1	TGLAELVRQVASYCL	SVM	NEGATIVE	-0.489218
971	XP_003859292.1	VMQAGPVSSGTLCGS	SVM	NEGATIVE	-0.222587
972	XP_003859292.1	DAVMCVSREFVAQRS	SVM	NEGATIVE	-0.148014
973	XP_003859292.1	DPLLAHSRPSALLSF	SVM	POSITIVE	0.414042
974	XP_003859292.1	DVLQMLSDVQATLAE	SVM	POSITIVE	0.352869
975	XP_003859292.1	ERQQQEQQSVVAVAT	SVM	NEGATIVE	-0.0350486
976	XP_003859292.1	ETFRHDENAALLQVL	SVM	NEGATIVE	-0.372819
977	XP_003859292.1	EVTVRMNATAKSAVL	SVM	POSITIVE	0.1115
978	XP_003859292.1	GAGVGASGSARQSHI	SVM	POSITIVE	0.391892
979	XP_003859292.1	GVDDRINPFLLNQLI	SVM	POSITIVE	0.125217
980	XP_003859292.1	HLEYVGLGPSLARDS	SVM	NEGATIVE	-0.135588
981	XP_003859292.1	KPTFLKTMVASPRLG	SVM	NEGATIVE	-0.32091
982	XP_003859292.1	KPTFLKTMVASPRLG	SVM	NEGATIVE	-0.32091
983	XP_003859292.1	KTMVASPRLGGDATG	SVM	NEGATIVE	-0.356723
984	XP_003859292.1	LHVASVMSSMAVRDS	SVM	NEGATIVE	-0.434707
985	XP_003859292.1	LLQVLKESITQSAGA	SVM	NEGATIVE	-0.426873
986	XP_003859292.1	MDIASAHVHILRQVK	SVM	POSITIVE	0.0711268
987	XP_003859292.1	PETWWVTSLQYLGRL	SVM	NEGATIVE	-0.641494
988	XP_003859292.1	PFPFTSAAPNFSLLD	SVM	POSITIVE	0.241459
989	XP_003859292.1	PLLAHSRPSALLSFT	SVM	POSITIVE	0.677365
990	XP_003859292.1	PQVARYVLGDGDDIE	SVM	NEGATIVE	-0.329572
991	XP_003859292.1	QDMVNATNTLCGRLY	SVM	NEGATIVE	-0.107366
992	XP_003859292.1	QQEQQSVVAVATTTS	SVM	POSITIVE	0.017705
993	XP_003859292.1	QQQEQQSVVAVATTT	SVM	POSITIVE	0.151304
994	XP_003859292.1	QRLFAYTDAATHVLE	SVM	NEGATIVE	-0.156207
995	XP_003859292.1	RKPTFLKTMVASPRL	SVM	NEGATIVE	-0.261264
996	XP_003859292.1	RQQQEQQSVVAVATT	SVM	POSITIVE	0.0216672
997	XP_003859292.1	SPKAAAAVEMPSVAA	SVM	POSITIVE	0.541802
998	XP_003859292.1	SPTLVGTAPVKSAAL	SVM	NEGATIVE	-0.431334
999	XP_003859292.1	SRVLVPVVKAVAAAT	SVM	POSITIVE	0.809166
1000	XP_003859292.1	TMDIASAHVHILRQV	SVM	POSITIVE	0.347581
1001	XP_003859292.1	VSFRKESRASVSAAS	SVM	POSITIVE	0.294336
1002	XP_003859292.1	VTVRMNATAKSAVLE	SVM	POSITIVE	0.192965
1003	XP_003859292.1	ALVRQLVGYYCARAE	SVM	NEGATIVE	-0.0708269
1004	XP_003859292.1	DWIRKPTFLKTMVAS	SVM	POSITIVE	0.125134
1005	XP_003859292.1	ERSQVYLLAEVLDRM	SVM	NEGATIVE	-0.122921
1006	XP_003859292.1	GLAELVRQVASYCLE	SVM	NEGATIVE	-0.2229
1007	XP_003859292.1	GRHTHSYGEAFLVND	SVM	POSITIVE	0.337622
1008	XP_003859292.1	LNQLIQRSHRRARST	SVM	POSITIVE	0.0696566
1009	XP_003859292.1	LQMLSDVQATLAEVT	SVM	NEGATIVE	-0.206048
1010	XP_003859292.1	QDWIRKPTFLKTMVA	SVM	POSITIVE	0.111487
1011	XP_003859292.1	QQLPTLLQEQQAQSP	SVM	NEGATIVE	-0.573149
1012	XP_003859292.1	RHRRREAMSRIARDL	SVM	NEGATIVE	-0.361761
1013	XP_003859292.1	SRWASVARAVGAFER	SVM	POSITIVE	0.880474
1014	XP_003859292.1	VVKAVAAATAISSIP	SVM	POSITIVE	0.440872
1015	XP_003859292.1	AVEMPSVAAARSQAL	SVM	NEGATIVE	-0.085331
1016	XP_003859292.1	FVAQRSAAGVPGQST	SVM	POSITIVE	0.411328
1017	XP_003859292.1	GADVLALQAATTGLF	SVM	NEGATIVE	-0.284579
1018	XP_003859292.1	HSATVTPARGPAVIG	SVM	POSITIVE	0.38125
1019	XP_003859292.1	LKTMVASPRLGGDAT	SVM	NEGATIVE	-0.330775
1020	XP_003859292.1	LPTLLQEQQAQSPPL	SVM	NEGATIVE	-0.543954
1021	XP_003859292.1	LQYLGRLATTTGTGS	SVM	NEGATIVE	-0.0302998
1022	XP_003859292.1	PTRTSTRAAVVEAPT	SVM	POSITIVE	0.651261
1023	XP_003859292.1	QHEVVMTGAIITRED	SVM	NEGATIVE	-0.271095
1024	XP_003859292.1	QLVGYYCARAEAVSP	SVM	NEGATIVE	-0.136259
1025	XP_003859292.1	QVARYVLGDGDDIEG	SVM	NEGATIVE	-0.302649
1026	XP_003859292.1	QVYLLAEVLDRMLRD	SVM	POSITIVE	0.114018
1027	XP_003859292.1	RASVSAASIASARRA	SVM	POSITIVE	0.914594
1028	XP_003859292.1	REFVAQRSAAGVPGQ	SVM	NEGATIVE	-0.100111
1029	XP_003859292.1	SRIARDLQRKMEAVE	SVM	POSITIVE	0.106305
1030	XP_003859292.1	TVTPARGPAVIGVQQ	SVM	POSITIVE	0.660716
1031	XP_003859292.1	VERSQVYLLAEVLDR	SVM	POSITIVE	0.112294
1032	XP_003859292.1	VYLLAEVLDRMLRDP	SVM	NEGATIVE	-0.165409
1033	XP_003859292.1	ALLQVLKESITQSAG	SVM	NEGATIVE	-0.344639
1034	XP_003859292.1	ARRFETFRHDENAAL	SVM	NEGATIVE	-0.82616
1035	XP_003859292.1	ASTGADVLALQAATT	SVM	NEGATIVE	-0.0302065
1036	XP_003859292.1	AVAAATAISSIPLST	SVM	POSITIVE	0.354644
1037	XP_003859292.1	DWIRKPTFLKTMVAS	SVM	POSITIVE	0.125134
1038	XP_003859292.1	EDPLLAHSRPSALLS	SVM	POSITIVE	0.409012
1039	XP_003859292.1	FLKTMVASPRLGGDA	SVM	NEGATIVE	-0.304281
1040	XP_003859292.1	HVHILRQVKQQAHAD	SVM	POSITIVE	0.148025
1041	XP_003859292.1	KTQRASSATASMFAT	SVM	POSITIVE	0.314478
1042	XP_003859292.1	LQDWIRKPTFLKTMV	SVM	POSITIVE	0.10779
1043	XP_003859292.1	RASVSAASIASARRA	SVM	POSITIVE	0.914594
1044	XP_003859292.1	RSQALEQQQMMEQLY	SVM	NEGATIVE	-0.0957695
1045	XP_003859292.1	SPFPFTSAAPNFSLL	SVM	POSITIVE	0.321511
1046	XP_003859292.1	STGADVLALQAATTG	SVM	POSITIVE	0.0517683
1047	XP_003859292.1	TTGLFARHIRLNSLP	SVM	NEGATIVE	-0.453632
1048	XP_003859292.1	VLEILDTGLAELVRQ	SVM	NEGATIVE	-0.512805
1049	XP_003859292.1	VLQMLSDVQATLAEV	SVM	POSITIVE	0.00578676
1050	XP_003859292.1	VSPAAKVATSRWASV	SVM	POSITIVE	0.516648
1051	XP_003859292.1	APVSRVLVPVVKAVA	SVM	POSITIVE	0.454696
1052	XP_003859292.1	ARGPAVIGVQQQQEM	SVM	POSITIVE	0.529457
1053	XP_003859292.1	EVVMTGAIITREDLE	SVM	NEGATIVE	-0.28399
1054	XP_003859292.1	FLLNQLIQRSHRRAR	SVM	NEGATIVE	-0.0845331
1055	XP_003859292.1	GDATGIAVDSAAAEL	SVM	POSITIVE	0.375845
1056	XP_003859292.1	HEVVMTGAIITREDL	SVM	NEGATIVE	-0.4647
1057	XP_003859292.1	LLNQLIQRSHRRARS	SVM	NEGATIVE	-0.0513761
1058	XP_003859292.1	MSSMAVRDSTVSFRK	SVM	NEGATIVE	-0.00107109
1059	XP_003859292.1	PTLVGTAPVKSAALL	SVM	NEGATIVE	-0.074113
1060	XP_003859292.1	RKPTFLKTMVASPRL	SVM	NEGATIVE	-0.261264
1061	XP_003859292.1	RQSTMDIASAHVHIL	SVM	POSITIVE	0.358301
1062	XP_003859292.1	SIASARRALLPPRAG	SVM	POSITIVE	0.152551
1063	XP_003859292.1	SMAVRDSTVSFRKES	SVM	NEGATIVE	-0.00290324
1064	XP_003859292.1	SPKAAAAVEMPSVAA	SVM	POSITIVE	0.541802
1065	XP_003859292.1	SQVYLLAEVLDRMLR	SVM	POSITIVE	0.239427
1066	XP_003859292.1	SSMAVRDSTVSFRKE	SVM	POSITIVE	0.0806649
1067	XP_003859292.1	TEHVHIAAAVSANDG	SVM	POSITIVE	0.123986
1068	XP_003859292.1	TVRMNATAKSAVLEA	SVM	POSITIVE	0.29526
1069	XP_003859292.1	TVSFRKESRASVSAA	SVM	POSITIVE	0.40828
1070	XP_003859292.1	VEMPSVAAARSQALE	SVM	POSITIVE	0.0218417
1071	XP_003859292.1	VPATASAPSSHLEYV	SVM	POSITIVE	0.151734
1072	XP_003859292.1	VYLLAEVLDRMLRDP	SVM	NEGATIVE	-0.165409
1073	XP_003859292.1	ADVLALQAATTGLFA	SVM	NEGATIVE	-0.230135
1074	XP_003859292.1	AEVTVRMNATAKSAV	SVM	POSITIVE	0.205488
1075	XP_003859292.1	ASYCLERGALLDLLR	SVM	POSITIVE	0.167496
1076	XP_003859292.1	ATGIAVDSAAAELRY	SVM	POSITIVE	0.987768
1077	XP_003859292.1	DLLRQSTMDIASAHV	SVM	POSITIVE	0.370134
1078	XP_003859292.1	ELMARVAAKARRFET	SVM	POSITIVE	0.114767
1079	XP_003859292.1	EQRLFAYTDAATHVL	SVM	NEGATIVE	-0.348092
1080	XP_003859292.1	FAYTDAATHVLEILD	SVM	NEGATIVE	-0.242332
1081	XP_003859292.1	GADVLALQAATTGLF	SVM	NEGATIVE	-0.284579
1082	XP_003859292.1	GLRNGLKKAAVMQAG	SVM	POSITIVE	0.339641
1083	XP_003859292.1	KAVAAATAISSIPLS	SVM	POSITIVE	0.430871
1084	XP_003859292.1	NDGALVRQLVGYYCA	SVM	NEGATIVE	-0.400303
1085	XP_003859292.1	PSSHLEYVGLGPSLA	SVM	POSITIVE	0.456275
1086	XP_003859292.1	PVVKAVAAATAISSI	SVM	POSITIVE	0.693416
1087	XP_003859292.1	QLVLGAVSSHNTIFP	SVM	NEGATIVE	-0.58358
1088	XP_003859292.1	QTTVESTYMLRLPDV	SVM	POSITIVE	0.130433
1089	XP_003859292.1	SRVLVPVVKAVAAAT	SVM	POSITIVE	0.809166
1090	XP_003859292.1	TGLRNGLKKAAVMQA	SVM	POSITIVE	0.507227
1091	XP_003859292.1	TQRASSATASMFATP	SVM	POSITIVE	0.139513
1092	XP_003859292.1	VRQVASYCLERGALL	SVM	POSITIVE	0.0204143
1093	XP_003859292.1	YVGLGPSLARDSYLP	SVM	NEGATIVE	-0.319154
1094	XP_003859292.1	GADVLALQAATTGLF	SVM	NEGATIVE	-0.284579
1095	XP_003859292.1	LRLPDVLQMLSDVQA	SVM	POSITIVE	0.141804
1096	XP_003859292.1	PARGPAVIGVQQQQE	SVM	POSITIVE	0.701746
1097	XP_003859292.1	PTFLKTMVASPRLGG	SVM	NEGATIVE	-0.285363
1098	XP_003859292.1	PTFLKTMVASPRLGG	SVM	NEGATIVE	-0.285363
1099	XP_003859292.1	REAMSRIARDLQRKM	SVM	NEGATIVE	-0.265542
1100	XP_003859292.1	RHTHSYGEAFLVNDN	SVM	POSITIVE	0.241059
1101	XP_003859292.1	RMNATAKSAVLEAGL	SVM	POSITIVE	0.370224
1102	XP_003859292.1	RQLVGYYCARAEAVS	SVM	POSITIVE	0.116378
1103	XP_003859292.1	RTSTRAAVVEAPTRA	SVM	POSITIVE	0.659368
1104	XP_003859292.1	RWASVARAVGAFERD	SVM	POSITIVE	0.807646
1105	XP_003859292.1	RWASVARAVGAFERD	SVM	POSITIVE	0.807646
1106	XP_003859292.1	SPFPFTSAAPNFSLL	SVM	POSITIVE	0.321511
1107	XP_003859292.1	TRTSTRAAVVEAPTR	SVM	POSITIVE	0.661644
1108	XP_003859292.1	VGYYCARAEAVSPTR	SVM	POSITIVE	0.359122
1109	XP_003859292.1	VMSSMAVRDSTVSFR	SVM	POSITIVE	0.0857877
1110	XP_003859292.1	AAPGNGGTGGGTTST	SVM	POSITIVE	0.254517
1111	XP_003859292.1	CGLQDMVNATNTLCG	SVM	POSITIVE	0.0105556
1112	XP_003859292.1	EQRLFAYTDAATHVL	SVM	NEGATIVE	-0.348092
1113	XP_003859292.1	ETFRHDENAALLQVL	SVM	NEGATIVE	-0.372819
1114	XP_003859292.1	ETSSLSSSSSSAMTG	SVM	POSITIVE	0.623323
1115	XP_003859292.1	EVVMTGAIITREDLE	SVM	NEGATIVE	-0.28399
1116	XP_003859292.1	GLQDMVNATNTLCGR	SVM	NEGATIVE	-0.00278173
1117	XP_003859292.1	GSWQQYVLERQQQEQ	SVM	POSITIVE	0.378796
1118	XP_003859292.1	HIAAAVSANDGALVR	SVM	POSITIVE	0.276392
1119	XP_003859292.1	HIRLNSLPDAAQDDA	SVM	NEGATIVE	-0.214339
1120	XP_003859292.1	HPQWLELLADPQVAR	SVM	POSITIVE	0.470233
1121	XP_003859292.1	HSYGEAFLVNDNKET	SVM	NEGATIVE	-0.333662
1122	XP_003859292.1	IAEYNDDLDAEETPQ	SVM	NEGATIVE	-0.746764
1123	XP_003859292.1	IASPTLVGTAPVKSA	SVM	NEGATIVE	-0.440961
1124	XP_003859292.1	KAVAAATAISSIPLS	SVM	POSITIVE	0.430871
1125	XP_003859292.1	LAHSRPSALLSFTEE	SVM	POSITIVE	0.510954
1126	XP_003859292.1	LCGLQDMVNATNTLC	SVM	POSITIVE	0.29022
1127	XP_003859292.1	LQDMVNATNTLCGRL	SVM	NEGATIVE	-0.154191
1128	XP_003859292.1	MPQQLPTLLQEQQAQ	SVM	NEGATIVE	-0.384335
1129	XP_003859292.1	PLLAHSRPSALLSFT	SVM	POSITIVE	0.677365
1130	XP_003859292.1	PQQLPTLLQEQQAQS	SVM	NEGATIVE	-0.170291
1131	XP_003859292.1	PTLLQEQQAQSPPLH	SVM	NEGATIVE	-0.62559
1132	XP_003859292.1	QRLFAYTDAATHVLE	SVM	NEGATIVE	-0.156207
1133	XP_003859292.1	RRARSTAAAAGKRGA	SVM	POSITIVE	0.168669
1134	XP_003859292.1	SPTLVGTAPVKSAAL	SVM	NEGATIVE	-0.431334
1135	XP_003859292.1	SSLSSSSSSAMTGVT	SVM	POSITIVE	0.562523
1136	XP_003859292.1	STEHVHIAAAVSAND	SVM	POSITIVE	0.252654
1137	XP_003859292.1	VDDRINPFLLNQLIQ	SVM	NEGATIVE	-0.116786
1138	XP_003859292.1	VLALQAATTGLFARH	SVM	NEGATIVE	-0.291317
1139	XP_003859292.1	ADVLALQAATTGLFA	SVM	NEGATIVE	-0.230135
1140	XP_003859292.1	ASVARAVGAFERDKR	SVM	POSITIVE	0.331515
1141	XP_003859292.1	AYTDAATHVLEILDT	SVM	NEGATIVE	-0.329218
1142	XP_003859292.1	DMVNATNTLCGRLYD	SVM	NEGATIVE	-0.401819
1143	XP_003859292.1	DPSHPQWLELLADPQ	SVM	POSITIVE	0.0425277
1144	XP_003859292.1	ESITQSAGAALDNFF	SVM	NEGATIVE	-0.385755
1145	XP_003859292.1	FPFTSAAPNFSLLDA	SVM	NEGATIVE	-0.0926143
1146	XP_003859292.1	GGKQTTVESTYMLRL	SVM	POSITIVE	0.281298
1147	XP_003859292.1	LEYVGLGPSLARDSY	SVM	NEGATIVE	-0.0829257
1148	XP_003859292.1	MCVSREFVAQRSAAG	SVM	NEGATIVE	-0.150941
1149	XP_003859292.1	PFPFTSAAPNFSLLD	SVM	POSITIVE	0.241459
1150	XP_003859292.1	PTFLKTMVASPRLGG	SVM	NEGATIVE	-0.285363
1151	XP_003859292.1	SVSAASIASARRALL	SVM	POSITIVE	0.343886
1152	XP_003859292.1	TFLKTMVASPRLGGD	SVM	NEGATIVE	-0.350423
1153	XP_003859292.1	TRIPETWWVTSLQYL	SVM	NEGATIVE	-0.965836
1154	XP_003859292.1	VATSRWASVARAVGA	SVM	POSITIVE	0.598397
1155	XP_003859292.1	VDDRINPFLLNQLIQ	SVM	NEGATIVE	-0.116786
1156	XP_003859292.1	VKAVAAATAISSIPL	SVM	POSITIVE	0.437424
1157	XP_003859292.1	VRMNATAKSAVLEAG	SVM	POSITIVE	0.294357
1158	XP_003859292.1	VSAASIASARRALLP	SVM	POSITIVE	0.184858
1159	XP_003859292.1	WASVARAVGAFERDK	SVM	POSITIVE	0.475393
1160	XP_003859292.1	APVKSAALLETGVDD	SVM	NEGATIVE	-0.277291
1161	XP_003859292.1	ASVMSSMAVRDSTVS	SVM	POSITIVE	0.0659409
1162	XP_003859292.1	ATASMFATPVTENRP	SVM	NEGATIVE	-0.045952
1163	XP_003859292.1	EMPSVAAARSQALEQ	SVM	POSITIVE	0.0230062
1164	XP_003859292.1	EVTVRMNATAKSAVL	SVM	POSITIVE	0.1115
1165	XP_003859292.1	GGADEGGAASSPFPF	SVM	POSITIVE	0.636433
1166	XP_003859292.1	GLFARHIRLNSLPDA	SVM	NEGATIVE	-0.237892
1167	XP_003859292.1	GRLATTTGTGSSTAT	SVM	NEGATIVE	-0.299408
1168	XP_003859292.1	HLEYVGLGPSLARDS	SVM	NEGATIVE	-0.135588
1169	XP_003859292.1	HVASVMSSMAVRDST	SVM	NEGATIVE	-0.354979
1170	XP_003859292.1	KMILADVSPAAKVAT	SVM	POSITIVE	0.312733
1171	XP_003859292.1	LLAHSRPSALLSFTE	SVM	POSITIVE	0.708523
1172	XP_003859292.1	MCVSREFVAQRSAAG	SVM	NEGATIVE	-0.150941
1173	XP_003859292.1	PLHVASVMSSMAVRD	SVM	NEGATIVE	-0.496903
1174	XP_003859292.1	QSPPLHVASVMSSMA	SVM	NEGATIVE	-0.468267
1175	XP_003859292.1	QWLELLADPQVARYV	SVM	POSITIVE	0.384673
1176	XP_003859292.1	SFRKESRASVSAASI	SVM	POSITIVE	0.188774
1177	XP_003859292.1	SITQSAGAALDNFFK	SVM	NEGATIVE	-0.106236
1178	XP_003859292.1	STMDIASAHVHILRQ	SVM	POSITIVE	0.252372
1179	XP_003859292.1	SVMSSMAVRDSTVSF	SVM	NEGATIVE	-0.331504
1180	XP_003859292.1	TEHVHIAAAVSANDG	SVM	POSITIVE	0.123986
1181	XP_003859292.1	TFLKTMVASPRLGGD	SVM	NEGATIVE	-0.350423
1182	XP_003859292.1	TGVDDRINPFLLNQL	SVM	NEGATIVE	-0.173932
1183	XP_003859292.1	TKQVFNLIAEYNDDL	SVM	NEGATIVE	-0.8697
1184	XP_003859292.1	VASVMSSMAVRDSTV	SVM	NEGATIVE	-0.414391
1185	XP_003859292.1	VEAKSRAAFTERDEA	SVM	POSITIVE	0.217411
1186	XP_003859292.1	VMSSMAVRDSTVSFR	SVM	POSITIVE	0.0857877
1187	XP_003859292.1	YHELPAIQEASEACY	SVM	POSITIVE	0.129156
1188	XP_003859292.1	YTAAPGNGGTGGGTT	SVM	NEGATIVE	-0.00895265
1189	XP_003859292.1	EGQLVLGAVSSHNTI	SVM	NEGATIVE	-0.201271
1190	XP_003859292.1	GKQTTVESTYMLRLP	SVM	POSITIVE	0.094954
1191	XP_003859292.1	GQLVLGAVSSHNTIF	SVM	NEGATIVE	-0.515766
1192	XP_003859292.1	LLNQLIQRSHRRARS	SVM	NEGATIVE	-0.0513761
1193	XP_003859292.1	LVRQVASYCLERGAL	SVM	POSITIVE	0.0355574
1194	XP_003859292.1	PKAAAAVEMPSVAAA	SVM	POSITIVE	0.788644
1195	XP_003859292.1	PTLVGTAPVKSAALL	SVM	NEGATIVE	-0.074113
1196	XP_003859292.1	QMLSDVQATLAEVTV	SVM	POSITIVE	0.273148
1197	XP_003859292.1	QTTVESTYMLRLPDV	SVM	POSITIVE	0.130433
1198	XP_003859292.1	RTSTRAAVVEAPTRA	SVM	POSITIVE	0.659368
1199	XP_003859292.1	SEDPLLAHSRPSALL	SVM	POSITIVE	0.380907
1200	XP_003859292.1	SPPLHVASVMSSMAV	SVM	NEGATIVE	-0.601392
1201	XP_003859292.1	SQALEQQQMMEQLYT	SVM	NEGATIVE	-0.111812
1202	XP_003859292.1	TAPVKSAALLETGVD	SVM	NEGATIVE	-0.0752937
1203	XP_003859292.1	TGADVLALQAATTGL	SVM	POSITIVE	0.309411
1204	XP_003859292.1	TSRWASVARAVGAFE	SVM	POSITIVE	0.714957
1205	XP_003859292.1	VDDRINPFLLNQLIQ	SVM	NEGATIVE	-0.116786
1206	XP_003859292.1	VGYYCARAEAVSPTR	SVM	POSITIVE	0.359122
1207	XP_003859292.1	VRQVASYCLERGALL	SVM	POSITIVE	0.0204143
1208	XP_003859292.1	VVKAVAAATAISSIP	SVM	POSITIVE	0.440872
1209	XP_003859292.1	AAGTKQVFNLIAEYN	SVM	NEGATIVE	-0.518603
1210	XP_003859292.1	AELVRQVASYCLERG	SVM	NEGATIVE	-0.174344
1211	XP_003859292.1	DPSHPQWLELLADPQ	SVM	POSITIVE	0.0425277
1212	XP_003859292.1	DVLQMLSDVQATLAE	SVM	POSITIVE	0.352869
1213	XP_003859292.1	DWIRKPTFLKTMVAS	SVM	POSITIVE	0.125134
1214	XP_003859292.1	FAYTDAATHVLEILD	SVM	NEGATIVE	-0.242332
1215	XP_003859292.1	FLLNQLIQRSHRRAR	SVM	NEGATIVE	-0.0845331
1216	XP_003859292.1	GLEEAATTQLNGVTG	SVM	NEGATIVE	-0.519872
1217	XP_003859292.1	IGQLQDWIRKPTFLK	SVM	NEGATIVE	-0.171707
1218	XP_003859292.1	KQTTVESTYMLRLPD	SVM	POSITIVE	0.0131759
1219	XP_003859292.1	KQTTVESTYMLRLPD	SVM	POSITIVE	0.0131759
1220	XP_003859292.1	LDLLRQSTMDIASAH	SVM	NEGATIVE	-0.025788
1221	XP_003859292.1	LNQLIQRSHRRARST	SVM	POSITIVE	0.0696566
1222	XP_003859292.1	MILADVSPAAKVATS	SVM	POSITIVE	0.456938
1223	XP_003859292.1	MPSVAAARSQALEQQ	SVM	NEGATIVE	-0.125014
1224	XP_003859292.1	MRSYTTLKGKNAKTA	SVM	NEGATIVE	-0.138586
1225	XP_003859292.1	NALFRKDFDMHKYLR	SVM	NEGATIVE	-0.259025
1226	XP_003859292.1	NATAKSAVLEAGLQP	SVM	POSITIVE	0.138148
1227	XP_003859292.1	NQLIQRSHRRARSTA	SVM	POSITIVE	0.14989
1228	XP_003859292.1	PVERSQVYLLAEVLD	SVM	NEGATIVE	-0.0643415
1229	XP_003859292.1	QLIQRSHRRARSTAA	SVM	POSITIVE	0.292888
1230	XP_003859292.1	QLVLGAVSSHNTIFP	SVM	NEGATIVE	-0.58358
1231	XP_003859292.1	QSPPLHVASVMSSMA	SVM	NEGATIVE	-0.468267
1232	XP_003859292.1	QWLELLADPQVARYV	SVM	POSITIVE	0.384673
1233	XP_003859292.1	RPVERSQVYLLAEVL	SVM	POSITIVE	0.351337
1234	XP_003859292.1	RWASVARAVGAFERD	SVM	POSITIVE	0.807646
1235	XP_003859292.1	VLALQAATTGLFARH	SVM	NEGATIVE	-0.291317
1236	XP_003859292.1	VSFRKESRASVSAAS	SVM	POSITIVE	0.294336
1237	XP_003859292.1	VTVRMNATAKSAVLE	SVM	POSITIVE	0.192965
1238	XP_003859292.1	AEVTVRMNATAKSAV	SVM	POSITIVE	0.205488
1239	XP_003859292.1	AGVGASGSARQSHIS	SVM	POSITIVE	0.512545
1240	XP_003859292.1	ARSQALEQQQMMEQL	SVM	NEGATIVE	-0.16925
1241	XP_003859292.1	ATHVLEILDTGLAEL	SVM	NEGATIVE	-0.249052
1242	XP_003859292.1	DSAAAELRYHELPAI	SVM	POSITIVE	0.623196
1243	XP_003859292.1	ETWWVTSLQYLGRLA	SVM	NEGATIVE	-0.670049
1244	XP_003859292.1	GDNSDAASPIASPTL	SVM	NEGATIVE	-0.153368
1245	XP_003859292.1	IRKPTFLKTMVASPR	SVM	NEGATIVE	-0.0777126
1246	XP_003859292.1	MCVSREFVAQRSAAG	SVM	NEGATIVE	-0.150941
1247	XP_003859292.1	QHSATVTPARGPAVI	SVM	POSITIVE	0.372017
1248	XP_003859292.1	RRRCLLERLTSLDQT	SVM	NEGATIVE	-0.0917386
1249	XP_003859292.1	RSYTTLKGKNAKTAS	SVM	POSITIVE	0.1733
1250	XP_003859292.1	SGLEEAATTQLNGVT	SVM	NEGATIVE	-0.291462
1251	XP_003859292.1	SMRSYTTLKGKNAKT	SVM	NEGATIVE	-0.644788
1252	XP_003859292.1	SSHLEYVGLGPSLAR	SVM	POSITIVE	0.196689
1253	XP_003859292.1	TASMFATPVTENRPS	SVM	POSITIVE	0.178218
1254	XP_003859292.1	TKQVFNLIAEYNDDL	SVM	NEGATIVE	-0.8697
1255	XP_003859292.1	TTVESTYMLRLPDVL	SVM	POSITIVE	0.121618
1256	XP_003859292.1	VLQMLSDVQATLAEV	SVM	POSITIVE	0.00578676
1257	XP_003859292.1	VSPTRTSTRAAVVEA	SVM	POSITIVE	0.545641
1258	XP_003859292.1	ADVLALQAATTGLFA	SVM	NEGATIVE	-0.230135
1259	XP_003859292.1	ASARRALLPPRAGIS	SVM	POSITIVE	0.320474
1260	XP_003859292.1	DATGIAVDSAAAELR	SVM	POSITIVE	0.845298
1261	XP_003859292.1	DRINPFLLNQLIQRS	SVM	POSITIVE	0.131399
1262	XP_003859292.1	ENAALLQVLKESITQ	SVM	POSITIVE	0.0235994
1263	XP_003859292.1	GDATGIAVDSAAAEL	SVM	POSITIVE	0.375845
1264	XP_003859292.1	GTKQVFNLIAEYNDD	SVM	NEGATIVE	-0.719342
1265	XP_003859292.1	HEVVMTGAIITREDL	SVM	NEGATIVE	-0.4647
1266	XP_003859292.1	HVLEILDTGLAELVR	SVM	NEGATIVE	-0.162014
1267	XP_003859292.1	IAEYNDDLDAEETPQ	SVM	NEGATIVE	-0.746764
1268	XP_003859292.1	LAELVRQVASYCLER	SVM	NEGATIVE	-0.295843
1269	XP_003859292.1	LEILDTGLAELVRQV	SVM	NEGATIVE	-0.442224
1270	XP_003859292.1	LLRQSTMDIASAHVH	SVM	POSITIVE	0.0589439
1271	XP_003859292.1	LVRQVASYCLERGAL	SVM	POSITIVE	0.0355574
1272	XP_003859292.1	MEYCTSYRHKRSAHA	SVM	POSITIVE	0.416441
1273	XP_003859292.1	MSSTEHVHIAAAVSA	SVM	POSITIVE	0.193401
1274	XP_003859292.1	MSSTEHVHIAAAVSA	SVM	POSITIVE	0.193401
1275	XP_003859292.1	QRKMEAVEAKSRAAF	SVM	POSITIVE	0.649185
1276	XP_003859292.1	SHLEYVGLGPSLARD	SVM	POSITIVE	0.115555
1277	XP_003859292.1	SSTEHVHIAAAVSAN	SVM	POSITIVE	0.298912
1278	XP_003859292.1	STEHVHIAAAVSAND	SVM	POSITIVE	0.252654
1279	XP_003859292.1	SYCLERGALLDLLRQ	SVM	POSITIVE	0.0918075
1280	XP_003859292.1	TEHVHIAAAVSANDG	SVM	POSITIVE	0.123986
1281	XP_003859292.1	TVRMNATAKSAVLEA	SVM	POSITIVE	0.29526
1282	XP_003859292.1	VLVPVVKAVAAATAI	SVM	POSITIVE	0.361654
1283	XP_003859292.1	VTPARGPAVIGVQQQ	SVM	POSITIVE	0.656997
1284	XP_003859292.1	INPFLLNQLIQRSHR	SVM	POSITIVE	0.0353675
1285	XP_003859292.1	AYTDAATHVLEILDT	SVM	NEGATIVE	-0.329218
1286	XP_003859292.1	DNFFKEMHDLQARHS	SVM	NEGATIVE	-0.606276
1287	XP_003859292.1	DVLALQAATTGLFAR	SVM	NEGATIVE	-0.0105832
1288	XP_003859292.1	DVLQMLSDVQATLAE	SVM	POSITIVE	0.352869
1289	XP_003859292.1	FLLNQLIQRSHRRAR	SVM	NEGATIVE	-0.0845331
1290	XP_003859292.1	FLLNQLIQRSHRRAR	SVM	NEGATIVE	-0.0845331
1291	XP_003859292.1	GDARVGDSFTTVSYE	SVM	POSITIVE	0.14496
1292	XP_003859292.1	IAVDSAAAELRYHEL	SVM	POSITIVE	0.661743
1293	XP_003859292.1	KTQRASSATASMFAT	SVM	POSITIVE	0.314478
1294	XP_003859292.1	LGNETSSLSSSSSSA	SVM	POSITIVE	0.610074
1295	XP_003859292.1	LKKAAVMQAGPVSSG	SVM	NEGATIVE	-0.281308
1296	XP_003859292.1	PDVLQMLSDVQATLA	SVM	POSITIVE	0.355478
1297	XP_003859292.1	PDVLQMLSDVQATLA	SVM	POSITIVE	0.355478
1298	XP_003859292.1	PNFSLLDAVMCVSRE	SVM	POSITIVE	0.0529487
1299	XP_003859292.1	QRASSATASMFATPV	SVM	POSITIVE	0.438236
1300	XP_003859292.1	REFVAQRSAAGVPGQ	SVM	NEGATIVE	-0.100111
1301	XP_003859292.1	RIPETWWVTSLQYLG	SVM	NEGATIVE	-0.794641
1302	XP_003859292.1	RLFAYTDAATHVLEI	SVM	NEGATIVE	-0.252132
1303	XP_003859292.1	SAASIASARRALLPP	SVM	POSITIVE	0.0863089
1304	XP_003859292.1	SEGQLVLGAVSSHNT	SVM	NEGATIVE	-0.183349
1305	XP_003859292.1	SLSSSSSSAMTGVTG	SVM	POSITIVE	0.38342
1306	XP_003859292.1	SRWASVARAVGAFER	SVM	POSITIVE	0.880474
1307	XP_003859292.1	SSHLEYVGLGPSLAR	SVM	POSITIVE	0.196689
1308	XP_003859292.1	TATSAVTAAEKTQRA	SVM	POSITIVE	0.836306
1309	XP_003859292.1	TFLKTMVASPRLGGD	SVM	NEGATIVE	-0.350423
1310	XP_003859292.1	TFRHDENAALLQVLK	SVM	NEGATIVE	-0.226553
1311	XP_003859292.1	TTTGTGSSTATSAVT	SVM	NEGATIVE	-0.0301144
1312	XP_003859292.1	TVSFRKESRASVSAA	SVM	POSITIVE	0.40828
1313	XP_003859292.1	VASVMSSMAVRDSTV	SVM	NEGATIVE	-0.414391
1314	XP_003859292.1	YTDAATHVLEILDTG	SVM	NEGATIVE	-0.462133
1315	XP_003859292.1	AGAALDNFFKEMHDL	SVM	NEGATIVE	-1.00277
1316	XP_003859292.1	ASYCLERGALLDLLR	SVM	POSITIVE	0.167496
1317	XP_003859292.1	CVSREFVAQRSAAGV	SVM	NEGATIVE	-0.0388695
1318	XP_003859292.1	DIASAHVHILRQVKQ	SVM	POSITIVE	2.77542e-05
1319	XP_003859292.1	EHVHIAAAVSANDGA	SVM	POSITIVE	0.0668912
1320	XP_003859292.1	ESITQSAGAALDNFF	SVM	NEGATIVE	-0.385755
1321	XP_003859292.1	EVTVRMNATAKSAVL	SVM	POSITIVE	0.1115
1322	XP_003859292.1	GADVLALQAATTGLF	SVM	NEGATIVE	-0.284579
1323	XP_003859292.1	GGDNSDAASPIASPT	SVM	NEGATIVE	-0.141083
1324	XP_003859292.1	LVRQLVGYYCARAEA	SVM	POSITIVE	0.19057
1325	XP_003859292.1	MLSDVQATLAEVTVR	SVM	POSITIVE	0.103192
1326	XP_003859292.1	MQAGPVSSGTLCGSE	SVM	NEGATIVE	-0.576752
1327	XP_003859292.1	NFFKEMHDLQARHSG	SVM	NEGATIVE	-0.953628
1328	XP_003859292.1	PQWLELLADPQVARY	SVM	POSITIVE	0.321003
1329	XP_003859292.1	RGPAVIGVQQQQEMQ	SVM	POSITIVE	0.553577
1330	XP_003859292.1	TVRMNATAKSAVLEA	SVM	POSITIVE	0.29526
1331	XP_003859292.1	VSREFVAQRSAAGVP	SVM	NEGATIVE	-0.450432
1332	XP_003859292.1	AASIASARRALLPPR	SVM	POSITIVE	0.263974
1333	XP_003859292.1	AVFAAGGVREKLQHE	SVM	POSITIVE	0.136357
1334	XP_003859292.1	CLERGALLDLLRQST	SVM	POSITIVE	0.151686
1335	XP_003859292.1	CYTAAPGNGGTGGGT	SVM	POSITIVE	0.282722
1336	XP_003859292.1	DATGIAVDSAAAELR	SVM	POSITIVE	0.845298
1337	XP_003859292.1	EQQSVVAVATTTSGP	SVM	NEGATIVE	-0.714752
1338	XP_003859292.1	INPFLLNQLIQRSHR	SVM	POSITIVE	0.0353675
1339	XP_003859292.1	LERGALLDLLRQSTM	SVM	POSITIVE	0.278901
1340	XP_003859292.1	LSSSSSSAMTGVTGR	SVM	POSITIVE	0.55371
1341	XP_003859292.1	PRAGISAVVPSPKQR	SVM	POSITIVE	0.389541
1342	XP_003859292.1	QEQQSVVAVATTTSG	SVM	NEGATIVE	-0.253067
1343	XP_003859292.1	QQEQQSVVAVATTTS	SVM	POSITIVE	0.017705
1344	XP_003859292.1	QQSVVAVATTTSGPG	SVM	NEGATIVE	-0.501633
1345	XP_003859292.1	QSVVAVATTTSGPGG	SVM	NEGATIVE	-0.520185
1346	XP_003859292.1	RPSALLSFTEEATPD	SVM	POSITIVE	0.487734
1347	XP_003859292.1	RSGGIASPPPVEGDA	SVM	NEGATIVE	-0.614409
1348	XP_003859292.1	SARRALLPPRAGISA	SVM	POSITIVE	0.361492
1349	XP_003859292.1	VASYCLERGALLDLL	SVM	NEGATIVE	-0.0309334
1350	XP_003859292.1	VFMEYCTSYRHKRSA	SVM	POSITIVE	0.0922313
1351	XP_003859292.1	AAATAISSIPLSTPL	SVM	POSITIVE	0.568654
1352	XP_003859292.1	AAPVSRVLVPVVKAV	SVM	POSITIVE	0.474497
1353	XP_003859292.1	DDRINPFLLNQLIQR	SVM	POSITIVE	0.122705
1354	XP_003859292.1	DVLALQAATTGLFAR	SVM	NEGATIVE	-0.0105832
1355	XP_003859292.1	EILDTGLAELVRQVA	SVM	NEGATIVE	-0.471067
1356	XP_003859292.1	GAALDNFFKEMHDLQ	SVM	NEGATIVE	-0.847962
1357	XP_003859292.1	IASPTLVGTAPVKSA	SVM	NEGATIVE	-0.440961
1358	XP_003859292.1	INPFLLNQLIQRSHR	SVM	POSITIVE	0.0353675
1359	XP_003859292.1	LQDMVNATNTLCGRL	SVM	NEGATIVE	-0.154191
1360	XP_003859292.1	LQRKMEAVEAKSRAA	SVM	POSITIVE	0.489866
1361	XP_003859292.1	LVGYYCARAEAVSPT	SVM	POSITIVE	0.271341
1362	XP_003859292.1	QDWIRKPTFLKTMVA	SVM	POSITIVE	0.111487
1363	XP_003859292.1	QHEVVMTGAIITRED	SVM	NEGATIVE	-0.271095
1364	XP_003859292.1	QRSHRRARSTAAAAG	SVM	POSITIVE	0.486468
1365	XP_003859292.1	RLFAYTDAATHVLEI	SVM	NEGATIVE	-0.252132
1366	XP_003859292.1	SDRLDELMARVAAKA	SVM	POSITIVE	0.585201
1367	XP_003859292.1	STYMLRLPDVLQMLS	SVM	POSITIVE	0.299623
1368	XP_003859292.1	TSRWASVARAVGAFE	SVM	POSITIVE	0.714957
1369	XP_003859292.1	TTVESTYMLRLPDVL	SVM	POSITIVE	0.121618
1370	XP_003859292.1	VASYCLERGALLDLL	SVM	NEGATIVE	-0.0309334
1371	XP_003859292.1	VSFRKESRASVSAAS	SVM	POSITIVE	0.294336
1372	XP_003859292.1	YCLERGALLDLLRQS	SVM	NEGATIVE	-0.0275058
1373	XP_003859292.1	YLLAEVLDRMLRDPS	SVM	POSITIVE	0.0869264
1374	XP_003859292.1	AATHVLEILDTGLAE	SVM	NEGATIVE	-0.123505
1375	XP_003859292.1	ADMSTVILSQADKCT	SVM	POSITIVE	0.401902
1376	XP_003859292.1	ATGIAVDSAAAELRY	SVM	POSITIVE	0.987768
1377	XP_003859292.1	EKTQRASSATASMFA	SVM	POSITIVE	0.434483
1378	XP_003859292.1	FETFRHDENAALLQV	SVM	NEGATIVE	-0.492753
1379	XP_003859292.1	GGKQTTVESTYMLRL	SVM	POSITIVE	0.281298
1380	XP_003859292.1	HTHSYGEAFLVNDNK	SVM	POSITIVE	0.150063
1381	XP_003859292.1	IPETWWVTSLQYLGR	SVM	NEGATIVE	-0.729465
1382	XP_003859292.1	IRKPTFLKTMVASPR	SVM	NEGATIVE	-0.0777126
1383	XP_003859292.1	LHVASVMSSMAVRDS	SVM	NEGATIVE	-0.434707
1384	XP_003859292.1	LLAHSRPSALLSFTE	SVM	POSITIVE	0.708523
1385	XP_003859292.1	LSDVQATLAEVTVRM	SVM	POSITIVE	0.12704
1386	XP_003859292.1	NETSSLSSSSSSAMT	SVM	POSITIVE	0.574259
1387	XP_003859292.1	PLHVASVMSSMAVRD	SVM	NEGATIVE	-0.496903
1388	XP_003859292.1	PPLHVASVMSSMAVR	SVM	NEGATIVE	-0.419749
1389	XP_003859292.1	PSVAAARSQALEQQQ	SVM	NEGATIVE	-0.00144109
1390	XP_003859292.1	QSAGAALDNFFKEMH	SVM	NEGATIVE	-0.674111
1391	XP_003859292.1	SPPLHVASVMSSMAV	SVM	NEGATIVE	-0.601392
1392	XP_003859292.1	STGADVLALQAATTG	SVM	POSITIVE	0.0517683
1393	XP_003859292.1	TLVGTAPVKSAALLE	SVM	POSITIVE	0.093182
1394	XP_003859292.1	ASAHVHILRQVKQQA	SVM	POSITIVE	0.164898
1395	XP_003859292.1	DENAALLQVLKESIT	SVM	POSITIVE	0.018655
1396	XP_003859292.1	FETFRHDENAALLQV	SVM	NEGATIVE	-0.492753
1397	XP_003859292.1	GTGLRNGLKKAAVMQ	SVM	POSITIVE	0.193106
1398	XP_003859292.1	KAVAAATAISSIPLS	SVM	POSITIVE	0.430871
1399	XP_003859292.1	LAELVRQVASYCLER	SVM	NEGATIVE	-0.295843
1400	XP_003859292.1	LPDVLQMLSDVQATL	SVM	POSITIVE	0.325352
1401	XP_003859292.1	LVLGAVSSHNTIFPA	SVM	NEGATIVE	-0.300994
1402	XP_003859292.1	NGLKKAAVMQAGPVS	SVM	NEGATIVE	-0.196562
1403	XP_003859292.1	QELEAVQKALVELQN	SVM	POSITIVE	0.530476
1404	XP_003859292.1	RAGISAVVPSPKQRP	SVM	POSITIVE	0.351284
1405	XP_003859292.1	TDAATHVLEILDTGL	SVM	NEGATIVE	-0.138755
1406	XP_003859292.1	TSTRAAVVEAPTRAS	SVM	POSITIVE	0.508128
1407	XP_003859292.1	VTVPSIHHVPAWSLG	SVM	POSITIVE	0.409038
1408	XP_003859292.1	VVKAVAAATAISSIP	SVM	POSITIVE	0.440872
1409	XP_003859292.1	WASVARAVGAFERDK	SVM	POSITIVE	0.475393
1410	XP_003859292.1	AAAAVEMPSVAAARS	SVM	POSITIVE	0.951024
1411	XP_003859292.1	AGTKQVFNLIAEYND	SVM	NEGATIVE	-0.694199
1412	XP_003859292.1	AQTLRKEKAQLQQEL	SVM	POSITIVE	0.458837
1413	XP_003859292.1	ARRFETFRHDENAAL	SVM	NEGATIVE	-0.82616
1414	XP_003859292.1	DKMILADVSPAAKVA	SVM	POSITIVE	0.279118
1415	XP_003859292.1	EAQTLRKEKAQLQQE	SVM	POSITIVE	0.425994
1416	XP_003859292.1	EFVAQRSAAGVPGQS	SVM	POSITIVE	0.22621
1417	XP_003859292.1	HRRREAMSRIARDLQ	SVM	NEGATIVE	-0.226038
1418	XP_003859292.1	KEAAPVSRVLVPVVK	SVM	POSITIVE	0.421535
1419	XP_003859292.1	KQVFNLIAEYNDDLD	SVM	NEGATIVE	-0.625759
1420	XP_003859292.1	LERQQQEQQSVVAVA	SVM	POSITIVE	0.343815
1421	XP_003859292.1	LEYVGLGPSLARDSY	SVM	NEGATIVE	-0.0829257
1422	XP_003859292.1	LQDWIRKPTFLKTMV	SVM	POSITIVE	0.10779
1423	XP_003859292.1	LRKEKAQLQQELEAV	SVM	POSITIVE	0.745014
1424	XP_003859292.1	QTLRKEKAQLQQELE	SVM	POSITIVE	0.5769
1425	XP_003859292.1	RHRRREAMSRIARDL	SVM	NEGATIVE	-0.361761
1426	XP_003859292.1	RKEKAQLQQELEAVQ	SVM	POSITIVE	0.64629
1427	XP_003859292.1	RREAMSRIARDLQRK	SVM	NEGATIVE	-0.395286
1428	XP_003859292.1	RRREAMSRIARDLQR	SVM	NEGATIVE	-0.303946
1429	XP_003859292.1	SLQYLGRLATTTGTG	SVM	NEGATIVE	-0.0784062
1430	XP_003859292.1	TLRKEKAQLQQELEA	SVM	POSITIVE	0.753798
1431	XP_003859292.1	VLKESITQSAGAALD	SVM	NEGATIVE	-0.406042
1432	XP_003859292.1	VVMTGAIITREDLEA	SVM	NEGATIVE	-0.233138
1433	XP_003859292.1	WWVTSLQYLGRLATT	SVM	NEGATIVE	-0.355716
1434	XP_003859292.1	TKQVFNLIAEYNDDL	SVM	NEGATIVE	-0.8697
1435	XP_003859292.1	AAGTKQVFNLIAEYN	SVM	NEGATIVE	-0.518603
1436	XP_003859292.1	AGTKQVFNLIAEYND	SVM	NEGATIVE	-0.694199
1437	XP_003859292.1	EMPSVAAARSQALEQ	SVM	POSITIVE	0.0230062
1438	XP_003859292.1	ESITQSAGAALDNFF	SVM	NEGATIVE	-0.385755
1439	XP_003859292.1	FPFTSAAPNFSLLDA	SVM	NEGATIVE	-0.0926143
1440	XP_003859292.1	GTKQVFNLIAEYNDD	SVM	NEGATIVE	-0.719342
1441	XP_003859292.1	KESITQSAGAALDNF	SVM	NEGATIVE	-0.531222
1442	XP_003859292.1	KQVFNLIAEYNDDLD	SVM	NEGATIVE	-0.625759
1443	XP_003859292.1	LIAEYNDDLDAEETP	SVM	NEGATIVE	-0.687165
1444	XP_003859292.1	LLAHSRPSALLSFTE	SVM	POSITIVE	0.708523
1445	XP_003859292.1	PPRAGISAVVPSPKQ	SVM	NEGATIVE	-0.204094
1446	XP_003859292.1	PSSHLEYVGLGPSLA	SVM	POSITIVE	0.456275
1447	XP_003859292.1	QYLGRLATTTGTGSS	SVM	NEGATIVE	-0.0796558
1448	XP_003859292.1	RINPFLLNQLIQRSH	SVM	NEGATIVE	-0.34166
1449	XP_003859292.1	SLGNETSSLSSSSSS	SVM	POSITIVE	0.556975
1450	XP_003859292.1	TKQVFNLIAEYNDDL	SVM	NEGATIVE	-0.8697
1451	XP_003859292.1	TMDIASAHVHILRQV	SVM	POSITIVE	0.347581
1452	XP_003859292.1	YDKMILADVSPAAKV	SVM	POSITIVE	0.0131182
1453	XP_003859292.1	AATAISSIPLSTPLT	SVM	POSITIVE	0.403319
1454	XP_003859292.1	AEYNDDLDAEETPQA	SVM	NEGATIVE	-0.643959
1455	XP_003859292.1	AGISAVVPSPKQRPQ	SVM	NEGATIVE	-0.0424326
1456	XP_003859292.1	ASMFATPVTENRPSA	SVM	POSITIVE	0.22294
1457	XP_003859292.1	ATAISSIPLSTPLTR	SVM	POSITIVE	0.528815
1458	XP_003859292.1	ATGIAVDSAAAELRY	SVM	POSITIVE	0.987768
1459	XP_003859292.1	ATSAVTAAEKTQRAS	SVM	POSITIVE	0.592197
1460	XP_003859292.1	CGSEGQLVLGAVSSH	SVM	NEGATIVE	-0.434806
1461	XP_003859292.1	DATGIAVDSAAAELR	SVM	POSITIVE	0.845298
1462	XP_003859292.1	FARHIRLNSLPDAAQ	SVM	NEGATIVE	-0.495164
1463	XP_003859292.1	GDATGIAVDSAAAEL	SVM	POSITIVE	0.375845
1464	XP_003859292.1	GGDATGIAVDSAAAE	SVM	POSITIVE	0.301648
1465	XP_003859292.1	KMILADVSPAAKVAT	SVM	POSITIVE	0.312733
1466	XP_003859292.1	LEEAATTQLNGVTGD	SVM	NEGATIVE	-0.662821
1467	XP_003859292.1	LFARHIRLNSLPDAA	SVM	NEGATIVE	-0.444284
1468	XP_003859292.1	QSTMDIASAHVHILR	SVM	POSITIVE	0.567177
1469	XP_003859292.1	RINPFLLNQLIQRSH	SVM	NEGATIVE	-0.34166
1470	XP_003859292.1	RIPETWWVTSLQYLG	SVM	NEGATIVE	-0.794641
1471	XP_003859292.1	SPFPFTSAAPNFSLL	SVM	POSITIVE	0.321511
1472	XP_003859292.1	SREFVAQRSAAGVPG	SVM	NEGATIVE	-0.103655
1473	XP_003859292.1	SSPFPFTSAAPNFSL	SVM	POSITIVE	0.195546
1474	XP_003859292.1	TGIAVDSAAAELRYH	SVM	POSITIVE	0.602204
1475	XP_003859292.1	TLVGTAPVKSAALLE	SVM	POSITIVE	0.093182
1476	XP_003859292.1	VDDRINPFLLNQLIQ	SVM	NEGATIVE	-0.116786
1477	XP_003859292.1	VNALFRKDFDMHKYL	SVM	NEGATIVE	-0.365553
1478	XP_003859292.1	VRMNATAKSAVLEAG	SVM	POSITIVE	0.294357
1479	XP_003859292.1	AALDNFFKEMHDLQA	SVM	NEGATIVE	-1.00793
1480	XP_003859292.1	ASSPFPFTSAAPNFS	SVM	POSITIVE	0.489526
1481	XP_003859292.1	DGALVRQLVGYYCAR	SVM	NEGATIVE	-0.168067
1482	XP_003859292.1	EQQSVVAVATTTSGP	SVM	NEGATIVE	-0.714752
1483	XP_003859292.1	ERRRCLLERLTSLDQ	SVM	NEGATIVE	-0.0899021
1484	XP_003859292.1	FAYTDAATHVLEILD	SVM	NEGATIVE	-0.242332
1485	XP_003859292.1	GALLDLLRQSTMDIA	SVM	POSITIVE	0.173329
1486	XP_003859292.1	GEQRLFAYTDAATHV	SVM	POSITIVE	0.0612553
1487	XP_003859292.1	GEQRLFAYTDAATHV	SVM	POSITIVE	0.0612553
1488	XP_003859292.1	QEQQSVVAVATTTSG	SVM	NEGATIVE	-0.253067
1489	XP_003859292.1	QQSVVAVATTTSGPG	SVM	NEGATIVE	-0.501633
1490	XP_003859292.1	REFVAQRSAAGVPGQ	SVM	NEGATIVE	-0.100111
1491	XP_003859292.1	RPVERSQVYLLAEVL	SVM	POSITIVE	0.351337
1492	XP_003859292.1	STMDIASAHVHILRQ	SVM	POSITIVE	0.252372
1493	XP_003859292.1	TGGGTTSTAATQPDT	SVM	NEGATIVE	-0.364964
1494	XP_003859292.1	TLVGTAPVKSAALLE	SVM	POSITIVE	0.093182
1495	XP_003859292.1	TRIPETWWVTSLQYL	SVM	NEGATIVE	-0.965836
1496	XP_003859292.1	VGTAPVKSAALLETG	SVM	NEGATIVE	-0.180965
1497	XP_003859292.1	VKQQAHADALEAQTL	SVM	NEGATIVE	-0.0336309
1498	XP_003859292.1	DDRINPFLLNQLIQR	SVM	POSITIVE	0.122705
1499	XP_003859292.1	AAAGPSKEAAPVSRV	SVM	POSITIVE	0.0326398
1500	XP_003859292.1	AALDNFFKEMHDLQA	SVM	NEGATIVE	-1.00793
1501	XP_003859292.1	AKSAVLEAGLQPPLE	SVM	POSITIVE	0.45287
1502	XP_003859292.1	ALDNFFKEMHDLQAR	SVM	NEGATIVE	-0.895743
1503	XP_003859292.1	ALFRKDFDMHKYLRG	SVM	POSITIVE	0.160094
1504	XP_003859292.1	ALLDLLRQSTMDIAS	SVM	POSITIVE	0.166213
1505	XP_003859292.1	ASIASARRALLPPRA	SVM	POSITIVE	0.366715
1506	XP_003859292.1	ATLAEVTVRMNATAK	SVM	NEGATIVE	-0.114766
1507	XP_003859292.1	AVDSAAAELRYHELP	SVM	POSITIVE	0.608925
1508	XP_003859292.1	AVSANDGALVRQLVG	SVM	NEGATIVE	-0.384563
1509	XP_003859292.1	EGVDIDHAVFAAGGV	SVM	POSITIVE	0.434692
1510	XP_003859292.1	ELVRQVASYCLERGA	SVM	POSITIVE	0.0594539
1511	XP_003859292.1	ESTYMLRLPDVLQML	SVM	POSITIVE	0.2802
1512	XP_003859292.1	FMEYCTSYRHKRSAH	SVM	NEGATIVE	-0.0911227
1513	XP_003859292.1	GSEDPLLAHSRPSAL	SVM	POSITIVE	0.385415
1514	XP_003859292.1	HRRREAMSRIARDLQ	SVM	NEGATIVE	-0.226038
1515	XP_003859292.1	LAEVTVRMNATAKSA	SVM	NEGATIVE	-0.275396
1516	XP_003859292.1	LALQAATTGLFARHI	SVM	POSITIVE	0.0535757
1517	XP_003859292.1	LDNFFKEMHDLQARH	SVM	NEGATIVE	-0.884521
1518	XP_003859292.1	LQMLSDVQATLAEVT	SVM	NEGATIVE	-0.206048
1519	XP_003859292.1	MCVSREFVAQRSAAG	SVM	NEGATIVE	-0.150941
1520	XP_003859292.1	MILADVSPAAKVATS	SVM	POSITIVE	0.456938
1521	XP_003859292.1	RRCLLERLTSLDQTR	SVM	NEGATIVE	-0.208413
1522	XP_003859292.1	STVSFRKESRASVSA	SVM	POSITIVE	0.70007
1523	XP_003859292.1	VIGVQQQQEMQPESL	SVM	NEGATIVE	-0.161494
1524	XP_003859292.1	VRMNATAKSAVLEAG	SVM	POSITIVE	0.294357
1525	XP_003859292.1	VVMTGAIITREDLEA	SVM	NEGATIVE	-0.233138
1526	XP_003859292.1	YDKMILADVSPAAKV	SVM	POSITIVE	0.0131182
1527	XP_003859292.1	AEVLDRMLRDPSHPQ	SVM	NEGATIVE	-0.0936152
1528	XP_003859292.1	DKMILADVSPAAKVA	SVM	POSITIVE	0.279118
1529	XP_003859292.1	EACYTAAPGNGGTGG	SVM	NEGATIVE	-0.205174
1530	XP_003859292.1	GLFARHIRLNSLPDA	SVM	NEGATIVE	-0.237892
1531	XP_003859292.1	GTAPVKSAALLETGV	SVM	POSITIVE	0.146329
1532	XP_003859292.1	GTKQVFNLIAEYNDD	SVM	NEGATIVE	-0.719342
1533	XP_003859292.1	HVHIAAAVSANDGAL	SVM	NEGATIVE	-0.0381949
1534	XP_003859292.1	KARRFETFRHDENAA	SVM	NEGATIVE	-0.905485
1535	XP_003859292.1	KMEAVEAKSRAAFTE	SVM	POSITIVE	0.697799
1536	XP_003859292.1	KVATSRWASVARAVG	SVM	POSITIVE	0.654574
1537	XP_003859292.1	LSERRRCLLERLTSL	SVM	NEGATIVE	-0.526145
1538	XP_003859292.1	MAVRDSTVSFRKESR	SVM	POSITIVE	0.412439
1539	XP_003859292.1	NDGALVRQLVGYYCA	SVM	NEGATIVE	-0.400303
1540	XP_003859292.1	PFPFTSAAPNFSLLD	SVM	POSITIVE	0.241459
1541	XP_003859292.1	PGEQRLFAYTDAATH	SVM	NEGATIVE	-0.220824
1542	XP_003859292.1	PTFLKTMVASPRLGG	SVM	NEGATIVE	-0.285363
1543	XP_003859292.1	PTRTSTRAAVVEAPT	SVM	POSITIVE	0.651261
1544	XP_003859292.1	RLKMELQHSATVTPA	SVM	NEGATIVE	-0.0329949
1545	XP_003859292.1	RNGLKKAAVMQAGPV	SVM	NEGATIVE	-0.344154
1546	XP_003859292.1	RTSTRAAVVEAPTRA	SVM	POSITIVE	0.659368
1547	XP_003859292.1	SAGAALDNFFKEMHD	SVM	NEGATIVE	-0.737902
1548	XP_003859292.1	SDRLDELMARVAAKA	SVM	POSITIVE	0.585201
1549	XP_003859292.1	SEACYTAAPGNGGTG	SVM	NEGATIVE	-0.42483
1550	XP_003859292.1	SERRRCLLERLTSLD	SVM	NEGATIVE	-0.224754
1551	XP_003859292.1	SPTRTSTRAAVVEAP	SVM	POSITIVE	0.204946
1552	XP_003859292.1	TPLTRNSVPATASAP	SVM	NEGATIVE	-0.440148
1553	XP_003859292.1	TRTSTRAAVVEAPTR	SVM	POSITIVE	0.661644
1554	XP_003859292.1	TSLQYLGRLATTTGT	SVM	NEGATIVE	-0.332438
1555	XP_003859292.1	VERSQVYLLAEVLDR	SVM	POSITIVE	0.112294
1556	XP_003859292.1	VKAVAAATAISSIPL	SVM	POSITIVE	0.437424
1557	XP_003859292.1	VPVVKAVAAATAISS	SVM	POSITIVE	0.669546
1558	XP_003859292.1	RKPTFLKTMVASPRL	SVM	NEGATIVE	-0.261264
1559	XP_003859292.1	AKVATSRWASVARAV	SVM	POSITIVE	0.364422
1560	XP_003859292.1	AVEAKSRAAFTERDE	SVM	POSITIVE	0.367475
1561	XP_003859292.1	AVEMPSVAAARSQAL	SVM	NEGATIVE	-0.085331
1562	XP_003859292.1	DLDAEETPQAVAPGM	SVM	NEGATIVE	-0.911419
1563	XP_003859292.1	EKLQHEVVMTGAIIT	SVM	NEGATIVE	-0.0692154
1564	XP_003859292.1	GTKQVFNLIAEYNDD	SVM	NEGATIVE	-0.719342
1565	XP_003859292.1	GVREKLQHEVVMTGA	SVM	NEGATIVE	-0.0206735
1566	XP_003859292.1	KTMVASPRLGGDATG	SVM	NEGATIVE	-0.356723
1567	XP_003859292.1	LPDVLQMLSDVQATL	SVM	POSITIVE	0.325352
1568	XP_003859292.1	PPLHVASVMSSMAVR	SVM	NEGATIVE	-0.419749
1569	XP_003859292.1	REKLQHEVVMTGAII	SVM	NEGATIVE	-0.136407
1570	XP_003859292.1	RGALLDLLRQSTMDI	SVM	POSITIVE	0.310578
1571	XP_003859292.1	RSQVYLLAEVLDRML	SVM	NEGATIVE	-0.12163
1572	XP_003859292.1	SMRSYTTLKGKNAKT	SVM	NEGATIVE	-0.644788
1573	XP_003859292.1	SPTRTSTRAAVVEAP	SVM	POSITIVE	0.204946
1574	XP_003859292.1	VDDRINPFLLNQLIQ	SVM	NEGATIVE	-0.116786
1575	XP_003859292.1	VREKLQHEVVMTGAI	SVM	NEGATIVE	-0.0960353
1576	XP_003859292.1	ADEGGAASSPFPFTS	SVM	POSITIVE	0.449684
1577	XP_003859292.1	ANDGALVRQLVGYYC	SVM	NEGATIVE	-0.465336
1578	XP_003859292.1	ATTTGTGSSTATSAV	SVM	POSITIVE	0.141032
1579	XP_003859292.1	DDRINPFLLNQLIQR	SVM	POSITIVE	0.122705
1580	XP_003859292.1	DWIRKPTFLKTMVAS	SVM	POSITIVE	0.125134
1581	XP_003859292.1	GAAAGPSKEAAPVSR	SVM	POSITIVE	0.0756395
1582	XP_003859292.1	LALQAATTGLFARHI	SVM	POSITIVE	0.0535757
1583	XP_003859292.1	LPDVLQMLSDVQATL	SVM	POSITIVE	0.325352
1584	XP_003859292.1	LRLPDVLQMLSDVQA	SVM	POSITIVE	0.141804
1585	XP_003859292.1	MLRLPDVLQMLSDVQ	SVM	POSITIVE	0.0657767
1586	XP_003859292.1	PDVLQMLSDVQATLA	SVM	POSITIVE	0.355478
1587	XP_003859292.1	PFPFTSAAPNFSLLD	SVM	POSITIVE	0.241459
1588	XP_003859292.1	RHRQRVCEVFMEYCT	SVM	POSITIVE	0.00654013
1589	XP_003859292.1	RLPDVLQMLSDVQAT	SVM	POSITIVE	0.0333999
1590	XP_003859292.1	SSPFPFTSAAPNFSL	SVM	POSITIVE	0.195546
1591	XP_003859292.1	STRAAVVEAPTRASM	SVM	POSITIVE	0.406455
1592	XP_003859292.1	SYCLERGALLDLLRQ	SVM	POSITIVE	0.0918075
1593	XP_003859292.1	TAAPGNGGTGGGTTS	SVM	POSITIVE	0.0659222
1594	XP_003859292.1	VASYCLERGALLDLL	SVM	NEGATIVE	-0.0309334
1595	XP_003859292.1	VLVPVVKAVAAATAI	SVM	POSITIVE	0.361654
1596	XP_003859292.1	ACYTAAPGNGGTGGG	SVM	POSITIVE	0.111087
1597	XP_003859292.1	AELRYHELPAIQEAS	SVM	POSITIVE	0.341671
1598	XP_003859292.1	AGAALDNFFKEMHDL	SVM	NEGATIVE	-1.00277
1599	XP_003859292.1	ALAAAGTKQVFNLIA	SVM	NEGATIVE	-0.459853
1600	XP_003859292.1	ATGIAVDSAAAELRY	SVM	POSITIVE	0.987768
1601	XP_003859292.1	ERSQVYLLAEVLDRM	SVM	NEGATIVE	-0.122921
1602	XP_003859292.1	ESRASVSAASIASAR	SVM	POSITIVE	0.72913
1603	XP_003859292.1	FPFTSAAPNFSLLDA	SVM	NEGATIVE	-0.0926143
1604	XP_003859292.1	GVGASGSARQSHISF	SVM	POSITIVE	0.397332
1605	XP_003859292.1	GYYCARAEAVSPTRT	SVM	POSITIVE	0.422297
1606	XP_003859292.1	KAAAAVEMPSVAAAR	SVM	POSITIVE	1.0976
1607	XP_003859292.1	KVATSRWASVARAVG	SVM	POSITIVE	0.654574
1608	XP_003859292.1	LLAHSRPSALLSFTE	SVM	POSITIVE	0.708523
1609	XP_003859292.1	LVGTAPVKSAALLET	SVM	NEGATIVE	-0.18572
1610	XP_003859292.1	PDVLQMLSDVQATLA	SVM	POSITIVE	0.355478
1611	XP_003859292.1	PSALLSFTEEATPDE	SVM	POSITIVE	0.146586
1612	XP_003859292.1	QDWIRKPTFLKTMVA	SVM	POSITIVE	0.111487
1613	XP_003859292.1	QEQQSVVAVATTTSG	SVM	NEGATIVE	-0.253067
1614	XP_003859292.1	RLFAYTDAATHVLEI	SVM	NEGATIVE	-0.252132
1615	XP_003859292.1	RRLKMELQHSATVTP	SVM	NEGATIVE	-0.267022
1616	XP_003859292.1	SAGAALDNFFKEMHD	SVM	NEGATIVE	-0.737902
1617	XP_003859292.1	TGIAVDSAAAELRYH	SVM	POSITIVE	0.602204
1618	XP_003859292.1	TPGEQRLFAYTDAAT	SVM	POSITIVE	0.0116269
1619	XP_003859292.1	VLVPVVKAVAAATAI	SVM	POSITIVE	0.361654
1620	XP_003859292.1	VQKALVELQNTHAEL	SVM	POSITIVE	0.00205593
1621	XP_003859292.1	VYLLAEVLDRMLRDP	SVM	NEGATIVE	-0.165409
1622	XP_003859292.1	AAVEMPSVAAARSQA	SVM	POSITIVE	0.126101
1623	XP_003859292.1	AHDSASTGADVLALQ	SVM	POSITIVE	0.10219
1624	XP_003859292.1	ASTGADVLALQAATT	SVM	NEGATIVE	-0.0302065
1625	XP_003859292.1	ASVSAASIASARRAL	SVM	POSITIVE	0.58749
1626	XP_003859292.1	DATGIAVDSAAAELR	SVM	POSITIVE	0.845298
1627	XP_003859292.1	DGDDIEGDDGQRRGS	SVM	NEGATIVE	-0.35302
1628	XP_003859292.1	DPLLAHSRPSALLSF	SVM	POSITIVE	0.414042
1629	XP_003859292.1	DRINPFLLNQLIQRS	SVM	POSITIVE	0.131399
1630	XP_003859292.1	DVLALQAATTGLFAR	SVM	NEGATIVE	-0.0105832
1631	XP_003859292.1	ESRASVSAASIASAR	SVM	POSITIVE	0.72913
1632	XP_003859292.1	EVLDRMLRDPSHPQW	SVM	POSITIVE	0.20122
1633	XP_003859292.1	GDGDDIEGDDGQRRG	SVM	NEGATIVE	-0.301336
1634	XP_003859292.1	GPAVIGVQQQQEMQP	SVM	POSITIVE	0.147604
1635	XP_003859292.1	HRQRVCEVFMEYCTS	SVM	NEGATIVE	-0.114361
1636	XP_003859292.1	IRKPTFLKTMVASPR	SVM	NEGATIVE	-0.0777126
1637	XP_003859292.1	ITQSAGAALDNFFKE	SVM	NEGATIVE	-0.286256
1638	XP_003859292.1	KESRASVSAASIASA	SVM	POSITIVE	0.626711
1639	XP_003859292.1	LERHRRREAMSRIAR	SVM	NEGATIVE	-0.167259
1640	XP_003859292.1	LQMLSDVQATLAEVT	SVM	NEGATIVE	-0.206048
1641	XP_003859292.1	MEAVEAKSRAAFTER	SVM	POSITIVE	0.667601
1642	XP_003859292.1	MLRLPDVLQMLSDVQ	SVM	POSITIVE	0.0657767
1643	XP_003859292.1	PARGPAVIGVQQQQE	SVM	POSITIVE	0.701746
1644	XP_003859292.1	PPLHVASVMSSMAVR	SVM	NEGATIVE	-0.419749
1645	XP_003859292.1	PRPVERSQVYLLAEV	SVM	POSITIVE	0.630335
1646	XP_003859292.1	QQEQQSVVAVATTTS	SVM	POSITIVE	0.017705
1647	XP_003859292.1	RASVSAASIASARRA	SVM	POSITIVE	0.914594
1648	XP_003859292.1	RCLLERLTSLDQTRI	SVM	NEGATIVE	-0.0371238
1649	XP_003859292.1	RKESRASVSAASIAS	SVM	POSITIVE	0.504777
1650	XP_003859292.1	RQRVCEVFMEYCTSY	SVM	NEGATIVE	-0.159125
1651	XP_003859292.1	SITQSAGAALDNFFK	SVM	NEGATIVE	-0.106236
1652	XP_003859292.1	SPAAKVATSRWASVA	SVM	POSITIVE	0.742783
1653	XP_003859292.1	SRASVSAASIASARR	SVM	POSITIVE	0.776799
1654	XP_003859292.1	TKQVFNLIAEYNDDL	SVM	NEGATIVE	-0.8697
1655	XP_003859292.1	VARYVLGDGDDIEGD	SVM	NEGATIVE	-0.205168
1656	XP_003859292.1	VSSGTLCGSEGQLVL	SVM	NEGATIVE	-0.180803
1657	XP_003859292.1	ALLQVLKESITQSAG	SVM	NEGATIVE	-0.344639
1658	XP_003859292.1	ASSATASMFATPVTE	SVM	NEGATIVE	-0.147461
1659	XP_003859292.1	AYTDAATHVLEILDT	SVM	NEGATIVE	-0.329218
1660	XP_003859292.1	DGAASPKAAAAVEMP	SVM	POSITIVE	0.286209
1661	XP_003859292.1	DVLALQAATTGLFAR	SVM	NEGATIVE	-0.0105832
1662	XP_003859292.1	EKTQRASSATASMFA	SVM	POSITIVE	0.434483
1663	XP_003859292.1	EQRLFAYTDAATHVL	SVM	NEGATIVE	-0.348092
1664	XP_003859292.1	ERSQVYLLAEVLDRM	SVM	NEGATIVE	-0.122921
1665	XP_003859292.1	ETFRHDENAALLQVL	SVM	NEGATIVE	-0.372819
1666	XP_003859292.1	GAASPKAAAAVEMPS	SVM	POSITIVE	0.546062
1667	XP_003859292.1	GDGAASPKAAAAVEM	SVM	POSITIVE	0.193277
1668	XP_003859292.1	GKNAKTASGTTGGGA	SVM	NEGATIVE	-0.203651
1669	XP_003859292.1	HAHDSASTGADVLAL	SVM	POSITIVE	0.318646
1670	XP_003859292.1	HSGLEEAATTQLNGV	SVM	NEGATIVE	-0.321155
1671	XP_003859292.1	LRNGLKKAAVMQAGP	SVM	NEGATIVE	-0.531071
1672	XP_003859292.1	NGDGAASPKAAAAVE	SVM	POSITIVE	0.136074
1673	XP_003859292.1	QHSATVTPARGPAVI	SVM	POSITIVE	0.372017
1674	XP_003859292.1	RFETFRHDENAALLQ	SVM	NEGATIVE	-0.5032
1675	XP_003859292.1	RKESRASVSAASIAS	SVM	POSITIVE	0.504777
1676	XP_003859292.1	TFLKTMVASPRLGGD	SVM	NEGATIVE	-0.350423
1677	XP_003859292.1	VHIAAAVSANDGALV	SVM	NEGATIVE	-0.0364036
1678	XP_003859292.1	VLALQAATTGLFARH	SVM	NEGATIVE	-0.291317
1679	XP_003859292.1	AEVTVRMNATAKSAV	SVM	POSITIVE	0.205488
1680	XP_003859292.1	APGMSSTEHVHIAAA	SVM	NEGATIVE	-0.120765
1681	XP_003859292.1	ARGPAVIGVQQQQEM	SVM	POSITIVE	0.529457
1682	XP_003859292.1	AVQKALVELQNTHAE	SVM	POSITIVE	0.198551
1683	XP_003859292.1	DTGLAELVRQVASYC	SVM	NEGATIVE	-0.228256
1684	XP_003859292.1	DVLQMLSDVQATLAE	SVM	POSITIVE	0.352869
1685	XP_003859292.1	EGKEGVDIDHAVFAA	SVM	POSITIVE	0.608707
1686	XP_003859292.1	EGKEGVDIDHAVFAA	SVM	POSITIVE	0.608707
1687	XP_003859292.1	GRLYDKMILADVSPA	SVM	NEGATIVE	-0.193744
1688	XP_003859292.1	GVDDRINPFLLNQLI	SVM	POSITIVE	0.125217
1689	XP_003859292.1	LKMELQHSATVTPAR	SVM	POSITIVE	0.0212715
1690	XP_003859292.1	NQLIQRSHRRARSTA	SVM	POSITIVE	0.14989
1691	XP_003859292.1	PFLLNQLIQRSHRRA	SVM	POSITIVE	0.139784
1692	XP_003859292.1	QKALVELQNTHAELC	SVM	POSITIVE	0.250995
1693	XP_003859292.1	QRLFAYTDAATHVLE	SVM	NEGATIVE	-0.156207
1694	XP_003859292.1	RAVGAFERDKRHRQR	SVM	POSITIVE	0.619423
1695	XP_003859292.1	SAASIASARRALLPP	SVM	POSITIVE	0.0863089
1696	XP_003859292.1	STATSAVTAAEKTQR	SVM	POSITIVE	0.774246
1697	XP_003859292.1	STRAAVVEAPTRASM	SVM	POSITIVE	0.406455
1698	XP_003859292.1	TEGKEGVDIDHAVFA	SVM	POSITIVE	0.463063
1699	XP_003859292.1	TQSAGAALDNFFKEM	SVM	NEGATIVE	-0.298749
1700	XP_003859292.1	YMLRLPDVLQMLSDV	SVM	POSITIVE	0.374305
1701	XP_003859292.1	AAAVEMPSVAAARSQ	SVM	POSITIVE	0.543705
1702	XP_003859292.1	AEKTQRASSATASMF	SVM	POSITIVE	0.218348
1703	XP_003859292.1	AELRYHELPAIQEAS	SVM	POSITIVE	0.341671
1704	XP_003859292.1	ASPTLVGTAPVKSAA	SVM	NEGATIVE	-0.295064
1705	XP_003859292.1	DAASPIASPTLVGTA	SVM	NEGATIVE	-0.104234
1706	XP_003859292.1	ERSQVYLLAEVLDRM	SVM	NEGATIVE	-0.122921
1707	XP_003859292.1	GADEGGAASSPFPFT	SVM	POSITIVE	0.508116
1708	XP_003859292.1	HDSASTGADVLALQA	SVM	NEGATIVE	-0.000874726
1709	XP_003859292.1	HISFFGDARVGDSFT	SVM	POSITIVE	0.47445
1710	XP_003859292.1	ILDTGLAELVRQVAS	SVM	NEGATIVE	-0.462561
1711	XP_003859292.1	INPFLLNQLIQRSHR	SVM	POSITIVE	0.0353675
1712	XP_003859292.1	IQRSHRRARSTAAAA	SVM	POSITIVE	0.313035
1713	XP_003859292.1	LGGDATGIAVDSAAA	SVM	POSITIVE	0.142932
1714	XP_003859292.1	MARVAAKARRFETFR	SVM	NEGATIVE	-0.164118
1715	XP_003859292.1	MLSDVQATLAEVTVR	SVM	POSITIVE	0.103192
1716	XP_003859292.1	NLIAEYNDDLDAEET	SVM	NEGATIVE	-0.638752
1717	XP_003859292.1	PQVARYVLGDGDDIE	SVM	NEGATIVE	-0.329572
1718	XP_003859292.1	PSHPQWLELLADPQV	SVM	POSITIVE	0.162329
1719	XP_003859292.1	QLIQRSHRRARSTAA	SVM	POSITIVE	0.292888
1720	XP_003859292.1	QSTMDIASAHVHILR	SVM	POSITIVE	0.567177
1721	XP_003859292.1	QVKQQAHADALEAQT	SVM	NEGATIVE	-0.128324
1722	XP_003859292.1	RQQRHTSSQWQAAAD	SVM	POSITIVE	0.0645141
1723	XP_003859292.1	RVLVPVVKAVAAATA	SVM	POSITIVE	0.669902
1724	XP_003859292.1	RWASVARAVGAFERD	SVM	POSITIVE	0.807646
1725	XP_003859292.1	SHISFFGDARVGDSF	SVM	POSITIVE	0.194144
1726	XP_003859292.1	SPPLHVASVMSSMAV	SVM	NEGATIVE	-0.601392
1727	XP_003859292.1	STYMLRLPDVLQMLS	SVM	POSITIVE	0.299623
1728	XP_003859292.1	TSTRAAVVEAPTRAS	SVM	POSITIVE	0.508128
1729	XP_003859292.1	WLELLADPQVARYVL	SVM	POSITIVE	0.42397
1730	XP_003859292.1	ADVLALQAATTGLFA	SVM	NEGATIVE	-0.230135
1731	XP_003859292.1	ALLDLLRQSTMDIAS	SVM	POSITIVE	0.166213
1732	XP_003859292.1	ARGPAVIGVQQQQEM	SVM	POSITIVE	0.529457
1733	XP_003859292.1	ARYVLGDGDDIEGDD	SVM	NEGATIVE	-0.340576
1734	XP_003859292.1	ASIASARRALLPPRA	SVM	POSITIVE	0.366715
1735	XP_003859292.1	ATTGLFARHIRLNSL	SVM	NEGATIVE	-0.15784
1736	XP_003859292.1	AVGAFERDKRHRQRV	SVM	POSITIVE	0.515287
1737	XP_003859292.1	DDIEGDDGQRRGSGH	SVM	NEGATIVE	-0.79228
1738	XP_003859292.1	DKMILADVSPAAKVA	SVM	POSITIVE	0.279118
1739	XP_003859292.1	DVLQMLSDVQATLAE	SVM	POSITIVE	0.352869
1740	XP_003859292.1	EAKSRAAFTERDEAL	SVM	POSITIVE	0.221433
1741	XP_003859292.1	ENAALLQVLKESITQ	SVM	POSITIVE	0.0235994
1742	XP_003859292.1	FETFRHDENAALLQV	SVM	NEGATIVE	-0.492753
1743	XP_003859292.1	GADVLALQAATTGLF	SVM	NEGATIVE	-0.284579
1744	XP_003859292.1	GALLDLLRQSTMDIA	SVM	POSITIVE	0.173329
1745	XP_003859292.1	GDDIEGDDGQRRGSG	SVM	NEGATIVE	-0.693872
1746	XP_003859292.1	GIAVDSAAAELRYHE	SVM	POSITIVE	0.802358
1747	XP_003859292.1	GLAELVRQVASYCLE	SVM	NEGATIVE	-0.2229
1748	XP_003859292.1	HVHIAAAVSANDGAL	SVM	NEGATIVE	-0.0381949
1749	XP_003859292.1	LLDLLRQSTMDIASA	SVM	POSITIVE	0.195811
1750	XP_003859292.1	LPDVLQMLSDVQATL	SVM	POSITIVE	0.325352
1751	XP_003859292.1	LQQELEAVQKALVEL	SVM	POSITIVE	0.355377
1752	XP_003859292.1	LQYLGRLATTTGTGS	SVM	NEGATIVE	-0.0302998
1753	XP_003859292.1	LYDKMILADVSPAAK	SVM	NEGATIVE	-0.121344
1754	XP_003859292.1	MDIASAHVHILRQVK	SVM	POSITIVE	0.0711268
1755	XP_003859292.1	RGGRHTHSYGEAFLV	SVM	POSITIVE	0.491511
1756	XP_003859292.1	SEDPLLAHSRPSALL	SVM	POSITIVE	0.380907
1757	XP_003859292.1	SPAAKVATSRWASVA	SVM	POSITIVE	0.742783
1758	XP_003859292.1	SRASVSAASIASARR	SVM	POSITIVE	0.776799
1759	XP_003859292.1	STEHVHIAAAVSAND	SVM	POSITIVE	0.252654
1760	XP_003859292.1	STEHVHIAAAVSAND	SVM	POSITIVE	0.252654
1761	XP_003859292.1	STGADVLALQAATTG	SVM	POSITIVE	0.0517683
1762	XP_003859292.1	TGADVLALQAATTGL	SVM	POSITIVE	0.309411
1763	XP_003859292.1	TQSAGAALDNFFKEM	SVM	NEGATIVE	-0.298749
1764	XP_003859292.1	TYMLRLPDVLQMLSD	SVM	POSITIVE	0.172183
1765	XP_003859292.1	VEMPSVAAARSQALE	SVM	POSITIVE	0.0218417
1766	XP_003859292.1	VESTYMLRLPDVLQM	SVM	NEGATIVE	-0.0195105
1767	XP_003859292.1	VGAFERDKRHRQRVC	SVM	POSITIVE	0.42195
1768	XP_003859292.1	VMTGAIITREDLEAM	SVM	NEGATIVE	-0.208977
1769	XP_003859292.1	YDKMILADVSPAAKV	SVM	POSITIVE	0.0131182
1770	XP_003859292.1	AAGVPGQSTSALSER	SVM	POSITIVE	0.0493627
1771	XP_003859292.1	ASEACYTAAPGNGGT	SVM	NEGATIVE	-0.519082
1772	XP_003859292.1	ESITQSAGAALDNFF	SVM	NEGATIVE	-0.385755
1773	XP_003859292.1	GGADEGGAASSPFPF	SVM	POSITIVE	0.636433
1774	XP_003859292.1	GKEGVDIDHAVFAAG	SVM	POSITIVE	0.0798918
1775	XP_003859292.1	GLKKAAVMQAGPVSS	SVM	POSITIVE	0.0347146
1776	XP_003859292.1	GLRNGLKKAAVMQAG	SVM	POSITIVE	0.339641
1777	XP_003859292.1	KESITQSAGAALDNF	SVM	NEGATIVE	-0.531222
1778	XP_003859292.1	LDLLRQSTMDIASAH	SVM	NEGATIVE	-0.025788
1779	XP_003859292.1	LDRMLRDPSHPQWLE	SVM	POSITIVE	0.113364
1780	XP_003859292.1	LFAYTDAATHVLEIL	SVM	NEGATIVE	-0.363833
1781	XP_003859292.1	LRNGLKKAAVMQAGP	SVM	NEGATIVE	-0.531071
1782	XP_003859292.1	MAVRDSTVSFRKESR	SVM	POSITIVE	0.412439
1783	XP_003859292.1	MNATAKSAVLEAGLQ	SVM	POSITIVE	0.173177
1784	XP_003859292.1	NAALLQVLKESITQS	SVM	NEGATIVE	-0.473315
1785	XP_003859292.1	NGLKKAAVMQAGPVS	SVM	NEGATIVE	-0.196562
1786	XP_003859292.1	PGMSSTEHVHIAAAV	SVM	POSITIVE	0.123938
1787	XP_003859292.1	PLHVASVMSSMAVRD	SVM	NEGATIVE	-0.496903
1788	XP_003859292.1	RLPDVLQMLSDVQAT	SVM	POSITIVE	0.0333999
1789	XP_003859292.1	RNGLKKAAVMQAGPV	SVM	NEGATIVE	-0.344154
1790	XP_003859292.1	RQRVCEVFMEYCTSY	SVM	NEGATIVE	-0.159125
1791	XP_003859292.1	RRCLLERLTSLDQTR	SVM	NEGATIVE	-0.208413
1792	XP_003859292.1	SAAPNFSLLDAVMCV	SVM	NEGATIVE	-0.0990991
1793	XP_003859292.1	SALLSFTEEATPDEG	SVM	POSITIVE	0.0354266
1794	XP_003859292.1	TEGKEGVDIDHAVFA	SVM	POSITIVE	0.463063
1795	XP_003859292.1	VERSQVYLLAEVLDR	SVM	POSITIVE	0.112294
1796	XP_003859292.1	VERSQVYLLAEVLDR	SVM	POSITIVE	0.112294
1797	XP_003859292.1	WIRKPTFLKTMVASP	SVM	NEGATIVE	-0.335795
1798	XP_003859292.1	AVSANDGALVRQLVG	SVM	NEGATIVE	-0.384563
1799	XP_003859292.1	CEVFMEYCTSYRHKR	SVM	NEGATIVE	-0.0753747
1800	XP_003859292.1	DKMILADVSPAAKVA	SVM	POSITIVE	0.279118
1801	XP_003859292.1	ENSADMSTVILSQAD	SVM	POSITIVE	0.696403
1802	XP_003859292.1	ESITQSAGAALDNFF	SVM	NEGATIVE	-0.385755
1803	XP_003859292.1	EVNALFRKDFDMHKY	SVM	NEGATIVE	-0.287266
1804	XP_003859292.1	HRQQRHTSSQWQAAA	SVM	POSITIVE	0.0541822
1805	XP_003859292.1	INPFLLNQLIQRSHR	SVM	POSITIVE	0.0353675
1806	XP_003859292.1	KNAKTASGTTGGGAD	SVM	NEGATIVE	-0.127764
1807	XP_003859292.1	LHVASVMSSMAVRDS	SVM	NEGATIVE	-0.434707
1808	XP_003859292.1	LLDLLRQSTMDIASA	SVM	POSITIVE	0.195811
1809	XP_003859292.1	LRNGLKKAAVMQAGP	SVM	NEGATIVE	-0.531071
1810	XP_003859292.1	LVPVVKAVAAATAIS	SVM	POSITIVE	0.647215
1811	XP_003859292.1	NALFRKDFDMHKYLR	SVM	NEGATIVE	-0.259025
1812	XP_003859292.1	PFPFTSAAPNFSLLD	SVM	POSITIVE	0.241459
1813	XP_003859292.1	PPLHVASVMSSMAVR	SVM	NEGATIVE	-0.419749
1814	XP_003859292.1	PRPVERSQVYLLAEV	SVM	POSITIVE	0.630335
1815	XP_003859292.1	PTLVGTAPVKSAALL	SVM	NEGATIVE	-0.074113
1816	XP_003859292.1	QQEQQSVVAVATTTS	SVM	POSITIVE	0.017705
1817	XP_003859292.1	QVARYVLGDGDDIEG	SVM	NEGATIVE	-0.302649
1818	XP_003859292.1	QVLKESITQSAGAAL	SVM	NEGATIVE	-0.457591
1819	XP_003859292.1	RLYDKMILADVSPAA	SVM	NEGATIVE	-0.129743
1820	XP_003859292.1	RSQVYLLAEVLDRML	SVM	NEGATIVE	-0.12163
1821	XP_003859292.1	SSSSSAMTGVTGRSE	SVM	POSITIVE	0.432433
1822	XP_003859292.1	TEHVHIAAAVSANDG	SVM	POSITIVE	0.123986
1823	XP_003859292.1	TVESTYMLRLPDVLQ	SVM	NEGATIVE	-0.0518664
1824	XP_003859292.1	VKAVAAATAISSIPL	SVM	POSITIVE	0.437424
1825	XP_003859292.1	VLDRMLRDPSHPQWL	SVM	POSITIVE	0.0670409
1826	XP_003859292.1	VPSIHHVPAWSLGNE	SVM	POSITIVE	0.728312
1827	XP_003859292.1	VTVRMNATAKSAVLE	SVM	POSITIVE	0.192965
1828	XP_003859292.1	YLLAEVLDRMLRDPS	SVM	POSITIVE	0.0869264
1829	XP_003859292.1	KPTFLKTMVASPRLG	SVM	NEGATIVE	-0.32091
1830	XP_003859292.1	AAELRYHELPAIQEA	SVM	POSITIVE	0.472737
1831	XP_003859292.1	AALLQVLKESITQSA	SVM	NEGATIVE	-0.559683
1832	XP_003859292.1	AGTKQVFNLIAEYND	SVM	NEGATIVE	-0.694199
1833	XP_003859292.1	ALFRKDFDMHKYLRG	SVM	POSITIVE	0.160094
1834	XP_003859292.1	EASEACYTAAPGNGG	SVM	NEGATIVE	-0.211276
1835	XP_003859292.1	ETFRHDENAALLQVL	SVM	NEGATIVE	-0.372819
1836	XP_003859292.1	EYCTSYRHKRSAHAD	SVM	POSITIVE	0.229246
1837	XP_003859292.1	GAALDNFFKEMHDLQ	SVM	NEGATIVE	-0.847962
1838	XP_003859292.1	GALLDLLRQSTMDIA	SVM	POSITIVE	0.173329
1839	XP_003859292.1	GKEGVDIDHAVFAAG	SVM	POSITIVE	0.0798918
1840	XP_003859292.1	KLQHEVVMTGAIITR	SVM	NEGATIVE	-0.176489
1841	XP_003859292.1	LAELVRQVASYCLER	SVM	NEGATIVE	-0.295843
1842	XP_003859292.1	LVPVVKAVAAATAIS	SVM	POSITIVE	0.647215
1843	XP_003859292.1	RGALLDLLRQSTMDI	SVM	POSITIVE	0.310578
1844	XP_003859292.1	RRRCLLERLTSLDQT	SVM	NEGATIVE	-0.0917386
1845	XP_003859292.1	SGTLCGSEGQLVLGA	SVM	NEGATIVE	-0.14658
1846	XP_003859292.1	SHAHDSASTGADVLA	SVM	POSITIVE	0.304973
1847	XP_003859292.1	SSLSSSSSSAMTGVT	SVM	POSITIVE	0.562523
1848	XP_003859292.1	SSPFPFTSAAPNFSL	SVM	POSITIVE	0.195546
1849	XP_003859292.1	SSSSSSAMTGVTGRS	SVM	POSITIVE	0.708943
1850	XP_003859292.1	TATSAVTAAEKTQRA	SVM	POSITIVE	0.836306
1851	XP_003859292.1	TGIAVDSAAAELRYH	SVM	POSITIVE	0.602204
1852	XP_003859292.1	TRAAVVEAPTRASMR	SVM	POSITIVE	0.653822
1853	XP_003859292.1	TVPSIHHVPAWSLGN	SVM	POSITIVE	0.586116
1854	XP_003859292.1	VERSQVYLLAEVLDR	SVM	POSITIVE	0.112294
1855	XP_003859292.1	VLQMLSDVQATLAEV	SVM	POSITIVE	0.00578676
1856	XP_003859292.1	VSANDGALVRQLVGY	SVM	NEGATIVE	-0.571563
1857	XP_003859292.1	WIRKPTFLKTMVASP	SVM	NEGATIVE	-0.335795
1858	XP_003859292.1	AALLQVLKESITQSA	SVM	NEGATIVE	-0.559683
1859	XP_003859292.1	ARRALLPPRAGISAV	SVM	POSITIVE	0.247829
1860	XP_003859292.1	DRINPFLLNQLIQRS	SVM	POSITIVE	0.131399
1861	XP_003859292.1	DSASTGADVLALQAA	SVM	NEGATIVE	-0.0402454
1862	XP_003859292.1	DVLQMLSDVQATLAE	SVM	POSITIVE	0.352869
1863	XP_003859292.1	EQRLFAYTDAATHVL	SVM	NEGATIVE	-0.348092
1864	XP_003859292.1	GGKQTTVESTYMLRL	SVM	POSITIVE	0.281298
1865	XP_003859292.1	LDTGLAELVRQVASY	SVM	NEGATIVE	-0.486504
1866	XP_003859292.1	LELLADPQVARYVLG	SVM	POSITIVE	0.261157
1867	XP_003859292.1	LPDVLQMLSDVQATL	SVM	POSITIVE	0.325352
1868	XP_003859292.1	PDVLQMLSDVQATLA	SVM	POSITIVE	0.355478
1869	XP_003859292.1	QTTVESTYMLRLPDV	SVM	POSITIVE	0.130433
1870	XP_003859292.1	QVFNLIAEYNDDLDA	SVM	NEGATIVE	-0.625153
1871	XP_003859292.1	RPVERSQVYLLAEVL	SVM	POSITIVE	0.351337
1872	XP_003859292.1	SPFPFTSAAPNFSLL	SVM	POSITIVE	0.321511
1873	XP_003859292.1	SPPLHVASVMSSMAV	SVM	NEGATIVE	-0.601392
1874	XP_003859292.1	SPTLVGTAPVKSAAL	SVM	NEGATIVE	-0.431334
1875	XP_003859292.1	SVAAARSQALEQQQM	SVM	NEGATIVE	-0.107168
1876	XP_003859292.1	TGIAVDSAAAELRYH	SVM	POSITIVE	0.602204
1877	XP_003859292.1	VTVPSIHHVPAWSLG	SVM	POSITIVE	0.409038
1878	XP_003859292.1	AARSQALEQQQMMEQ	SVM	NEGATIVE	-0.0441991
1879	XP_003859292.1	AGTGLRNGLKKAAVM	SVM	POSITIVE	0.173449
1880	XP_003859292.1	DSASTGADVLALQAA	SVM	NEGATIVE	-0.0402454
1881	XP_003859292.1	ESLQRHRQQRHTSSQ	SVM	POSITIVE	0.190472
1882	XP_003859292.1	EVFMEYCTSYRHKRS	SVM	POSITIVE	0.173193
1883	XP_003859292.1	KESITQSAGAALDNF	SVM	NEGATIVE	-0.531222
1884	XP_003859292.1	KKAAVMQAGPVSSGT	SVM	NEGATIVE	-0.182948
1885	XP_003859292.1	KQTTVESTYMLRLPD	SVM	POSITIVE	0.0131759
1886	XP_003859292.1	PATASAPSSHLEYVG	SVM	POSITIVE	0.0577588
1887	XP_003859292.1	PESLQRHRQQRHTSS	SVM	POSITIVE	0.255966
1888	XP_003859292.1	QELEAVQKALVELQN	SVM	POSITIVE	0.530476
1889	XP_003859292.1	QPESLQRHRQQRHTS	SVM	POSITIVE	0.262059
1890	XP_003859292.1	QQRHTSSQWQAAADS	SVM	POSITIVE	0.150439
1891	XP_003859292.1	RRREAMSRIARDLQR	SVM	NEGATIVE	-0.303946
1892	XP_003859292.1	RWASVARAVGAFERD	SVM	POSITIVE	0.807646
1893	XP_003859292.1	SPIASPTLVGTAPVK	SVM	NEGATIVE	-0.42786
1894	XP_003859292.1	SRWASVARAVGAFER	SVM	POSITIVE	0.880474
1895	XP_003859292.1	VYLLAEVLDRMLRDP	SVM	NEGATIVE	-0.165409
1896	XP_003859292.1	AAGPSKEAAPVSRVL	SVM	POSITIVE	0.120482
1897	XP_003859292.1	AASPIASPTLVGTAP	SVM	NEGATIVE	-0.116694
1898	XP_003859292.1	APVKSAALLETGVDD	SVM	NEGATIVE	-0.277291
1899	XP_003859292.1	EHVHIAAAVSANDGA	SVM	POSITIVE	0.0668912
1900	XP_003859292.1	EVNALFRKDFDMHKY	SVM	NEGATIVE	-0.287266
1901	XP_003859292.1	FPFTSAAPNFSLLDA	SVM	NEGATIVE	-0.0926143
1902	XP_003859292.1	GKQTTVESTYMLRLP	SVM	POSITIVE	0.094954
1903	XP_003859292.1	GVDDRINPFLLNQLI	SVM	POSITIVE	0.125217
1904	XP_003859292.1	HVLEILDTGLAELVR	SVM	NEGATIVE	-0.162014
1905	XP_003859292.1	KAAVMQAGPVSSGTL	SVM	NEGATIVE	-0.353637
1906	XP_003859292.1	KSAVLEAGLQPPLEP	SVM	POSITIVE	0.457646
1907	XP_003859292.1	LKKAAVMQAGPVSSG	SVM	NEGATIVE	-0.281308
1908	XP_003859292.1	LLADPQVARYVLGDG	SVM	NEGATIVE	-0.143663
1909	XP_003859292.1	MSTVILSQADKCTVP	SVM	POSITIVE	0.424105
1910	XP_003859292.1	PAVIGVQQQQEMQPE	SVM	POSITIVE	0.354922
1911	XP_003859292.1	PLHVASVMSSMAVRD	SVM	NEGATIVE	-0.496903
1912	XP_003859292.1	PPLHVASVMSSMAVR	SVM	NEGATIVE	-0.419749
1913	XP_003859292.1	PTFLKTMVASPRLGG	SVM	NEGATIVE	-0.285363
1914	XP_003859292.1	RGALLDLLRQSTMDI	SVM	POSITIVE	0.310578
1915	XP_003859292.1	RKMEAVEAKSRAAFT	SVM	POSITIVE	0.696582
1916	XP_003859292.1	RLFAYTDAATHVLEI	SVM	NEGATIVE	-0.252132
1917	XP_003859292.1	RRFETFRHDENAALL	SVM	NEGATIVE	-0.717491
1918	XP_003859292.1	SLSSSSSSAMTGVTG	SVM	POSITIVE	0.38342
1919	XP_003859292.1	SSATASMFATPVTEN	SVM	NEGATIVE	-0.179062
1920	XP_003859292.1	STMDIASAHVHILRQ	SVM	POSITIVE	0.252372
1921	XP_003859292.1	SYTTLKGKNAKTASG	SVM	NEGATIVE	-0.254058
1922	XP_003859292.1	TTVESTYMLRLPDVL	SVM	POSITIVE	0.121618
1923	XP_003859292.1	TVTVPSIHHVPAWSL	SVM	POSITIVE	0.173423
1924	XP_003859292.1	VLKESITQSAGAALD	SVM	NEGATIVE	-0.406042
1925	XP_003859292.1	WASVARAVGAFERDK	SVM	POSITIVE	0.475393
1926	XP_003859292.1	YTTLKGKNAKTASGT	SVM	NEGATIVE	-0.554951
1927	XP_003859292.1	AAGTKQVFNLIAEYN	SVM	NEGATIVE	-0.518603
1928	XP_003859292.1	DVLALQAATTGLFAR	SVM	NEGATIVE	-0.0105832
1929	XP_003859292.1	AAATAISSIPLSTPL	SVM	POSITIVE	0.568654
1930	XP_003859292.1	APRPVERSQVYLLAE	SVM	POSITIVE	0.380159
1931	XP_003859292.1	ARPDESGSEAGTGLR	SVM	POSITIVE	0.149505
1932	XP_003859292.1	DPSHPQWLELLADPQ	SVM	POSITIVE	0.0425277
1933	XP_003859292.1	EETPQAVAPGMSSTE	SVM	NEGATIVE	-0.558627
1934	XP_003859292.1	ESTYMLRLPDVLQML	SVM	POSITIVE	0.2802
1935	XP_003859292.1	FRHDENAALLQVLKE	SVM	NEGATIVE	-0.114647
1936	XP_003859292.1	GLKKAAVMQAGPVSS	SVM	POSITIVE	0.0347146
1937	XP_003859292.1	GLRNGLKKAAVMQAG	SVM	POSITIVE	0.339641
1938	XP_003859292.1	HDSASTGADVLALQA	SVM	NEGATIVE	-0.000874726
1939	XP_003859292.1	ILADVSPAAKVATSR	SVM	POSITIVE	0.421727
1940	XP_003859292.1	IPETWWVTSLQYLGR	SVM	NEGATIVE	-0.729465
1941	XP_003859292.1	ISFFGDARVGDSFTT	SVM	POSITIVE	0.437387
1942	XP_003859292.1	KAAVMQAGPVSSGTL	SVM	NEGATIVE	-0.353637
1943	XP_003859292.1	KKAAVMQAGPVSSGT	SVM	NEGATIVE	-0.182948
1944	XP_003859292.1	KQVFNLIAEYNDDLD	SVM	NEGATIVE	-0.625759
1945	XP_003859292.1	KRHRQRVCEVFMEYC	SVM	POSITIVE	0.299705
1946	XP_003859292.1	LAEVTVRMNATAKSA	SVM	NEGATIVE	-0.275396
1947	XP_003859292.1	LFAYTDAATHVLEIL	SVM	NEGATIVE	-0.363833
1948	XP_003859292.1	LHVASVMSSMAVRDS	SVM	NEGATIVE	-0.434707
1949	XP_003859292.1	MEYCTSYRHKRSAHA	SVM	POSITIVE	0.416441
1950	XP_003859292.1	MHKYLRGSWQQYVLE	SVM	POSITIVE	0.0783005
1951	XP_003859292.1	PIASPTLVGTAPVKS	SVM	NEGATIVE	-0.510062
1952	XP_003859292.1	QQELEAVQKALVELQ	SVM	POSITIVE	0.375514
1953	XP_003859292.1	SPFPFTSAAPNFSLL	SVM	POSITIVE	0.321511
1954	XP_003859292.1	SPFPFTSAAPNFSLL	SVM	POSITIVE	0.321511
1955	XP_003859292.1	TGVDDRINPFLLNQL	SVM	NEGATIVE	-0.173932
1956	XP_003859292.1	TVESTYMLRLPDVLQ	SVM	NEGATIVE	-0.0518664
1957	XP_003859292.1	TWWVTSLQYLGRLAT	SVM	NEGATIVE	-0.356937
1958	XP_003859292.1	VDDRINPFLLNQLIQ	SVM	NEGATIVE	-0.116786
1959	XP_003859292.1	VHIAAAVSANDGALV	SVM	NEGATIVE	-0.0364036
1960	XP_003859292.1	VSANDGALVRQLVGY	SVM	NEGATIVE	-0.571563
1961	XP_003859292.1	WLELLADPQVARYVL	SVM	POSITIVE	0.42397
1962	XP_003859292.1	ALLPPRAGISAVVPS	SVM	POSITIVE	0.203375
1963	XP_003859292.1	DPQVARYVLGDGDDI	SVM	NEGATIVE	-0.320499
1964	XP_003859292.1	ESTYMLRLPDVLQML	SVM	POSITIVE	0.2802
1965	XP_003859292.1	GMSSTEHVHIAAAVS	SVM	POSITIVE	0.394815
1966	XP_003859292.1	GVDDRINPFLLNQLI	SVM	POSITIVE	0.125217
1967	XP_003859292.1	IRKPTFLKTMVASPR	SVM	NEGATIVE	-0.0777126
1968	XP_003859292.1	KEGVDIDHAVFAAGG	SVM	POSITIVE	0.0560624
1969	XP_003859292.1	LEYVGLGPSLARDSY	SVM	NEGATIVE	-0.0829257
1970	XP_003859292.1	LKESITQSAGAALDN	SVM	NEGATIVE	-0.479843
1971	XP_003859292.1	LLPPRAGISAVVPSP	SVM	NEGATIVE	-0.265843
1972	XP_003859292.1	MKATDCTVDEVNALF	SVM	NEGATIVE	-0.344833
1973	XP_003859292.1	MPSVAAARSQALEQQ	SVM	NEGATIVE	-0.125014
1974	XP_003859292.1	QSPPLHVASVMSSMA	SVM	NEGATIVE	-0.468267
1975	XP_003859292.1	RAGISAVVPSPKQRP	SVM	POSITIVE	0.351284
1976	XP_003859292.1	RALLPPRAGISAVVP	SVM	POSITIVE	0.17616
1977	XP_003859292.1	RLGGDATGIAVDSAA	SVM	POSITIVE	0.0117044
1978	XP_003859292.1	RRALLPPRAGISAVV	SVM	POSITIVE	0.47696
1979	XP_003859292.1	SQVYLLAEVLDRMLR	SVM	POSITIVE	0.239427
1980	XP_003859292.1	TGLFARHIRLNSLPD	SVM	NEGATIVE	-0.31214
1981	XP_003859292.1	THVLEILDTGLAELV	SVM	NEGATIVE	-0.24679
1982	XP_003859292.1	VSPAAKVATSRWASV	SVM	POSITIVE	0.516648
1983	XP_003859292.1	AAVSANDGALVRQLV	SVM	NEGATIVE	-0.392727
1984	XP_003859292.1	ATDCTVDEVNALFRK	SVM	NEGATIVE	-0.261857
1985	XP_003859292.1	AVAAATAISSIPLST	SVM	POSITIVE	0.354644
1986	XP_003859292.1	CEVFMEYCTSYRHKR	SVM	NEGATIVE	-0.0753747
1987	XP_003859292.1	EQRLFAYTDAATHVL	SVM	NEGATIVE	-0.348092
1988	XP_003859292.1	FARHIRLNSLPDAAQ	SVM	NEGATIVE	-0.495164
1989	XP_003859292.1	ILADVSPAAKVATSR	SVM	POSITIVE	0.421727
1990	XP_003859292.1	KATDCTVDEVNALFR	SVM	NEGATIVE	-0.258449
1991	XP_003859292.1	KESRASVSAASIASA	SVM	POSITIVE	0.626711
1992	XP_003859292.1	LVGYYCARAEAVSPT	SVM	POSITIVE	0.271341
1993	XP_003859292.1	MDIASAHVHILRQVK	SVM	POSITIVE	0.0711268
1994	XP_003859292.1	NATAKSAVLEAGLQP	SVM	POSITIVE	0.138148
1995	XP_003859292.1	QRHTSSQWQAAADST	SVM	POSITIVE	0.339633
1996	XP_003859292.1	QRLFAYTDAATHVLE	SVM	NEGATIVE	-0.156207
1997	XP_003859292.1	QWLELLADPQVARYV	SVM	POSITIVE	0.384673
1998	XP_003859292.1	RLDELMARVAAKARR	SVM	POSITIVE	0.390532
[truncated: 2,545 more rows]

## Sheet: 68-71
IFNepitope: XP_003859515.1, XP_003859761.1, XP_003859900.1, XP_003859967.1
Serial No.	Accession	Sequence	Method	Result	Score
1	XP_003859515.1	AHVAGWIFIAYWLVM	SVM	POSITIVE	0.270073
2	XP_003859515.1	MFRRVTLPIGTSASL	SVM	NEGATIVE	-0.242558
3	XP_003859515.1	HVAGWIFIAYWLVMH	SVM	NEGATIVE	-0.235594
4	XP_003859515.1	VAGWIFIAYWLVMHT	SVM	NEGATIVE	-0.0296159
5	XP_003859515.1	YATLGYNGHNSAHVA	SVM	POSITIVE	0.168972
6	XP_003859515.1	ATLGYNGHNSAHVAG	SVM	POSITIVE	0.173259
7	XP_003859515.1	GYATLGYNGHNSAHV	SVM	POSITIVE	0.371799
8	XP_003859515.1	TLGYNGHNSAHVAGW	SVM	POSITIVE	0.458837
9	XP_003859515.1	GTSASLSALRMAARA	SVM	POSITIVE	0.46073
10	XP_003859515.1	IGTSASLSALRMAAR	SVM	POSITIVE	0.413624
11	XP_003859515.1	TSASLSALRMAARAG	SVM	POSITIVE	0.418471
12	XP_003859515.1	AGWIFIAYWLVMHTH	SVM	NEGATIVE	-0.182052
13	XP_003859515.1	KMFMRHWIVAEQSTV	SVM	POSITIVE	0.0338465
14	XP_003859515.1	SAHVAGWIFIAYWLV	SVM	POSITIVE	0.570472
15	XP_003859515.1	LGYNGHNSAHVAGWI	SVM	POSITIVE	0.345627
16	XP_003859515.1	SASLSALRMAARAGT	SVM	POSITIVE	0.620244
17	XP_003859515.1	SASLSALRMAARAGT	SVM	POSITIVE	0.620244
18	XP_003859515.1	AVFTMIWAAGYATLG	SVM	POSITIVE	0.754324
19	XP_003859515.1	MFMRHWIVAEQSTVS	SVM	POSITIVE	0.221249
20	XP_003859515.1	QSTVSVVNRVISGMI	SVM	POSITIVE	0.244526
21	XP_003859515.1	STVSVVNRVISGMIA	SVM	POSITIVE	0.357805
22	XP_003859515.1	TSASLSALRMAARAG	SVM	POSITIVE	0.418471
23	XP_003859515.1	AHVAGWIFIAYWLVM	SVM	POSITIVE	0.270073
24	XP_003859515.1	ASLSALRMAARAGTH	SVM	NEGATIVE	-0.063644
25	XP_003859515.1	ASLSALRMAARAGTH	SVM	NEGATIVE	-0.063644
26	XP_003859515.1	FRRVTLPIGTSASLS	SVM	NEGATIVE	-0.225481
27	XP_003859515.1	GWIFIAYWLVMHTHM	SVM	NEGATIVE	-0.199758
28	XP_003859515.1	HVAGWIFIAYWLVMH	SVM	NEGATIVE	-0.235594
29	XP_003859515.1	NSAHVAGWIFIAYWL	SVM	POSITIVE	0.495016
30	XP_003859515.1	SAHVAGWIFIAYWLV	SVM	POSITIVE	0.570472
31	XP_003859515.1	VAGWIFIAYWLVMHT	SVM	NEGATIVE	-0.0296159
32	XP_003859515.1	APTMLGLALLQLALN	SVM	NEGATIVE	-0.173885
33	XP_003859515.1	GTSASLSALRMAARA	SVM	POSITIVE	0.46073
34	XP_003859515.1	HNSAHVAGWIFIAYW	SVM	POSITIVE	0.41174
35	XP_003859515.1	TVSVVNRVISGMIAV	SVM	POSITIVE	0.513562
36	XP_003859515.1	LAPTMLGLALLQLAL	SVM	POSITIVE	0.134008
37	XP_003859515.1	WLAPTMLGLALLQLA	SVM	POSITIVE	0.11021
38	XP_003859515.1	GHNSAHVAGWIFIAY	SVM	POSITIVE	0.483844
39	XP_003859515.1	GKMFMRHWIVAEQST	SVM	NEGATIVE	-0.0997652
40	XP_003859515.1	IGTSASLSALRMAAR	SVM	POSITIVE	0.413624
41	XP_003859515.1	SLSALRMAARAGTHK	SVM	POSITIVE	0.175783
42	XP_003859515.1	VSVVNRVISGMIAVF	SVM	POSITIVE	0.208064
43	XP_003859515.1	IAVFTMIWAAGYATL	SVM	POSITIVE	0.515616
44	XP_003859515.1	WIFIAYWLVMHTHMM	SVM	NEGATIVE	-0.528626
45	XP_003859515.1	FMRHWIVAEQSTVSV	SVM	POSITIVE	0.207494
46	XP_003859515.1	SVVNRVISGMIAVFT	SVM	POSITIVE	0.470762
47	XP_003859515.1	GWIFIAYWLVMHTHM	SVM	NEGATIVE	-0.199758
48	XP_003859515.1	MWLAPTMLGLALLQL	SVM	NEGATIVE	-0.0724289
49	XP_003859515.1	VVNRVISGMIAVFTM	SVM	POSITIVE	0.431769
50	XP_003859515.1	AGWIFIAYWLVMHTH	SVM	NEGATIVE	-0.182052
51	XP_003859515.1	KMFMRHWIVAEQSTV	SVM	POSITIVE	0.0338465
52	XP_003859515.1	LSALRMAARAGTHKP	SVM	NEGATIVE	-0.257207
53	XP_003859515.1	FTMIWAAGYATLGYN	SVM	POSITIVE	0.584178
54	XP_003859515.1	GMIAVFTMIWAAGYA	SVM	POSITIVE	0.703442
55	XP_003859515.1	MRHWIVAEQSTVSVV	SVM	POSITIVE	0.0963988
56	XP_003859515.1	RHWIVAEQSTVSVVN	SVM	NEGATIVE	-0.0125287
57	XP_003859515.1	VFTMIWAAGYATLGY	SVM	POSITIVE	0.741427
58	XP_003859515.1	WIFIAYWLVMHTHMM	SVM	NEGATIVE	-0.528626
59	XP_003859515.1	MIAVFTMIWAAGYAT	SVM	POSITIVE	0.854979
60	XP_003859515.1	SGMIAVFTMIWAAGY	SVM	POSITIVE	0.692127
61	XP_003859515.1	SVVNRVISGMIAVFT	SVM	POSITIVE	0.470762
62	XP_003859515.1	VNRVISGMIAVFTMI	SVM	POSITIVE	0.613445
63	XP_003859515.1	AVFTMIWAAGYATLG	SVM	POSITIVE	0.754324
64	XP_003859515.1	GKMFMRHWIVAEQST	SVM	NEGATIVE	-0.0997652
65	XP_003859515.1	HMMWLAPTMLGLALL	SVM	NEGATIVE	-0.240745
66	XP_003859515.1	PGKMFMRHWIVAEQS	SVM	NEGATIVE	-0.0966155
67	XP_003859515.1	SVVNRVISGMIAVFT	SVM	POSITIVE	0.470762
68	XP_003859515.1	WLAPTMLGLALLQLA	SVM	POSITIVE	0.11021
69	XP_003859515.1	LAPTMLGLALLQLAL	SVM	POSITIVE	0.134008
70	XP_003859515.1	YATLGYNGHNSAHVA	SVM	POSITIVE	0.168972
71	XP_003859515.1	FMRHWIVAEQSTVSV	SVM	POSITIVE	0.207494
72	XP_003859515.1	VPGKMFMRHWIVAEQ	SVM	NEGATIVE	-0.259075
73	XP_003859515.1	APTMLGLALLQLALN	SVM	NEGATIVE	-0.173885
74	XP_003859515.1	GWIFIAYWLVMHTHM	SVM	NEGATIVE	-0.199758
75	XP_003859515.1	RVTLPIGTSASLSAL	SVM	POSITIVE	0.162098
76	XP_003859515.1	MMWLAPTMLGLALLQ	SVM	NEGATIVE	-0.0195921
77	XP_003859515.1	MWLAPTMLGLALLQL	SVM	NEGATIVE	-0.0724289
78	XP_003859515.1	RRVTLPIGTSASLSA	SVM	POSITIVE	0.120805
79	XP_003859515.1	VSVVNRVISGMIAVF	SVM	POSITIVE	0.208064
80	XP_003859515.1	MFMRHWIVAEQSTVS	SVM	POSITIVE	0.221249
81	XP_003859515.1	MFRRVTLPIGTSASL	SVM	NEGATIVE	-0.242558
82	XP_003859515.1	PIGTSASLSALRMAA	SVM	POSITIVE	0.445618
83	XP_003859515.1	VFTMIWAAGYATLGY	SVM	POSITIVE	0.741427
84	XP_003859515.1	AVFTMIWAAGYATLG	SVM	POSITIVE	0.754324
85	XP_003859515.1	IAVFTMIWAAGYATL	SVM	POSITIVE	0.515616
86	XP_003859515.1	IAVFTMIWAAGYATL	SVM	POSITIVE	0.515616
87	XP_003859515.1	IFIAYWLVMHTHMMW	SVM	NEGATIVE	-0.592799
88	XP_003859515.1	MIAVFTMIWAAGYAT	SVM	POSITIVE	0.854979
89	XP_003859515.1	PGKMFMRHWIVAEQS	SVM	NEGATIVE	-0.0966155
90	XP_003859515.1	TVSVVNRVISGMIAV	SVM	POSITIVE	0.513562
91	XP_003859515.1	VFTMIWAAGYATLGY	SVM	POSITIVE	0.741427
92	XP_003859515.1	VSVVNRVISGMIAVF	SVM	POSITIVE	0.208064
93	XP_003859515.1	GMIAVFTMIWAAGYA	SVM	POSITIVE	0.703442
94	XP_003859515.1	ISGMIAVFTMIWAAG	SVM	POSITIVE	0.583584
95	XP_003859515.1	STVSVVNRVISGMIA	SVM	POSITIVE	0.357805
96	XP_003859515.1	THMMWLAPTMLGLAL	SVM	NEGATIVE	-0.446123
97	XP_003859515.1	AHVAGWIFIAYWLVM	SVM	POSITIVE	0.270073
98	XP_003859515.1	HVAGWIFIAYWLVMH	SVM	NEGATIVE	-0.235594
99	XP_003859515.1	QSTVSVVNRVISGMI	SVM	POSITIVE	0.244526
100	XP_003859515.1	TMIWAAGYATLGYNG	SVM	POSITIVE	0.693956
101	XP_003859515.1	AVFTMIWAAGYATLG	SVM	POSITIVE	0.754324
102	XP_003859515.1	GKMFMRHWIVAEQST	SVM	NEGATIVE	-0.0997652
103	XP_003859515.1	KMFMRHWIVAEQSTV	SVM	POSITIVE	0.0338465
104	XP_003859515.1	PGKMFMRHWIVAEQS	SVM	NEGATIVE	-0.0966155
105	XP_003859515.1	SHRTVSAVVPGKMFM	SVM	POSITIVE	0.251174
106	XP_003859515.1	WIFIAYWLVMHTHMM	SVM	NEGATIVE	-0.528626
107	XP_003859515.1	ATLGYNGHNSAHVAG	SVM	POSITIVE	0.173259
108	XP_003859515.1	STVSVVNRVISGMIA	SVM	POSITIVE	0.357805
109	XP_003859515.1	AGWIFIAYWLVMHTH	SVM	NEGATIVE	-0.182052
110	XP_003859515.1	FTMIWAAGYATLGYN	SVM	POSITIVE	0.584178
111	XP_003859515.1	HDWSKILPQHMTAEA	SVM	NEGATIVE	-0.871083
112	XP_003859515.1	IAVFTMIWAAGYATL	SVM	POSITIVE	0.515616
113	XP_003859515.1	RVISGMIAVFTMIWA	SVM	POSITIVE	0.896167
114	XP_003859515.1	HRTVSAVVPGKMFMR	SVM	POSITIVE	0.424137
115	XP_003859515.1	PIGTSASLSALRMAA	SVM	POSITIVE	0.445618
116	XP_003859515.1	QSTVSVVNRVISGMI	SVM	POSITIVE	0.244526
117	XP_003859515.1	AVFTMIWAAGYATLG	SVM	POSITIVE	0.754324
118	XP_003859515.1	MFMRHWIVAEQSTVS	SVM	POSITIVE	0.221249
119	XP_003859515.1	MMWLAPTMLGLALLQ	SVM	NEGATIVE	-0.0195921
120	XP_003859515.1	SVVNRVISGMIAVFT	SVM	POSITIVE	0.470762
121	XP_003859515.1	VVNRVISGMIAVFTM	SVM	POSITIVE	0.431769
122	XP_003859515.1	FIAYWLVMHTHMMWL	SVM	NEGATIVE	-0.250171
123	XP_003859515.1	FMRHWIVAEQSTVSV	SVM	POSITIVE	0.207494
124	XP_003859515.1	MIAVFTMIWAAGYAT	SVM	POSITIVE	0.854979
125	XP_003859515.1	MRHWIVAEQSTVSVV	SVM	POSITIVE	0.0963988
126	XP_003859515.1	VNRVISGMIAVFTMI	SVM	POSITIVE	0.613445
127	XP_003859515.1	HMMWLAPTMLGLALL	SVM	NEGATIVE	-0.240745
128	XP_003859515.1	SGMIAVFTMIWAAGY	SVM	POSITIVE	0.692127
129	XP_003859515.1	VAGWIFIAYWLVMHT	SVM	NEGATIVE	-0.0296159
130	XP_003859515.1	APTMLGLALLQLALN	SVM	NEGATIVE	-0.173885
131	XP_003859515.1	GYATLGYNGHNSAHV	SVM	POSITIVE	0.371799
132	XP_003859515.1	IAVFTMIWAAGYATL	SVM	POSITIVE	0.515616
133	XP_003859515.1	LVMHTHMMWLAPTML	SVM	NEGATIVE	-0.632462
134	XP_003859515.1	MIWAAGYATLGYNGH	SVM	POSITIVE	0.240221
135	XP_003859515.1	QSHRTVSAVVPGKMF	SVM	POSITIVE	0.0216621
136	XP_003859515.1	SALRMAARAGTHKPT	SVM	POSITIVE	0.119279
137	XP_003859515.1	SGMIAVFTMIWAAGY	SVM	POSITIVE	0.692127
138	XP_003859515.1	VISGMIAVFTMIWAA	SVM	POSITIVE	0.974824
139	XP_003859515.1	VVNRVISGMIAVFTM	SVM	POSITIVE	0.431769
140	XP_003859515.1	GTSASLSALRMAARA	SVM	POSITIVE	0.46073
141	XP_003859515.1	IFIAYWLVMHTHMMW	SVM	NEGATIVE	-0.592799
142	XP_003859515.1	NRVISGMIAVFTMIW	SVM	POSITIVE	0.854214
143	XP_003859515.1	TSASLSALRMAARAG	SVM	POSITIVE	0.418471
144	XP_003859515.1	VPGKMFMRHWIVAEQ	SVM	NEGATIVE	-0.259075
145	XP_003859515.1	HMMWLAPTMLGLALL	SVM	NEGATIVE	-0.240745
146	XP_003859515.1	HWIVAEQSTVSVVNR	SVM	NEGATIVE	-0.0095383
147	XP_003859515.1	MFMRHWIVAEQSTVS	SVM	POSITIVE	0.221249
148	XP_003859515.1	THMMWLAPTMLGLAL	SVM	NEGATIVE	-0.446123
149	XP_003859515.1	VNRVISGMIAVFTMI	SVM	POSITIVE	0.613445
150	XP_003859515.1	MIAVFTMIWAAGYAT	SVM	POSITIVE	0.854979
151	XP_003859515.1	HNSAHVAGWIFIAYW	SVM	POSITIVE	0.41174
152	XP_003859515.1	NSAHVAGWIFIAYWL	SVM	POSITIVE	0.495016
153	XP_003859515.1	HRTVSAVVPGKMFMR	SVM	POSITIVE	0.424137
154	XP_003859515.1	LPIGTSASLSALRMA	SVM	POSITIVE	0.346913
155	XP_003859515.1	THDWSKILPQHMTAE	SVM	NEGATIVE	-0.951018
156	XP_003859515.1	TLGYNGHNSAHVAGW	SVM	POSITIVE	0.458837
157	XP_003859515.1	FIAYWLVMHTHMMWL	SVM	NEGATIVE	-0.250171
158	XP_003859515.1	HTHMMWLAPTMLGLA	SVM	NEGATIVE	-0.318867
159	XP_003859515.1	MWLAPTMLGLALLQL	SVM	NEGATIVE	-0.0724289
160	XP_003859515.1	VFTMIWAAGYATLGY	SVM	POSITIVE	0.741427
161	XP_003859515.1	GWIFIAYWLVMHTHM	SVM	NEGATIVE	-0.199758
162	XP_003859515.1	IAYWLVMHTHMMWLA	SVM	NEGATIVE	-0.136584
163	XP_003859515.1	MRHWIVAEQSTVSVV	SVM	POSITIVE	0.0963988
164	XP_003859515.1	SASLSALRMAARAGT	SVM	POSITIVE	0.620244
165	XP_003859515.1	VSVVNRVISGMIAVF	SVM	POSITIVE	0.208064
166	XP_003859515.1	ASLSALRMAARAGTH	SVM	NEGATIVE	-0.063644
167	XP_003859515.1	HMMWLAPTMLGLALL	SVM	NEGATIVE	-0.240745
168	XP_003859515.1	MFMRHWIVAEQSTVS	SVM	POSITIVE	0.221249
169	XP_003859515.1	MMWLAPTMLGLALLQ	SVM	NEGATIVE	-0.0195921
170	XP_003859515.1	SASLSALRMAARAGT	SVM	POSITIVE	0.620244
171	XP_003859515.1	SLSALRMAARAGTHK	SVM	POSITIVE	0.175783
172	XP_003859515.1	THMMWLAPTMLGLAL	SVM	NEGATIVE	-0.446123
173	XP_003859515.1	ASLSALRMAARAGTH	SVM	NEGATIVE	-0.063644
174	XP_003859515.1	NRVISGMIAVFTMIW	SVM	POSITIVE	0.854214
175	XP_003859515.1	SLSALRMAARAGTHK	SVM	POSITIVE	0.175783
176	XP_003859515.1	AYWLVMHTHMMWLAP	SVM	NEGATIVE	-0.449577
177	XP_003859515.1	FTMIWAAGYATLGYN	SVM	POSITIVE	0.584178
178	XP_003859515.1	HVAGWIFIAYWLVMH	SVM	NEGATIVE	-0.235594
179	XP_003859515.1	LSALRMAARAGTHKP	SVM	NEGATIVE	-0.257207
180	XP_003859515.1	VNRVISGMIAVFTMI	SVM	POSITIVE	0.613445
181	XP_003859515.1	VVNRVISGMIAVFTM	SVM	POSITIVE	0.431769
182	XP_003859515.1	SVVNRVISGMIAVFT	SVM	POSITIVE	0.470762
183	XP_003859515.1	RTVSAVVPGKMFMRH	SVM	POSITIVE	0.0464426
184	XP_003859515.1	VFTMIWAAGYATLGY	SVM	POSITIVE	0.741427
185	XP_003859515.1	WLAPTMLGLALLQLA	SVM	POSITIVE	0.11021
186	XP_003859515.1	HTHMMWLAPTMLGLA	SVM	NEGATIVE	-0.318867
187	XP_003859515.1	IFIAYWLVMHTHMMW	SVM	NEGATIVE	-0.592799
188	XP_003859515.1	RHWIVAEQSTVSVVN	SVM	NEGATIVE	-0.0125287
189	XP_003859515.1	RVISGMIAVFTMIWA	SVM	POSITIVE	0.896167
190	XP_003859515.1	GYNGHNSAHVAGWIF	SVM	NEGATIVE	-0.114404
191	XP_003859515.1	IFIAYWLVMHTHMMW	SVM	NEGATIVE	-0.592799
192	XP_003859515.1	LPIGTSASLSALRMA	SVM	POSITIVE	0.346913
193	XP_003859515.1	MMWLAPTMLGLALLQ	SVM	NEGATIVE	-0.0195921
194	XP_003859515.1	ALHAQSHRTVSAVVP	SVM	POSITIVE	0.253271
195	XP_003859515.1	AQSHRTVSAVVPGKM	SVM	POSITIVE	0.41226
196	XP_003859515.1	HTHMMWLAPTMLGLA	SVM	NEGATIVE	-0.318867
197	XP_003859515.1	LHAQSHRTVSAVVPG	SVM	POSITIVE	0.351579
198	XP_003859515.1	NRVISGMIAVFTMIW	SVM	POSITIVE	0.854214
199	XP_003859515.1	QSHRTVSAVVPGKMF	SVM	POSITIVE	0.0216621
200	XP_003859515.1	SASLSALRMAARAGT	SVM	POSITIVE	0.620244
201	XP_003859515.1	TALHAQSHRTVSAVV	SVM	POSITIVE	0.68685
202	XP_003859515.1	THMMWLAPTMLGLAL	SVM	NEGATIVE	-0.446123
203	XP_003859515.1	AHVAGWIFIAYWLVM	SVM	POSITIVE	0.270073
204	XP_003859515.1	FIAYWLVMHTHMMWL	SVM	NEGATIVE	-0.250171
205	XP_003859515.1	FTMIWAAGYATLGYN	SVM	POSITIVE	0.584178
206	XP_003859515.1	HVAGWIFIAYWLVMH	SVM	NEGATIVE	-0.235594
207	XP_003859515.1	VAGWIFIAYWLVMHT	SVM	NEGATIVE	-0.0296159
208	XP_003859515.1	WIFIAYWLVMHTHMM	SVM	NEGATIVE	-0.528626
209	XP_003859515.1	WIFIAYWLVMHTHMM	SVM	NEGATIVE	-0.528626
210	XP_003859515.1	YNGHNSAHVAGWIFI	SVM	POSITIVE	0.236776
211	XP_003859515.1	VVNRVISGMIAVFTM	SVM	POSITIVE	0.431769
212	XP_003859515.1	FTMIWAAGYATLGYN	SVM	POSITIVE	0.584178
213	XP_003859515.1	IAYWLVMHTHMMWLA	SVM	NEGATIVE	-0.136584
214	XP_003859515.1	LVMHTHMMWLAPTML	SVM	NEGATIVE	-0.632462
215	XP_003859515.1	NRVISGMIAVFTMIW	SVM	POSITIVE	0.854214
216	XP_003859515.1	RVISGMIAVFTMIWA	SVM	POSITIVE	0.896167
217	XP_003859515.1	SVVNRVISGMIAVFT	SVM	POSITIVE	0.470762
218	XP_003859515.1	MIAVFTMIWAAGYAT	SVM	POSITIVE	0.854979
219	XP_003859515.1	MFRRVTLPIGTSASL	SVM	NEGATIVE	-0.242558
220	XP_003859515.1	MHTHMMWLAPTMLGL	SVM	NEGATIVE	-0.550028
221	XP_003859515.1	SALRMAARAGTHKPT	SVM	POSITIVE	0.119279
222	XP_003859515.1	IAVFTMIWAAGYATL	SVM	POSITIVE	0.515616
223	XP_003859515.1	GMIAVFTMIWAAGYA	SVM	POSITIVE	0.703442
224	XP_003859515.1	SAHVAGWIFIAYWLV	SVM	POSITIVE	0.570472
225	XP_003859515.1	TVSVVNRVISGMIAV	SVM	POSITIVE	0.513562
226	XP_003859515.1	YWLVMHTHMMWLAPT	SVM	NEGATIVE	-0.440796
227	XP_003859515.1	AGWIFIAYWLVMHTH	SVM	NEGATIVE	-0.182052
228	XP_003859515.1	AGWIFIAYWLVMHTH	SVM	NEGATIVE	-0.182052
229	XP_003859515.1	AHVAGWIFIAYWLVM	SVM	POSITIVE	0.270073
230	XP_003859515.1	APTMLGLALLQLALN	SVM	NEGATIVE	-0.173885
231	XP_003859515.1	APTMLGLALLQLALN	SVM	NEGATIVE	-0.173885
232	XP_003859515.1	GYNGHNSAHVAGWIF	SVM	NEGATIVE	-0.114404
233	XP_003859515.1	LSALRMAARAGTHKP	SVM	NEGATIVE	-0.257207
234	XP_003859515.1	MHTHMMWLAPTMLGL	SVM	NEGATIVE	-0.550028
235	XP_003859515.1	RTVSAVVPGKMFMRH	SVM	POSITIVE	0.0464426
236	XP_003859515.1	SAHVAGWIFIAYWLV	SVM	POSITIVE	0.570472
237	XP_003859515.1	SLSALRMAARAGTHK	SVM	POSITIVE	0.175783
238	XP_003859515.1	VAGWIFIAYWLVMHT	SVM	NEGATIVE	-0.0296159
239	XP_003859515.1	AYWLVMHTHMMWLAP	SVM	NEGATIVE	-0.449577
240	XP_003859515.1	SHRTVSAVVPGKMFM	SVM	POSITIVE	0.251174
241	XP_003859515.1	ALRMAARAGTHKPTT	SVM	NEGATIVE	-0.0544376
242	XP_003859515.1	HVAGWIFIAYWLVMH	SVM	NEGATIVE	-0.235594
243	XP_003859515.1	IAVFTMIWAAGYATL	SVM	POSITIVE	0.515616
244	XP_003859515.1	LAPTMLGLALLQLAL	SVM	POSITIVE	0.134008
245	XP_003859515.1	SAHVAGWIFIAYWLV	SVM	POSITIVE	0.570472
246	XP_003859515.1	WIVAEQSTVSVVNRV	SVM	NEGATIVE	-0.135096
247	XP_003859515.1	VSVVNRVISGMIAVF	SVM	POSITIVE	0.208064
248	XP_003859515.1	HAQSHRTVSAVVPGK	SVM	POSITIVE	0.574893
249	XP_003859515.1	MHTHMMWLAPTMLGL	SVM	NEGATIVE	-0.550028
250	XP_003859515.1	FMRHWIVAEQSTVSV	SVM	POSITIVE	0.207494
251	XP_003859515.1	MWLAPTMLGLALLQL	SVM	NEGATIVE	-0.0724289
252	XP_003859515.1	SVVNRVISGMIAVFT	SVM	POSITIVE	0.470762
253	XP_003859515.1	THMMWLAPTMLGLAL	SVM	NEGATIVE	-0.446123
254	XP_003859515.1	VAGWIFIAYWLVMHT	SVM	NEGATIVE	-0.0296159
255	XP_003859515.1	GMIAVFTMIWAAGYA	SVM	POSITIVE	0.703442
256	XP_003859515.1	NRVISGMIAVFTMIW	SVM	POSITIVE	0.854214
257	XP_003859515.1	LGYNGHNSAHVAGWI	SVM	POSITIVE	0.345627
258	XP_003859515.1	FIAYWLVMHTHMMWL	SVM	NEGATIVE	-0.250171
259	XP_003859515.1	MRHWIVAEQSTVSVV	SVM	POSITIVE	0.0963988
260	XP_003859515.1	GWIFIAYWLVMHTHM	SVM	NEGATIVE	-0.199758
261	XP_003859515.1	HMMWLAPTMLGLALL	SVM	NEGATIVE	-0.240745
262	XP_003859515.1	MMWLAPTMLGLALLQ	SVM	NEGATIVE	-0.0195921
263	XP_003859515.1	VFTMIWAAGYATLGY	SVM	POSITIVE	0.741427
264	XP_003859515.1	WIFIAYWLVMHTHMM	SVM	NEGATIVE	-0.528626
265	XP_003859515.1	AHVAGWIFIAYWLVM	SVM	POSITIVE	0.270073
266	XP_003859515.1	GHNSAHVAGWIFIAY	SVM	POSITIVE	0.483844
267	XP_003859515.1	LPIGTSASLSALRMA	SVM	POSITIVE	0.346913
268	XP_003859515.1	YNGHNSAHVAGWIFI	SVM	POSITIVE	0.236776
269	XP_003859515.1	ALRMAARAGTHKPTT	SVM	NEGATIVE	-0.0544376
270	XP_003859515.1	APTMLGLALLQLALN	SVM	NEGATIVE	-0.173885
271	XP_003859515.1	GYNGHNSAHVAGWIF	SVM	NEGATIVE	-0.114404
272	XP_003859515.1	IVAEQSTVSVVNRVI	SVM	NEGATIVE	-0.0819645
273	XP_003859515.1	THMMWLAPTMLGLAL	SVM	NEGATIVE	-0.446123
274	XP_003859515.1	VAEQSTVSVVNRVIS	SVM	POSITIVE	0.31823
275	XP_003859515.1	TLPIGTSASLSALRM	SVM	POSITIVE	0.205427
276	XP_003859515.1	VSVVNRVISGMIAVF	SVM	POSITIVE	0.208064
277	XP_003859515.1	AGWIFIAYWLVMHTH	SVM	NEGATIVE	-0.182052
278	XP_003859515.1	EQSTVSVVNRVISGM	SVM	NEGATIVE	-0.0121808
279	XP_003859515.1	HVAGWIFIAYWLVMH	SVM	NEGATIVE	-0.235594
280	XP_003859515.1	NSAHVAGWIFIAYWL	SVM	POSITIVE	0.495016
281	XP_003859515.1	PIGTSASLSALRMAA	SVM	POSITIVE	0.445618
282	XP_003859515.1	TLPIGTSASLSALRM	SVM	POSITIVE	0.205427
283	XP_003859515.1	TMIWAAGYATLGYNG	SVM	POSITIVE	0.693956
284	XP_003859515.1	TTHDWSKILPQHMTA	SVM	NEGATIVE	-0.955621
285	XP_003859515.1	TVSVVNRVISGMIAV	SVM	POSITIVE	0.513562
286	XP_003859515.1	VAGWIFIAYWLVMHT	SVM	NEGATIVE	-0.0296159
287	XP_003859515.1	VSVVNRVISGMIAVF	SVM	POSITIVE	0.208064
288	XP_003859515.1	LSALRMAARAGTHKP	SVM	NEGATIVE	-0.257207
289	XP_003859515.1	QSHRTVSAVVPGKMF	SVM	POSITIVE	0.0216621
290	XP_003859515.1	RRVTLPIGTSASLSA	SVM	POSITIVE	0.120805
291	XP_003859515.1	YNGHNSAHVAGWIFI	SVM	POSITIVE	0.236776
292	XP_003859515.1	VNRVISGMIAVFTMI	SVM	POSITIVE	0.613445
293	XP_003859515.1	GMIAVFTMIWAAGYA	SVM	POSITIVE	0.703442
294	XP_003859515.1	IAYWLVMHTHMMWLA	SVM	NEGATIVE	-0.136584
295	XP_003859515.1	SGMIAVFTMIWAAGY	SVM	POSITIVE	0.692127
296	XP_003859515.1	VMHTHMMWLAPTMLG	SVM	NEGATIVE	-0.586322
297	XP_003859515.1	AGWIFIAYWLVMHTH	SVM	NEGATIVE	-0.182052
298	XP_003859515.1	AVFTMIWAAGYATLG	SVM	POSITIVE	0.754324
299	XP_003859515.1	FRRVTLPIGTSASLS	SVM	NEGATIVE	-0.225481
300	XP_003859515.1	KMFMRHWIVAEQSTV	SVM	POSITIVE	0.0338465
301	XP_003859515.1	AVFTMIWAAGYATLG	SVM	POSITIVE	0.754324
302	XP_003859515.1	LAPTMLGLALLQLAL	SVM	POSITIVE	0.134008
303	XP_003859515.1	AGWIFIAYWLVMHTH	SVM	NEGATIVE	-0.182052
304	XP_003859515.1	AHVAGWIFIAYWLVM	SVM	POSITIVE	0.270073
305	XP_003859515.1	FIAYWLVMHTHMMWL	SVM	NEGATIVE	-0.250171
306	XP_003859515.1	GWIFIAYWLVMHTHM	SVM	NEGATIVE	-0.199758
307	XP_003859515.1	HVAGWIFIAYWLVMH	SVM	NEGATIVE	-0.235594
308	XP_003859515.1	RHWIVAEQSTVSVVN	SVM	NEGATIVE	-0.0125287
309	XP_003859515.1	VAGWIFIAYWLVMHT	SVM	NEGATIVE	-0.0296159
310	XP_003859515.1	WIFIAYWLVMHTHMM	SVM	NEGATIVE	-0.528626
311	XP_003859515.1	HTHMMWLAPTMLGLA	SVM	NEGATIVE	-0.318867
312	XP_003859515.1	IWAAGYATLGYNGHN	SVM	POSITIVE	0.263629
313	XP_003859515.1	STVSVVNRVISGMIA	SVM	POSITIVE	0.357805
314	XP_003859515.1	TVSAVVPGKMFMRHW	SVM	POSITIVE	0.272853
315	XP_003859515.1	TVSVVNRVISGMIAV	SVM	POSITIVE	0.513562
316	XP_003859515.1	VTLPIGTSASLSALR	SVM	POSITIVE	0.254698
317	XP_003859515.1	WIFIAYWLVMHTHMM	SVM	NEGATIVE	-0.528626
318	XP_003859515.1	FIAYWLVMHTHMMWL	SVM	NEGATIVE	-0.250171
319	XP_003859515.1	HTHMMWLAPTMLGLA	SVM	NEGATIVE	-0.318867
320	XP_003859515.1	MFMRHWIVAEQSTVS	SVM	POSITIVE	0.221249
321	XP_003859515.1	VNRVISGMIAVFTMI	SVM	POSITIVE	0.613445
322	XP_003859515.1	RVISGMIAVFTMIWA	SVM	POSITIVE	0.896167
323	XP_003859515.1	AHVAGWIFIAYWLVM	SVM	POSITIVE	0.270073
324	XP_003859515.1	HWIVAEQSTVSVVNR	SVM	NEGATIVE	-0.0095383
325	XP_003859515.1	IFIAYWLVMHTHMMW	SVM	NEGATIVE	-0.592799
326	XP_003859515.1	MHTHMMWLAPTMLGL	SVM	NEGATIVE	-0.550028
327	XP_003859515.1	NGHNSAHVAGWIFIA	SVM	POSITIVE	0.189296
328	XP_003859515.1	RVISGMIAVFTMIWA	SVM	POSITIVE	0.896167
329	XP_003859515.1	THMMWLAPTMLGLAL	SVM	NEGATIVE	-0.446123
330	XP_003859515.1	FMRHWIVAEQSTVSV	SVM	POSITIVE	0.207494
331	XP_003859515.1	SASLSALRMAARAGT	SVM	POSITIVE	0.620244
332	XP_003859515.1	TVSVVNRVISGMIAV	SVM	POSITIVE	0.513562
333	XP_003859515.1	VMHTHMMWLAPTMLG	SVM	NEGATIVE	-0.586322
334	XP_003859515.1	VVNRVISGMIAVFTM	SVM	POSITIVE	0.431769
335	XP_003859515.1	VVNRVISGMIAVFTM	SVM	POSITIVE	0.431769
336	XP_003859515.1	YWLVMHTHMMWLAPT	SVM	NEGATIVE	-0.440796
337	XP_003859515.1	ASLSALRMAARAGTH	SVM	NEGATIVE	-0.063644
338	XP_003859515.1	AYWLVMHTHMMWLAP	SVM	NEGATIVE	-0.449577
339	XP_003859515.1	GKMFMRHWIVAEQST	SVM	NEGATIVE	-0.0997652
340	XP_003859515.1	HMMWLAPTMLGLALL	SVM	NEGATIVE	-0.240745
341	XP_003859515.1	IFIAYWLVMHTHMMW	SVM	NEGATIVE	-0.592799
342	XP_003859515.1	AQSHRTVSAVVPGKM	SVM	POSITIVE	0.41226
343	XP_003859515.1	IFIAYWLVMHTHMMW	SVM	NEGATIVE	-0.592799
344	XP_003859515.1	LVMHTHMMWLAPTML	SVM	NEGATIVE	-0.632462
345	XP_003859515.1	PGKMFMRHWIVAEQS	SVM	NEGATIVE	-0.0966155
346	XP_003859515.1	SALRMAARAGTHKPT	SVM	POSITIVE	0.119279
347	XP_003859515.1	FIAYWLVMHTHMMWL	SVM	NEGATIVE	-0.250171
348	XP_003859515.1	GMIAVFTMIWAAGYA	SVM	POSITIVE	0.703442
349	XP_003859515.1	SVVNRVISGMIAVFT	SVM	POSITIVE	0.470762
350	XP_003859515.1	VSVVNRVISGMIAVF	SVM	POSITIVE	0.208064
351	XP_003859515.1	FTMIWAAGYATLGYN	SVM	POSITIVE	0.584178
352	XP_003859515.1	HNSAHVAGWIFIAYW	SVM	POSITIVE	0.41174
353	XP_003859515.1	MIAVFTMIWAAGYAT	SVM	POSITIVE	0.854979
354	XP_003859515.1	FMRHWIVAEQSTVSV	SVM	POSITIVE	0.207494
355	XP_003859515.1	IAYWLVMHTHMMWLA	SVM	NEGATIVE	-0.136584
356	XP_003859515.1	IFIAYWLVMHTHMMW	SVM	NEGATIVE	-0.592799
357	XP_003859515.1	MRHWIVAEQSTVSVV	SVM	POSITIVE	0.0963988
358	XP_003859515.1	ASLSALRMAARAGTH	SVM	NEGATIVE	-0.063644
359	XP_003859515.1	WLAPTMLGLALLQLA	SVM	POSITIVE	0.11021
360	XP_003859515.1	HMMWLAPTMLGLALL	SVM	NEGATIVE	-0.240745
361	XP_003859515.1	SLSALRMAARAGTHK	SVM	POSITIVE	0.175783
362	XP_003859515.1	APTMLGLALLQLALN	SVM	NEGATIVE	-0.173885
363	XP_003859515.1	FIAYWLVMHTHMMWL	SVM	NEGATIVE	-0.250171
364	XP_003859515.1	GHNSAHVAGWIFIAY	SVM	POSITIVE	0.483844
365	XP_003859515.1	IAYWLVMHTHMMWLA	SVM	NEGATIVE	-0.136584
366	XP_003859515.1	IGTSASLSALRMAAR	SVM	POSITIVE	0.413624
367	XP_003859515.1	QSHRTVSAVVPGKMF	SVM	POSITIVE	0.0216621
368	XP_003859515.1	SLSALRMAARAGTHK	SVM	POSITIVE	0.175783
369	XP_003859515.1	THMMWLAPTMLGLAL	SVM	NEGATIVE	-0.446123
370	XP_003859515.1	AEQSTVSVVNRVISG	SVM	POSITIVE	0.0355132
371	XP_003859515.1	HVAGWIFIAYWLVMH	SVM	NEGATIVE	-0.235594
372	XP_003859515.1	IAVFTMIWAAGYATL	SVM	POSITIVE	0.515616
373	XP_003859515.1	LVMHTHMMWLAPTML	SVM	NEGATIVE	-0.632462
374	XP_003859515.1	MHTHMMWLAPTMLGL	SVM	NEGATIVE	-0.550028
375	XP_003859515.1	QSTVSVVNRVISGMI	SVM	POSITIVE	0.244526
376	XP_003859515.1	VISGMIAVFTMIWAA	SVM	POSITIVE	0.974824
377	XP_003859515.1	IAVFTMIWAAGYATL	SVM	POSITIVE	0.515616
378	XP_003859515.1	IFIAYWLVMHTHMMW	SVM	NEGATIVE	-0.592799
379	XP_003859515.1	PGKMFMRHWIVAEQS	SVM	NEGATIVE	-0.0966155
380	XP_003859515.1	VMHTHMMWLAPTMLG	SVM	NEGATIVE	-0.586322
381	XP_003859515.1	VPGKMFMRHWIVAEQ	SVM	NEGATIVE	-0.259075
382	XP_003859515.1	VAGWIFIAYWLVMHT	SVM	NEGATIVE	-0.0296159
383	XP_003859761.1	CGGLSAVVLACCYAS	SVM	POSITIVE	0.147601
384	XP_003859761.1	PCGGLSAVVLACCYA	SVM	POSITIVE	0.061731
385	XP_003859761.1	ARPCGGLSAVVLACC	SVM	POSITIVE	0.377568
386	XP_003859761.1	RPCGGLSAVVLACCY	SVM	POSITIVE	0.460588
387	XP_003859761.1	EGAAAAVAASQATRV	SVM	POSITIVE	0.668065
388	XP_003859761.1	EPGEGAAAAVAASQA	SVM	POSITIVE	0.0718723
389	XP_003859761.1	GAAAAVAASQATRVG	SVM	POSITIVE	0.811009
390	XP_003859761.1	PGEGAAAAVAASQAT	SVM	POSITIVE	0.452192
391	XP_003859761.1	PGEGAAAAVAASQAT	SVM	POSITIVE	0.452192
392	XP_003859761.1	GEGAAAAVAASQATR	SVM	POSITIVE	0.510008
393	XP_003859761.1	AQYNTQKSAMLTPSA	SVM	POSITIVE	0.25386
394	XP_003859761.1	TAQYNTQKSAMLTPS	SVM	NEGATIVE	-0.00461503
395	XP_003859761.1	ASPTSSASAAPVAPV	SVM	POSITIVE	0.807298
396	XP_003859761.1	SPTSSASAAPVAPVT	SVM	POSITIVE	0.642619
397	XP_003859761.1	YITAQYNTQKSAMLT	SVM	NEGATIVE	-0.148364
398	XP_003859761.1	TNYFYFQPSRNVASS	SVM	POSITIVE	0.226652
399	XP_003859761.1	EPGEGAAAAVAASQA	SVM	POSITIVE	0.0718723
400	XP_003859761.1	AIQRLMRMDEAAATV	SVM	POSITIVE	0.380965
401	XP_003859761.1	NYFYFQPSRNVASSE	SVM	NEGATIVE	-0.00238158
402	XP_003859761.1	GEPGEGAAAAVAASQ	SVM	POSITIVE	0.499291
403	XP_003859761.1	IQRLMRMDEAAATVR	SVM	POSITIVE	0.479532
404	XP_003859761.1	DGALRSAAAAGTTSG	SVM	NEGATIVE	-0.142004
405	XP_003859761.1	GALRSAAAAGTTSGK	SVM	POSITIVE	0.0353423
406	XP_003859761.1	PTSSASAAPVAPVTT	SVM	POSITIVE	0.673233
407	XP_003859761.1	TDGALRSAAAAGTTS	SVM	NEGATIVE	-0.146196
408	XP_003859761.1	TTDGALRSAAAAGTT	SVM	POSITIVE	0.0483122
409	XP_003859761.1	RQRLHRARATHRARS	SVM	POSITIVE	0.0480708
410	XP_003859761.1	GEGAAAAVAASQATR	SVM	POSITIVE	0.510008
411	XP_003859761.1	PTTDGALRSAAAAGT	SVM	POSITIVE	0.0928504
412	XP_003859761.1	TSSASAAPVAPVTTE	SVM	POSITIVE	0.443858
413	XP_003859761.1	QRLMRMDEAAATVRR	SVM	POSITIVE	0.578556
414	XP_003859761.1	LRQRLHRARATHRAR	SVM	POSITIVE	0.198977
415	XP_003859761.1	TTETTSTTIVAVAAD	SVM	NEGATIVE	-0.0382578
416	XP_003859761.1	SSASAAPVAPVTTEA	SVM	POSITIVE	0.587842
417	XP_003859761.1	YFYFQPSRNVASSEA	SVM	POSITIVE	0.0378779
418	XP_003859761.1	GEPGEGAAAAVAASQ	SVM	POSITIVE	0.499291
419	XP_003859761.1	TETTSTTIVAVAADA	SVM	NEGATIVE	-0.54357
420	XP_003859761.1	LRSAAAAGTTSGKTT	SVM	POSITIVE	0.0655851
421	XP_003859761.1	TTSTTIVAVAADAPI	SVM	NEGATIVE	-0.180021
422	XP_003859761.1	ETTSTTIVAVAADAP	SVM	NEGATIVE	-0.695568
423	XP_003859761.1	ALRSAAAAGTTSGKT	SVM	POSITIVE	0.0194604
424	XP_003859761.1	RYITAQYNTQKSAML	SVM	NEGATIVE	-0.0566275
425	XP_003859761.1	ATNYFYFQPSRNVAS	SVM	POSITIVE	0.22962
426	XP_003859761.1	EPGEGAAAAVAASQA	SVM	POSITIVE	0.0718723
427	XP_003859761.1	FYFQPSRNVASSEAI	SVM	POSITIVE	0.0802757
428	XP_003859761.1	ITAQYNTQKSAMLTP	SVM	NEGATIVE	-0.298984
429	XP_003859761.1	TAQYNTQKSAMLTPS	SVM	NEGATIVE	-0.00461503
430	XP_003859761.1	TNYFYFQPSRNVASS	SVM	POSITIVE	0.226652
431	XP_003859761.1	YFYFQPSRNVASSEA	SVM	POSITIVE	0.0378779
432	XP_003859761.1	GEPGEGAAAAVAASQ	SVM	POSITIVE	0.499291
433	XP_003859761.1	NYFYFQPSRNVASSE	SVM	NEGATIVE	-0.00238158
434	XP_003859761.1	PGEGAAAAVAASQAT	SVM	POSITIVE	0.452192
435	XP_003859761.1	EAIQRLMRMDEAAAT	SVM	POSITIVE	0.710974
436	XP_003859761.1	SASPTSSASAAPVAP	SVM	POSITIVE	0.850463
437	XP_003859761.1	AQYNTQKSAMLTPSA	SVM	POSITIVE	0.25386
438	XP_003859761.1	RLMRMDEAAATVRRP	SVM	POSITIVE	0.585584
439	XP_003859761.1	GEGAAAAVAASQATR	SVM	POSITIVE	0.510008
440	XP_003859761.1	AAAAVAASQATRVGE	SVM	POSITIVE	0.796035
441	XP_003859761.1	TSTTIVAVAADAPIG	SVM	NEGATIVE	-0.345029
442	XP_003859761.1	MLRQRLHRARATHRA	SVM	POSITIVE	0.468442
443	XP_003859761.1	QRLHRARATHRARSH	SVM	NEGATIVE	-0.099814
444	XP_003859761.1	EGEPGEGAAAAVAAS	SVM	POSITIVE	0.880255
445	XP_003859761.1	PFTLQTQRSSSLSAA	SVM	NEGATIVE	-0.106956
446	XP_003859761.1	QRLMRMDEAAATVRR	SVM	POSITIVE	0.578556
447	XP_003859761.1	SPFTLQTQRSSSLSA	SVM	POSITIVE	0.056864
448	XP_003859761.1	SSASPTSSASAAPVA	SVM	POSITIVE	1.05331
449	XP_003859761.1	ATNYFYFQPSRNVAS	SVM	POSITIVE	0.22962
450	XP_003859761.1	EGAAAAVAASQATRV	SVM	POSITIVE	0.668065
451	XP_003859761.1	APAHAASSLTLPPAS	SVM	POSITIVE	0.301446
452	XP_003859761.1	DAPAHAASSLTLPPA	SVM	POSITIVE	0.119611
453	XP_003859761.1	EGEPGEGAAAAVAAS	SVM	POSITIVE	0.880255
454	XP_003859761.1	PSSASPTSSASAAPV	SVM	POSITIVE	1.25009
455	XP_003859761.1	PTTDAPAHAASSLTL	SVM	POSITIVE	0.117073
456	XP_003859761.1	RPTVEVELSAAEQAW	SVM	POSITIVE	0.755176
457	XP_003859761.1	TDAPAHAASSLTLPP	SVM	NEGATIVE	-0.276337
458	XP_003859761.1	TETTSTTIVAVAADA	SVM	NEGATIVE	-0.54357
459	XP_003859761.1	TSTTIVAVAADAPIG	SVM	NEGATIVE	-0.345029
460	XP_003859761.1	TTDAPAHAASSLTLP	SVM	NEGATIVE	-0.159641
461	XP_003859761.1	TTSTTIVAVAADAPI	SVM	NEGATIVE	-0.180021
462	XP_003859761.1	ETTSTTIVAVAADAP	SVM	NEGATIVE	-0.695568
463	XP_003859761.1	GRFQRCLLRRWVRRG	SVM	POSITIVE	0.413984
464	XP_003859761.1	FTLQTQRSSSLSAAK	SVM	NEGATIVE	-0.42164
465	XP_003859761.1	FYFQPSRNVASSEAI	SVM	POSITIVE	0.0802757
466	XP_003859761.1	GLLADAAVSAEGSPF	SVM	NEGATIVE	-0.0235536
467	XP_003859761.1	IQRLMRMDEAAATVR	SVM	POSITIVE	0.479532
468	XP_003859761.1	TTETTSTTIVAVAAD	SVM	NEGATIVE	-0.0382578
469	XP_003859761.1	AMLTPSATAEGEPGE	SVM	POSITIVE	0.533067
470	XP_003859761.1	GSPFTLQTQRSSSLS	SVM	POSITIVE	0.249053
471	XP_003859761.1	PAHAASSLTLPPASS	SVM	POSITIVE	0.534223
472	XP_003859761.1	TEGLLADAAVSAEGS	SVM	POSITIVE	0.361419
473	XP_003859761.1	AGRFQRCLLRRWVRR	SVM	POSITIVE	0.42785
474	XP_003859761.1	EGLLADAAVSAEGSP	SVM	NEGATIVE	-0.228829
475	XP_003859761.1	MLTPSATAEGEPGEG	SVM	POSITIVE	0.604447
476	XP_003859761.1	NTEGLLADAAVSAEG	SVM	POSITIVE	0.0743914
477	XP_003859761.1	PTVEVELSAAEQAWH	SVM	POSITIVE	0.314706
478	XP_003859761.1	RLHRARATHRARSHD	SVM	NEGATIVE	-0.164392
479	XP_003859761.1	RLMRMDEAAATVRRP	SVM	POSITIVE	0.585584
480	XP_003859761.1	RSAAAAGTTSGKTTE	SVM	POSITIVE	0.00844281
481	XP_003859761.1	LLADAAVSAEGSPFT	SVM	POSITIVE	0.0316057
482	XP_003859761.1	SASAAPVAPVTTEAP	SVM	POSITIVE	0.722298
483	XP_003859761.1	EGAAAAVAASQATRV	SVM	POSITIVE	0.668065
484	XP_003859761.1	PTVEVELSAAEQAWH	SVM	POSITIVE	0.314706
485	XP_003859761.1	YITAQYNTQKSAMLT	SVM	NEGATIVE	-0.148364
486	XP_003859761.1	EGEPGEGAAAAVAAS	SVM	POSITIVE	0.880255
487	XP_003859761.1	AEGEPGEGAAAAVAA	SVM	POSITIVE	0.617878
488	XP_003859761.1	APERRFRIYCADLAR	SVM	NEGATIVE	-0.401333
489	XP_003859761.1	ERRFRIYCADLARDL	SVM	NEGATIVE	-0.456416
490	XP_003859761.1	GLLADAAVSAEGSPF	SVM	NEGATIVE	-0.0235536
491	XP_003859761.1	QRLMRMDEAAATVRR	SVM	POSITIVE	0.578556
492	XP_003859761.1	RFQRCLLRRWVRRGP	SVM	POSITIVE	0.111546
493	XP_003859761.1	TEGLLADAAVSAEGS	SVM	POSITIVE	0.361419
494	XP_003859761.1	TNTEGLLADAAVSAE	SVM	NEGATIVE	-0.0931896
495	XP_003859761.1	TSSASAAPVAPVTTE	SVM	POSITIVE	0.443858
496	XP_003859761.1	TVEVELSAAEQAWHT	SVM	POSITIVE	0.443105
497	XP_003859761.1	ETTSTTIVAVAADAP	SVM	NEGATIVE	-0.695568
498	XP_003859761.1	GGLSAVVLACCYAST	SVM	POSITIVE	0.54022
499	XP_003859761.1	GKTTETTSTTIVAVA	SVM	NEGATIVE	-0.192666
500	XP_003859761.1	GLSAVVLACCYASTA	SVM	POSITIVE	0.538798
501	XP_003859761.1	KTTETTSTTIVAVAA	SVM	NEGATIVE	-0.326749
502	XP_003859761.1	LRPTVEVELSAAEQA	SVM	POSITIVE	0.881541
503	XP_003859761.1	PERRFRIYCADLARD	SVM	NEGATIVE	-0.459313
504	XP_003859761.1	SSASAAPVAPVTTEA	SVM	POSITIVE	0.587842
505	XP_003859761.1	TETTSTTIVAVAADA	SVM	NEGATIVE	-0.54357
506	XP_003859761.1	TTETTSTTIVAVAAD	SVM	NEGATIVE	-0.0382578
507	XP_003859761.1	TTSTTIVAVAADAPI	SVM	NEGATIVE	-0.180021
508	XP_003859761.1	AARPCGGLSAVVLAC	SVM	POSITIVE	0.474505
509	XP_003859761.1	ARPCGGLSAVVLACC	SVM	POSITIVE	0.377568
510	XP_003859761.1	CAARPCGGLSAVVLA	SVM	POSITIVE	0.498739
511	XP_003859761.1	EGLLADAAVSAEGSP	SVM	NEGATIVE	-0.228829
512	XP_003859761.1	EHRDGSVAASSAAEC	SVM	NEGATIVE	-0.113067
513	XP_003859761.1	LMRMDEAAATVRRPL	SVM	POSITIVE	0.73401
514	XP_003859761.1	NTEGLLADAAVSAEG	SVM	POSITIVE	0.0743914
515	XP_003859761.1	PPPLSLLSWAVDGSG	SVM	NEGATIVE	-0.0877487
516	XP_003859761.1	RYITAQYNTQKSAML	SVM	NEGATIVE	-0.0566275
517	XP_003859761.1	TVEVELSAAEQAWHT	SVM	POSITIVE	0.443105
518	XP_003859761.1	PAPERRFRIYCADLA	SVM	NEGATIVE	-0.607692
519	XP_003859761.1	PPPPLSLLSWAVDGS	SVM	NEGATIVE	-0.101849
520	XP_003859761.1	PPTTDAPAHAASSLT	SVM	POSITIVE	0.204212
521	XP_003859761.1	RSGHLSAHPFLRQYR	SVM	POSITIVE	0.186163
522	XP_003859761.1	YITAQYNTQKSAMLT	SVM	NEGATIVE	-0.148364
523	XP_003859761.1	ASPTSSASAAPVAPV	SVM	POSITIVE	0.807298
524	XP_003859761.1	ASRSGHLSAHPFLRQ	SVM	NEGATIVE	-0.0216745
525	XP_003859761.1	ETIRAAASDVVALQD	SVM	POSITIVE	0.0932677
526	XP_003859761.1	GSPFTLQTQRSSSLS	SVM	POSITIVE	0.249053
527	XP_003859761.1	IQRLMRMDEAAATVR	SVM	POSITIVE	0.479532
528	XP_003859761.1	ITAQYNTQKSAMLTP	SVM	NEGATIVE	-0.298984
529	XP_003859761.1	LADAAVSAEGSPFTL	SVM	NEGATIVE	-0.398325
530	XP_003859761.1	PLSLLSWAVDGSGHT	SVM	POSITIVE	0.0374762
531	XP_003859761.1	PPLSLLSWAVDGSGH	SVM	NEGATIVE	-0.260388
532	XP_003859761.1	REHVPGFEDTWVRAG	SVM	POSITIVE	0.117133
533	XP_003859761.1	SGHLSAHPFLRQYRH	SVM	POSITIVE	0.0455947
534	XP_003859761.1	SRSGHLSAHPFLRQY	SVM	POSITIVE	0.0647113
535	XP_003859761.1	VEVELSAAEQAWHTR	SVM	POSITIVE	0.551642
536	XP_003859761.1	AIQRLMRMDEAAATV	SVM	POSITIVE	0.380965
537	XP_003859761.1	HRDGSVAASSAAECR	SVM	NEGATIVE	-0.3016
538	XP_003859761.1	LLADAAVSAEGSPFT	SVM	POSITIVE	0.0316057
539	XP_003859761.1	AEHRDGSVAASSAAE	SVM	NEGATIVE	-0.0992727
540	XP_003859761.1	DGSVAASSAAECRRA	SVM	NEGATIVE	-0.143684
541	XP_003859761.1	EHRDGSVAASSAAEC	SVM	NEGATIVE	-0.113067
542	XP_003859761.1	ERRFRIYCADLARDL	SVM	NEGATIVE	-0.456416
543	XP_003859761.1	GAEHRDGSVAASSAA	SVM	NEGATIVE	-0.362228
544	XP_003859761.1	GHLSAHPFLRQYRHC	SVM	POSITIVE	0.265864
545	XP_003859761.1	HGLAALFRRTCAARP	SVM	POSITIVE	0.554711
546	XP_003859761.1	HRDGSVAASSAAECR	SVM	NEGATIVE	-0.3016
547	XP_003859761.1	PSCRYRLVGRARNGR	SVM	NEGATIVE	-0.0554012
548	XP_003859761.1	RDGSVAASSAAECRR	SVM	NEGATIVE	-0.257267
549	XP_003859761.1	RLMRMDEAAATVRRP	SVM	POSITIVE	0.585584
550	XP_003859761.1	RRFRIYCADLARDLQ	SVM	NEGATIVE	-0.188955
551	XP_003859761.1	SCRYRLVGRARNGRC	SVM	NEGATIVE	-0.404043
552	XP_003859761.1	EGSPFTLQTQRSSSL	SVM	POSITIVE	0.329962
553	XP_003859761.1	RPTVEVELSAAEQAW	SVM	POSITIVE	0.755176
554	XP_003859761.1	SPFTLQTQRSSSLSA	SVM	POSITIVE	0.056864
555	XP_003859761.1	SPSCRYRLVGRARNG	SVM	NEGATIVE	-0.595108
556	XP_003859761.1	THGLAALFRRTCAAR	SVM	POSITIVE	0.430148
557	XP_003859761.1	CRYRLVGRARNGRCG	SVM	NEGATIVE	-0.573443
558	XP_003859761.1	ETHGLAALFRRTCAA	SVM	NEGATIVE	-0.107218
559	XP_003859761.1	ITAQYNTQKSAMLTP	SVM	NEGATIVE	-0.298984
560	XP_003859761.1	SSPSCRYRLVGRARN	SVM	NEGATIVE	-0.364441
561	XP_003859761.1	STTIVAVAADAPIGT	SVM	NEGATIVE	-0.478868
562	XP_003859761.1	TAQYNTQKSAMLTPS	SVM	NEGATIVE	-0.00461503
563	XP_003859761.1	TNYFYFQPSRNVASS	SVM	POSITIVE	0.226652
564	XP_003859761.1	TTSTTIVAVAADAPI	SVM	NEGATIVE	-0.180021
565	XP_003859761.1	AEGEPGEGAAAAVAA	SVM	POSITIVE	0.617878
566	XP_003859761.1	ATAEGEPGEGAAAAV	SVM	POSITIVE	0.699209
567	XP_003859761.1	KTTETTSTTIVAVAA	SVM	NEGATIVE	-0.326749
568	XP_003859761.1	QYNTQKSAMLTPSAT	SVM	POSITIVE	0.00850167
569	XP_003859761.1	TAEGEPGEGAAAAVA	SVM	POSITIVE	0.451638
570	XP_003859761.1	AAAAVAASQATRVGE	SVM	POSITIVE	0.796035
571	XP_003859761.1	AAAVAASQATRVGEG	SVM	POSITIVE	0.920363
572	XP_003859761.1	AREHVPGFEDTWVRA	SVM	POSITIVE	0.168641
573	XP_003859761.1	EGSPFTLQTQRSSSL	SVM	POSITIVE	0.329962
574	XP_003859761.1	HATNYFYFQPSRNVA	SVM	POSITIVE	0.203431
575	XP_003859761.1	RYRLVGRARNGRCGE	SVM	NEGATIVE	-0.0429939
576	XP_003859761.1	SSEAIQRLMRMDEAA	SVM	NEGATIVE	-0.0402344
577	XP_003859761.1	YNTQKSAMLTPSATA	SVM	POSITIVE	0.150211
578	XP_003859761.1	AAAVAASQATRVGEG	SVM	POSITIVE	0.920363
579	XP_003859761.1	ASAAPVAPVTTEAPL	SVM	POSITIVE	0.67884
580	XP_003859761.1	ASSEAIQRLMRMDEA	SVM	NEGATIVE	-0.0335841
581	XP_003859761.1	ATNYFYFQPSRNVAS	SVM	POSITIVE	0.22962
582	XP_003859761.1	DHATNYFYFQPSRNV	SVM	POSITIVE	0.123322
583	XP_003859761.1	HATNYFYFQPSRNVA	SVM	POSITIVE	0.203431
584	XP_003859761.1	LLPGMGAGLTVELRS	SVM	POSITIVE	0.345428
585	XP_003859761.1	NYFYFQPSRNVASSE	SVM	NEGATIVE	-0.00238158
586	XP_003859761.1	QLLPGMGAGLTVELR	SVM	POSITIVE	0.383223
587	XP_003859761.1	QRLMRMDEAAATVRR	SVM	POSITIVE	0.578556
588	XP_003859761.1	RYITAQYNTQKSAML	SVM	NEGATIVE	-0.0566275
589	XP_003859761.1	STTIVAVAADAPIGT	SVM	NEGATIVE	-0.478868
590	XP_003859761.1	TNYFYFQPSRNVASS	SVM	POSITIVE	0.226652
591	XP_003859761.1	TSTTIVAVAADAPIG	SVM	NEGATIVE	-0.345029
592	XP_003859761.1	RFRIYCADLARDLQH	SVM	NEGATIVE	-0.318425
593	XP_003859761.1	TAQYNTQKSAMLTPS	SVM	NEGATIVE	-0.00461503
594	XP_003859761.1	HPFLRQYRHCRVVVL	SVM	POSITIVE	0.594832
595	XP_003859761.1	IQRLMRMDEAAATVR	SVM	POSITIVE	0.479532
596	XP_003859761.1	LSLLSWAVDGSGHTH	SVM	NEGATIVE	-0.235014
597	XP_003859761.1	NYFYFQPSRNVASSE	SVM	NEGATIVE	-0.00238158
598	XP_003859761.1	PFLRQYRHCRVVVLR	SVM	POSITIVE	0.527078
599	XP_003859761.1	AEGEPGEGAAAAVAA	SVM	POSITIVE	0.617878
600	XP_003859761.1	DHATNYFYFQPSRNV	SVM	POSITIVE	0.123322
601	XP_003859761.1	EGEPGEGAAAAVAAS	SVM	POSITIVE	0.880255
602	XP_003859761.1	SPTSSASAAPVAPVT	SVM	POSITIVE	0.642619
603	XP_003859761.1	VEVELSAAEQAWHTR	SVM	POSITIVE	0.551642
604	XP_003859761.1	YFQPSRNVASSEAIQ	SVM	NEGATIVE	-0.10494
605	XP_003859761.1	PTSSASAAPVAPVTT	SVM	POSITIVE	0.673233
606	XP_003859761.1	RIYCADLARDLQHQR	SVM	POSITIVE	0.0103005
607	XP_003859761.1	RQYRHCRVVVLRPTV	SVM	POSITIVE	0.398227
608	XP_003859761.1	SAAAAGTTSGKTTET	SVM	NEGATIVE	-0.156434
609	XP_003859761.1	VDHATNYFYFQPSRN	SVM	POSITIVE	0.352971
610	XP_003859761.1	DAHRAMALDWVYHHV	SVM	POSITIVE	0.601145
611	XP_003859761.1	EHVPGFEDTWVRAGS	SVM	POSITIVE	0.182284
612	XP_003859761.1	FQRCLLRRWVRRGPA	SVM	POSITIVE	0.477284
613	XP_003859761.1	FRIYCADLARDLQHQ	SVM	NEGATIVE	-0.137228
614	XP_003859761.1	LPGMGAGLTVELRSR	SVM	POSITIVE	0.358297
615	XP_003859761.1	TNYFYFQPSRNVASS	SVM	POSITIVE	0.226652
616	XP_003859761.1	VCETIRAAASDVVAL	SVM	NEGATIVE	-0.103325
617	XP_003859761.1	YFQPSRNVASSEAIQ	SVM	NEGATIVE	-0.10494
618	XP_003859761.1	AQYNTQKSAMLTPSA	SVM	POSITIVE	0.25386
619	XP_003859761.1	GAAAAVAASQATRVG	SVM	POSITIVE	0.811009
620	XP_003859761.1	QRPSSASPTSSASAA	SVM	POSITIVE	1.4005
621	XP_003859761.1	RDGSVAASSAAECRR	SVM	NEGATIVE	-0.257267
622	XP_003859761.1	TTIVAVAADAPIGTP	SVM	NEGATIVE	-0.345756
623	XP_003859761.1	VAGRFQRCLLRRWVR	SVM	POSITIVE	0.436284
624	XP_003859761.1	FLRQYRHCRVVVLRP	SVM	POSITIVE	0.367186
625	XP_003859761.1	IRAAASDVVALQDST	SVM	POSITIVE	0.338215
626	XP_003859761.1	VDHATNYFYFQPSRN	SVM	POSITIVE	0.352971
627	XP_003859761.1	AAASDVVALQDSTPE	SVM	POSITIVE	0.0404089
628	XP_003859761.1	ATNYFYFQPSRNVAS	SVM	POSITIVE	0.22962
629	XP_003859761.1	CRRRLSMEERIPLVC	SVM	NEGATIVE	-0.545612
630	XP_003859761.1	EAIQRLMRMDEAAAT	SVM	POSITIVE	0.710974
631	XP_003859761.1	EHRDGSVAASSAAEC	SVM	NEGATIVE	-0.113067
632	XP_003859761.1	GAREHVPGFEDTWVR	SVM	POSITIVE	0.0330885
633	XP_003859761.1	GTNTEGLLADAAVSA	SVM	POSITIVE	0.0571106
634	XP_003859761.1	LMRMDEAAATVRRPL	SVM	POSITIVE	0.73401
635	XP_003859761.1	LRQYRHCRVVVLRPT	SVM	POSITIVE	0.371336
636	XP_003859761.1	QRLMRMDEAAATVRR	SVM	POSITIVE	0.578556
637	XP_003859761.1	QYNTQKSAMLTPSAT	SVM	POSITIVE	0.00850167
638	XP_003859761.1	RCRRRLSMEERIPLV	SVM	NEGATIVE	-0.63881
639	XP_003859761.1	RRRLSMEERIPLVCE	SVM	NEGATIVE	-0.648147
640	XP_003859761.1	TGAREHVPGFEDTWV	SVM	NEGATIVE	-0.0705361
641	XP_003859761.1	TNTEGLLADAAVSAE	SVM	NEGATIVE	-0.0931896
642	XP_003859761.1	TNYFYFQPSRNVASS	SVM	POSITIVE	0.226652
643	XP_003859761.1	VYHHVRPDVLVGNLF	SVM	POSITIVE	0.334137
644	XP_003859761.1	AAVAASQATRVGEGS	SVM	POSITIVE	0.681248
645	XP_003859761.1	AIQRLMRMDEAAATV	SVM	POSITIVE	0.380965
646	XP_003859761.1	ATNYFYFQPSRNVAS	SVM	POSITIVE	0.22962
647	XP_003859761.1	GAAAAVAASQATRVG	SVM	POSITIVE	0.811009
648	XP_003859761.1	GEPGEGAAAAVAASQ	SVM	POSITIVE	0.499291
649	XP_003859761.1	GSVAASSAAECRRAA	SVM	POSITIVE	0.0766656
650	XP_003859761.1	RRLSMEERIPLVCET	SVM	NEGATIVE	-1.14564
651	XP_003859761.1	RYITAQYNTQKSAML	SVM	NEGATIVE	-0.0566275
652	XP_003859761.1	TDGALRSAAAAGTTS	SVM	NEGATIVE	-0.146196
653	XP_003859761.1	TIRAAASDVVALQDS	SVM	POSITIVE	0.319025
654	XP_003859761.1	VLRPTVEVELSAAEQ	SVM	POSITIVE	0.603607
655	XP_003859761.1	AHRAMALDWVYHHVR	SVM	POSITIVE	0.672795
656	XP_003859761.1	CETIRAAASDVVALQ	SVM	NEGATIVE	-0.292159
657	XP_003859761.1	EGAAAAVAASQATRV	SVM	POSITIVE	0.668065
658	XP_003859761.1	HRCRRRLSMEERIPL	SVM	NEGATIVE	-0.745913
659	XP_003859761.1	NTEGLLADAAVSAEG	SVM	POSITIVE	0.0743914
660	XP_003859761.1	NYFYFQPSRNVASSE	SVM	NEGATIVE	-0.00238158
661	XP_003859761.1	RRFRIYCADLARDLQ	SVM	NEGATIVE	-0.188955
662	XP_003859761.1	TEGLLADAAVSAEGS	SVM	POSITIVE	0.361419
663	XP_003859761.1	TNTEGLLADAAVSAE	SVM	NEGATIVE	-0.0931896
664	XP_003859761.1	AQLLPGMGAGLTVEL	SVM	POSITIVE	0.183513
665	XP_003859761.1	AQYNTQKSAMLTPSA	SVM	POSITIVE	0.25386
666	XP_003859761.1	ATNYFYFQPSRNVAS	SVM	POSITIVE	0.22962
667	XP_003859761.1	CETHGLAALFRRTCA	SVM	NEGATIVE	-0.4238
668	XP_003859761.1	DGALRSAAAAGTTSG	SVM	NEGATIVE	-0.142004
669	XP_003859761.1	GAAAAVAASQATRVG	SVM	POSITIVE	0.811009
670	XP_003859761.1	ITAQYNTQKSAMLTP	SVM	NEGATIVE	-0.298984
671	XP_003859761.1	RVDHATNYFYFQPSR	SVM	POSITIVE	0.455604
672	XP_003859761.1	TNYFYFQPSRNVASS	SVM	POSITIVE	0.226652
673	XP_003859761.1	APERRFRIYCADLAR	SVM	NEGATIVE	-0.401333
674	XP_003859761.1	CLLRRWVRRGPASRS	SVM	POSITIVE	0.10754
675	XP_003859761.1	ERRFRIYCADLARDL	SVM	NEGATIVE	-0.456416
676	XP_003859761.1	GAAAAVAASQATRVG	SVM	POSITIVE	0.811009
677	XP_003859761.1	LLRRWVRRGPASRSG	SVM	POSITIVE	0.00915368
678	XP_003859761.1	LRRWVRRGPASRSGH	SVM	NEGATIVE	-0.182569
679	XP_003859761.1	LVCETIRAAASDVVA	SVM	NEGATIVE	-0.0864226
680	XP_003859761.1	PAPERRFRIYCADLA	SVM	NEGATIVE	-0.607692
681	XP_003859761.1	PERRFRIYCADLARD	SVM	NEGATIVE	-0.459313
682	XP_003859761.1	RPSSASPTSSASAAP	SVM	POSITIVE	1.10349
683	XP_003859761.1	RRFRIYCADLARDLQ	SVM	NEGATIVE	-0.188955
684	XP_003859761.1	RRWVRRGPASRSGHL	SVM	NEGATIVE	-0.231224
685	XP_003859761.1	TTIVAVAADAPIGTP	SVM	NEGATIVE	-0.345756
686	XP_003859761.1	YRLVGRARNGRCGEV	SVM	NEGATIVE	-0.0717969
687	XP_003859761.1	AAAAVAASQATRVGE	SVM	POSITIVE	0.796035
688	XP_003859761.1	EAIQRLMRMDEAAAT	SVM	POSITIVE	0.710974
689	XP_003859761.1	GLAALFRRTCAARPC	SVM	POSITIVE	0.656177
690	XP_003859761.1	LACCYASTATSSTAT	SVM	POSITIVE	0.184813
691	XP_003859761.1	NYFYFQPSRNVASSE	SVM	NEGATIVE	-0.00238158
692	XP_003859761.1	YHHVRPDVLVGNLFT	SVM	POSITIVE	0.469815
693	XP_003859761.1	AEHRDGSVAASSAAE	SVM	NEGATIVE	-0.0992727
694	XP_003859761.1	ETTSTTIVAVAADAP	SVM	NEGATIVE	-0.695568
695	XP_003859761.1	FEDTWVRAGSPAGQE	SVM	POSITIVE	0.34259
696	XP_003859761.1	HQRPSSASPTSSASA	SVM	POSITIVE	1.3346
697	XP_003859761.1	LDAHRAMALDWVYHH	SVM	POSITIVE	0.199209
698	XP_003859761.1	LRPTVEVELSAAEQA	SVM	POSITIVE	0.881541
699	XP_003859761.1	SEAIQRLMRMDEAAA	SVM	POSITIVE	0.279281
700	XP_003859761.1	STTIVAVAADAPIGT	SVM	NEGATIVE	-0.478868
701	XP_003859761.1	TIVAVAADAPIGTPI	SVM	NEGATIVE	-0.184433
702	XP_003859761.1	YFYFQPSRNVASSEA	SVM	POSITIVE	0.0378779
703	XP_003859761.1	YITAQYNTQKSAMLT	SVM	NEGATIVE	-0.148364
704	XP_003859761.1	AAAVAASQATRVGEG	SVM	POSITIVE	0.920363
705	XP_003859761.1	AALFRRTCAARPCGG	SVM	POSITIVE	0.0810421
706	XP_003859761.1	EPGEGAAAAVAASQA	SVM	POSITIVE	0.0718723
707	XP_003859761.1	ETIRAAASDVVALQD	SVM	POSITIVE	0.0932677
708	XP_003859761.1	GSPFTLQTQRSSSLS	SVM	POSITIVE	0.249053
709	XP_003859761.1	HATNYFYFQPSRNVA	SVM	POSITIVE	0.203431
710	XP_003859761.1	LAALFRRTCAARPCG	SVM	POSITIVE	0.189318
711	XP_003859761.1	NYFYFQPSRNVASSE	SVM	NEGATIVE	-0.00238158
712	XP_003859761.1	PFTLQTQRSSSLSAA	SVM	NEGATIVE	-0.106956
713	XP_003859761.1	RWVRRGPASRSGHLS	SVM	NEGATIVE	-0.537244
714	XP_003859761.1	VLRPTVEVELSAAEQ	SVM	POSITIVE	0.603607
715	XP_003859761.1	WVYHHVRPDVLVGNL	SVM	POSITIVE	0.67124
716	XP_003859761.1	AAVAASQATRVGEGS	SVM	POSITIVE	0.681248
717	XP_003859761.1	ATNYFYFQPSRNVAS	SVM	POSITIVE	0.22962
718	XP_003859761.1	GLAALFRRTCAARPC	SVM	POSITIVE	0.656177
719	XP_003859761.1	HATNYFYFQPSRNVA	SVM	POSITIVE	0.203431
720	XP_003859761.1	HPFLRQYRHCRVVVL	SVM	POSITIVE	0.594832
721	XP_003859761.1	LAALFRRTCAARPCG	SVM	POSITIVE	0.189318
722	XP_003859761.1	LAALFRRTCAARPCG	SVM	POSITIVE	0.189318
723	XP_003859761.1	RAAASDVVALQDSTP	SVM	POSITIVE	0.201287
724	XP_003859761.1	TNTEGLLADAAVSAE	SVM	NEGATIVE	-0.0931896
725	XP_003859761.1	TNYFYFQPSRNVASS	SVM	POSITIVE	0.226652
726	XP_003859761.1	YITAQYNTQKSAMLT	SVM	NEGATIVE	-0.148364
727	XP_003859761.1	ALFRRTCAARPCGGL	SVM	POSITIVE	0.125815
728	XP_003859761.1	GLAALFRRTCAARPC	SVM	POSITIVE	0.656177
729	XP_003859761.1	LSLLSWAVDGSGHTH	SVM	NEGATIVE	-0.235014
730	XP_003859761.1	PCHRCVLTTLDLSYR	SVM	NEGATIVE	-0.0395117
731	XP_003859761.1	PFLRQYRHCRVVVLR	SVM	POSITIVE	0.527078
732	XP_003859761.1	SAARQGGADPVGSEA	SVM	POSITIVE	0.020779
733	XP_003859761.1	SPFTLQTQRSSSLSA	SVM	POSITIVE	0.056864
734	XP_003859761.1	SSAARQGGADPVGSE	SVM	POSITIVE	0.0198276
735	XP_003859761.1	VLACCYASTATSSTA	SVM	POSITIVE	0.238182
736	XP_003859761.1	ARHRVDHATNYFYFQ	SVM	POSITIVE	0.2916
737	XP_003859761.1	EDTWVRAGSPAGQER	SVM	POSITIVE	0.298881
738	XP_003859761.1	IQRLMRMDEAAATVR	SVM	POSITIVE	0.479532
739	XP_003859761.1	KEGSVWDAQLLPGMG	SVM	NEGATIVE	-0.414547
740	XP_003859761.1	LLSWAVDGSGHTHHR	SVM	NEGATIVE	-0.0815016
741	XP_003859761.1	RCVLTTLDLSYRGKS	SVM	NEGATIVE	-0.12086
742	XP_003859761.1	RNVASSEAIQRLMRM	SVM	NEGATIVE	-0.192002
743	XP_003859761.1	RTCAARPCGGLSAVV	SVM	POSITIVE	0.715901
744	XP_003859761.1	SLLSWAVDGSGHTHH	SVM	NEGATIVE	-0.297955
745	XP_003859761.1	TCAARPCGGLSAVVL	SVM	POSITIVE	0.430613
746	XP_003859761.1	VCETIRAAASDVVAL	SVM	NEGATIVE	-0.103325
747	XP_003859761.1	CARHRVDHATNYFYF	SVM	POSITIVE	0.299305
748	XP_003859761.1	DTWVRAGSPAGQERT	SVM	POSITIVE	0.499826
749	XP_003859761.1	TNYFYFQPSRNVASS	SVM	POSITIVE	0.226652
750	XP_003859761.1	TTIVAVAADAPIGTP	SVM	NEGATIVE	-0.345756
751	XP_003859761.1	ACCYASTATSSTATS	SVM	POSITIVE	0.457762
752	XP_003859761.1	ASAAPVAPVTTEAPL	SVM	POSITIVE	0.67884
753	XP_003859761.1	ERRFRIYCADLARDL	SVM	NEGATIVE	-0.456416
754	XP_003859761.1	NTEGLLADAAVSAEG	SVM	POSITIVE	0.0743914
755	XP_003859761.1	QYRHCRVVVLRPTVE	SVM	POSITIVE	0.324618
756	XP_003859761.1	RLMRMDEAAATVRRP	SVM	POSITIVE	0.585584
757	XP_003859761.1	RRFRIYCADLARDLQ	SVM	NEGATIVE	-0.188955
758	XP_003859761.1	SASAAPVAPVTTEAP	SVM	POSITIVE	0.722298
759	XP_003859761.1	TEGLLADAAVSAEGS	SVM	POSITIVE	0.361419
760	XP_003859761.1	TTIVAVAADAPIGTP	SVM	NEGATIVE	-0.345756
761	XP_003859761.1	AALFRRTCAARPCGG	SVM	POSITIVE	0.0810421
762	XP_003859761.1	ACCYASTATSSTATS	SVM	POSITIVE	0.457762
763	XP_003859761.1	EGLLADAAVSAEGSP	SVM	NEGATIVE	-0.228829
764	XP_003859761.1	HATNYFYFQPSRNVA	SVM	POSITIVE	0.203431
765	XP_003859761.1	TNYFYFQPSRNVASS	SVM	POSITIVE	0.226652
766	XP_003859761.1	YRHCRVVVLRPTVEV	SVM	POSITIVE	0.609
767	XP_003859761.1	AHPFLRQYRHCRVVV	SVM	POSITIVE	0.597327
768	XP_003859761.1	HRAMALDWVYHHVRP	SVM	POSITIVE	0.674668
769	XP_003859761.1	LADAAVSAEGSPFTL	SVM	NEGATIVE	-0.398325
770	XP_003859761.1	LRQYRHCRVVVLRPT	SVM	POSITIVE	0.371336
771	XP_003859761.1	PLSLLSWAVDGSGHT	SVM	POSITIVE	0.0374762
772	XP_003859761.1	QHQRPSSASPTSSAS	SVM	POSITIVE	1.01298
773	XP_003859761.1	RSGHLSAHPFLRQYR	SVM	POSITIVE	0.186163
774	XP_003859761.1	TIRAAASDVVALQDS	SVM	POSITIVE	0.319025
775	XP_003859761.1	TTIVAVAADAPIGTP	SVM	NEGATIVE	-0.345756
776	XP_003859761.1	AARQGGADPVGSEAD	SVM	POSITIVE	0.189851
777	XP_003859761.1	ADLARDLQHQRPSSA	SVM	POSITIVE	0.171391
778	XP_003859761.1	DHATNYFYFQPSRNV	SVM	POSITIVE	0.123322
779	XP_003859761.1	DLARDLQHQRPSSAS	SVM	POSITIVE	0.219033
780	XP_003859761.1	ERRFRIYCADLARDL	SVM	NEGATIVE	-0.456416
781	XP_003859761.1	FQPSRNVASSEAIQR	SVM	POSITIVE	0.16362
782	XP_003859761.1	GALRSAAAAGTTSGK	SVM	POSITIVE	0.0353423
783	XP_003859761.1	HCRVVVLRPTVEVEL	SVM	POSITIVE	0.332046
784	XP_003859761.1	LLRRWVRRGPASRSG	SVM	POSITIVE	0.00915368
785	XP_003859761.1	LRRWVRRGPASRSGH	SVM	NEGATIVE	-0.182569
786	XP_003859761.1	PFLRQYRHCRVVVLR	SVM	POSITIVE	0.527078
787	XP_003859761.1	RPCGGLSAVVLACCY	SVM	POSITIVE	0.460588
788	XP_003859761.1	AAVAASQATRVGEGS	SVM	POSITIVE	0.681248
789	XP_003859761.1	CCYASTATSSTATSP	SVM	POSITIVE	0.263554
790	XP_003859761.1	CETIRAAASDVVALQ	SVM	NEGATIVE	-0.292159
791	XP_003859761.1	DGALRSAAAAGTTSG	SVM	NEGATIVE	-0.142004
792	XP_003859761.1	EVELSAAEQAWHTRY	SVM	POSITIVE	0.525843
793	XP_003859761.1	GALRSAAAAGTTSGK	SVM	POSITIVE	0.0353423
794	XP_003859761.1	IVAVAADAPIGTPIP	SVM	NEGATIVE	-0.11158
795	XP_003859761.1	LRQRLHRARATHRAR	SVM	POSITIVE	0.198977
796	XP_003859761.1	PFTLQTQRSSSLSAA	SVM	NEGATIVE	-0.106956
797	XP_003859761.1	PTTDGALRSAAAAGT	SVM	POSITIVE	0.0928504
798	XP_003859761.1	TDGALRSAAAAGTTS	SVM	NEGATIVE	-0.146196
799	XP_003859761.1	TTDGALRSAAAAGTT	SVM	POSITIVE	0.0483122
800	XP_003859761.1	TTDGALRSAAAAGTT	SVM	POSITIVE	0.0483122
801	XP_003859761.1	ATNYFYFQPSRNVAS	SVM	POSITIVE	0.22962
802	XP_003859761.1	FLRQYRHCRVVVLRP	SVM	POSITIVE	0.367186
803	XP_003859761.1	HLSAHPFLRQYRHCR	SVM	POSITIVE	0.216839
804	XP_003859761.1	LQHQRPSSASPTSSA	SVM	POSITIVE	0.694175
805	XP_003859761.1	NYFYFQPSRNVASSE	SVM	NEGATIVE	-0.00238158
806	XP_003859761.1	NYFYFQPSRNVASSE	SVM	NEGATIVE	-0.00238158
807	XP_003859761.1	RHCRVVVLRPTVEVE	SVM	POSITIVE	0.330578
808	XP_003859761.1	RQYRHCRVVVLRPTV	SVM	POSITIVE	0.398227
809	XP_003859761.1	RRFRIYCADLARDLQ	SVM	NEGATIVE	-0.188955
810	XP_003859761.1	TPSATAEGEPGEGAA	SVM	POSITIVE	0.514746
811	XP_003859761.1	VVALQDSTPELAEAL	SVM	POSITIVE	0.179609
812	XP_003859761.1	AALFRRTCAARPCGG	SVM	POSITIVE	0.0810421
813	XP_003859761.1	ATNYFYFQPSRNVAS	SVM	POSITIVE	0.22962
814	XP_003859761.1	CLLRRWVRRGPASRS	SVM	POSITIVE	0.10754
815	XP_003859761.1	DAQLLPGMGAGLTVE	SVM	POSITIVE	0.174345
816	XP_003859761.1	DAQLLPGMGAGLTVE	SVM	POSITIVE	0.174345
817	XP_003859761.1	ETIRAAASDVVALQD	SVM	POSITIVE	0.0932677
818	XP_003859761.1	GALRSAAAAGTTSGK	SVM	POSITIVE	0.0353423
819	XP_003859761.1	HPFLRQYRHCRVVVL	SVM	POSITIVE	0.594832
820	XP_003859761.1	LACCYASTATSSTAT	SVM	POSITIVE	0.184813
821	XP_003859761.1	RCLLRRWVRRGPASR	SVM	POSITIVE	0.15466
822	XP_003859761.1	RQRLHRARATHRARS	SVM	POSITIVE	0.0480708
823	XP_003859761.1	RRWVRRGPASRSGHL	SVM	NEGATIVE	-0.231224
824	XP_003859761.1	TCARHRVDHATNYFY	SVM	POSITIVE	0.245004
825	XP_003859761.1	AALFRRTCAARPCGG	SVM	POSITIVE	0.0810421
826	XP_003859761.1	AIQRLMRMDEAAATV	SVM	POSITIVE	0.380965
827	XP_003859761.1	EGAAAAVAASQATRV	SVM	POSITIVE	0.668065
828	XP_003859761.1	EGAEHRDGSVAASSA	SVM	NEGATIVE	-0.190145
829	XP_003859761.1	EGLLADAAVSAEGSP	SVM	NEGATIVE	-0.228829
830	XP_003859761.1	HPFLRQYRHCRVVVL	SVM	POSITIVE	0.594832
831	XP_003859761.1	LMRMDEAAATVRRPL	SVM	POSITIVE	0.73401
832	XP_003859761.1	LTPSATAEGEPGEGA	SVM	POSITIVE	0.593831
833	XP_003859761.1	PFLRQYRHCRVVVLR	SVM	POSITIVE	0.527078
834	XP_003859761.1	TIVAVAADAPIGTPI	SVM	NEGATIVE	-0.184433
835	XP_003859761.1	TNYFYFQPSRNVASS	SVM	POSITIVE	0.226652
[truncated: 2,698 more rows]

## Sheet: 72-75
IFNepitope: XP_003860098.1, XP_003860100.1, XP_003860189.1, XP_003860385.1
[truncated: 7,132 more rows]

[truncated: 8 more sheets: 76-79, 80-83, 84-88, 89-92, 93-96, 97-99, 100-102, 103-105]
