# Supplementary material for: Screening Novel Vaccine Candidates for Leishmania Donovani by Combining Differential Proteomics and Immunoinformatics Analysis
Source: Front Immunol. 2022 Jun 23;13:902066. doi: 10.3389/fimmu.2022.902066 (PMC9260594; doi:10.3389/fimmu.2022.902066)
Supplement: Supplementary file 8 [file Table_8.xlsx]

## Sheet: 106-109
Supplementary table 5-3: predictions of IFN-γ inducing epitope
IFNepitope: XP_003862805.1, XP_003862806.1, XP_003862834.1, XP_003862947.1
Serial No.	Accession	Sequence	Method	Result	Score
1	XP_003862805.1	GLYFMGIKAKVLLVL	SVM	POSITIVE	0.391665
2	XP_003862805.1	KQLFQVSEAFYILAV	SVM	NEGATIVE	-0.322746
3	XP_003862805.1	SGLYFMGIKAKVLLV	SVM	NEGATIVE	-0.00275485
4	XP_003862805.1	QLFQVSEAFYILAVI	SVM	NEGATIVE	-0.0294293
5	XP_003862805.1	SKQLFQVSEAFYILA	SVM	NEGATIVE	-0.669203
6	XP_003862805.1	FMFLVTSAPISQFRG	SVM	POSITIVE	0.280645
7	XP_003862805.1	VFMFLVTSAPISQFR	SVM	POSITIVE	0.275457
8	XP_003862805.1	LYFMGIKAKVLLVLL	SVM	POSITIVE	0.292904
9	XP_003862805.1	RSKQLFQVSEAFYIL	SVM	NEGATIVE	-0.712364
10	XP_003862805.1	ESFKVSAGYGLTVAA	SVM	POSITIVE	0.42002
11	XP_003862805.1	LRESFKVSAGYGLTV	SVM	NEGATIVE	-0.184286
12	XP_003862805.1	RESFKVSAGYGLTVA	SVM	POSITIVE	0.146574
13	XP_003862805.1	LFQVSEAFYILAVIV	SVM	NEGATIVE	-0.0095392
14	XP_003862805.1	IVFMFLVTSAPISQF	SVM	NEGATIVE	-0.177825
15	XP_003862805.1	SVLRESFKVSAGYGL	SVM	NEGATIVE	-0.27819
16	XP_003862805.1	VLRESFKVSAGYGLT	SVM	NEGATIVE	-0.199843
17	XP_003862805.1	KQLFQVSEAFYILAV	SVM	NEGATIVE	-0.322746
18	XP_003862805.1	QLFQVSEAFYILAVI	SVM	NEGATIVE	-0.0294293
19	XP_003862805.1	RSKQLFQVSEAFYIL	SVM	NEGATIVE	-0.712364
20	XP_003862805.1	SKQLFQVSEAFYILA	SVM	NEGATIVE	-0.669203
21	XP_003862805.1	KQLFQVSEAFYILAV	SVM	NEGATIVE	-0.322746
22	XP_003862805.1	VFMFLVTSAPISQFR	SVM	POSITIVE	0.275457
23	XP_003862805.1	MFLVTSAPISQFRGR	SVM	POSITIVE	0.512011
24	XP_003862805.1	CIVFMFLVTSAPISQ	SVM	NEGATIVE	-0.204464
25	XP_003862805.1	GLYFMGIKAKVLLVL	SVM	POSITIVE	0.391665
26	XP_003862805.1	LYFMGIKAKVLLVLL	SVM	POSITIVE	0.292904
27	XP_003862805.1	MSGLYFMGIKAKVLL	SVM	NEGATIVE	-0.041294
28	XP_003862805.1	IVFMFLVTSAPISQF	SVM	NEGATIVE	-0.177825
29	XP_003862805.1	AFYILAVIVSFLSCL	SVM	NEGATIVE	-0.163555
30	XP_003862805.1	EAFYILAVIVSFLSC	SVM	POSITIVE	0.324973
31	XP_003862805.1	FYILAVIVSFLSCLM	SVM	NEGATIVE	-0.245419
32	XP_003862805.1	SEAFYILAVIVSFLS	SVM	POSITIVE	0.134545
33	XP_003862805.1	FMFLVTSAPISQFRG	SVM	POSITIVE	0.280645
34	XP_003862805.1	GLYFMGIKAKVLLVL	SVM	POSITIVE	0.391665
35	XP_003862805.1	SKQLFQVSEAFYILA	SVM	NEGATIVE	-0.669203
36	XP_003862805.1	ARSKQLFQVSEAFYI	SVM	NEGATIVE	-0.70281
37	XP_003862805.1	LRESFKVSAGYGLTV	SVM	NEGATIVE	-0.184286
38	XP_003862805.1	RESFKVSAGYGLTVA	SVM	POSITIVE	0.146574
39	XP_003862805.1	SGLYFMGIKAKVLLV	SVM	NEGATIVE	-0.00275485
40	XP_003862805.1	ESFKVSAGYGLTVAA	SVM	POSITIVE	0.42002
41	XP_003862805.1	KVLLVLLAVLEVVFA	SVM	POSITIVE	0.103785
42	XP_003862805.1	MGIKAKVLLVLLAVL	SVM	POSITIVE	0.421033
43	XP_003862805.1	SGLYFMGIKAKVLLV	SVM	NEGATIVE	-0.00275485
44	XP_003862805.1	VLLVLLAVLEVVFAL	SVM	POSITIVE	0.503023
45	XP_003862805.1	SCIVFMFLVTSAPIS	SVM	NEGATIVE	-0.131814
46	XP_003862805.1	IVFMFLVTSAPISQF	SVM	NEGATIVE	-0.177825
47	XP_003862805.1	MSGLYFMGIKAKVLL	SVM	NEGATIVE	-0.041294
48	XP_003862805.1	SEAFYILAVIVSFLS	SVM	POSITIVE	0.134545
49	XP_003862805.1	SCIVFMFLVTSAPIS	SVM	NEGATIVE	-0.131814
50	XP_003862805.1	VSEAFYILAVIVSFL	SVM	NEGATIVE	-0.106338
51	XP_003862805.1	EAFYILAVIVSFLSC	SVM	POSITIVE	0.324973
52	XP_003862805.1	LMSGLYFMGIKAKVL	SVM	NEGATIVE	-0.0888662
53	XP_003862805.1	AFYILAVIVSFLSCL	SVM	NEGATIVE	-0.163555
54	XP_003862805.1	CIVFMFLVTSAPISQ	SVM	NEGATIVE	-0.204464
55	XP_003862805.1	IVFMFLVTSAPISQF	SVM	NEGATIVE	-0.177825
56	XP_003862805.1	MSGLYFMGIKAKVLL	SVM	NEGATIVE	-0.041294
57	XP_003862805.1	VFMFLVTSAPISQFR	SVM	POSITIVE	0.275457
58	XP_003862805.1	VFMFLVTSAPISQFR	SVM	POSITIVE	0.275457
59	XP_003862805.1	FMFLVTSAPISQFRG	SVM	POSITIVE	0.280645
60	XP_003862805.1	SVLRESFKVSAGYGL	SVM	NEGATIVE	-0.27819
61	XP_003862805.1	VLRESFKVSAGYGLT	SVM	NEGATIVE	-0.199843
62	XP_003862805.1	LYFMGIKAKVLLVLL	SVM	POSITIVE	0.292904
63	XP_003862805.1	ARSKQLFQVSEAFYI	SVM	NEGATIVE	-0.70281
64	XP_003862805.1	CIVFMFLVTSAPISQ	SVM	NEGATIVE	-0.204464
65	XP_003862805.1	FQVSEAFYILAVIVS	SVM	POSITIVE	0.00207379
66	XP_003862805.1	GLYFMGIKAKVLLVL	SVM	POSITIVE	0.391665
67	XP_003862805.1	AKVLLVLLAVLEVVF	SVM	POSITIVE	0.13292
68	XP_003862805.1	CSCIVFMFLVTSAPI	SVM	NEGATIVE	-0.54798
69	XP_003862805.1	FMGIKAKVLLVLLAV	SVM	POSITIVE	0.272678
70	XP_003862805.1	FYILAVIVSFLSCLM	SVM	NEGATIVE	-0.245419
71	XP_003862805.1	LYFMGIKAKVLLVLL	SVM	POSITIVE	0.292904
72	XP_003862805.1	MFLVTSAPISQFRGR	SVM	POSITIVE	0.512011
73	XP_003862805.1	RSKQLFQVSEAFYIL	SVM	NEGATIVE	-0.712364
74	XP_003862805.1	SGLYFMGIKAKVLLV	SVM	NEGATIVE	-0.00275485
75	XP_003862805.1	YFMGIKAKVLLVLLA	SVM	POSITIVE	0.185389
76	XP_003862805.1	CIVFMFLVTSAPISQ	SVM	NEGATIVE	-0.204464
77	XP_003862805.1	GINASATGGASKLSC	SVM	POSITIVE	0.0521525
78	XP_003862805.1	KAKVLLVLLAVLEVV	SVM	POSITIVE	0.216228
79	XP_003862805.1	QLFQVSEAFYILAVI	SVM	NEGATIVE	-0.0294293
80	XP_003862805.1	SFLSCLMSGLYFMGI	SVM	NEGATIVE	-0.456615
81	XP_003862805.1	CSCIVFMFLVTSAPI	SVM	NEGATIVE	-0.54798
82	XP_003862805.1	LLVLLAVLEVVFALI	SVM	POSITIVE	0.568836
83	XP_003862805.1	SEAFYILAVIVSFLS	SVM	POSITIVE	0.134545
84	XP_003862805.1	AKVLLVLLAVLEVVF	SVM	POSITIVE	0.13292
85	XP_003862805.1	EAFYILAVIVSFLSC	SVM	POSITIVE	0.324973
86	XP_003862805.1	IKAKVLLVLLAVLEV	SVM	POSITIVE	0.185135
87	XP_003862805.1	KAKVLLVLLAVLEVV	SVM	POSITIVE	0.216228
88	XP_003862805.1	KQLFQVSEAFYILAV	SVM	NEGATIVE	-0.322746
89	XP_003862805.1	LLVLLAVLEVVFALI	SVM	POSITIVE	0.568836
90	XP_003862805.1	MFLVTSAPISQFRGR	SVM	POSITIVE	0.512011
91	XP_003862805.1	QLFQVSEAFYILAVI	SVM	NEGATIVE	-0.0294293
92	XP_003862805.1	SGLYFMGIKAKVLLV	SVM	NEGATIVE	-0.00275485
93	XP_003862805.1	AFYILAVIVSFLSCL	SVM	NEGATIVE	-0.163555
94	XP_003862805.1	FMGIKAKVLLVLLAV	SVM	POSITIVE	0.272678
95	XP_003862805.1	KQLFQVSEAFYILAV	SVM	NEGATIVE	-0.322746
96	XP_003862805.1	LMSGLYFMGIKAKVL	SVM	NEGATIVE	-0.0888662
97	XP_003862805.1	MSGLYFMGIKAKVLL	SVM	NEGATIVE	-0.041294
98	XP_003862805.1	SKQLFQVSEAFYILA	SVM	NEGATIVE	-0.669203
99	XP_003862805.1	YFMGIKAKVLLVLLA	SVM	POSITIVE	0.185389
100	XP_003862805.1	AKVLLVLLAVLEVVF	SVM	POSITIVE	0.13292
101	XP_003862805.1	FLSCLMSGLYFMGIK	SVM	NEGATIVE	-0.457979
102	XP_003862805.1	FMFLVTSAPISQFRG	SVM	POSITIVE	0.280645
103	XP_003862805.1	FYILAVIVSFLSCLM	SVM	NEGATIVE	-0.245419
104	XP_003862805.1	GIKAKVLLVLLAVLE	SVM	POSITIVE	0.207402
105	XP_003862805.1	INASATGGASKLSCV	SVM	NEGATIVE	-0.344174
106	XP_003862805.1	KVLLVLLAVLEVVFA	SVM	POSITIVE	0.103785
107	XP_003862805.1	RGINASATGGASKLS	SVM	POSITIVE	0.124136
108	XP_003862805.1	SEAFYILAVIVSFLS	SVM	POSITIVE	0.134545
109	XP_003862805.1	YILAVIVSFLSCLMS	SVM	POSITIVE	0.0440356
110	XP_003862805.1	GLYFMGIKAKVLLVL	SVM	POSITIVE	0.391665
111	XP_003862805.1	LLAVLEVVFALIPWV	SVM	POSITIVE	0.92808
112	XP_003862805.1	LMSGLYFMGIKAKVL	SVM	NEGATIVE	-0.0888662
113	XP_003862805.1	LVLLAVLEVVFALIP	SVM	POSITIVE	0.274805
114	XP_003862805.1	MGIKAKVLLVLLAVL	SVM	POSITIVE	0.421033
115	XP_003862805.1	EAFYILAVIVSFLSC	SVM	POSITIVE	0.324973
116	XP_003862805.1	GLYFMGIKAKVLLVL	SVM	POSITIVE	0.391665
117	XP_003862805.1	IKAKVLLVLLAVLEV	SVM	POSITIVE	0.185135
118	XP_003862805.1	IVSFLSCLMSGLYFM	SVM	NEGATIVE	-0.791612
119	XP_003862805.1	KAKVLLVLLAVLEVV	SVM	POSITIVE	0.216228
120	XP_003862805.1	LAVLEVVFALIPWVC	SVM	POSITIVE	0.926786
121	XP_003862805.1	SGLYFMGIKAKVLLV	SVM	NEGATIVE	-0.00275485
122	XP_003862805.1	VLLAVLEVVFALIPW	SVM	POSITIVE	0.701385
123	XP_003862805.1	YFMGIKAKVLLVLLA	SVM	POSITIVE	0.185389
124	XP_003862805.1	YFMGIKAKVLLVLLA	SVM	POSITIVE	0.185389
125	XP_003862805.1	KQLFQVSEAFYILAV	SVM	NEGATIVE	-0.322746
126	XP_003862805.1	KVLLVLLAVLEVVFA	SVM	POSITIVE	0.103785
127	XP_003862805.1	LFQVSEAFYILAVIV	SVM	NEGATIVE	-0.0095392
128	XP_003862805.1	LLAVLEVVFALIPWV	SVM	POSITIVE	0.92808
129	XP_003862805.1	MSGLYFMGIKAKVLL	SVM	NEGATIVE	-0.041294
130	XP_003862805.1	MSGLYFMGIKAKVLL	SVM	NEGATIVE	-0.041294
131	XP_003862805.1	QLFQVSEAFYILAVI	SVM	NEGATIVE	-0.0294293
132	XP_003862805.1	RSKQLFQVSEAFYIL	SVM	NEGATIVE	-0.712364
133	XP_003862805.1	SKQLFQVSEAFYILA	SVM	NEGATIVE	-0.669203
134	XP_003862805.1	VLLVLLAVLEVVFAL	SVM	POSITIVE	0.503023
135	XP_003862805.1	VSFLSCLMSGLYFMG	SVM	NEGATIVE	-0.575448
136	XP_003862805.1	FMGIKAKVLLVLLAV	SVM	POSITIVE	0.272678
137	XP_003862805.1	FYILAVIVSFLSCLM	SVM	NEGATIVE	-0.245419
138	XP_003862805.1	FYILAVIVSFLSCLM	SVM	NEGATIVE	-0.245419
139	XP_003862805.1	IKAKVLLVLLAVLEV	SVM	POSITIVE	0.185135
140	XP_003862805.1	LAVLEVVFALIPWVC	SVM	POSITIVE	0.926786
141	XP_003862805.1	LLVLLAVLEVVFALI	SVM	POSITIVE	0.568836
142	XP_003862805.1	LMSGLYFMGIKAKVL	SVM	NEGATIVE	-0.0888662
143	XP_003862805.1	LVLLAVLEVVFALIP	SVM	POSITIVE	0.274805
144	XP_003862805.1	QVSEAFYILAVIVSF	SVM	NEGATIVE	-0.145103
145	XP_003862805.1	SCIVFMFLVTSAPIS	SVM	NEGATIVE	-0.131814
146	XP_003862805.1	SEAFYILAVIVSFLS	SVM	POSITIVE	0.134545
147	XP_003862805.1	SEAFYILAVIVSFLS	SVM	POSITIVE	0.134545
148	XP_003862805.1	VLLAVLEVVFALIPW	SVM	POSITIVE	0.701385
149	XP_003862805.1	VSEAFYILAVIVSFL	SVM	NEGATIVE	-0.106338
150	XP_003862805.1	AFYILAVIVSFLSCL	SVM	NEGATIVE	-0.163555
151	XP_003862805.1	EAFYILAVIVSFLSC	SVM	POSITIVE	0.324973
152	XP_003862805.1	EAFYILAVIVSFLSC	SVM	POSITIVE	0.324973
153	XP_003862805.1	KQLFQVSEAFYILAV	SVM	NEGATIVE	-0.322746
154	XP_003862805.1	KQLFQVSEAFYILAV	SVM	NEGATIVE	-0.322746
155	XP_003862805.1	LFQVSEAFYILAVIV	SVM	NEGATIVE	-0.0095392
156	XP_003862805.1	LFQVSEAFYILAVIV	SVM	NEGATIVE	-0.0095392
157	XP_003862805.1	LMSGLYFMGIKAKVL	SVM	NEGATIVE	-0.0888662
158	XP_003862805.1	LVLLAVLEVVFALIP	SVM	POSITIVE	0.274805
159	XP_003862805.1	NASATGGASKLSCVT	SVM	NEGATIVE	-0.262851
160	XP_003862805.1	QLFQVSEAFYILAVI	SVM	NEGATIVE	-0.0294293
161	XP_003862805.1	QLFQVSEAFYILAVI	SVM	NEGATIVE	-0.0294293
162	XP_003862805.1	RSKQLFQVSEAFYIL	SVM	NEGATIVE	-0.712364
163	XP_003862805.1	RSKQLFQVSEAFYIL	SVM	NEGATIVE	-0.712364
164	XP_003862805.1	SKQLFQVSEAFYILA	SVM	NEGATIVE	-0.669203
165	XP_003862805.1	SKQLFQVSEAFYILA	SVM	NEGATIVE	-0.669203
166	XP_003862805.1	SKQLFQVSEAFYILA	SVM	NEGATIVE	-0.669203
167	XP_003862805.1	VSEAFYILAVIVSFL	SVM	NEGATIVE	-0.106338
168	XP_003862805.1	VSEAFYILAVIVSFL	SVM	NEGATIVE	-0.106338
169	XP_003862805.1	ESFKVSAGYGLTVAA	SVM	POSITIVE	0.42002
170	XP_003862805.1	FKVSAGYGLTVAAWC	SVM	POSITIVE	0.652727
171	XP_003862805.1	FKVSAGYGLTVAAWC	SVM	POSITIVE	0.652727
172	XP_003862805.1	QVSEAFYILAVIVSF	SVM	NEGATIVE	-0.145103
173	XP_003862805.1	RSKQLFQVSEAFYIL	SVM	NEGATIVE	-0.712364
174	XP_003862805.1	SFKVSAGYGLTVAAW	SVM	POSITIVE	0.367568
175	XP_003862805.1	SFKVSAGYGLTVAAW	SVM	POSITIVE	0.367568
176	XP_003862805.1	FKVSAGYGLTVAAWC	SVM	POSITIVE	0.652727
177	XP_003862805.1	FQVSEAFYILAVIVS	SVM	POSITIVE	0.00207379
178	XP_003862805.1	QLFQVSEAFYILAVI	SVM	NEGATIVE	-0.0294293
179	XP_003862805.1	RESFKVSAGYGLTVA	SVM	POSITIVE	0.146574
180	XP_003862805.1	SFKVSAGYGLTVAAW	SVM	POSITIVE	0.367568
181	XP_003862805.1	VSEAFYILAVIVSFL	SVM	NEGATIVE	-0.106338
182	XP_003862805.1	LFQVSEAFYILAVIV	SVM	NEGATIVE	-0.0095392
183	XP_003862805.1	LYFMGIKAKVLLVLL	SVM	POSITIVE	0.292904
184	XP_003862805.1	FQVSEAFYILAVIVS	SVM	POSITIVE	0.00207379
185	XP_003862805.1	FRGRGINASATGGAS	SVM	POSITIVE	0.46284
186	XP_003862805.1	LFQVSEAFYILAVIV	SVM	NEGATIVE	-0.0095392
187	XP_003862805.1	LSCLMSGLYFMGIKA	SVM	NEGATIVE	-0.549196
188	XP_003862805.1	QVSEAFYILAVIVSF	SVM	NEGATIVE	-0.145103
189	XP_003862805.1	AKVLLVLLAVLEVVF	SVM	POSITIVE	0.13292
190	XP_003862805.1	ARSKQLFQVSEAFYI	SVM	NEGATIVE	-0.70281
191	XP_003862805.1	FQVSEAFYILAVIVS	SVM	POSITIVE	0.00207379
192	XP_003862805.1	GIKAKVLLVLLAVLE	SVM	POSITIVE	0.207402
193	XP_003862805.1	IKAKVLLVLLAVLEV	SVM	POSITIVE	0.185135
194	XP_003862805.1	ILAVIVSFLSCLMSG	SVM	POSITIVE	0.118886
195	XP_003862805.1	KAKVLLVLLAVLEVV	SVM	POSITIVE	0.216228
196	XP_003862805.1	KVLLVLLAVLEVVFA	SVM	POSITIVE	0.103785
197	XP_003862805.1	LAVIVSFLSCLMSGL	SVM	NEGATIVE	-0.237718
198	XP_003862805.1	LAVIVSFLSCLMSGL	SVM	NEGATIVE	-0.237718
199	XP_003862805.1	LLVLLAVLEVVFALI	SVM	POSITIVE	0.568836
200	XP_003862805.1	ARSKQLFQVSEAFYI	SVM	NEGATIVE	-0.70281
201	XP_003862805.1	AVLEVVFALIPWVCM	SVM	POSITIVE	0.605548
202	XP_003862805.1	CIVFMFLVTSAPISQ	SVM	NEGATIVE	-0.204464
203	XP_003862805.1	CSCIVFMFLVTSAPI	SVM	NEGATIVE	-0.54798
204	XP_003862805.1	IVFMFLVTSAPISQF	SVM	NEGATIVE	-0.177825
205	XP_003862805.1	IVFMFLVTSAPISQF	SVM	NEGATIVE	-0.177825
206	XP_003862805.1	KVSAGYGLTVAAWCT	SVM	POSITIVE	0.456951
207	XP_003862805.1	SCIVFMFLVTSAPIS	SVM	NEGATIVE	-0.131814
208	XP_003862805.1	SEAFYILAVIVSFLS	SVM	POSITIVE	0.134545
209	XP_003862805.1	AFYILAVIVSFLSCL	SVM	NEGATIVE	-0.163555
210	XP_003862805.1	ARSKQLFQVSEAFYI	SVM	NEGATIVE	-0.70281
211	XP_003862805.1	EAFYILAVIVSFLSC	SVM	POSITIVE	0.324973
212	XP_003862805.1	FQVSEAFYILAVIVS	SVM	POSITIVE	0.00207379
213	XP_003862805.1	KQLFQVSEAFYILAV	SVM	NEGATIVE	-0.322746
214	XP_003862805.1	LCSCIVFMFLVTSAP	SVM	NEGATIVE	-0.757512
215	XP_003862805.1	LVLLAVLEVVFALIP	SVM	POSITIVE	0.274805
216	XP_003862805.1	RSKQLFQVSEAFYIL	SVM	NEGATIVE	-0.712364
217	XP_003862805.1	SGLYFMGIKAKVLLV	SVM	NEGATIVE	-0.00275485
218	XP_003862805.1	VFMFLVTSAPISQFR	SVM	POSITIVE	0.275457
219	XP_003862805.1	CIVFMFLVTSAPISQ	SVM	NEGATIVE	-0.204464
220	XP_003862805.1	GLYFMGIKAKVLLVL	SVM	POSITIVE	0.391665
221	XP_003862805.1	MGIKAKVLLVLLAVL	SVM	POSITIVE	0.421033
222	XP_003862805.1	SCLMSGLYFMGIKAK	SVM	NEGATIVE	-0.329482
223	XP_003862805.1	VLLVLLAVLEVVFAL	SVM	POSITIVE	0.503023
224	XP_003862805.1	AWCTQVIGLVLLIAM	SVM	POSITIVE	0.713564
225	XP_003862805.1	GLYFMGIKAKVLLVL	SVM	POSITIVE	0.391665
226	XP_003862805.1	KVLLVLLAVLEVVFA	SVM	POSITIVE	0.103785
227	XP_003862805.1	LLVLLAVLEVVFALI	SVM	POSITIVE	0.568836
228	XP_003862805.1	LVLLAVLEVVFALIP	SVM	POSITIVE	0.274805
229	XP_003862805.1	QVSEAFYILAVIVSF	SVM	NEGATIVE	-0.145103
230	XP_003862805.1	SCIVFMFLVTSAPIS	SVM	NEGATIVE	-0.131814
231	XP_003862805.1	SKQLFQVSEAFYILA	SVM	NEGATIVE	-0.669203
232	XP_003862805.1	VFMFLVTSAPISQFR	SVM	POSITIVE	0.275457
233	XP_003862805.1	VLLVLLAVLEVVFAL	SVM	POSITIVE	0.503023
234	XP_003862805.1	YILAVIVSFLSCLMS	SVM	POSITIVE	0.0440356
235	XP_003862805.1	FMGIKAKVLLVLLAV	SVM	POSITIVE	0.272678
236	XP_003862805.1	GRGINASATGGASKL	SVM	POSITIVE	0.158637
237	XP_003862805.1	IVFMFLVTSAPISQF	SVM	NEGATIVE	-0.177825
238	XP_003862805.1	LFQVSEAFYILAVIV	SVM	NEGATIVE	-0.0095392
239	XP_003862805.1	VLLAVLEVVFALIPW	SVM	POSITIVE	0.701385
240	XP_003862805.1	YFMGIKAKVLLVLLA	SVM	POSITIVE	0.185389
241	XP_003862805.1	YILAVIVSFLSCLMS	SVM	POSITIVE	0.0440356
242	XP_003862805.1	FMGIKAKVLLVLLAV	SVM	POSITIVE	0.272678
243	XP_003862805.1	FQVSEAFYILAVIVS	SVM	POSITIVE	0.00207379
244	XP_003862805.1	FYILAVIVSFLSCLM	SVM	NEGATIVE	-0.245419
245	XP_003862805.1	IVFMFLVTSAPISQF	SVM	NEGATIVE	-0.177825
246	XP_003862805.1	LRESFKVSAGYGLTV	SVM	NEGATIVE	-0.184286
247	XP_003862805.1	MSGLYFMGIKAKVLL	SVM	NEGATIVE	-0.041294
248	XP_003862805.1	RGRGINASATGGASK	SVM	POSITIVE	0.204976
249	XP_003862805.1	ASATGGASKLSCVTV	SVM	NEGATIVE	-0.278427
250	XP_003862805.1	CIVFMFLVTSAPISQ	SVM	NEGATIVE	-0.204464
251	XP_003862805.1	CSCIVFMFLVTSAPI	SVM	NEGATIVE	-0.54798
252	XP_003862805.1	FMGIKAKVLLVLLAV	SVM	POSITIVE	0.272678
253	XP_003862805.1	FQVSEAFYILAVIVS	SVM	POSITIVE	0.00207379
254	XP_003862805.1	FQVSEAFYILAVIVS	SVM	POSITIVE	0.00207379
255	XP_003862805.1	GLYFMGIKAKVLLVL	SVM	POSITIVE	0.391665
256	XP_003862805.1	LYFMGIKAKVLLVLL	SVM	POSITIVE	0.292904
257	XP_003862805.1	LYFMGIKAKVLLVLL	SVM	POSITIVE	0.292904
258	XP_003862805.1	QLFQVSEAFYILAVI	SVM	NEGATIVE	-0.0294293
259	XP_003862805.1	SCIVFMFLVTSAPIS	SVM	NEGATIVE	-0.131814
260	XP_003862805.1	VSAGYGLTVAAWCTQ	SVM	POSITIVE	0.297338
261	XP_003862805.1	YFMGIKAKVLLVLLA	SVM	POSITIVE	0.185389
262	XP_003862805.1	YFMGIKAKVLLVLLA	SVM	POSITIVE	0.185389
263	XP_003862805.1	AKVLLVLLAVLEVVF	SVM	POSITIVE	0.13292
264	XP_003862805.1	FMFLVTSAPISQFRG	SVM	POSITIVE	0.280645
265	XP_003862805.1	ILAVIVSFLSCLMSG	SVM	POSITIVE	0.118886
266	XP_003862805.1	AFYILAVIVSFLSCL	SVM	NEGATIVE	-0.163555
267	XP_003862805.1	ARSKQLFQVSEAFYI	SVM	NEGATIVE	-0.70281
268	XP_003862805.1	FLVTSAPISQFRGRG	SVM	POSITIVE	0.682274
269	XP_003862805.1	KAKVLLVLLAVLEVV	SVM	POSITIVE	0.216228
270	XP_003862805.1	LAVLEVVFALIPWVC	SVM	POSITIVE	0.926786
271	XP_003862805.1	LFQVSEAFYILAVIV	SVM	NEGATIVE	-0.0095392
272	XP_003862805.1	QLFQVSEAFYILAVI	SVM	NEGATIVE	-0.0294293
273	XP_003862805.1	RESFKVSAGYGLTVA	SVM	POSITIVE	0.146574
274	XP_003862805.1	AFYILAVIVSFLSCL	SVM	NEGATIVE	-0.163555
275	XP_003862805.1	KQLFQVSEAFYILAV	SVM	NEGATIVE	-0.322746
276	XP_003862805.1	QLFQVSEAFYILAVI	SVM	NEGATIVE	-0.0294293
277	XP_003862805.1	VFMFLVTSAPISQFR	SVM	POSITIVE	0.275457
278	XP_003862805.1	VLLAVLEVVFALIPW	SVM	POSITIVE	0.701385
279	XP_003862805.1	FYILAVIVSFLSCLM	SVM	NEGATIVE	-0.245419
280	XP_003862805.1	IKAKVLLVLLAVLEV	SVM	POSITIVE	0.185135
281	XP_003862805.1	LSCLMSGLYFMGIKA	SVM	NEGATIVE	-0.549196
282	XP_003862805.1	QFRGRGINASATGGA	SVM	POSITIVE	0.209111
283	XP_003862805.1	SCIVFMFLVTSAPIS	SVM	NEGATIVE	-0.131814
284	XP_003862805.1	SGLYFMGIKAKVLLV	SVM	NEGATIVE	-0.00275485
285	XP_003862805.1	GIKAKVLLVLLAVLE	SVM	POSITIVE	0.207402
286	XP_003862805.1	LLAVLEVVFALIPWV	SVM	POSITIVE	0.92808
287	XP_003862805.1	QVSEAFYILAVIVSF	SVM	NEGATIVE	-0.145103
288	XP_003862805.1	SCLMSGLYFMGIKAK	SVM	NEGATIVE	-0.329482
289	XP_003862805.1	VLEVVFALIPWVCMT	SVM	POSITIVE	0.436216
290	XP_003862805.1	ARSKQLFQVSEAFYI	SVM	NEGATIVE	-0.70281
291	XP_003862805.1	FLSCLMSGLYFMGIK	SVM	NEGATIVE	-0.457979
292	XP_003862805.1	GLYFMGIKAKVLLVL	SVM	POSITIVE	0.391665
293	XP_003862805.1	LMSGLYFMGIKAKVL	SVM	NEGATIVE	-0.0888662
294	XP_003862805.1	LVTSAPISQFRGRGI	SVM	POSITIVE	0.596247
295	XP_003862805.1	QLFQVSEAFYILAVI	SVM	NEGATIVE	-0.0294293
296	XP_003862805.1	RSKQLFQVSEAFYIL	SVM	NEGATIVE	-0.712364
297	XP_003862805.1	SFLSCLMSGLYFMGI	SVM	NEGATIVE	-0.456615
298	XP_003862805.1	SKQLFQVSEAFYILA	SVM	NEGATIVE	-0.669203
299	XP_003862805.1	LMSGLYFMGIKAKVL	SVM	NEGATIVE	-0.0888662
300	XP_003862805.1	QVSEAFYILAVIVSF	SVM	NEGATIVE	-0.145103
301	XP_003862805.1	RESFKVSAGYGLTVA	SVM	POSITIVE	0.146574
302	XP_003862805.1	TSAPISQFRGRGINA	SVM	POSITIVE	0.719648
303	XP_003862805.1	VLLVLLAVLEVVFAL	SVM	POSITIVE	0.503023
304	XP_003862805.1	VTSAPISQFRGRGIN	SVM	POSITIVE	0.536031
305	XP_003862805.1	LRESFKVSAGYGLTV	SVM	NEGATIVE	-0.184286
306	XP_003862805.1	VSEAFYILAVIVSFL	SVM	NEGATIVE	-0.106338
307	XP_003862805.1	CLMSGLYFMGIKAKV	SVM	NEGATIVE	-0.372013
308	XP_003862805.1	IKAKVLLVLLAVLEV	SVM	POSITIVE	0.185135
309	XP_003862805.1	SAPISQFRGRGINAS	SVM	POSITIVE	0.899398
310	XP_003862805.1	VSEAFYILAVIVSFL	SVM	NEGATIVE	-0.106338
311	XP_003862805.1	CIVFMFLVTSAPISQ	SVM	NEGATIVE	-0.204464
312	XP_003862805.1	CLMSGLYFMGIKAKV	SVM	NEGATIVE	-0.372013
313	XP_003862805.1	FMFLVTSAPISQFRG	SVM	POSITIVE	0.280645
314	XP_003862805.1	IVFMFLVTSAPISQF	SVM	NEGATIVE	-0.177825
315	XP_003862805.1	KQLFQVSEAFYILAV	SVM	NEGATIVE	-0.322746
316	XP_003862805.1	LYFMGIKAKVLLVLL	SVM	POSITIVE	0.292904
317	XP_003862805.1	RSKQLFQVSEAFYIL	SVM	NEGATIVE	-0.712364
318	XP_003862805.1	FMFLVTSAPISQFRG	SVM	POSITIVE	0.280645
319	XP_003862805.1	KQLFQVSEAFYILAV	SVM	NEGATIVE	-0.322746
320	XP_003862805.1	LFQVSEAFYILAVIV	SVM	NEGATIVE	-0.0095392
321	XP_003862805.1	LYFMGIKAKVLLVLL	SVM	POSITIVE	0.292904
322	XP_003862805.1	RESFKVSAGYGLTVA	SVM	POSITIVE	0.146574
323	XP_003862805.1	VIVSFLSCLMSGLYF	SVM	NEGATIVE	-0.559409
324	XP_003862805.1	AFYILAVIVSFLSCL	SVM	NEGATIVE	-0.163555
325	XP_003862805.1	ESFKVSAGYGLTVAA	SVM	POSITIVE	0.42002
326	XP_003862805.1	IKAKVLLVLLAVLEV	SVM	POSITIVE	0.185135
327	XP_003862805.1	LRESFKVSAGYGLTV	SVM	NEGATIVE	-0.184286
328	XP_003862805.1	QLFQVSEAFYILAVI	SVM	NEGATIVE	-0.0294293
329	XP_003862805.1	SMLCSCIVFMFLVTS	SVM	NEGATIVE	-0.798264
330	XP_003862805.1	VSEAFYILAVIVSFL	SVM	NEGATIVE	-0.106338
331	XP_003862805.1	ALRGRMDVALSMLCS	SVM	POSITIVE	0.0811083
332	XP_003862805.1	AVIVSFLSCLMSGLY	SVM	NEGATIVE	-0.171504
333	XP_003862805.1	AWCTQVIGLVLLIAM	SVM	POSITIVE	0.713564
334	XP_003862805.1	EALRGRMDVALSMLC	SVM	POSITIVE	0.552664
335	XP_003862805.1	FEALRGRMDVALSML	SVM	POSITIVE	0.548981
336	XP_003862805.1	LAVIVSFLSCLMSGL	SVM	NEGATIVE	-0.237718
337	XP_003862805.1	LFQVSEAFYILAVIV	SVM	NEGATIVE	-0.0095392
338	XP_003862805.1	LRESFKVSAGYGLTV	SVM	NEGATIVE	-0.184286
339	XP_003862805.1	GLYFMGIKAKVLLVL	SVM	POSITIVE	0.391665
340	XP_003862805.1	LFQVSEAFYILAVIV	SVM	NEGATIVE	-0.0095392
341	XP_003862805.1	LYFMGIKAKVLLVLL	SVM	POSITIVE	0.292904
342	XP_003862805.1	SEAFYILAVIVSFLS	SVM	POSITIVE	0.134545
343	XP_003862805.1	SKQLFQVSEAFYILA	SVM	NEGATIVE	-0.669203
344	XP_003862805.1	VLLVLLAVLEVVFAL	SVM	POSITIVE	0.503023
345	XP_003862805.1	ALRGRMDVALSMLCS	SVM	POSITIVE	0.0811083
346	XP_003862805.1	ARSKQLFQVSEAFYI	SVM	NEGATIVE	-0.70281
347	XP_003862805.1	AVIVSFLSCLMSGLY	SVM	NEGATIVE	-0.171504
348	XP_003862805.1	EAFYILAVIVSFLSC	SVM	POSITIVE	0.324973
349	XP_003862805.1	EALRGRMDVALSMLC	SVM	POSITIVE	0.552664
350	XP_003862805.1	LRGRMDVALSMLCSC	SVM	POSITIVE	0.0755741
351	XP_003862805.1	MFLVTSAPISQFRGR	SVM	POSITIVE	0.512011
352	XP_003862805.1	QVSEAFYILAVIVSF	SVM	NEGATIVE	-0.145103
353	XP_003862805.1	AAWCTQVIGLVLLIA	SVM	POSITIVE	0.83839
354	XP_003862805.1	ESFKVSAGYGLTVAA	SVM	POSITIVE	0.42002
355	XP_003862805.1	FKVSAGYGLTVAAWC	SVM	POSITIVE	0.652727
356	XP_003862805.1	FQVSEAFYILAVIVS	SVM	POSITIVE	0.00207379
357	XP_003862805.1	GIKAKVLLVLLAVLE	SVM	POSITIVE	0.207402
358	XP_003862805.1	GLYFMGIKAKVLLVL	SVM	POSITIVE	0.391665
359	XP_003862805.1	IKAKVLLVLLAVLEV	SVM	POSITIVE	0.185135
360	XP_003862805.1	LSMLCSCIVFMFLVT	SVM	NEGATIVE	-0.794133
361	XP_003862805.1	MGIKAKVLLVLLAVL	SVM	POSITIVE	0.421033
362	XP_003862805.1	RSKQLFQVSEAFYIL	SVM	NEGATIVE	-0.712364
363	XP_003862805.1	SCIVFMFLVTSAPIS	SVM	NEGATIVE	-0.131814
364	XP_003862805.1	SQFRGRGINASATGG	SVM	POSITIVE	0.286631
365	XP_003862805.1	VFMFLVTSAPISQFR	SVM	POSITIVE	0.275457
366	XP_003862805.1	VLLVLLAVLEVVFAL	SVM	POSITIVE	0.503023
367	XP_003862805.1	RSKQLFQVSEAFYIL	SVM	NEGATIVE	-0.712364
368	XP_003862805.1	AKVLLVLLAVLEVVF	SVM	POSITIVE	0.13292
369	XP_003862805.1	APISQFRGRGINASA	SVM	POSITIVE	0.907578
370	XP_003862805.1	AVLEVVFALIPWVCM	SVM	POSITIVE	0.605548
371	XP_003862805.1	FLVTSAPISQFRGRG	SVM	POSITIVE	0.682274
372	XP_003862805.1	KAKVLLVLLAVLEVV	SVM	POSITIVE	0.216228
373	XP_003862805.1	KVLLVLLAVLEVVFA	SVM	POSITIVE	0.103785
374	XP_003862805.1	LLAVLEVVFALIPWV	SVM	POSITIVE	0.92808
375	XP_003862805.1	MLCSCIVFMFLVTSA	SVM	NEGATIVE	-0.5474
376	XP_003862805.1	MSGLYFMGIKAKVLL	SVM	NEGATIVE	-0.041294
377	XP_003862805.1	VFMFLVTSAPISQFR	SVM	POSITIVE	0.275457
378	XP_003862805.1	VIVSFLSCLMSGLYF	SVM	NEGATIVE	-0.559409
379	XP_003862805.1	VLLVLLAVLEVVFAL	SVM	POSITIVE	0.503023
380	XP_003862805.1	CSCIVFMFLVTSAPI	SVM	NEGATIVE	-0.54798
381	XP_003862805.1	FYILAVIVSFLSCLM	SVM	NEGATIVE	-0.245419
382	XP_003862805.1	KVSAGYGLTVAAWCT	SVM	POSITIVE	0.456951
383	XP_003862805.1	LFQVSEAFYILAVIV	SVM	NEGATIVE	-0.0095392
384	XP_003862805.1	SAPISQFRGRGINAS	SVM	POSITIVE	0.899398
385	XP_003862805.1	SGLYFMGIKAKVLLV	SVM	NEGATIVE	-0.00275485
386	XP_003862805.1	TSAPISQFRGRGINA	SVM	POSITIVE	0.719648
387	XP_003862805.1	VLLVLLAVLEVVFAL	SVM	POSITIVE	0.503023
388	XP_003862805.1	VLRESFKVSAGYGLT	SVM	NEGATIVE	-0.199843
389	XP_003862805.1	APISQFRGRGINASA	SVM	POSITIVE	0.907578
390	XP_003862805.1	ARSKQLFQVSEAFYI	SVM	NEGATIVE	-0.70281
391	XP_003862805.1	FEALRGRMDVALSML	SVM	POSITIVE	0.548981
392	XP_003862805.1	IVFMFLVTSAPISQF	SVM	NEGATIVE	-0.177825
393	XP_003862805.1	LLVLLAVLEVVFALI	SVM	POSITIVE	0.568836
394	XP_003862805.1	SCIVFMFLVTSAPIS	SVM	NEGATIVE	-0.131814
395	XP_003862805.1	VSEAFYILAVIVSFL	SVM	NEGATIVE	-0.106338
396	XP_003862805.1	SKQLFQVSEAFYILA	SVM	NEGATIVE	-0.669203
397	XP_003862805.1	AFYILAVIVSFLSCL	SVM	NEGATIVE	-0.163555
398	XP_003862805.1	ARSKQLFQVSEAFYI	SVM	NEGATIVE	-0.70281
399	XP_003862805.1	CSCIVFMFLVTSAPI	SVM	NEGATIVE	-0.54798
400	XP_003862805.1	LYFMGIKAKVLLVLL	SVM	POSITIVE	0.292904
401	XP_003862805.1	MSGLYFMGIKAKVLL	SVM	NEGATIVE	-0.041294
402	XP_003862805.1	SFKVSAGYGLTVAAW	SVM	POSITIVE	0.367568
403	XP_003862805.1	VLEVVFALIPWVCMT	SVM	POSITIVE	0.436216
404	XP_003862805.1	VSAGYGLTVAAWCTQ	SVM	POSITIVE	0.297338
405	XP_003862805.1	FQVSEAFYILAVIVS	SVM	POSITIVE	0.00207379
406	XP_003862805.1	FYILAVIVSFLSCLM	SVM	NEGATIVE	-0.245419
407	XP_003862805.1	IVFMFLVTSAPISQF	SVM	NEGATIVE	-0.177825
408	XP_003862805.1	KVLLVLLAVLEVVFA	SVM	POSITIVE	0.103785
409	XP_003862805.1	VLRESFKVSAGYGLT	SVM	NEGATIVE	-0.199843
410	XP_003862805.1	ARSKQLFQVSEAFYI	SVM	NEGATIVE	-0.70281
411	XP_003862805.1	ILAVIVSFLSCLMSG	SVM	POSITIVE	0.118886
412	XP_003862805.1	IVFMFLVTSAPISQF	SVM	NEGATIVE	-0.177825
413	XP_003862805.1	LMSGLYFMGIKAKVL	SVM	NEGATIVE	-0.0888662
414	XP_003862805.1	AFYILAVIVSFLSCL	SVM	NEGATIVE	-0.163555
415	XP_003862805.1	EAFYILAVIVSFLSC	SVM	POSITIVE	0.324973
416	XP_003862805.1	QVSEAFYILAVIVSF	SVM	NEGATIVE	-0.145103
417	XP_003862805.1	SAGYGLTVAAWCTQV	SVM	POSITIVE	0.475025
418	XP_003862805.1	SEAFYILAVIVSFLS	SVM	POSITIVE	0.134545
419	XP_003862805.1	VSEAFYILAVIVSFL	SVM	NEGATIVE	-0.106338
420	XP_003862805.1	AVIVSFLSCLMSGLY	SVM	NEGATIVE	-0.171504
421	XP_003862805.1	CIVFMFLVTSAPISQ	SVM	NEGATIVE	-0.204464
422	XP_003862805.1	LCSCIVFMFLVTSAP	SVM	NEGATIVE	-0.757512
423	XP_003862805.1	LRGRMDVALSMLCSC	SVM	POSITIVE	0.0755741
424	XP_003862805.1	QVSEAFYILAVIVSF	SVM	NEGATIVE	-0.145103
425	XP_003862805.1	VLRESFKVSAGYGLT	SVM	NEGATIVE	-0.199843
426	XP_003862805.1	AKVLLVLLAVLEVVF	SVM	POSITIVE	0.13292
427	XP_003862805.1	FQVSEAFYILAVIVS	SVM	POSITIVE	0.00207379
428	XP_003862805.1	GIKAKVLLVLLAVLE	SVM	POSITIVE	0.207402
429	XP_003862805.1	KVLLVLLAVLEVVFA	SVM	POSITIVE	0.103785
430	XP_003862805.1	RESFKVSAGYGLTVA	SVM	POSITIVE	0.146574
431	XP_003862805.1	VLLVLLAVLEVVFAL	SVM	POSITIVE	0.503023
432	XP_003862805.1	YILAVIVSFLSCLMS	SVM	POSITIVE	0.0440356
433	XP_003862805.1	AVIVSFLSCLMSGLY	SVM	NEGATIVE	-0.171504
434	XP_003862805.1	KVLLVLLAVLEVVFA	SVM	POSITIVE	0.103785
435	XP_003862805.1	SCIVFMFLVTSAPIS	SVM	NEGATIVE	-0.131814
436	XP_003862805.1	AVLEVVFALIPWVCM	SVM	POSITIVE	0.605548
437	XP_003862805.1	GFEALRGRMDVALSM	SVM	POSITIVE	0.486766
438	XP_003862805.1	LAVLEVVFALIPWVC	SVM	POSITIVE	0.926786
439	XP_003862805.1	LEVVFALIPWVCMTA	SVM	POSITIVE	0.304531
440	XP_003862805.1	LLAVLEVVFALIPWV	SVM	POSITIVE	0.92808
441	XP_003862805.1	VLEVVFALIPWVCMT	SVM	POSITIVE	0.436216
442	XP_003862805.1	VLLAVLEVVFALIPW	SVM	POSITIVE	0.701385
443	XP_003862805.1	LAVLEVVFALIPWVC	SVM	POSITIVE	0.926786
444	XP_003862805.1	QVSEAFYILAVIVSF	SVM	NEGATIVE	-0.145103
445	XP_003862805.1	SAGYGLTVAAWCTQV	SVM	POSITIVE	0.475025
446	XP_003862805.1	SFKVSAGYGLTVAAW	SVM	POSITIVE	0.367568
447	XP_003862805.1	GLYFMGIKAKVLLVL	SVM	POSITIVE	0.391665
448	XP_003862805.1	AVLEVVFALIPWVCM	SVM	POSITIVE	0.605548
449	XP_003862805.1	ESFKVSAGYGLTVAA	SVM	POSITIVE	0.42002
450	XP_003862805.1	KQLFQVSEAFYILAV	SVM	NEGATIVE	-0.322746
451	XP_003862805.1	LYFMGIKAKVLLVLL	SVM	POSITIVE	0.292904
452	XP_003862805.1	QVSEAFYILAVIVSF	SVM	NEGATIVE	-0.145103
453	XP_003862805.1	SEAFYILAVIVSFLS	SVM	POSITIVE	0.134545
454	XP_003862805.1	FMGIKAKVLLVLLAV	SVM	POSITIVE	0.272678
455	XP_003862805.1	LFQVSEAFYILAVIV	SVM	NEGATIVE	-0.0095392
456	XP_003862805.1	LLVLLAVLEVVFALI	SVM	POSITIVE	0.568836
457	XP_003862805.1	VFMFLVTSAPISQFR	SVM	POSITIVE	0.275457
458	XP_003862805.1	VSAGYGLTVAAWCTQ	SVM	POSITIVE	0.297338
459	XP_003862805.1	ISQFRGRGINASATG	SVM	POSITIVE	0.59957
460	XP_003862805.1	LLVLLAVLEVVFALI	SVM	POSITIVE	0.568836
461	XP_003862805.1	LVLLAVLEVVFALIP	SVM	POSITIVE	0.274805
462	XP_003862805.1	VLLVLLAVLEVVFAL	SVM	POSITIVE	0.503023
463	XP_003862805.1	AFYILAVIVSFLSCL	SVM	NEGATIVE	-0.163555
464	XP_003862805.1	AKVLLVLLAVLEVVF	SVM	POSITIVE	0.13292
465	XP_003862805.1	EVVFALIPWVCMTAV	SVM	POSITIVE	0.627027
466	XP_003862805.1	VLRESFKVSAGYGLT	SVM	NEGATIVE	-0.199843
467	XP_003862805.1	ALSMLCSCIVFMFLV	SVM	NEGATIVE	-0.587355
468	XP_003862805.1	FMFLVTSAPISQFRG	SVM	POSITIVE	0.280645
469	XP_003862805.1	FMGIKAKVLLVLLAV	SVM	POSITIVE	0.272678
470	XP_003862805.1	GRMDVALSMLCSCIV	SVM	NEGATIVE	-0.46839
471	XP_003862805.1	LRGRMDVALSMLCSC	SVM	POSITIVE	0.0755741
472	XP_003862805.1	RGRMDVALSMLCSCI	SVM	NEGATIVE	-0.286113
473	XP_003862805.1	VFMFLVTSAPISQFR	SVM	POSITIVE	0.275457
474	XP_003862805.1	GLYFMGIKAKVLLVL	SVM	POSITIVE	0.391665
475	XP_003862805.1	VSEAFYILAVIVSFL	SVM	NEGATIVE	-0.106338
476	XP_003862805.1	ALRGRMDVALSMLCS	SVM	POSITIVE	0.0811083
477	XP_003862805.1	AVIVSFLSCLMSGLY	SVM	NEGATIVE	-0.171504
478	XP_003862805.1	ESFKVSAGYGLTVAA	SVM	POSITIVE	0.42002
479	XP_003862805.1	FYILAVIVSFLSCLM	SVM	NEGATIVE	-0.245419
480	XP_003862805.1	IVFMFLVTSAPISQF	SVM	NEGATIVE	-0.177825
481	XP_003862805.1	IVSFLSCLMSGLYFM	SVM	NEGATIVE	-0.791612
482	XP_003862805.1	LAVIVSFLSCLMSGL	SVM	NEGATIVE	-0.237718
483	XP_003862805.1	QLFQVSEAFYILAVI	SVM	NEGATIVE	-0.0294293
484	XP_003862805.1	VIVSFLSCLMSGLYF	SVM	NEGATIVE	-0.559409
485	XP_003862805.1	YILAVIVSFLSCLMS	SVM	POSITIVE	0.0440356
486	XP_003862805.1	ARSKQLFQVSEAFYI	SVM	NEGATIVE	-0.70281
487	XP_003862805.1	ILAVIVSFLSCLMSG	SVM	POSITIVE	0.118886
488	XP_003862805.1	KAKVLLVLLAVLEVV	SVM	POSITIVE	0.216228
489	XP_003862805.1	LEVVFALIPWVCMTA	SVM	POSITIVE	0.304531
490	XP_003862805.1	SGLYFMGIKAKVLLV	SVM	NEGATIVE	-0.00275485
491	XP_003862805.1	SGLYFMGIKAKVLLV	SVM	NEGATIVE	-0.00275485
492	XP_003862805.1	SKQLFQVSEAFYILA	SVM	NEGATIVE	-0.669203
493	XP_003862805.1	CIVFMFLVTSAPISQ	SVM	NEGATIVE	-0.204464
494	XP_003862805.1	CLMSGLYFMGIKAKV	SVM	NEGATIVE	-0.372013
495	XP_003862805.1	QVSEAFYILAVIVSF	SVM	NEGATIVE	-0.145103
496	XP_003862805.1	RSKQLFQVSEAFYIL	SVM	NEGATIVE	-0.712364
497	XP_003862805.1	SCIVFMFLVTSAPIS	SVM	NEGATIVE	-0.131814
498	XP_003862805.1	YFMGIKAKVLLVLLA	SVM	POSITIVE	0.185389
499	XP_003862805.1	AAWCTQVIGLVLLIA	SVM	POSITIVE	0.83839
500	XP_003862805.1	AFYILAVIVSFLSCL	SVM	NEGATIVE	-0.163555
501	XP_003862805.1	AKVLLVLLAVLEVVF	SVM	POSITIVE	0.13292
502	XP_003862805.1	CGGSTVKINTSSGKA	SVM	NEGATIVE	-0.166508
503	XP_003862805.1	CLMSGLYFMGIKAKV	SVM	NEGATIVE	-0.372013
504	XP_003862805.1	FMFLVTSAPISQFRG	SVM	POSITIVE	0.280645
505	XP_003862805.1	FQVSEAFYILAVIVS	SVM	POSITIVE	0.00207379
506	XP_003862805.1	FQVSEAFYILAVIVS	SVM	POSITIVE	0.00207379
507	XP_003862805.1	KAKVLLVLLAVLEVV	SVM	POSITIVE	0.216228
508	XP_003862805.1	RMDVALSMLCSCIVF	SVM	NEGATIVE	-0.691294
509	XP_003862805.1	VAAWCTQVIGLVLLI	SVM	POSITIVE	0.783162
510	XP_003862805.1	AVLEVVFALIPWVCM	SVM	POSITIVE	0.605548
511	XP_003862805.1	AVLEVVFALIPWVCM	SVM	POSITIVE	0.605548
512	XP_003862805.1	CIVFMFLVTSAPISQ	SVM	NEGATIVE	-0.204464
513	XP_003862805.1	FKVSAGYGLTVAAWC	SVM	POSITIVE	0.652727
514	XP_003862805.1	FQVSEAFYILAVIVS	SVM	POSITIVE	0.00207379
515	XP_003862805.1	KVSAGYGLTVAAWCT	SVM	POSITIVE	0.456951
516	XP_003862805.1	LAVIVSFLSCLMSGL	SVM	NEGATIVE	-0.237718
517	XP_003862805.1	LAVLEVVFALIPWVC	SVM	POSITIVE	0.926786
518	XP_003862805.1	LLAVLEVVFALIPWV	SVM	POSITIVE	0.92808
519	XP_003862805.1	LLVLLAVLEVVFALI	SVM	POSITIVE	0.568836
520	XP_003862805.1	LLVLLAVLEVVFALI	SVM	POSITIVE	0.568836
521	XP_003862805.1	LVLLAVLEVVFALIP	SVM	POSITIVE	0.274805
522	XP_003862805.1	MGIKAKVLLVLLAVL	SVM	POSITIVE	0.421033
523	XP_003862805.1	MSGLYFMGIKAKVLL	SVM	NEGATIVE	-0.041294
524	XP_003862805.1	SEAFYILAVIVSFLS	SVM	POSITIVE	0.134545
525	XP_003862805.1	VLLAVLEVVFALIPW	SVM	POSITIVE	0.701385
526	XP_003862805.1	ALRGRMDVALSMLCS	SVM	POSITIVE	0.0811083
527	XP_003862805.1	LCSCIVFMFLVTSAP	SVM	NEGATIVE	-0.757512
528	XP_003862805.1	SEAFYILAVIVSFLS	SVM	POSITIVE	0.134545
529	XP_003862805.1	VLLAVLEVVFALIPW	SVM	POSITIVE	0.701385
530	XP_003862805.1	VSFLSCLMSGLYFMG	SVM	NEGATIVE	-0.575448
531	XP_003862805.1	FYILAVIVSFLSCLM	SVM	NEGATIVE	-0.245419
532	XP_003862805.1	IVSFLSCLMSGLYFM	SVM	NEGATIVE	-0.791612
533	XP_003862805.1	PISQFRGRGINASAT	SVM	POSITIVE	0.998289
534	XP_003862805.1	SAGYGLTVAAWCTQV	SVM	POSITIVE	0.475025
535	XP_003862805.1	SATGGASKLSCVTVW	SVM	NEGATIVE	-0.482284
536	XP_003862805.1	SGLYFMGIKAKVLLV	SVM	NEGATIVE	-0.00275485
537	XP_003862805.1	VLLVLLAVLEVVFAL	SVM	POSITIVE	0.503023
538	XP_003862805.1	YILAVIVSFLSCLMS	SVM	POSITIVE	0.0440356
539	XP_003862805.1	CSCIVFMFLVTSAPI	SVM	NEGATIVE	-0.54798
540	XP_003862805.1	EAFYILAVIVSFLSC	SVM	POSITIVE	0.324973
541	XP_003862805.1	FMGIKAKVLLVLLAV	SVM	POSITIVE	0.272678
542	XP_003862805.1	KQLFQVSEAFYILAV	SVM	NEGATIVE	-0.322746
543	XP_003862805.1	LLVLLAVLEVVFALI	SVM	POSITIVE	0.568836
544	XP_003862805.1	VLEVVFALIPWVCMT	SVM	POSITIVE	0.436216
545	XP_003862805.1	VTSAPISQFRGRGIN	SVM	POSITIVE	0.536031
546	XP_003862805.1	LYFMGIKAKVLLVLL	SVM	POSITIVE	0.292904
547	XP_003862805.1	EAFYILAVIVSFLSC	SVM	POSITIVE	0.324973
548	XP_003862805.1	FYILAVIVSFLSCLM	SVM	NEGATIVE	-0.245419
549	XP_003862805.1	LLAVLEVVFALIPWV	SVM	POSITIVE	0.92808
550	XP_003862805.1	QVSEAFYILAVIVSF	SVM	NEGATIVE	-0.145103
551	XP_003862805.1	SVLRESFKVSAGYGL	SVM	NEGATIVE	-0.27819
552	XP_003862805.1	VALSMLCSCIVFMFL	SVM	NEGATIVE	-0.857896
553	XP_003862805.1	YFMGIKAKVLLVLLA	SVM	POSITIVE	0.185389
554	XP_003862805.1	CARSKQLFQVSEAFY	SVM	NEGATIVE	-0.522782
555	XP_003862805.1	FLSCLMSGLYFMGIK	SVM	NEGATIVE	-0.457979
556	XP_003862805.1	AVLEVVFALIPWVCM	SVM	POSITIVE	0.605548
557	XP_003862805.1	GGSTVKINTSSGKAD	SVM	NEGATIVE	-0.137858
558	XP_003862805.1	SFLSCLMSGLYFMGI	SVM	NEGATIVE	-0.456615
559	XP_003862805.1	MSGLYFMGIKAKVLL	SVM	NEGATIVE	-0.041294
560	XP_003862805.1	SCIVFMFLVTSAPIS	SVM	NEGATIVE	-0.131814
561	XP_003862805.1	YFMGIKAKVLLVLLA	SVM	POSITIVE	0.185389
562	XP_003862805.1	CARSKQLFQVSEAFY	SVM	NEGATIVE	-0.522782
563	XP_003862805.1	KQLFQVSEAFYILAV	SVM	NEGATIVE	-0.322746
564	XP_003862805.1	LMSGLYFMGIKAKVL	SVM	NEGATIVE	-0.0888662
565	XP_003862805.1	PISQFRGRGINASAT	SVM	POSITIVE	0.998289
566	XP_003862805.1	SVLRESFKVSAGYGL	SVM	NEGATIVE	-0.27819
567	XP_003862805.1	CIVFMFLVTSAPISQ	SVM	NEGATIVE	-0.204464
568	XP_003862805.1	CLMSGLYFMGIKAKV	SVM	NEGATIVE	-0.372013
569	XP_003862805.1	LMSGLYFMGIKAKVL	SVM	NEGATIVE	-0.0888662
570	XP_003862805.1	CSCIVFMFLVTSAPI	SVM	NEGATIVE	-0.54798
571	XP_003862805.1	LAVIVSFLSCLMSGL	SVM	NEGATIVE	-0.237718
572	XP_003862805.1	LVLLAVLEVVFALIP	SVM	POSITIVE	0.274805
573	XP_003862805.1	YFMGIKAKVLLVLLA	SVM	POSITIVE	0.185389
574	XP_003862805.1	AAWCTQVIGLVLLIA	SVM	POSITIVE	0.83839
575	XP_003862805.1	AKVLLVLLAVLEVVF	SVM	POSITIVE	0.13292
576	XP_003862805.1	AWCTQVIGLVLLIAM	SVM	POSITIVE	0.713564
577	XP_003862805.1	GLTVAAWCTQVIGLV	SVM	POSITIVE	1.12083
578	XP_003862805.1	YILAVIVSFLSCLMS	SVM	POSITIVE	0.0440356
579	XP_003862805.1	EAFYILAVIVSFLSC	SVM	POSITIVE	0.324973
580	XP_003862805.1	KVLLVLLAVLEVVFA	SVM	POSITIVE	0.103785
581	XP_003862805.1	MFLVTSAPISQFRGR	SVM	POSITIVE	0.512011
582	XP_003862805.1	AVIVSFLSCLMSGLY	SVM	NEGATIVE	-0.171504
583	XP_003862805.1	CSCIVFMFLVTSAPI	SVM	NEGATIVE	-0.54798
584	XP_003862805.1	FMGIKAKVLLVLLAV	SVM	POSITIVE	0.272678
585	XP_003862805.1	SKQLFQVSEAFYILA	SVM	NEGATIVE	-0.669203
586	XP_003862805.1	VLLVLLAVLEVVFAL	SVM	POSITIVE	0.503023
587	XP_003862805.1	YFMGIKAKVLLVLLA	SVM	POSITIVE	0.185389
588	XP_003862805.1	CARSKQLFQVSEAFY	SVM	NEGATIVE	-0.522782
589	XP_003862805.1	CSCIVFMFLVTSAPI	SVM	NEGATIVE	-0.54798
590	XP_003862805.1	FQVSEAFYILAVIVS	SVM	POSITIVE	0.00207379
591	XP_003862805.1	LMSGLYFMGIKAKVL	SVM	NEGATIVE	-0.0888662
592	XP_003862805.1	LRESFKVSAGYGLTV	SVM	NEGATIVE	-0.184286
593	XP_003862805.1	EALRGRMDVALSMLC	SVM	POSITIVE	0.552664
594	XP_003862805.1	FEALRGRMDVALSML	SVM	POSITIVE	0.548981
595	XP_003862805.1	FMFLVTSAPISQFRG	SVM	POSITIVE	0.280645
596	XP_003862805.1	LVLLAVLEVVFALIP	SVM	POSITIVE	0.274805
597	XP_003862805.1	RSKQLFQVSEAFYIL	SVM	NEGATIVE	-0.712364
598	XP_003862805.1	VFMFLVTSAPISQFR	SVM	POSITIVE	0.275457
599	XP_003862805.1	VIVSFLSCLMSGLYF	SVM	NEGATIVE	-0.559409
600	XP_003862805.1	VLLVLLAVLEVVFAL	SVM	POSITIVE	0.503023
601	XP_003862805.1	VVFALIPWVCMTAVW	SVM	POSITIVE	0.359072
602	XP_003862805.1	QLFQVSEAFYILAVI	SVM	NEGATIVE	-0.0294293
603	XP_003862805.1	EAFYILAVIVSFLSC	SVM	POSITIVE	0.324973
604	XP_003862805.1	GLYFMGIKAKVLLVL	SVM	POSITIVE	0.391665
605	XP_003862805.1	GSTVKINTSSGKADG	SVM	NEGATIVE	-0.541625
606	XP_003862805.1	LCSCIVFMFLVTSAP	SVM	NEGATIVE	-0.757512
607	XP_003862805.1	LMSGLYFMGIKAKVL	SVM	NEGATIVE	-0.0888662
608	XP_003862805.1	MGIKAKVLLVLLAVL	SVM	POSITIVE	0.421033
609	XP_003862805.1	YILAVIVSFLSCLMS	SVM	POSITIVE	0.0440356
610	XP_003862805.1	AKVLLVLLAVLEVVF	SVM	POSITIVE	0.13292
611	XP_003862805.1	CIVFMFLVTSAPISQ	SVM	NEGATIVE	-0.204464
612	XP_003862805.1	KVLLVLLAVLEVVFA	SVM	POSITIVE	0.103785
613	XP_003862805.1	MLCSCIVFMFLVTSA	SVM	NEGATIVE	-0.5474
614	XP_003862805.1	MLCSCIVFMFLVTSA	SVM	NEGATIVE	-0.5474
615	XP_003862805.1	VIVSFLSCLMSGLYF	SVM	NEGATIVE	-0.559409
616	XP_003862805.1	VWYGNYCGGSTVKIN	SVM	NEGATIVE	-0.223076
617	XP_003862805.1	AKVLLVLLAVLEVVF	SVM	POSITIVE	0.13292
618	XP_003862805.1	ATGGASKLSCVTVWG	SVM	NEGATIVE	-0.843301
619	XP_003862805.1	CLMSGLYFMGIKAKV	SVM	NEGATIVE	-0.372013
620	XP_003862805.1	CSCIVFMFLVTSAPI	SVM	NEGATIVE	-0.54798
621	XP_003862805.1	FMFLVTSAPISQFRG	SVM	POSITIVE	0.280645
622	XP_003862805.1	LCSCIVFMFLVTSAP	SVM	NEGATIVE	-0.757512
623	XP_003862805.1	LLVLLAVLEVVFALI	SVM	POSITIVE	0.568836
624	XP_003862805.1	LRGRMDVALSMLCSC	SVM	POSITIVE	0.0755741
625	XP_003862805.1	MFLVTSAPISQFRGR	SVM	POSITIVE	0.512011
626	XP_003862805.1	SCIVFMFLVTSAPIS	SVM	NEGATIVE	-0.131814
627	XP_003862805.1	SCIVFMFLVTSAPIS	SVM	NEGATIVE	-0.131814
628	XP_003862805.1	SKQLFQVSEAFYILA	SVM	NEGATIVE	-0.669203
629	XP_003862805.1	VFMFLVTSAPISQFR	SVM	POSITIVE	0.275457
630	XP_003862805.1	AVIVSFLSCLMSGLY	SVM	NEGATIVE	-0.171504
631	XP_003862805.1	FMFLVTSAPISQFRG	SVM	POSITIVE	0.280645
632	XP_003862805.1	IVFMFLVTSAPISQF	SVM	NEGATIVE	-0.177825
633	XP_003862805.1	LCSCIVFMFLVTSAP	SVM	NEGATIVE	-0.757512
634	XP_003862805.1	MSGLYFMGIKAKVLL	SVM	NEGATIVE	-0.041294
635	XP_003862805.1	SFKVSAGYGLTVAAW	SVM	POSITIVE	0.367568
636	XP_003862805.1	WYGNYCGGSTVKINT	SVM	NEGATIVE	-0.29574
637	XP_003862805.1	MSGLYFMGIKAKVLL	SVM	NEGATIVE	-0.041294
638	XP_003862805.1	CIVFMFLVTSAPISQ	SVM	NEGATIVE	-0.204464
639	XP_003862805.1	IKAKVLLVLLAVLEV	SVM	POSITIVE	0.185135
640	XP_003862805.1	KAKVLLVLLAVLEVV	SVM	POSITIVE	0.216228
641	XP_003862805.1	LYFMGIKAKVLLVLL	SVM	POSITIVE	0.292904
642	XP_003862805.1	MSGLYFMGIKAKVLL	SVM	NEGATIVE	-0.041294
643	XP_003862805.1	IVSFLSCLMSGLYFM	SVM	NEGATIVE	-0.791612
644	XP_003862805.1	LMSGLYFMGIKAKVL	SVM	NEGATIVE	-0.0888662
645	XP_003862805.1	QLFQVSEAFYILAVI	SVM	NEGATIVE	-0.0294293
646	XP_003862805.1	SEAFYILAVIVSFLS	SVM	POSITIVE	0.134545
647	XP_003862805.1	TSSGKADGVPHGSVL	SVM	NEGATIVE	-0.0542778
648	XP_003862805.1	GIKAKVLLVLLAVLE	SVM	POSITIVE	0.207402
649	XP_003862805.1	GLYFMGIKAKVLLVL	SVM	POSITIVE	0.391665
650	XP_003862805.1	KVLLVLLAVLEVVFA	SVM	POSITIVE	0.103785
651	XP_003862805.1	SFKVSAGYGLTVAAW	SVM	POSITIVE	0.367568
652	XP_003862805.1	SGLYFMGIKAKVLLV	SVM	NEGATIVE	-0.00275485
653	XP_003862805.1	VFALIPWVCMTAVWY	SVM	POSITIVE	0.41373
654	XP_003862805.1	AFYILAVIVSFLSCL	SVM	NEGATIVE	-0.163555
655	XP_003862805.1	AKVLLVLLAVLEVVF	SVM	POSITIVE	0.13292
656	XP_003862805.1	EAFYILAVIVSFLSC	SVM	POSITIVE	0.324973
657	XP_003862805.1	FYILAVIVSFLSCLM	SVM	NEGATIVE	-0.245419
658	XP_003862805.1	IKAKVLLVLLAVLEV	SVM	POSITIVE	0.185135
659	XP_003862805.1	KAKVLLVLLAVLEVV	SVM	POSITIVE	0.216228
660	XP_003862805.1	KVLLVLLAVLEVVFA	SVM	POSITIVE	0.103785
661	XP_003862805.1	NTSSGKADGVPHGSV	SVM	NEGATIVE	-0.0627436
662	XP_003862805.1	RESFKVSAGYGLTVA	SVM	POSITIVE	0.146574
663	XP_003862805.1	SEAFYILAVIVSFLS	SVM	POSITIVE	0.134545
664	XP_003862805.1	VIVSFLSCLMSGLYF	SVM	NEGATIVE	-0.559409
665	XP_003862805.1	VSEAFYILAVIVSFL	SVM	NEGATIVE	-0.106338
666	XP_003862805.1	VSFLSCLMSGLYFMG	SVM	NEGATIVE	-0.575448
667	XP_003862805.1	YGNYCGGSTVKINTS	SVM	NEGATIVE	-0.367687
668	XP_003862805.1	LLVLLAVLEVVFALI	SVM	POSITIVE	0.568836
669	XP_003862805.1	LRESFKVSAGYGLTV	SVM	NEGATIVE	-0.184286
670	XP_003862805.1	YFMGIKAKVLLVLLA	SVM	POSITIVE	0.185389
671	XP_003862805.1	GIKAKVLLVLLAVLE	SVM	POSITIVE	0.207402
672	XP_003862805.1	GIKAKVLLVLLAVLE	SVM	POSITIVE	0.207402
673	XP_003862805.1	IVFMFLVTSAPISQF	SVM	NEGATIVE	-0.177825
674	XP_003862805.1	KQLFQVSEAFYILAV	SVM	NEGATIVE	-0.322746
675	XP_003862805.1	LYFMGIKAKVLLVLL	SVM	POSITIVE	0.292904
676	XP_003862805.1	LFQVSEAFYILAVIV	SVM	NEGATIVE	-0.0095392
677	XP_003862805.1	ESFKVSAGYGLTVAA	SVM	POSITIVE	0.42002
678	XP_003862805.1	EVVFALIPWVCMTAV	SVM	POSITIVE	0.627027
679	XP_003862805.1	MFLVTSAPISQFRGR	SVM	POSITIVE	0.512011
680	XP_003862805.1	QLFQVSEAFYILAVI	SVM	NEGATIVE	-0.0294293
681	XP_003862805.1	SFKVSAGYGLTVAAW	SVM	POSITIVE	0.367568
682	XP_003862805.1	IVSFLSCLMSGLYFM	SVM	NEGATIVE	-0.791612
683	XP_003862805.1	MSGLYFMGIKAKVLL	SVM	NEGATIVE	-0.041294
684	XP_003862805.1	SGLYFMGIKAKVLLV	SVM	NEGATIVE	-0.00275485
685	XP_003862806.1	HVRFEAAEAFSILAI	SVM	POSITIVE	0.863027
686	XP_003862806.1	MHVRFEAAEAFSILA	SVM	POSITIVE	0.437093
687	XP_003862806.1	IVTAFYYTPFCGLDF	SVM	NEGATIVE	-0.193312
688	XP_003862806.1	VTAFYYTPFCGLDFL	SVM	POSITIVE	0.0340646
689	XP_003862806.1	WAIVTAFYYTPFCGL	SVM	POSITIVE	0.142811
690	XP_003862806.1	AIVTAFYYTPFCGLD	SVM	NEGATIVE	-0.180412
691	XP_003862806.1	VRFEAAEAFSILAIF	SVM	POSITIVE	0.737058
692	XP_003862806.1	TAFYYTPFCGLDFLT	SVM	POSITIVE	0.201863
693	XP_003862806.1	DMHVRFEAAEAFSIL	SVM	POSITIVE	0.497715
694	XP_003862806.1	GSKIKKAVMLLAVFA	SVM	POSITIVE	0.115176
695	XP_003862806.1	AIVTAFYYTPFCGLD	SVM	NEGATIVE	-0.180412
696	XP_003862806.1	WAIVTAFYYTPFCGL	SVM	POSITIVE	0.142811
697	XP_003862806.1	AFYYTPFCGLDFLTN	SVM	POSITIVE	0.0103685
698	XP_003862806.1	RFEAAEAFSILAIFS	SVM	POSITIVE	0.63728
699	XP_003862806.1	TAFYYTPFCGLDFLT	SVM	POSITIVE	0.201863
700	XP_003862806.1	VTAFYYTPFCGLDFL	SVM	POSITIVE	0.0340646
701	XP_003862806.1	CGSKIKKAVMLLAVF	SVM	NEGATIVE	-0.23266
702	XP_003862806.1	SKIKKAVMLLAVFAI	SVM	POSITIVE	0.276544
703	XP_003862806.1	AIVTAFYYTPFCGLD	SVM	NEGATIVE	-0.180412
704	XP_003862806.1	IVTAFYYTPFCGLDF	SVM	NEGATIVE	-0.193312
705	XP_003862806.1	WAIVTAFYYTPFCGL	SVM	POSITIVE	0.142811
706	XP_003862806.1	ASWYMICGSKIKKAV	SVM	NEGATIVE	-0.184898
707	XP_003862806.1	FGASWYMICGSKIKK	SVM	NEGATIVE	-0.493975
708	XP_003862806.1	GASWYMICGSKIKKA	SVM	NEGATIVE	-0.304236
709	XP_003862806.1	SWYMICGSKIKKAVM	SVM	NEGATIVE	-0.39129
710	XP_003862806.1	ICGSKIKKAVMLLAV	SVM	NEGATIVE	-0.225784
711	XP_003862806.1	VRFEAAEAFSILAIF	SVM	POSITIVE	0.737058
712	XP_003862806.1	VTAFYYTPFCGLDFL	SVM	POSITIVE	0.0340646
713	XP_003862806.1	HVRFEAAEAFSILAI	SVM	POSITIVE	0.863027
714	XP_003862806.1	KIKKAVMLLAVFAIG	SVM	POSITIVE	0.251985
715	XP_003862806.1	FYYTPFCGLDFLTNT	SVM	POSITIVE	0.0396308
716	XP_003862806.1	TAFYYTPFCGLDFLT	SVM	POSITIVE	0.201863
717	XP_003862806.1	VTAFYYTPFCGLDFL	SVM	POSITIVE	0.0340646
718	XP_003862806.1	ENEKRAASEVWSSTA	SVM	POSITIVE	0.222274
719	XP_003862806.1	WYMICGSKIKKAVML	SVM	NEGATIVE	-0.432132
720	XP_003862806.1	IVTAFYYTPFCGLDF	SVM	NEGATIVE	-0.193312
721	XP_003862806.1	AGYALLVTSFVLQIV	SVM	NEGATIVE	-0.48802
722	XP_003862806.1	AIVTAFYYTPFCGLD	SVM	NEGATIVE	-0.180412
723	XP_003862806.1	WAIVTAFYYTPFCGL	SVM	POSITIVE	0.142811
724	XP_003862806.1	SDMHVRFEAAEAFSI	SVM	POSITIVE	0.334481
725	XP_003862806.1	AFYYTPFCGLDFLTN	SVM	POSITIVE	0.0103685
726	XP_003862806.1	FYYTPFCGLDFLTNT	SVM	POSITIVE	0.0396308
727	XP_003862806.1	PWAIVTAFYYTPFCG	SVM	POSITIVE	0.140943
728	XP_003862806.1	NEKRAASEVWSSTAS	SVM	POSITIVE	0.273398
729	XP_003862806.1	TSFVLQIVGLILFVI	SVM	POSITIVE	0.177547
730	XP_003862806.1	GLDFLTNTHTRFGAG	SVM	NEGATIVE	-0.0336167
731	XP_003862806.1	CGLDFLTNTHTRFGA	SVM	NEGATIVE	-0.0200572
732	XP_003862806.1	MHVRFEAAEAFSILA	SVM	POSITIVE	0.437093
733	XP_003862806.1	SFVLQIVGLILFVIF	SVM	POSITIVE	0.0184031
734	XP_003862806.1	RFEAAEAFSILAIFS	SVM	POSITIVE	0.63728
735	XP_003862806.1	GAGYALLVTSFVLQI	SVM	NEGATIVE	-0.536255
736	XP_003862806.1	YALLVTSFVLQIVGL	SVM	NEGATIVE	-0.0929032
737	XP_003862806.1	IVGLILFVIFEPDTS	SVM	NEGATIVE	-0.161206
738	XP_003862806.1	NQEYSKHVGAVILFI	SVM	NEGATIVE	-0.0708252
739	XP_003862806.1	AGYALLVTSFVLQIV	SVM	NEGATIVE	-0.48802
740	XP_003862806.1	IVTAFYYTPFCGLDF	SVM	NEGATIVE	-0.193312
741	XP_003862806.1	VGLILFVIFEPDTSK	SVM	NEGATIVE	-0.0567041
742	XP_003862806.1	ALLVTSFVLQIVGLI	SVM	NEGATIVE	-0.0870132
743	XP_003862806.1	GLFGASWYMICGSKI	SVM	NEGATIVE	-0.160816
744	XP_003862806.1	HVGAVILFIVSFVTA	SVM	POSITIVE	0.32293
745	XP_003862806.1	ILFIVSFVTATFTVC	SVM	POSITIVE	0.0928849
746	XP_003862806.1	FYNQEYSKHVGAVIL	SVM	NEGATIVE	-0.434939
747	XP_003862806.1	EENEKRAASEVWSST	SVM	POSITIVE	0.102939
748	XP_003862806.1	FVLQIVGLILFVIFE	SVM	POSITIVE	0.496566
749	XP_003862806.1	GYALLVTSFVLQIVG	SVM	NEGATIVE	-0.266509
750	XP_003862806.1	GYALLVTSFVLQIVG	SVM	NEGATIVE	-0.266509
751	XP_003862806.1	GYALLVTSFVLQIVG	SVM	NEGATIVE	-0.266509
752	XP_003862806.1	LDFLTNTHTRFGAGY	SVM	NEGATIVE	-0.0833717
753	XP_003862806.1	VILFIVSFVTATFTV	SVM	POSITIVE	0.418695
754	XP_003862806.1	VPWAIVTAFYYTPFC	SVM	POSITIVE	0.48076
755	XP_003862806.1	YALLVTSFVLQIVGL	SVM	NEGATIVE	-0.0929032
756	XP_003862806.1	YNQEYSKHVGAVILF	SVM	NEGATIVE	-0.41321
757	XP_003862806.1	EKRAASEVWSSTASA	SVM	POSITIVE	0.158041
758	XP_003862806.1	FCGLDFLTNTHTRFG	SVM	NEGATIVE	-0.111862
759	XP_003862806.1	LFGASWYMICGSKIK	SVM	NEGATIVE	-0.492711
760	XP_003862806.1	QEYSKHVGAVILFIV	SVM	NEGATIVE	-0.00775614
761	XP_003862806.1	AFYYTPFCGLDFLTN	SVM	POSITIVE	0.0103685
762	XP_003862806.1	DMHVRFEAAEAFSIL	SVM	POSITIVE	0.497715
763	XP_003862806.1	ILFIVSFVTATFTVC	SVM	POSITIVE	0.0928849
764	XP_003862806.1	LLVTSFVLQIVGLIL	SVM	NEGATIVE	-0.0335878
765	XP_003862806.1	MHVRFEAAEAFSILA	SVM	POSITIVE	0.437093
766	XP_003862806.1	SDMHVRFEAAEAFSI	SVM	POSITIVE	0.334481
767	XP_003862806.1	TAFYYTPFCGLDFLT	SVM	POSITIVE	0.201863
768	XP_003862806.1	AGYALLVTSFVLQIV	SVM	NEGATIVE	-0.48802
769	XP_003862806.1	DMHVRFEAAEAFSIL	SVM	POSITIVE	0.497715
770	XP_003862806.1	LFGASWYMICGSKIK	SVM	NEGATIVE	-0.492711
771	XP_003862806.1	LFIVSFVTATFTVCG	SVM	NEGATIVE	-0.378625
772	XP_003862806.1	IVGLILFVIFEPDTS	SVM	NEGATIVE	-0.161206
773	XP_003862806.1	LQIVGLILFVIFEPD	SVM	POSITIVE	0.232809
774	XP_003862806.1	QIVGLILFVIFEPDT	SVM	POSITIVE	0.0943935
775	XP_003862806.1	AVILFIVSFVTATFT	SVM	POSITIVE	0.240162
776	XP_003862806.1	EYSKHVGAVILFIVS	SVM	POSITIVE	0.0408986
777	XP_003862806.1	GAVILFIVSFVTATF	SVM	NEGATIVE	-0.27539
778	XP_003862806.1	HTRFGAGYALLVTSF	SVM	NEGATIVE	-0.231952
779	XP_003862806.1	IVGLILFVIFEPDTS	SVM	NEGATIVE	-0.161206
780	XP_003862806.1	LFIVSFVTATFTVCG	SVM	NEGATIVE	-0.378625
781	XP_003862806.1	THTRFGAGYALLVTS	SVM	NEGATIVE	-0.0761017
782	XP_003862806.1	TRFGAGYALLVTSFV	SVM	NEGATIVE	-0.201418
783	XP_003862806.1	TVPWAIVTAFYYTPF	SVM	POSITIVE	0.0392595
784	XP_003862806.1	VILFIVSFVTATFTV	SVM	POSITIVE	0.418695
785	XP_003862806.1	YALLVTSFVLQIVGL	SVM	NEGATIVE	-0.0929032
786	XP_003862806.1	AEAFSILAIFSLVGL	SVM	POSITIVE	0.106282
787	XP_003862806.1	ALLVTSFVLQIVGLI	SVM	NEGATIVE	-0.0870132
788	XP_003862806.1	SWGEDLSGSSAELEL	SVM	NEGATIVE	-0.195521
789	XP_003862806.1	WGEDLSGSSAELELN	SVM	NEGATIVE	-0.0779422
790	XP_003862806.1	EAFSILAIFSLVGLF	SVM	NEGATIVE	-0.0633521
791	XP_003862806.1	FIVSFVTATFTVCGT	SVM	NEGATIVE	-0.297998
792	XP_003862806.1	NTHTRFGAGYALLVT	SVM	POSITIVE	0.0438357
793	XP_003862806.1	PWAIVTAFYYTPFCG	SVM	POSITIVE	0.140943
794	XP_003862806.1	VGLILFVIFEPDTSK	SVM	NEGATIVE	-0.0567041
795	XP_003862806.1	TVPWAIVTAFYYTPF	SVM	POSITIVE	0.0392595
796	XP_003862806.1	AGYALLVTSFVLQIV	SVM	NEGATIVE	-0.48802
797	XP_003862806.1	FEAAEAFSILAIFSL	SVM	POSITIVE	0.633658
798	XP_003862806.1	FSLVGLFGASWYMIC	SVM	POSITIVE	0.758312
799	XP_003862806.1	PFCGLDFLTNTHTRF	SVM	NEGATIVE	-0.162802
800	XP_003862806.1	QIVGLILFVIFEPDT	SVM	POSITIVE	0.0943935
801	XP_003862806.1	AAEAFSILAIFSLVG	SVM	POSITIVE	0.254477
802	XP_003862806.1	AFYYTPFCGLDFLTN	SVM	POSITIVE	0.0103685
803	XP_003862806.1	AGYALLVTSFVLQIV	SVM	NEGATIVE	-0.48802
804	XP_003862806.1	AVILFIVSFVTATFT	SVM	POSITIVE	0.240162
805	XP_003862806.1	EAAEAFSILAIFSLV	SVM	POSITIVE	0.554205
806	XP_003862806.1	FYYTPFCGLDFLTNT	SVM	POSITIVE	0.0396308
807	XP_003862806.1	GAVILFIVSFVTATF	SVM	NEGATIVE	-0.27539
808	XP_003862806.1	ILFIVSFVTATFTVC	SVM	POSITIVE	0.0928849
809	XP_003862806.1	IVGLILFVIFEPDTS	SVM	NEGATIVE	-0.161206
810	XP_003862806.1	LAVFAIGSTTVPWAI	SVM	POSITIVE	0.498337
811	XP_003862806.1	LFIVSFVTATFTVCG	SVM	NEGATIVE	-0.378625
812	XP_003862806.1	LQIVGLILFVIFEPD	SVM	POSITIVE	0.232809
813	XP_003862806.1	QIVGLILFVIFEPDT	SVM	POSITIVE	0.0943935
814	XP_003862806.1	VILFIVSFVTATFTV	SVM	POSITIVE	0.418695
815	XP_003862806.1	VLQIVGLILFVIFEP	SVM	POSITIVE	0.105771
816	XP_003862806.1	AEAFSILAIFSLVGL	SVM	POSITIVE	0.106282
817	XP_003862806.1	DFLTNTHTRFGAGYA	SVM	POSITIVE	0.126018
818	XP_003862806.1	EAFSILAIFSLVGLF	SVM	NEGATIVE	-0.0633521
819	XP_003862806.1	FEAAEAFSILAIFSL	SVM	POSITIVE	0.633658
820	XP_003862806.1	FGASWYMICGSKIKK	SVM	NEGATIVE	-0.493975
821	XP_003862806.1	GAGYALLVTSFVLQI	SVM	NEGATIVE	-0.536255
822	XP_003862806.1	LVGLFGASWYMICGS	SVM	POSITIVE	0.31406
823	XP_003862806.1	MICGSKIKKAVMLLA	SVM	NEGATIVE	-0.304758
824	XP_003862806.1	RSWGEDLSGSSAELE	SVM	NEGATIVE	-0.579581
825	XP_003862806.1	SFVLQIVGLILFVIF	SVM	POSITIVE	0.0184031
826	XP_003862806.1	SLVGLFGASWYMICG	SVM	POSITIVE	0.451255
827	XP_003862806.1	TSFVLQIVGLILFVI	SVM	POSITIVE	0.177547
828	XP_003862806.1	VGLFGASWYMICGSK	SVM	NEGATIVE	-0.0256615
829	XP_003862806.1	VGLILFVIFEPDTSK	SVM	NEGATIVE	-0.0567041
830	XP_003862806.1	VPWAIVTAFYYTPFC	SVM	POSITIVE	0.48076
831	XP_003862806.1	AEAFSILAIFSLVGL	SVM	POSITIVE	0.106282
832	XP_003862806.1	AGYALLVTSFVLQIV	SVM	NEGATIVE	-0.48802
833	XP_003862806.1	EAFSILAIFSLVGLF	SVM	NEGATIVE	-0.0633521
834	XP_003862806.1	FGAGYALLVTSFVLQ	SVM	NEGATIVE	-0.487731
835	XP_003862806.1	FGAGYALLVTSFVLQ	SVM	NEGATIVE	-0.487731
836	XP_003862806.1	GAGYALLVTSFVLQI	SVM	NEGATIVE	-0.536255
837	XP_003862806.1	GAGYALLVTSFVLQI	SVM	NEGATIVE	-0.536255
838	XP_003862806.1	GASWYMICGSKIKKA	SVM	NEGATIVE	-0.304236
839	XP_003862806.1	HVRFEAAEAFSILAI	SVM	POSITIVE	0.863027
840	XP_003862806.1	KKAVMLLAVFAIGST	SVM	POSITIVE	0.139838
841	XP_003862806.1	RFGAGYALLVTSFVL	SVM	NEGATIVE	-0.308006
842	XP_003862806.1	SFVLQIVGLILFVIF	SVM	POSITIVE	0.0184031
843	XP_003862806.1	SFYNQEYSKHVGAVI	SVM	NEGATIVE	-0.37965
844	XP_003862806.1	TRFGAGYALLVTSFV	SVM	NEGATIVE	-0.201418
845	XP_003862806.1	TTVPWAIVTAFYYTP	SVM	NEGATIVE	-0.256786
846	XP_003862806.1	VPWAIVTAFYYTPFC	SVM	POSITIVE	0.48076
847	XP_003862806.1	VRFEAAEAFSILAIF	SVM	POSITIVE	0.737058
848	XP_003862806.1	VRFEAAEAFSILAIF	SVM	POSITIVE	0.737058
849	XP_003862806.1	AFSILAIFSLVGLFG	SVM	NEGATIVE	-0.0365607
850	XP_003862806.1	FGAGYALLVTSFVLQ	SVM	NEGATIVE	-0.487731
851	XP_003862806.1	FSILAIFSLVGLFGA	SVM	POSITIVE	0.164554
852	XP_003862806.1	GLILFVIFEPDTSKK	SVM	NEGATIVE	-0.164456
853	XP_003862806.1	GSKIKKAVMLLAVFA	SVM	POSITIVE	0.115176
854	XP_003862806.1	GYALLVTSFVLQIVG	SVM	NEGATIVE	-0.266509
855	XP_003862806.1	TSFVLQIVGLILFVI	SVM	POSITIVE	0.177547
856	XP_003862806.1	TVPWAIVTAFYYTPF	SVM	POSITIVE	0.0392595
857	XP_003862806.1	VTSFVLQIVGLILFV	SVM	POSITIVE	0.0469803
858	XP_003862806.1	AVMLLAVFAIGSTTV	SVM	POSITIVE	0.196595
859	XP_003862806.1	DMHVRFEAAEAFSIL	SVM	POSITIVE	0.497715
860	XP_003862806.1	FIVSFVTATFTVCGT	SVM	NEGATIVE	-0.297998
861	XP_003862806.1	IFSLVGLFGASWYMI	SVM	POSITIVE	0.626648
862	XP_003862806.1	IKKAVMLLAVFAIGS	SVM	POSITIVE	0.399695
863	XP_003862806.1	MHVRFEAAEAFSILA	SVM	POSITIVE	0.437093
864	XP_003862806.1	TSFVLQIVGLILFVI	SVM	POSITIVE	0.177547
865	XP_003862806.1	YALLVTSFVLQIVGL	SVM	NEGATIVE	-0.0929032
866	XP_003862806.1	AAEAFSILAIFSLVG	SVM	POSITIVE	0.254477
867	XP_003862806.1	FGAGYALLVTSFVLQ	SVM	NEGATIVE	-0.487731
868	XP_003862806.1	GSKIKKAVMLLAVFA	SVM	POSITIVE	0.115176
869	XP_003862806.1	GYALLVTSFVLQIVG	SVM	NEGATIVE	-0.266509
870	XP_003862806.1	LLAVFAIGSTTVPWA	SVM	POSITIVE	0.433241
871	XP_003862806.1	TPLGMLMIRSWGEDL	SVM	NEGATIVE	-0.399014
872	XP_003862806.1	VMLLAVFAIGSTTVP	SVM	NEGATIVE	-0.153532
873	XP_003862806.1	VTSFVLQIVGLILFV	SVM	POSITIVE	0.0469803
874	XP_003862806.1	AGYALLVTSFVLQIV	SVM	NEGATIVE	-0.48802
875	XP_003862806.1	FEAAEAFSILAIFSL	SVM	POSITIVE	0.633658
876	XP_003862806.1	FEAAEAFSILAIFSL	SVM	POSITIVE	0.633658
877	XP_003862806.1	FGAGYALLVTSFVLQ	SVM	NEGATIVE	-0.487731
878	XP_003862806.1	FVLQIVGLILFVIFE	SVM	POSITIVE	0.496566
879	XP_003862806.1	GAGYALLVTSFVLQI	SVM	NEGATIVE	-0.536255
880	XP_003862806.1	HVRFEAAEAFSILAI	SVM	POSITIVE	0.863027
881	XP_003862806.1	HVRFEAAEAFSILAI	SVM	POSITIVE	0.863027
882	XP_003862806.1	IVSFVTATFTVCGTP	SVM	NEGATIVE	-0.551264
883	XP_003862806.1	MICGSKIKKAVMLLA	SVM	NEGATIVE	-0.304758
884	XP_003862806.1	QEYSKHVGAVILFIV	SVM	NEGATIVE	-0.00775614
885	XP_003862806.1	TRFGAGYALLVTSFV	SVM	NEGATIVE	-0.201418
886	XP_003862806.1	VRFEAAEAFSILAIF	SVM	POSITIVE	0.737058
887	XP_003862806.1	VRFEAAEAFSILAIF	SVM	POSITIVE	0.737058
888	XP_003862806.1	AEAFSILAIFSLVGL	SVM	POSITIVE	0.106282
889	XP_003862806.1	AFSILAIFSLVGLFG	SVM	NEGATIVE	-0.0365607
890	XP_003862806.1	ALLVTSFVLQIVGLI	SVM	NEGATIVE	-0.0870132
891	XP_003862806.1	CGLDFLTNTHTRFGA	SVM	NEGATIVE	-0.0200572
892	XP_003862806.1	CGSKIKKAVMLLAVF	SVM	NEGATIVE	-0.23266
893	XP_003862806.1	DMHVRFEAAEAFSIL	SVM	POSITIVE	0.497715
894	XP_003862806.1	EAFSILAIFSLVGLF	SVM	NEGATIVE	-0.0633521
895	XP_003862806.1	FEAAEAFSILAIFSL	SVM	POSITIVE	0.633658
896	XP_003862806.1	FSILAIFSLVGLFGA	SVM	POSITIVE	0.164554
897	XP_003862806.1	GAGYALLVTSFVLQI	SVM	NEGATIVE	-0.536255
898	XP_003862806.1	LQIVGLILFVIFEPD	SVM	POSITIVE	0.232809
899	XP_003862806.1	MHVRFEAAEAFSILA	SVM	POSITIVE	0.437093
900	XP_003862806.1	NTHTRFGAGYALLVT	SVM	POSITIVE	0.0438357
901	XP_003862806.1	SDMHVRFEAAEAFSI	SVM	POSITIVE	0.334481
902	XP_003862806.1	VILFIVSFVTATFTV	SVM	POSITIVE	0.418695
903	XP_003862806.1	FCGLDFLTNTHTRFG	SVM	NEGATIVE	-0.111862
904	XP_003862806.1	FEAAEAFSILAIFSL	SVM	POSITIVE	0.633658
905	XP_003862806.1	ILFIVSFVTATFTVC	SVM	POSITIVE	0.0928849
906	XP_003862806.1	KAVMLLAVFAIGSTT	SVM	POSITIVE	0.110613
907	XP_003862806.1	LVTSFVLQIVGLILF	SVM	NEGATIVE	-0.678995
908	XP_003862806.1	PLGMLMIRSWGEDLS	SVM	NEGATIVE	-0.367181
909	XP_003862806.1	RFEAAEAFSILAIFS	SVM	POSITIVE	0.63728
910	XP_003862806.1	TNTHTRFGAGYALLV	SVM	POSITIVE	0.0127024
911	XP_003862806.1	VLQIVGLILFVIFEP	SVM	POSITIVE	0.105771
912	XP_003862806.1	AAEAFSILAIFSLVG	SVM	POSITIVE	0.254477
913	XP_003862806.1	AEAFSILAIFSLVGL	SVM	POSITIVE	0.106282
914	XP_003862806.1	EAAEAFSILAIFSLV	SVM	POSITIVE	0.554205
915	XP_003862806.1	EAFSILAIFSLVGLF	SVM	NEGATIVE	-0.0633521
916	XP_003862806.1	QIVGLILFVIFEPDT	SVM	POSITIVE	0.0943935
917	XP_003862806.1	SDMHVRFEAAEAFSI	SVM	POSITIVE	0.334481
918	XP_003862806.1	STTVPWAIVTAFYYT	SVM	NEGATIVE	-0.2154
919	XP_003862806.1	THTRFGAGYALLVTS	SVM	NEGATIVE	-0.0761017
920	XP_003862806.1	TSFVLQIVGLILFVI	SVM	POSITIVE	0.177547
921	XP_003862806.1	YMICGSKIKKAVMLL	SVM	NEGATIVE	-0.601879
922	XP_003862806.1	ASWYMICGSKIKKAV	SVM	NEGATIVE	-0.184898
923	XP_003862806.1	AVILFIVSFVTATFT	SVM	POSITIVE	0.240162
924	XP_003862806.1	AVILFIVSFVTATFT	SVM	POSITIVE	0.240162
925	XP_003862806.1	EAAEAFSILAIFSLV	SVM	POSITIVE	0.554205
926	XP_003862806.1	GAVILFIVSFVTATF	SVM	NEGATIVE	-0.27539
927	XP_003862806.1	HVGAVILFIVSFVTA	SVM	POSITIVE	0.32293
928	XP_003862806.1	ICGSKIKKAVMLLAV	SVM	NEGATIVE	-0.225784
929	XP_003862806.1	KHVGAVILFIVSFVT	SVM	POSITIVE	0.25344
930	XP_003862806.1	LFIVSFVTATFTVCG	SVM	NEGATIVE	-0.378625
931	XP_003862806.1	LLVTSFVLQIVGLIL	SVM	NEGATIVE	-0.0335878
932	XP_003862806.1	PFCGLDFLTNTHTRF	SVM	NEGATIVE	-0.162802
933	XP_003862806.1	TNTHTRFGAGYALLV	SVM	POSITIVE	0.0127024
934	XP_003862806.1	VGAVILFIVSFVTAT	SVM	POSITIVE	0.226272
935	XP_003862806.1	VILFIVSFVTATFTV	SVM	POSITIVE	0.418695
936	XP_003862806.1	WYMICGSKIKKAVML	SVM	NEGATIVE	-0.432132
937	XP_003862806.1	YALLVTSFVLQIVGL	SVM	NEGATIVE	-0.0929032
938	XP_003862806.1	YSKHVGAVILFIVSF	SVM	NEGATIVE	-0.310096
939	XP_003862806.1	ASWYMICGSKIKKAV	SVM	NEGATIVE	-0.184898
940	XP_003862806.1	GYALLVTSFVLQIVG	SVM	NEGATIVE	-0.266509
941	XP_003862806.1	HVRFEAAEAFSILAI	SVM	POSITIVE	0.863027
942	XP_003862806.1	SWYMICGSKIKKAVM	SVM	NEGATIVE	-0.39129
943	XP_003862806.1	YALLVTSFVLQIVGL	SVM	NEGATIVE	-0.0929032
944	XP_003862806.1	YMICGSKIKKAVMLL	SVM	NEGATIVE	-0.601879
945	XP_003862806.1	AFSILAIFSLVGLFG	SVM	NEGATIVE	-0.0365607
946	XP_003862806.1	ALLVTSFVLQIVGLI	SVM	NEGATIVE	-0.0870132
947	XP_003862806.1	FEAAEAFSILAIFSL	SVM	POSITIVE	0.633658
948	XP_003862806.1	GLDFLTNTHTRFGAG	SVM	NEGATIVE	-0.0336167
949	XP_003862806.1	GTPLGMLMIRSWGED	SVM	NEGATIVE	-0.274163
950	XP_003862806.1	LLVTSFVLQIVGLIL	SVM	NEGATIVE	-0.0335878
951	XP_003862806.1	RFEAAEAFSILAIFS	SVM	POSITIVE	0.63728
952	XP_003862806.1	SFVLQIVGLILFVIF	SVM	POSITIVE	0.0184031
953	XP_003862806.1	SKIKKAVMLLAVFAI	SVM	POSITIVE	0.276544
954	XP_003862806.1	SKIKKAVMLLAVFAI	SVM	POSITIVE	0.276544
955	XP_003862806.1	YALLVTSFVLQIVGL	SVM	NEGATIVE	-0.0929032
956	XP_003862806.1	ALLVTSFVLQIVGLI	SVM	NEGATIVE	-0.0870132
957	XP_003862806.1	EYSKHVGAVILFIVS	SVM	POSITIVE	0.0408986
958	XP_003862806.1	FSLVGLFGASWYMIC	SVM	POSITIVE	0.758312
959	XP_003862806.1	FVLQIVGLILFVIFE	SVM	POSITIVE	0.496566
960	XP_003862806.1	FVLQIVGLILFVIFE	SVM	POSITIVE	0.496566
961	XP_003862806.1	HTRFGAGYALLVTSF	SVM	NEGATIVE	-0.231952
962	XP_003862806.1	ICGSKIKKAVMLLAV	SVM	NEGATIVE	-0.225784
963	XP_003862806.1	IVGLILFVIFEPDTS	SVM	NEGATIVE	-0.161206
964	XP_003862806.1	LQIVGLILFVIFEPD	SVM	POSITIVE	0.232809
965	XP_003862806.1	LQIVGLILFVIFEPD	SVM	POSITIVE	0.232809
966	XP_003862806.1	MHVRFEAAEAFSILA	SVM	POSITIVE	0.437093
967	XP_003862806.1	QIVGLILFVIFEPDT	SVM	POSITIVE	0.0943935
968	XP_003862806.1	SFVLQIVGLILFVIF	SVM	POSITIVE	0.0184031
969	XP_003862806.1	VGLILFVIFEPDTSK	SVM	NEGATIVE	-0.0567041
970	XP_003862806.1	VLQIVGLILFVIFEP	SVM	POSITIVE	0.105771
971	XP_003862806.1	YALLVTSFVLQIVGL	SVM	NEGATIVE	-0.0929032
972	XP_003862806.1	ALLVTSFVLQIVGLI	SVM	NEGATIVE	-0.0870132
973	XP_003862806.1	CGSKIKKAVMLLAVF	SVM	NEGATIVE	-0.23266
974	XP_003862806.1	GASWYMICGSKIKKA	SVM	NEGATIVE	-0.304236
975	XP_003862806.1	GLFGASWYMICGSKI	SVM	NEGATIVE	-0.160816
976	XP_003862806.1	GYALLVTSFVLQIVG	SVM	NEGATIVE	-0.266509
977	XP_003862806.1	LVTSFVLQIVGLILF	SVM	NEGATIVE	-0.678995
978	XP_003862806.1	GSTTVPWAIVTAFYY	SVM	POSITIVE	0.0912466
979	XP_003862806.1	ALLVTSFVLQIVGLI	SVM	NEGATIVE	-0.0870132
980	XP_003862806.1	GASWYMICGSKIKKA	SVM	NEGATIVE	-0.304236
981	XP_003862806.1	LFGASWYMICGSKIK	SVM	NEGATIVE	-0.492711
982	XP_003862806.1	NQEYSKHVGAVILFI	SVM	NEGATIVE	-0.0708252
983	XP_003862806.1	AGYALLVTSFVLQIV	SVM	NEGATIVE	-0.48802
984	XP_003862806.1	ASWYMICGSKIKKAV	SVM	NEGATIVE	-0.184898
985	XP_003862806.1	GEDLSGSSAELELNP	SVM	NEGATIVE	-0.296448
986	XP_003862806.1	GLILFVIFEPDTSKK	SVM	NEGATIVE	-0.164456
987	XP_003862806.1	KIKKAVMLLAVFAIG	SVM	POSITIVE	0.251985
988	XP_003862806.1	LVTSFVLQIVGLILF	SVM	NEGATIVE	-0.678995
989	XP_003862806.1	RFGAGYALLVTSFVL	SVM	NEGATIVE	-0.308006
990	XP_003862806.1	SILAIFSLVGLFGAS	SVM	POSITIVE	0.268457
991	XP_003862806.1	VLQIVGLILFVIFEP	SVM	POSITIVE	0.105771
992	XP_003862806.1	WGEDLSGSSAELELN	SVM	NEGATIVE	-0.0779422
993	XP_003862806.1	YALLVTSFVLQIVGL	SVM	NEGATIVE	-0.0929032
994	XP_003862806.1	AGYALLVTSFVLQIV	SVM	NEGATIVE	-0.48802
995	XP_003862806.1	AGYALLVTSFVLQIV	SVM	NEGATIVE	-0.48802
996	XP_003862806.1	ALLVTSFVLQIVGLI	SVM	NEGATIVE	-0.0870132
997	XP_003862806.1	GAVILFIVSFVTATF	SVM	NEGATIVE	-0.27539
998	XP_003862806.1	GYALLVTSFVLQIVG	SVM	NEGATIVE	-0.266509
999	XP_003862806.1	IRSWGEDLSGSSAEL	SVM	NEGATIVE	-0.955903
1000	XP_003862806.1	LLVTSFVLQIVGLIL	SVM	NEGATIVE	-0.0335878
1001	XP_003862806.1	LLVTSFVLQIVGLIL	SVM	NEGATIVE	-0.0335878
1002	XP_003862806.1	MLLAVFAIGSTTVPW	SVM	POSITIVE	0.284614
1003	XP_003862806.1	SKIKKAVMLLAVFAI	SVM	POSITIVE	0.276544
1004	XP_003862806.1	SWGEDLSGSSAELEL	SVM	NEGATIVE	-0.195521
1005	XP_003862806.1	VRFEAAEAFSILAIF	SVM	POSITIVE	0.737058
1006	XP_003862806.1	YALLVTSFVLQIVGL	SVM	NEGATIVE	-0.0929032
1007	XP_003862806.1	FEAAEAFSILAIFSL	SVM	POSITIVE	0.633658
1008	XP_003862806.1	HVRFEAAEAFSILAI	SVM	POSITIVE	0.863027
1009	XP_003862806.1	MICGSKIKKAVMLLA	SVM	NEGATIVE	-0.304758
1010	XP_003862806.1	WAIVTAFYYTPFCGL	SVM	POSITIVE	0.142811
1011	XP_003862806.1	FGASWYMICGSKIKK	SVM	NEGATIVE	-0.493975
1012	XP_003862806.1	FSILAIFSLVGLFGA	SVM	POSITIVE	0.164554
1013	XP_003862806.1	GAGYALLVTSFVLQI	SVM	NEGATIVE	-0.536255
1014	XP_003862806.1	IVGLILFVIFEPDTS	SVM	NEGATIVE	-0.161206
1015	XP_003862806.1	IVSFVTATFTVCGTP	SVM	NEGATIVE	-0.551264
1016	XP_003862806.1	RSWGEDLSGSSAELE	SVM	NEGATIVE	-0.579581
1017	XP_003862806.1	VRFEAAEAFSILAIF	SVM	POSITIVE	0.737058
1018	XP_003862806.1	VRFEAAEAFSILAIF	SVM	POSITIVE	0.737058
1019	XP_003862806.1	YYTPFCGLDFLTNTH	SVM	POSITIVE	0.0449989
1020	XP_003862806.1	EAAEAFSILAIFSLV	SVM	POSITIVE	0.554205
1021	XP_003862806.1	GYALLVTSFVLQIVG	SVM	NEGATIVE	-0.266509
1022	XP_003862806.1	SKIKKAVMLLAVFAI	SVM	POSITIVE	0.276544
1023	XP_003862806.1	VGLILFVIFEPDTSK	SVM	NEGATIVE	-0.0567041
1024	XP_003862806.1	VTSFVLQIVGLILFV	SVM	POSITIVE	0.0469803
1025	XP_003862806.1	AFSILAIFSLVGLFG	SVM	NEGATIVE	-0.0365607
1026	XP_003862806.1	AGYALLVTSFVLQIV	SVM	NEGATIVE	-0.48802
1027	XP_003862806.1	GAGYALLVTSFVLQI	SVM	NEGATIVE	-0.536255
1028	XP_003862806.1	GAGYALLVTSFVLQI	SVM	NEGATIVE	-0.536255
1029	XP_003862806.1	LLVTSFVLQIVGLIL	SVM	NEGATIVE	-0.0335878
1030	XP_003862806.1	MHVRFEAAEAFSILA	SVM	POSITIVE	0.437093
1031	XP_003862806.1	AEAFSILAIFSLVGL	SVM	POSITIVE	0.106282
1032	XP_003862806.1	AIVTAFYYTPFCGLD	SVM	NEGATIVE	-0.180412
1033	XP_003862806.1	EAFSILAIFSLVGLF	SVM	NEGATIVE	-0.0633521
1034	XP_003862806.1	FGAGYALLVTSFVLQ	SVM	NEGATIVE	-0.487731
1035	XP_003862806.1	FGAGYALLVTSFVLQ	SVM	NEGATIVE	-0.487731
1036	XP_003862806.1	GAGYALLVTSFVLQI	SVM	NEGATIVE	-0.536255
1037	XP_003862806.1	IFSLVGLFGASWYMI	SVM	POSITIVE	0.626648
1038	XP_003862806.1	LVTSFVLQIVGLILF	SVM	NEGATIVE	-0.678995
1039	XP_003862806.1	TSFVLQIVGLILFVI	SVM	POSITIVE	0.177547
1040	XP_003862806.1	FAIGSTTVPWAIVTA	SVM	NEGATIVE	-0.051295
1041	XP_003862806.1	GASWYMICGSKIKKA	SVM	NEGATIVE	-0.304236
1042	XP_003862806.1	ILAIFSLVGLFGASW	SVM	POSITIVE	0.367182
1043	XP_003862806.1	VLQIVGLILFVIFEP	SVM	POSITIVE	0.105771
1044	XP_003862806.1	WAIVTAFYYTPFCGL	SVM	POSITIVE	0.142811
1045	XP_003862806.1	AGYALLVTSFVLQIV	SVM	NEGATIVE	-0.48802
1046	XP_003862806.1	CSDMHVRFEAAEAFS	SVM	POSITIVE	0.276492
1047	XP_003862806.1	EAAEAFSILAIFSLV	SVM	POSITIVE	0.554205
1048	XP_003862806.1	EDLSGSSAELELNPC	SVM	POSITIVE	0.072721
1049	XP_003862806.1	FGAGYALLVTSFVLQ	SVM	NEGATIVE	-0.487731
1050	XP_003862806.1	GAGYALLVTSFVLQI	SVM	NEGATIVE	-0.536255
1051	XP_003862806.1	GLILFVIFEPDTSKK	SVM	NEGATIVE	-0.164456
1052	XP_003862806.1	GYALLVTSFVLQIVG	SVM	NEGATIVE	-0.266509
1053	XP_003862806.1	HVRFEAAEAFSILAI	SVM	POSITIVE	0.863027
1054	XP_003862806.1	ILFVIFEPDTSKKRP	SVM	NEGATIVE	-0.518492
1055	XP_003862806.1	LFVIFEPDTSKKRPE	SVM	NEGATIVE	-0.535979
1056	XP_003862806.1	LILFVIFEPDTSKKR	SVM	NEGATIVE	-0.445214
1057	XP_003862806.1	RAASEVWSSTASALR	SVM	POSITIVE	0.32455
1058	XP_003862806.1	RFGAGYALLVTSFVL	SVM	NEGATIVE	-0.308006
1059	XP_003862806.1	YSLRITDSPIVNCSD	SVM	NEGATIVE	-0.505438
1060	XP_003862806.1	AAEAFSILAIFSLVG	SVM	POSITIVE	0.254477
1061	XP_003862806.1	EAAEAFSILAIFSLV	SVM	POSITIVE	0.554205
1062	XP_003862806.1	FEAAEAFSILAIFSL	SVM	POSITIVE	0.633658
1063	XP_003862806.1	FEAAEAFSILAIFSL	SVM	POSITIVE	0.633658
1064	XP_003862806.1	GYALLVTSFVLQIVG	SVM	NEGATIVE	-0.266509
1065	XP_003862806.1	LLVTSFVLQIVGLIL	SVM	NEGATIVE	-0.0335878
1066	XP_003862806.1	LVTSFVLQIVGLILF	SVM	NEGATIVE	-0.678995
1067	XP_003862806.1	VTSFVLQIVGLILFV	SVM	POSITIVE	0.0469803
1068	XP_003862806.1	VTSFVLQIVGLILFV	SVM	POSITIVE	0.0469803
1069	XP_003862806.1	LILFVIFEPDTSKKR	SVM	NEGATIVE	-0.445214
1070	XP_003862806.1	MLMIRSWGEDLSGSS	SVM	NEGATIVE	-0.811517
1071	XP_003862806.1	AAEAFSILAIFSLVG	SVM	POSITIVE	0.254477
1072	XP_003862806.1	ASWYMICGSKIKKAV	SVM	NEGATIVE	-0.184898
1073	XP_003862806.1	DMHVRFEAAEAFSIL	SVM	POSITIVE	0.497715
1074	XP_003862806.1	DYSLRITDSPIVNCS	SVM	NEGATIVE	-0.42106
1075	XP_003862806.1	GLFGASWYMICGSKI	SVM	NEGATIVE	-0.160816
1076	XP_003862806.1	GSKIKKAVMLLAVFA	SVM	POSITIVE	0.115176
1077	XP_003862806.1	HVRFEAAEAFSILAI	SVM	POSITIVE	0.863027
1078	XP_003862806.1	LVTSFVLQIVGLILF	SVM	NEGATIVE	-0.678995
1079	XP_003862806.1	MHVRFEAAEAFSILA	SVM	POSITIVE	0.437093
1080	XP_003862806.1	PLGMLMIRSWGEDLS	SVM	NEGATIVE	-0.367181
1081	XP_003862806.1	RFEAAEAFSILAIFS	SVM	POSITIVE	0.63728
1082	XP_003862806.1	TRFGAGYALLVTSFV	SVM	NEGATIVE	-0.201418
1083	XP_003862806.1	VRFEAAEAFSILAIF	SVM	POSITIVE	0.737058
1084	XP_003862806.1	VSFVTATFTVCGTPL	SVM	NEGATIVE	-0.234207
1085	XP_003862806.1	YTPFCGLDFLTNTHT	SVM	POSITIVE	0.205236
1086	XP_003862806.1	YYTPFCGLDFLTNTH	SVM	POSITIVE	0.0449989
1087	XP_003862806.1	AAEAFSILAIFSLVG	SVM	POSITIVE	0.254477
1088	XP_003862806.1	EAAEAFSILAIFSLV	SVM	POSITIVE	0.554205
1089	XP_003862806.1	GAGYALLVTSFVLQI	SVM	NEGATIVE	-0.536255
1090	XP_003862806.1	GYALLVTSFVLQIVG	SVM	NEGATIVE	-0.266509
1091	XP_003862806.1	LDFLTNTHTRFGAGY	SVM	NEGATIVE	-0.0833717
1092	XP_003862806.1	LGMLMIRSWGEDLSG	SVM	NEGATIVE	-0.550442
1093	XP_003862806.1	LGMLMIRSWGEDLSG	SVM	NEGATIVE	-0.550442
1094	XP_003862806.1	LGMLMIRSWGEDLSG	SVM	NEGATIVE	-0.550442
1095	XP_003862806.1	LQIVGLILFVIFEPD	SVM	POSITIVE	0.232809
1096	XP_003862806.1	RFEAAEAFSILAIFS	SVM	POSITIVE	0.63728
1097	XP_003862806.1	SFVLQIVGLILFVIF	SVM	POSITIVE	0.0184031
1098	XP_003862806.1	VMLLAVFAIGSTTVP	SVM	NEGATIVE	-0.153532
1099	XP_003862806.1	YALLVTSFVLQIVGL	SVM	NEGATIVE	-0.0929032
1100	XP_003862806.1	CGSKIKKAVMLLAVF	SVM	NEGATIVE	-0.23266
1101	XP_003862806.1	CSDMHVRFEAAEAFS	SVM	POSITIVE	0.276492
1102	XP_003862806.1	DMHVRFEAAEAFSIL	SVM	POSITIVE	0.497715
1103	XP_003862806.1	FVLQIVGLILFVIFE	SVM	POSITIVE	0.496566
1104	XP_003862806.1	GLILFVIFEPDTSKK	SVM	NEGATIVE	-0.164456
1105	XP_003862806.1	HVRFEAAEAFSILAI	SVM	POSITIVE	0.863027
1106	XP_003862806.1	ICGSKIKKAVMLLAV	SVM	NEGATIVE	-0.225784
1107	XP_003862806.1	MHVRFEAAEAFSILA	SVM	POSITIVE	0.437093
1108	XP_003862806.1	NCSDMHVRFEAAEAF	SVM	POSITIVE	0.0553518
1109	XP_003862806.1	SDMHVRFEAAEAFSI	SVM	POSITIVE	0.334481
1110	XP_003862806.1	SKPDYSLRITDSPIV	SVM	NEGATIVE	-0.514211
1111	XP_003862806.1	AGYALLVTSFVLQIV	SVM	NEGATIVE	-0.48802
1112	XP_003862806.1	AVILFIVSFVTATFT	SVM	POSITIVE	0.240162
1113	XP_003862806.1	FYYTPFCGLDFLTNT	SVM	POSITIVE	0.0396308
1114	XP_003862806.1	GMLMIRSWGEDLSGS	SVM	NEGATIVE	-0.700192
1115	XP_003862806.1	IKKAVMLLAVFAIGS	SVM	POSITIVE	0.399695
1116	XP_003862806.1	KKAVMLLAVFAIGST	SVM	POSITIVE	0.139838
1117	XP_003862806.1	KPDYSLRITDSPIVN	SVM	NEGATIVE	-0.550757
1118	XP_003862806.1	LLVTSFVLQIVGLIL	SVM	NEGATIVE	-0.0335878
1119	XP_003862806.1	LVGLFGASWYMICGS	SVM	POSITIVE	0.31406
1120	XP_003862806.1	LVTSFVLQIVGLILF	SVM	NEGATIVE	-0.678995
1121	XP_003862806.1	MHVRFEAAEAFSILA	SVM	POSITIVE	0.437093
1122	XP_003862806.1	RFGAGYALLVTSFVL	SVM	NEGATIVE	-0.308006
1123	XP_003862806.1	RFGAGYALLVTSFVL	SVM	NEGATIVE	-0.308006
1124	XP_003862806.1	RFGAGYALLVTSFVL	SVM	NEGATIVE	-0.308006
1125	XP_003862806.1	SLVGLFGASWYMICG	SVM	POSITIVE	0.451255
1126	XP_003862806.1	VTSFVLQIVGLILFV	SVM	POSITIVE	0.0469803
1127	XP_003862806.1	DMHVRFEAAEAFSIL	SVM	POSITIVE	0.497715
1128	XP_003862806.1	EDLSGSSAELELNPC	SVM	POSITIVE	0.072721
1129	XP_003862806.1	FGASWYMICGSKIKK	SVM	NEGATIVE	-0.493975
1130	XP_003862806.1	FIVSFVTATFTVCGT	SVM	NEGATIVE	-0.297998
1131	XP_003862806.1	HVRFEAAEAFSILAI	SVM	POSITIVE	0.863027
1132	XP_003862806.1	LQIVGLILFVIFEPD	SVM	POSITIVE	0.232809
1133	XP_003862806.1	LVGLFGASWYMICGS	SVM	POSITIVE	0.31406
1134	XP_003862806.1	RFGAGYALLVTSFVL	SVM	NEGATIVE	-0.308006
1135	XP_003862806.1	VLQIVGLILFVIFEP	SVM	POSITIVE	0.105771
1136	XP_003862806.1	VRFEAAEAFSILAIF	SVM	POSITIVE	0.737058
1137	XP_003862806.1	VRFEAAEAFSILAIF	SVM	POSITIVE	0.737058
1138	XP_003862806.1	YSKHVGAVILFIVSF	SVM	NEGATIVE	-0.310096
1139	XP_003862806.1	AEAFSILAIFSLVGL	SVM	POSITIVE	0.106282
1140	XP_003862806.1	CSDMHVRFEAAEAFS	SVM	POSITIVE	0.276492
1141	XP_003862806.1	DMHVRFEAAEAFSIL	SVM	POSITIVE	0.497715
1142	XP_003862806.1	DYSLRITDSPIVNCS	SVM	NEGATIVE	-0.42106
1143	XP_003862806.1	EYSKHVGAVILFIVS	SVM	POSITIVE	0.0408986
1144	XP_003862806.1	FGAGYALLVTSFVLQ	SVM	NEGATIVE	-0.487731
1145	XP_003862806.1	LVTSFVLQIVGLILF	SVM	NEGATIVE	-0.678995
1146	XP_003862806.1	MHVRFEAAEAFSILA	SVM	POSITIVE	0.437093
1147	XP_003862806.1	NCSDMHVRFEAAEAF	SVM	POSITIVE	0.0553518
1148	XP_003862806.1	PDYSLRITDSPIVNC	SVM	NEGATIVE	-0.269116
1149	XP_003862806.1	QIVGLILFVIFEPDT	SVM	POSITIVE	0.0943935
1150	XP_003862806.1	SDMHVRFEAAEAFSI	SVM	POSITIVE	0.334481
1151	XP_003862806.1	SFVLQIVGLILFVIF	SVM	POSITIVE	0.0184031
1152	XP_003862806.1	TRFGAGYALLVTSFV	SVM	NEGATIVE	-0.201418
1153	XP_003862806.1	TSFVLQIVGLILFVI	SVM	POSITIVE	0.177547
1154	XP_003862806.1	VGLILFVIFEPDTSK	SVM	NEGATIVE	-0.0567041
1155	XP_003862806.1	VTSFVLQIVGLILFV	SVM	POSITIVE	0.0469803
1156	XP_003862806.1	DMHVRFEAAEAFSIL	SVM	POSITIVE	0.497715
1157	XP_003862806.1	EAFSILAIFSLVGLF	SVM	NEGATIVE	-0.0633521
1158	XP_003862806.1	GLILFVIFEPDTSKK	SVM	NEGATIVE	-0.164456
1159	XP_003862806.1	HVRFEAAEAFSILAI	SVM	POSITIVE	0.863027
1160	XP_003862806.1	IVGLILFVIFEPDTS	SVM	NEGATIVE	-0.161206
1161	XP_003862806.1	LLVTSFVLQIVGLIL	SVM	NEGATIVE	-0.0335878
1162	XP_003862806.1	LQIVGLILFVIFEPD	SVM	POSITIVE	0.232809
1163	XP_003862806.1	MICGSKIKKAVMLLA	SVM	NEGATIVE	-0.304758
1164	XP_003862806.1	PWAIVTAFYYTPFCG	SVM	POSITIVE	0.140943
1165	XP_003862806.1	QEYSKHVGAVILFIV	SVM	NEGATIVE	-0.00775614
1166	XP_003862806.1	RFGAGYALLVTSFVL	SVM	NEGATIVE	-0.308006
1167	XP_003862806.1	SFVLQIVGLILFVIF	SVM	POSITIVE	0.0184031
1168	XP_003862806.1	SKHVGAVILFIVSFV	SVM	POSITIVE	0.117024
1169	XP_003862806.1	SKHVGAVILFIVSFV	SVM	POSITIVE	0.117024
1170	XP_003862806.1	SKPDYSLRITDSPIV	SVM	NEGATIVE	-0.514211
1171	XP_003862806.1	TSFVLQIVGLILFVI	SVM	POSITIVE	0.177547
1172	XP_003862806.1	VLQIVGLILFVIFEP	SVM	POSITIVE	0.105771
1173	XP_003862806.1	YSKHVGAVILFIVSF	SVM	NEGATIVE	-0.310096
1174	XP_003862806.1	YSLRITDSPIVNCSD	SVM	NEGATIVE	-0.505438
1175	XP_003862806.1	YSLRITDSPIVNCSD	SVM	NEGATIVE	-0.505438
1176	XP_003862806.1	FIVSFVTATFTVCGT	SVM	NEGATIVE	-0.297998
1177	XP_003862806.1	FVLQIVGLILFVIFE	SVM	POSITIVE	0.496566
1178	XP_003862806.1	ILFIVSFVTATFTVC	SVM	POSITIVE	0.0928849
1179	XP_003862806.1	ILAIFSLVGLFGASW	SVM	POSITIVE	0.367182
1180	XP_003862806.1	AVILFIVSFVTATFT	SVM	POSITIVE	0.240162
1181	XP_003862806.1	AVILFIVSFVTATFT	SVM	POSITIVE	0.240162
1182	XP_003862806.1	DYSLRITDSPIVNCS	SVM	NEGATIVE	-0.42106
1183	XP_003862806.1	GAVILFIVSFVTATF	SVM	NEGATIVE	-0.27539
1184	XP_003862806.1	IVTAFYYTPFCGLDF	SVM	NEGATIVE	-0.193312
1185	XP_003862806.1	KPDYSLRITDSPIVN	SVM	NEGATIVE	-0.550757
1186	XP_003862806.1	LQIVGLILFVIFEPD	SVM	POSITIVE	0.232809
1187	XP_003862806.1	PDYSLRITDSPIVNC	SVM	NEGATIVE	-0.269116
1188	XP_003862806.1	PEENEKRAASEVWSS	SVM	POSITIVE	0.209026
1189	XP_003862806.1	VTSFVLQIVGLILFV	SVM	POSITIVE	0.0469803
1190	XP_003862806.1	FYNQEYSKHVGAVIL	SVM	NEGATIVE	-0.434939
1191	XP_003862806.1	MHVRFEAAEAFSILA	SVM	POSITIVE	0.437093
1192	XP_003862806.1	SKIKKAVMLLAVFAI	SVM	POSITIVE	0.276544
1193	XP_003862806.1	TTVPWAIVTAFYYTP	SVM	NEGATIVE	-0.256786
1194	XP_003862806.1	VILFIVSFVTATFTV	SVM	POSITIVE	0.418695
1195	XP_003862806.1	AEAFSILAIFSLVGL	SVM	POSITIVE	0.106282
1196	XP_003862806.1	HTRFGAGYALLVTSF	SVM	NEGATIVE	-0.231952
1197	XP_003862806.1	HTRFGAGYALLVTSF	SVM	NEGATIVE	-0.231952
1198	XP_003862806.1	IKKAVMLLAVFAIGS	SVM	POSITIVE	0.399695
1199	XP_003862806.1	LLAVFAIGSTTVPWA	SVM	POSITIVE	0.433241
1200	XP_003862806.1	PDYSLRITDSPIVNC	SVM	NEGATIVE	-0.269116
1201	XP_003862806.1	YTPFCGLDFLTNTHT	SVM	POSITIVE	0.205236
1202	XP_003862806.1	AAEAFSILAIFSLVG	SVM	POSITIVE	0.254477
1203	XP_003862806.1	EAAEAFSILAIFSLV	SVM	POSITIVE	0.554205
1204	XP_003862806.1	GAVILFIVSFVTATF	SVM	NEGATIVE	-0.27539
1205	XP_003862806.1	ILFIVSFVTATFTVC	SVM	POSITIVE	0.0928849
1206	XP_003862806.1	ILFIVSFVTATFTVC	SVM	POSITIVE	0.0928849
1207	XP_003862806.1	KPDYSLRITDSPIVN	SVM	NEGATIVE	-0.550757
1208	XP_003862806.1	LAVFAIGSTTVPWAI	SVM	POSITIVE	0.498337
1209	XP_003862806.1	SWYMICGSKIKKAVM	SVM	NEGATIVE	-0.39129
1210	XP_003862806.1	VRFEAAEAFSILAIF	SVM	POSITIVE	0.737058
1211	XP_003862806.1	EAAEAFSILAIFSLV	SVM	POSITIVE	0.554205
1212	XP_003862806.1	FGAGYALLVTSFVLQ	SVM	NEGATIVE	-0.487731
1213	XP_003862806.1	FVLQIVGLILFVIFE	SVM	POSITIVE	0.496566
1214	XP_003862806.1	KAVMLLAVFAIGSTT	SVM	POSITIVE	0.110613
1215	XP_003862806.1	MICGSKIKKAVMLLA	SVM	NEGATIVE	-0.304758
1216	XP_003862806.1	PWAIVTAFYYTPFCG	SVM	POSITIVE	0.140943
1217	XP_003862806.1	RAASEVWSSTASALR	SVM	POSITIVE	0.32455
1218	XP_003862806.1	SFVLQIVGLILFVIF	SVM	POSITIVE	0.0184031
1219	XP_003862806.1	SKPDYSLRITDSPIV	SVM	NEGATIVE	-0.514211
1220	XP_003862806.1	TSFVLQIVGLILFVI	SVM	POSITIVE	0.177547
1221	XP_003862806.1	VLQIVGLILFVIFEP	SVM	POSITIVE	0.105771
1222	XP_003862806.1	VTSFVLQIVGLILFV	SVM	POSITIVE	0.0469803
1223	XP_003862806.1	YNQEYSKHVGAVILF	SVM	NEGATIVE	-0.41321
1224	XP_003862806.1	IVGLILFVIFEPDTS	SVM	NEGATIVE	-0.161206
1225	XP_003862806.1	KPDYSLRITDSPIVN	SVM	NEGATIVE	-0.550757
1226	XP_003862806.1	TSFVLQIVGLILFVI	SVM	POSITIVE	0.177547
1227	XP_003862806.1	VGLFGASWYMICGSK	SVM	NEGATIVE	-0.0256615
1228	XP_003862806.1	WAIVTAFYYTPFCGL	SVM	POSITIVE	0.142811
1229	XP_003862806.1	KIKKAVMLLAVFAIG	SVM	POSITIVE	0.251985
1230	XP_003862806.1	PDYSLRITDSPIVNC	SVM	NEGATIVE	-0.269116
1231	XP_003862806.1	SDMHVRFEAAEAFSI	SVM	POSITIVE	0.334481
1232	XP_003862806.1	SLVGLFGASWYMICG	SVM	POSITIVE	0.451255
1233	XP_003862806.1	THTRFGAGYALLVTS	SVM	NEGATIVE	-0.0761017
1234	XP_003862806.1	VPWAIVTAFYYTPFC	SVM	POSITIVE	0.48076
1235	XP_003862806.1	AFSILAIFSLVGLFG	SVM	NEGATIVE	-0.0365607
1236	XP_003862806.1	FSILAIFSLVGLFGA	SVM	POSITIVE	0.164554
1237	XP_003862806.1	GEDLSGSSAELELNP	SVM	NEGATIVE	-0.296448
1238	XP_003862806.1	HVGAVILFIVSFVTA	SVM	POSITIVE	0.32293
1239	XP_003862806.1	HVRFEAAEAFSILAI	SVM	POSITIVE	0.863027
1240	XP_003862806.1	KAVMLLAVFAIGSTT	SVM	POSITIVE	0.110613
1241	XP_003862806.1	KHVGAVILFIVSFVT	SVM	POSITIVE	0.25344
1242	XP_003862806.1	KKAVMLLAVFAIGST	SVM	POSITIVE	0.139838
1243	XP_003862806.1	LLVTSFVLQIVGLIL	SVM	NEGATIVE	-0.0335878
1244	XP_003862806.1	SFVLQIVGLILFVIF	SVM	POSITIVE	0.0184031
1245	XP_003862806.1	SKHVGAVILFIVSFV	SVM	POSITIVE	0.117024
1246	XP_003862806.1	THTRFGAGYALLVTS	SVM	NEGATIVE	-0.0761017
1247	XP_003862806.1	VRFEAAEAFSILAIF	SVM	POSITIVE	0.737058
1248	XP_003862806.1	AVMLLAVFAIGSTTV	SVM	POSITIVE	0.196595
1249	XP_003862806.1	CGSKIKKAVMLLAVF	SVM	NEGATIVE	-0.23266
1250	XP_003862806.1	DYSLRITDSPIVNCS	SVM	NEGATIVE	-0.42106
1251	XP_003862806.1	GAGYALLVTSFVLQI	SVM	NEGATIVE	-0.536255
1252	XP_003862806.1	GSKIKKAVMLLAVFA	SVM	POSITIVE	0.115176
1253	XP_003862806.1	HVRFEAAEAFSILAI	SVM	POSITIVE	0.863027
1254	XP_003862806.1	KRAASEVWSSTASAL	SVM	NEGATIVE	-0.0340213
1255	XP_003862806.1	RFEAAEAFSILAIFS	SVM	POSITIVE	0.63728
1256	XP_003862806.1	RFGAGYALLVTSFVL	SVM	NEGATIVE	-0.308006
1257	XP_003862806.1	HVGAVILFIVSFVTA	SVM	POSITIVE	0.32293
1258	XP_003862806.1	IKKAVMLLAVFAIGS	SVM	POSITIVE	0.399695
1259	XP_003862806.1	KHVGAVILFIVSFVT	SVM	POSITIVE	0.25344
1260	XP_003862806.1	PLGMLMIRSWGEDLS	SVM	NEGATIVE	-0.367181
1261	XP_003862806.1	QIVGLILFVIFEPDT	SVM	POSITIVE	0.0943935
1262	XP_003862806.1	SKHVGAVILFIVSFV	SVM	POSITIVE	0.117024
1263	XP_003862806.1	SKIKKAVMLLAVFAI	SVM	POSITIVE	0.276544
1264	XP_003862806.1	VGAVILFIVSFVTAT	SVM	POSITIVE	0.226272
1265	XP_003862806.1	VGAVILFIVSFVTAT	SVM	POSITIVE	0.226272
1266	XP_003862806.1	LAIFSLVGLFGASWY	SVM	POSITIVE	0.350207
1267	XP_003862806.1	AAEAFSILAIFSLVG	SVM	POSITIVE	0.254477
1268	XP_003862806.1	ALLVTSFVLQIVGLI	SVM	NEGATIVE	-0.0870132
1269	XP_003862806.1	GAVILFIVSFVTATF	SVM	NEGATIVE	-0.27539
1270	XP_003862806.1	ICGSKIKKAVMLLAV	SVM	NEGATIVE	-0.225784
1271	XP_003862806.1	KIKKAVMLLAVFAIG	SVM	POSITIVE	0.251985
1272	XP_003862806.1	LMIRSWGEDLSGSSA	SVM	NEGATIVE	-0.58971
1273	XP_003862806.1	PLGMLMIRSWGEDLS	SVM	NEGATIVE	-0.367181
1274	XP_003862806.1	QIVGLILFVIFEPDT	SVM	POSITIVE	0.0943935
1275	XP_003862806.1	RFEAAEAFSILAIFS	SVM	POSITIVE	0.63728
1276	XP_003862806.1	TPLGMLMIRSWGEDL	SVM	NEGATIVE	-0.399014
1277	XP_003862806.1	AFSILAIFSLVGLFG	SVM	NEGATIVE	-0.0365607
1278	XP_003862806.1	DMHVRFEAAEAFSIL	SVM	POSITIVE	0.497715
1279	XP_003862806.1	FVLQIVGLILFVIFE	SVM	POSITIVE	0.496566
1280	XP_003862806.1	HVRFEAAEAFSILAI	SVM	POSITIVE	0.863027
1281	XP_003862806.1	IVSFVTATFTVCGTP	SVM	NEGATIVE	-0.551264
1282	XP_003862806.1	KIKKAVMLLAVFAIG	SVM	POSITIVE	0.251985
1283	XP_003862806.1	LLVTSFVLQIVGLIL	SVM	NEGATIVE	-0.0335878
1284	XP_003862806.1	MHVRFEAAEAFSILA	SVM	POSITIVE	0.437093
1285	XP_003862806.1	VGAVILFIVSFVTAT	SVM	POSITIVE	0.226272
1286	XP_003862806.1	VGLFGASWYMICGSK	SVM	NEGATIVE	-0.0256615
1287	XP_003862806.1	VGLILFVIFEPDTSK	SVM	NEGATIVE	-0.0567041
1288	XP_003862806.1	VILFIVSFVTATFTV	SVM	POSITIVE	0.418695
1289	XP_003862806.1	VILFIVSFVTATFTV	SVM	POSITIVE	0.418695
1290	XP_003862806.1	YNQEYSKHVGAVILF	SVM	NEGATIVE	-0.41321
1291	XP_003862806.1	AAEAFSILAIFSLVG	SVM	POSITIVE	0.254477
1292	XP_003862806.1	FEAAEAFSILAIFSL	SVM	POSITIVE	0.633658
1293	XP_003862806.1	FGAGYALLVTSFVLQ	SVM	NEGATIVE	-0.487731
1294	XP_003862806.1	GAVILFIVSFVTATF	SVM	NEGATIVE	-0.27539
1295	XP_003862806.1	GLILFVIFEPDTSKK	SVM	NEGATIVE	-0.164456
1296	XP_003862806.1	HVGAVILFIVSFVTA	SVM	POSITIVE	0.32293
1297	XP_003862806.1	ILFIVSFVTATFTVC	SVM	POSITIVE	0.0928849
1298	XP_003862806.1	KKAVMLLAVFAIGST	SVM	POSITIVE	0.139838
1299	XP_003862806.1	LFIVSFVTATFTVCG	SVM	NEGATIVE	-0.378625
1300	XP_003862806.1	LILFVIFEPDTSKKR	SVM	NEGATIVE	-0.445214
1301	XP_003862806.1	NQEYSKHVGAVILFI	SVM	NEGATIVE	-0.0708252
1302	XP_003862806.1	VGLILFVIFEPDTSK	SVM	NEGATIVE	-0.0567041
1303	XP_003862806.1	VLQIVGLILFVIFEP	SVM	POSITIVE	0.105771
1304	XP_003862806.1	AAEAFSILAIFSLVG	SVM	POSITIVE	0.254477
1305	XP_003862806.1	EAFSILAIFSLVGLF	SVM	NEGATIVE	-0.0633521
1306	XP_003862806.1	GAVILFIVSFVTATF	SVM	NEGATIVE	-0.27539
1307	XP_003862806.1	HVGAVILFIVSFVTA	SVM	POSITIVE	0.32293
1308	XP_003862806.1	ICGSKIKKAVMLLAV	SVM	NEGATIVE	-0.225784
1309	XP_003862806.1	IKKAVMLLAVFAIGS	SVM	POSITIVE	0.399695
1310	XP_003862806.1	IVGLILFVIFEPDTS	SVM	NEGATIVE	-0.161206
1311	XP_003862806.1	KAVMLLAVFAIGSTT	SVM	POSITIVE	0.110613
1312	XP_003862806.1	VILFIVSFVTATFTV	SVM	POSITIVE	0.418695
1313	XP_003862806.1	DMHVRFEAAEAFSIL	SVM	POSITIVE	0.497715
1314	XP_003862806.1	EAAEAFSILAIFSLV	SVM	POSITIVE	0.554205
1315	XP_003862806.1	HVRFEAAEAFSILAI	SVM	POSITIVE	0.863027
1316	XP_003862806.1	HVRFEAAEAFSILAI	SVM	POSITIVE	0.863027
1317	XP_003862806.1	MHVRFEAAEAFSILA	SVM	POSITIVE	0.437093
1318	XP_003862806.1	MHVRFEAAEAFSILA	SVM	POSITIVE	0.437093
1319	XP_003862806.1	RFEAAEAFSILAIFS	SVM	POSITIVE	0.63728
1320	XP_003862806.1	SDMHVRFEAAEAFSI	SVM	POSITIVE	0.334481
1321	XP_003862806.1	VRFEAAEAFSILAIF	SVM	POSITIVE	0.737058
1322	XP_003862806.1	VRFEAAEAFSILAIF	SVM	POSITIVE	0.737058
1323	XP_003862806.1	ALLVTSFVLQIVGLI	SVM	NEGATIVE	-0.0870132
1324	XP_003862806.1	DMHVRFEAAEAFSIL	SVM	POSITIVE	0.497715
1325	XP_003862806.1	GTPLGMLMIRSWGED	SVM	NEGATIVE	-0.274163
1326	XP_003862806.1	HTRFGAGYALLVTSF	SVM	NEGATIVE	-0.231952
1327	XP_003862806.1	KIKKAVMLLAVFAIG	SVM	POSITIVE	0.251985
1328	XP_003862806.1	LILFVIFEPDTSKKR	SVM	NEGATIVE	-0.445214
1329	XP_003862806.1	LQIVGLILFVIFEPD	SVM	POSITIVE	0.232809
1330	XP_003862806.1	NTHTRFGAGYALLVT	SVM	POSITIVE	0.0438357
1331	XP_003862806.1	SKHVGAVILFIVSFV	SVM	POSITIVE	0.117024
1332	XP_003862806.1	YALLVTSFVLQIVGL	SVM	NEGATIVE	-0.0929032
1333	XP_003862806.1	YSLRITDSPIVNCSD	SVM	NEGATIVE	-0.505438
1334	XP_003862806.1	AGYALLVTSFVLQIV	SVM	NEGATIVE	-0.48802
1335	XP_003862806.1	ALLVTSFVLQIVGLI	SVM	NEGATIVE	-0.0870132
1336	XP_003862806.1	ASWYMICGSKIKKAV	SVM	NEGATIVE	-0.184898
1337	XP_003862806.1	GLFGASWYMICGSKI	SVM	NEGATIVE	-0.160816
1338	XP_003862806.1	NCSDMHVRFEAAEAF	SVM	POSITIVE	0.0553518
1339	XP_003862806.1	NTHTRFGAGYALLVT	SVM	POSITIVE	0.0438357
1340	XP_003862806.1	THTRFGAGYALLVTS	SVM	NEGATIVE	-0.0761017
1341	XP_003862806.1	VGLILFVIFEPDTSK	SVM	NEGATIVE	-0.0567041
1342	XP_003862806.1	VSFVTATFTVCGTPL	SVM	NEGATIVE	-0.234207
1343	XP_003862806.1	LFGASWYMICGSKIK	SVM	NEGATIVE	-0.492711
1344	XP_003862806.1	RFEAAEAFSILAIFS	SVM	POSITIVE	0.63728
1345	XP_003862806.1	SKIKKAVMLLAVFAI	SVM	POSITIVE	0.276544
1346	XP_003862806.1	TNTHTRFGAGYALLV	SVM	POSITIVE	0.0127024
1347	XP_003862806.1	AVMLLAVFAIGSTTV	SVM	POSITIVE	0.196595
1348	XP_003862806.1	KHVGAVILFIVSFVT	SVM	POSITIVE	0.25344
1349	XP_003862806.1	LLVTSFVLQIVGLIL	SVM	NEGATIVE	-0.0335878
1350	XP_003862806.1	LTNTHTRFGAGYALL	SVM	NEGATIVE	-0.22548
1351	XP_003862806.1	LVTSFVLQIVGLILF	SVM	NEGATIVE	-0.678995
1352	XP_003862806.1	ALLVTSFVLQIVGLI	SVM	NEGATIVE	-0.0870132
1353	XP_003862806.1	AVMLLAVFAIGSTTV	SVM	POSITIVE	0.196595
1354	XP_003862806.1	FEAAEAFSILAIFSL	SVM	POSITIVE	0.633658
1355	XP_003862806.1	HTRFGAGYALLVTSF	SVM	NEGATIVE	-0.231952
1356	XP_003862806.1	AIFSLVGLFGASWYM	SVM	POSITIVE	0.299161
1357	XP_003862806.1	CGTPLGMLMIRSWGE	SVM	NEGATIVE	-0.294829
1358	XP_003862806.1	IKKAVMLLAVFAIGS	SVM	POSITIVE	0.399695
1359	XP_003862806.1	IKKAVMLLAVFAIGS	SVM	POSITIVE	0.399695
1360	XP_003862806.1	IVSFVTATFTVCGTP	SVM	NEGATIVE	-0.551264
1361	XP_003862806.1	KIKKAVMLLAVFAIG	SVM	POSITIVE	0.251985
1362	XP_003862806.1	KKAVMLLAVFAIGST	SVM	POSITIVE	0.139838
1363	XP_003862806.1	LVTSFVLQIVGLILF	SVM	NEGATIVE	-0.678995
1364	XP_003862806.1	SKIKKAVMLLAVFAI	SVM	POSITIVE	0.276544
1365	XP_003862806.1	AVMLLAVFAIGSTTV	SVM	POSITIVE	0.196595
1366	XP_003862806.1	FIVSFVTATFTVCGT	SVM	NEGATIVE	-0.297998
1367	XP_003862806.1	FVLQIVGLILFVIFE	SVM	POSITIVE	0.496566
1368	XP_003862806.1	IVSFVTATFTVCGTP	SVM	NEGATIVE	-0.551264
1369	XP_003862806.1	LFIVSFVTATFTVCG	SVM	NEGATIVE	-0.378625
1370	XP_003862806.1	NTHTRFGAGYALLVT	SVM	POSITIVE	0.0438357
1371	XP_003862806.1	TATFTVCGTPLGMLM	SVM	NEGATIVE	-0.0186988
1372	XP_003862806.1	TRFGAGYALLVTSFV	SVM	NEGATIVE	-0.201418
1373	XP_003862806.1	VRFEAAEAFSILAIF	SVM	POSITIVE	0.737058
1374	XP_003862806.1	VSFVTATFTVCGTPL	SVM	NEGATIVE	-0.234207
1375	XP_003862806.1	VTAFYYTPFCGLDFL	SVM	POSITIVE	0.0340646
1376	XP_003862806.1	AVILFIVSFVTATFT	SVM	POSITIVE	0.240162
1377	XP_003862806.1	AVMLLAVFAIGSTTV	SVM	POSITIVE	0.196595
1378	XP_003862806.1	DMHVRFEAAEAFSIL	SVM	POSITIVE	0.497715
1379	XP_003862806.1	GLILFVIFEPDTSKK	SVM	NEGATIVE	-0.164456
1380	XP_003862806.1	KAVMLLAVFAIGSTT	SVM	POSITIVE	0.110613
1381	XP_003862806.1	SDMHVRFEAAEAFSI	SVM	POSITIVE	0.334481
1382	XP_003862806.1	SFYNQEYSKHVGAVI	SVM	NEGATIVE	-0.37965
1383	XP_003862806.1	VMLLAVFAIGSTTVP	SVM	NEGATIVE	-0.153532
1384	XP_003862806.1	ILFIVSFVTATFTVC	SVM	POSITIVE	0.0928849
1385	XP_003862806.1	ILFVIFEPDTSKKRP	SVM	NEGATIVE	-0.518492
1386	XP_003862806.1	THTRFGAGYALLVTS	SVM	NEGATIVE	-0.0761017
1387	XP_003862806.1	VGLILFVIFEPDTSK	SVM	NEGATIVE	-0.0567041
1388	XP_003862806.1	VMLLAVFAIGSTTVP	SVM	NEGATIVE	-0.153532
1389	XP_003862806.1	YTPFCGLDFLTNTHT	SVM	POSITIVE	0.205236
1390	XP_003862806.1	FSILAIFSLVGLFGA	SVM	POSITIVE	0.164554
1391	XP_003862806.1	GSKIKKAVMLLAVFA	SVM	POSITIVE	0.115176
1392	XP_003862806.1	NTHTRFGAGYALLVT	SVM	POSITIVE	0.0438357
1393	XP_003862806.1	SKIKKAVMLLAVFAI	SVM	POSITIVE	0.276544
1394	XP_003862806.1	SKIKKAVMLLAVFAI	SVM	POSITIVE	0.276544
1395	XP_003862806.1	THTRFGAGYALLVTS	SVM	NEGATIVE	-0.0761017
1396	XP_003862806.1	TRFGAGYALLVTSFV	SVM	NEGATIVE	-0.201418
1397	XP_003862806.1	VMLLAVFAIGSTTVP	SVM	NEGATIVE	-0.153532
1398	XP_003862806.1	CGSKIKKAVMLLAVF	SVM	NEGATIVE	-0.23266
1399	XP_003862806.1	FSLVGLFGASWYMIC	SVM	POSITIVE	0.758312
1400	XP_003862806.1	GLILFVIFEPDTSKK	SVM	NEGATIVE	-0.164456
1401	XP_003862806.1	GSKIKKAVMLLAVFA	SVM	POSITIVE	0.115176
1402	XP_003862806.1	IFSLVGLFGASWYMI	SVM	POSITIVE	0.626648
1403	XP_003862806.1	LAIFSLVGLFGASWY	SVM	POSITIVE	0.350207
1404	XP_003862806.1	LAVFAIGSTTVPWAI	SVM	POSITIVE	0.498337
1405	XP_003862806.1	LFGASWYMICGSKIK	SVM	NEGATIVE	-0.492711
1406	XP_003862806.1	TPFCGLDFLTNTHTR	SVM	POSITIVE	0.279519
1407	XP_003862806.1	TPLGMLMIRSWGEDL	SVM	NEGATIVE	-0.399014
1408	XP_003862806.1	VGAVILFIVSFVTAT	SVM	POSITIVE	0.226272
1409	XP_003862806.1	FSLVGLFGASWYMIC	SVM	POSITIVE	0.758312
1410	XP_003862806.1	GLFGASWYMICGSKI	SVM	NEGATIVE	-0.160816
1411	XP_003862806.1	HTRFGAGYALLVTSF	SVM	NEGATIVE	-0.231952
1412	XP_003862806.1	ILAIFSLVGLFGASW	SVM	POSITIVE	0.367182
1413	XP_003862806.1	LAIFSLVGLFGASWY	SVM	POSITIVE	0.350207
1414	XP_003862806.1	NTHTRFGAGYALLVT	SVM	POSITIVE	0.0438357
1415	XP_003862806.1	SILAIFSLVGLFGAS	SVM	POSITIVE	0.268457
1416	XP_003862806.1	TVPWAIVTAFYYTPF	SVM	POSITIVE	0.0392595
1417	XP_003862806.1	VILFIVSFVTATFTV	SVM	POSITIVE	0.418695
1418	XP_003862806.1	VNCSDMHVRFEAAEA	SVM	NEGATIVE	-0.107766
1419	XP_003862806.1	YYTPFCGLDFLTNTH	SVM	POSITIVE	0.0449989
1420	XP_003862806.1	AEAFSILAIFSLVGL	SVM	POSITIVE	0.106282
1421	XP_003862806.1	DMHVRFEAAEAFSIL	SVM	POSITIVE	0.497715
1422	XP_003862806.1	ILAIFSLVGLFGASW	SVM	POSITIVE	0.367182
1423	XP_003862806.1	LAIFSLVGLFGASWY	SVM	POSITIVE	0.350207
1424	XP_003862806.1	NPCFTLWGLHSDCSK	SVM	NEGATIVE	-0.280129
1425	XP_003862806.1	QEYSKHVGAVILFIV	SVM	NEGATIVE	-0.00775614
1426	XP_003862806.1	SILAIFSLVGLFGAS	SVM	POSITIVE	0.268457
1427	XP_003862806.1	TRFGAGYALLVTSFV	SVM	NEGATIVE	-0.201418
1428	XP_003862806.1	AEAFSILAIFSLVGL	SVM	POSITIVE	0.106282
1429	XP_003862806.1	ASWYMICGSKIKKAV	SVM	NEGATIVE	-0.184898
1430	XP_003862806.1	CGSKIKKAVMLLAVF	SVM	NEGATIVE	-0.23266
1431	XP_003862806.1	EAFSILAIFSLVGLF	SVM	NEGATIVE	-0.0633521
1432	XP_003862806.1	GASWYMICGSKIKKA	SVM	NEGATIVE	-0.304236
1433	XP_003862806.1	LILFVIFEPDTSKKR	SVM	NEGATIVE	-0.445214
1434	XP_003862806.1	TRFGAGYALLVTSFV	SVM	NEGATIVE	-0.201418
1435	XP_003862806.1	EAFSILAIFSLVGLF	SVM	NEGATIVE	-0.0633521
1436	XP_003862806.1	PCFTLWGLHSDCSKP	SVM	NEGATIVE	-0.592362
1437	XP_003862806.1	AEAFSILAIFSLVGL	SVM	POSITIVE	0.106282
1438	XP_003862806.1	DMHVRFEAAEAFSIL	SVM	POSITIVE	0.497715
1439	XP_003862806.1	KHVGAVILFIVSFVT	SVM	POSITIVE	0.25344
1440	XP_003862806.1	LLAVFAIGSTTVPWA	SVM	POSITIVE	0.433241
1441	XP_003862806.1	MLLAVFAIGSTTVPW	SVM	POSITIVE	0.284614
1442	XP_003862806.1	NQEYSKHVGAVILFI	SVM	NEGATIVE	-0.0708252
1443	XP_003862806.1	TNTHTRFGAGYALLV	SVM	POSITIVE	0.0127024
1444	XP_003862806.1	VTATFTVCGTPLGML	SVM	POSITIVE	0.0567853
1445	XP_003862806.1	ILFIVSFVTATFTVC	SVM	POSITIVE	0.0928849
1446	XP_003862806.1	RFEAAEAFSILAIFS	SVM	POSITIVE	0.63728
1447	XP_003862806.1	AFSILAIFSLVGLFG	SVM	NEGATIVE	-0.0365607
1448	XP_003862806.1	LFIVSFVTATFTVCG	SVM	NEGATIVE	-0.378625
1449	XP_003862806.1	LILFVIFEPDTSKKR	SVM	NEGATIVE	-0.445214
1450	XP_003862806.1	MLLAVFAIGSTTVPW	SVM	POSITIVE	0.284614
1451	XP_003862806.1	AEAFSILAIFSLVGL	SVM	POSITIVE	0.106282
1452	XP_003862806.1	AVILFIVSFVTATFT	SVM	POSITIVE	0.240162
1453	XP_003862806.1	GAVILFIVSFVTATF	SVM	NEGATIVE	-0.27539
1454	XP_003862806.1	TNTHTRFGAGYALLV	SVM	POSITIVE	0.0127024
1455	XP_003862806.1	TTVPWAIVTAFYYTP	SVM	NEGATIVE	-0.256786
1456	XP_003862806.1	VGAVILFIVSFVTAT	SVM	POSITIVE	0.226272
1457	XP_003862806.1	AVFAIGSTTVPWAIV	SVM	POSITIVE	0.365555
1458	XP_003862806.1	ILFVIFEPDTSKKRP	SVM	NEGATIVE	-0.518492
1459	XP_003862806.1	SDMHVRFEAAEAFSI	SVM	POSITIVE	0.334481
1460	XP_003862806.1	STTVPWAIVTAFYYT	SVM	NEGATIVE	-0.2154
1461	XP_003862806.1	TFTVCGTPLGMLMIR	SVM	POSITIVE	0.296916
1462	XP_003862806.1	VFAIGSTTVPWAIVT	SVM	NEGATIVE	-0.000525537
1463	XP_003862806.1	VGAVILFIVSFVTAT	SVM	POSITIVE	0.226272
1464	XP_003862806.1	DFLTNTHTRFGAGYA	SVM	POSITIVE	0.126018
1465	XP_003862806.1	FTVCGTPLGMLMIRS	SVM	POSITIVE	0.266673
1466	XP_003862806.1	HVGAVILFIVSFVTA	SVM	POSITIVE	0.32293
1467	XP_003862806.1	LFIVSFVTATFTVCG	SVM	NEGATIVE	-0.378625
1468	XP_003862806.1	YSKHVGAVILFIVSF	SVM	NEGATIVE	-0.310096
1469	XP_003862806.1	ATFTVCGTPLGMLMI	SVM	POSITIVE	0.204962
1470	XP_003862806.1	HTRFGAGYALLVTSF	SVM	NEGATIVE	-0.231952
1471	XP_003862806.1	HVGAVILFIVSFVTA	SVM	POSITIVE	0.32293
1472	XP_003862806.1	KHVGAVILFIVSFVT	SVM	POSITIVE	0.25344
1473	XP_003862806.1	LLAVFAIGSTTVPWA	SVM	POSITIVE	0.433241
1474	XP_003862806.1	LVGLFGASWYMICGS	SVM	POSITIVE	0.31406
1475	XP_003862806.1	NTHTRFGAGYALLVT	SVM	POSITIVE	0.0438357
1476	XP_003862806.1	QEYSKHVGAVILFIV	SVM	NEGATIVE	-0.00775614
1477	XP_003862806.1	SKHVGAVILFIVSFV	SVM	POSITIVE	0.117024
1478	XP_003862806.1	THTRFGAGYALLVTS	SVM	NEGATIVE	-0.0761017
1479	XP_003862806.1	TNTHTRFGAGYALLV	SVM	POSITIVE	0.0127024
1480	XP_003862806.1	TRFGAGYALLVTSFV	SVM	NEGATIVE	-0.201418
1481	XP_003862806.1	VGAVILFIVSFVTAT	SVM	POSITIVE	0.226272
1482	XP_003862806.1	FGASWYMICGSKIKK	SVM	NEGATIVE	-0.493975
1483	XP_003862806.1	RFGAGYALLVTSFVL	SVM	NEGATIVE	-0.308006
1484	XP_003862806.1	SLVGLFGASWYMICG	SVM	POSITIVE	0.451255
1485	XP_003862806.1	EDLSGSSAELELNPC	SVM	POSITIVE	0.072721
1486	XP_003862806.1	EYSKHVGAVILFIVS	SVM	POSITIVE	0.0408986
1487	XP_003862806.1	LVTSFVLQIVGLILF	SVM	NEGATIVE	-0.678995
1488	XP_003862806.1	LVTSFVLQIVGLILF	SVM	NEGATIVE	-0.678995
1489	XP_003862806.1	SDMHVRFEAAEAFSI	SVM	POSITIVE	0.334481
1490	XP_003862806.1	SILAIFSLVGLFGAS	SVM	POSITIVE	0.268457
1491	XP_003862806.1	WYMICGSKIKKAVML	SVM	NEGATIVE	-0.432132
1492	XP_003862806.1	YNQEYSKHVGAVILF	SVM	NEGATIVE	-0.41321
1493	XP_003862806.1	YSKHVGAVILFIVSF	SVM	NEGATIVE	-0.310096
1494	XP_003862806.1	ATFTVCGTPLGMLMI	SVM	POSITIVE	0.204962
1495	XP_003862806.1	KHVGAVILFIVSFVT	SVM	POSITIVE	0.25344
1496	XP_003862806.1	KKAVMLLAVFAIGST	SVM	POSITIVE	0.139838
1497	XP_003862806.1	LFGASWYMICGSKIK	SVM	NEGATIVE	-0.492711
1498	XP_003862806.1	RFEAAEAFSILAIFS	SVM	POSITIVE	0.63728
1499	XP_003862806.1	SLRITDSPIVNCSDM	SVM	NEGATIVE	-0.596447
1500	XP_003862806.1	TRFGAGYALLVTSFV	SVM	NEGATIVE	-0.201418
1501	XP_003862806.1	VGLFGASWYMICGSK	SVM	NEGATIVE	-0.0256615
1502	XP_003862806.1	VTSFVLQIVGLILFV	SVM	POSITIVE	0.0469803
1503	XP_003862806.1	EYSKHVGAVILFIVS	SVM	POSITIVE	0.0408986
1504	XP_003862806.1	GAVILFIVSFVTATF	SVM	NEGATIVE	-0.27539
1505	XP_003862806.1	LFIVSFVTATFTVCG	SVM	NEGATIVE	-0.378625
1506	XP_003862806.1	SFYNQEYSKHVGAVI	SVM	NEGATIVE	-0.37965
1507	XP_003862806.1	TSFVLQIVGLILFVI	SVM	POSITIVE	0.177547
1508	XP_003862806.1	ASWYMICGSKIKKAV	SVM	NEGATIVE	-0.184898
1509	XP_003862806.1	AVILFIVSFVTATFT	SVM	POSITIVE	0.240162
1510	XP_003862806.1	EAAEAFSILAIFSLV	SVM	POSITIVE	0.554205
1511	XP_003862806.1	GSKIKKAVMLLAVFA	SVM	POSITIVE	0.115176
1512	XP_003862806.1	RFGAGYALLVTSFVL	SVM	NEGATIVE	-0.308006
1513	XP_003862806.1	VTSFVLQIVGLILFV	SVM	POSITIVE	0.0469803
1514	XP_003862806.1	AVILFIVSFVTATFT	SVM	POSITIVE	0.240162
1515	XP_003862806.1	AVILFIVSFVTATFT	SVM	POSITIVE	0.240162
1516	XP_003862806.1	GYALLVTSFVLQIVG	SVM	NEGATIVE	-0.266509
1517	XP_003862806.1	LILFVIFEPDTSKKR	SVM	NEGATIVE	-0.445214
1518	XP_003862806.1	SKIKKAVMLLAVFAI	SVM	POSITIVE	0.276544
1519	XP_003862806.1	AAEAFSILAIFSLVG	SVM	POSITIVE	0.254477
1520	XP_003862806.1	AEAFSILAIFSLVGL	SVM	POSITIVE	0.106282
1521	XP_003862806.1	AFSILAIFSLVGLFG	SVM	NEGATIVE	-0.0365607
1522	XP_003862806.1	ALLVTSFVLQIVGLI	SVM	NEGATIVE	-0.0870132
1523	XP_003862806.1	AVILFIVSFVTATFT	SVM	POSITIVE	0.240162
1524	XP_003862806.1	EAFSILAIFSLVGLF	SVM	NEGATIVE	-0.0633521
1525	XP_003862806.1	FIVSFVTATFTVCGT	SVM	NEGATIVE	-0.297998
1526	XP_003862806.1	FSILAIFSLVGLFGA	SVM	POSITIVE	0.164554
1527	XP_003862806.1	GAGYALLVTSFVLQI	SVM	NEGATIVE	-0.536255
1528	XP_003862806.1	GAVILFIVSFVTATF	SVM	NEGATIVE	-0.27539
1529	XP_003862806.1	ILAIFSLVGLFGASW	SVM	POSITIVE	0.367182
1530	XP_003862806.1	ILAIFSLVGLFGASW	SVM	POSITIVE	0.367182
1531	XP_003862806.1	ILFIVSFVTATFTVC	SVM	POSITIVE	0.0928849
1532	XP_003862806.1	KAVMLLAVFAIGSTT	SVM	POSITIVE	0.110613
1533	XP_003862806.1	KRAASEVWSSTASAL	SVM	NEGATIVE	-0.0340213
1534	XP_003862806.1	LAIFSLVGLFGASWY	SVM	POSITIVE	0.350207
1535	XP_003862806.1	LFIVSFVTATFTVCG	SVM	NEGATIVE	-0.378625
1536	XP_003862806.1	LLVTSFVLQIVGLIL	SVM	NEGATIVE	-0.0335878
1537	XP_003862806.1	LQIVGLILFVIFEPD	SVM	POSITIVE	0.232809
1538	XP_003862806.1	NPCFTLWGLHSDCSK	SVM	NEGATIVE	-0.280129
1539	XP_003862806.1	SDMHVRFEAAEAFSI	SVM	POSITIVE	0.334481
1540	XP_003862806.1	TSFVLQIVGLILFVI	SVM	POSITIVE	0.177547
1541	XP_003862806.1	TVPWAIVTAFYYTPF	SVM	POSITIVE	0.0392595
1542	XP_003862806.1	VILFIVSFVTATFTV	SVM	POSITIVE	0.418695
1543	XP_003862806.1	VTSFVLQIVGLILFV	SVM	POSITIVE	0.0469803
1544	XP_003862806.1	VTSFVLQIVGLILFV	SVM	POSITIVE	0.0469803
1545	XP_003862806.1	YMICGSKIKKAVMLL	SVM	NEGATIVE	-0.601879
1546	XP_003862834.1	LLLRLILQLPASRLT	SVM	POSITIVE	0.391006
1547	XP_003862834.1	LLRLILQLPASRLTQ	SVM	NEGATIVE	-0.111457
1548	XP_003862834.1	LRLILQLPASRLTQL	SVM	NEGATIVE	-0.218395
1549	XP_003862834.1	MLLLRLILQLPASRL	SVM	POSITIVE	0.322774
1550	XP_003862834.1	RLILQLPASRLTQLF	SVM	NEGATIVE	-0.262031
1551	XP_003862834.1	TRMLLLRLILQLPAS	SVM	POSITIVE	0.302153
1552	XP_003862834.1	GTDFDVSAAAEPRAL	SVM	POSITIVE	0.033558
1553	XP_003862834.1	ITGAAAAGTAAPATS	SVM	POSITIVE	0.565118
1554	XP_003862834.1	MLLLRLILQLPASRL	SVM	POSITIVE	0.322774
1555	XP_003862834.1	PITGAAAAGTAAPAT	SVM	POSITIVE	0.507745
1556	XP_003862834.1	RMLLLRLILQLPASR	SVM	POSITIVE	0.39407
1557	XP_003862834.1	AAGTDFDVSAAAEPR	SVM	POSITIVE	0.192028
1558	XP_003862834.1	AGTDFDVSAAAEPRA	SVM	POSITIVE	0.0893226
1559	XP_003862834.1	GAAAAGTAAPATSSL	SVM	NEGATIVE	-0.000827627
1560	XP_003862834.1	LLLRLILQLPASRLT	SVM	POSITIVE	0.391006
1561	XP_003862834.1	TGAAAAGTAAPATSS	SVM	POSITIVE	0.513851
1562	XP_003862834.1	MPITGAAAAGTAAPA	SVM	POSITIVE	0.295269
1563	XP_003862834.1	LTKFMSLYFIDENAS	SVM	NEGATIVE	-0.414397
1564	XP_003862834.1	RRLLTKFMSLYFIDE	SVM	NEGATIVE	-0.6326
1565	XP_003862834.1	TKFMSLYFIDENASK	SVM	NEGATIVE	-0.592211
1566	XP_003862834.1	VAAGTDFDVSAAAEP	SVM	POSITIVE	0.0980315
1567	XP_003862834.1	VVAAGTDFDVSAAAE	SVM	POSITIVE	0.552422
1568	XP_003862834.1	LLTKFMSLYFIDENA	SVM	NEGATIVE	-0.539818
1569	XP_003862834.1	LRRLLTKFMSLYFID	SVM	NEGATIVE	-0.588398
1570	XP_003862834.1	KFMSLYFIDENASKR	SVM	NEGATIVE	-0.300075
1571	XP_003862834.1	LILQLPASRLTQLFF	SVM	NEGATIVE	-0.467277
1572	XP_003862834.1	AHDLQVDTSVLRRLL	SVM	NEGATIVE	-0.383772
1573	XP_003862834.1	FMSLYFIDENASKRW	SVM	NEGATIVE	-0.084674
1574	XP_003862834.1	GLFTRMLLLRLILQL	SVM	POSITIVE	0.667902
1575	XP_003862834.1	HDLQVDTSVLRRLLT	SVM	NEGATIVE	-0.430139
1576	XP_003862834.1	RLLTKFMSLYFIDEN	SVM	NEGATIVE	-0.458853
1577	XP_003862834.1	SAHDLQVDTSVLRRL	SVM	NEGATIVE	-0.4881
1578	XP_003862834.1	VLRRLLTKFMSLYFI	SVM	NEGATIVE	-0.28616
1579	XP_003862834.1	SSAHDLQVDTSVLRR	SVM	NEGATIVE	-0.411636
1580	XP_003862834.1	AAAAGTAAPATSSLA	SVM	POSITIVE	0.0195173
1581	XP_003862834.1	SVLRRLLTKFMSLYF	SVM	NEGATIVE	-0.611854
1582	XP_003862834.1	DRFKSIRIENTDIVG	SVM	NEGATIVE	-0.356882
1583	XP_003862834.1	VMPITGAAAAGTAAP	SVM	POSITIVE	0.273506
1584	XP_003862834.1	WDRFKSIRIENTDIV	SVM	NEGATIVE	-0.173681
1585	XP_003862834.1	AAAGTAAPATSSLAD	SVM	NEGATIVE	-0.0850559
1586	XP_003862834.1	LLTKFMSLYFIDENA	SVM	NEGATIVE	-0.539818
1587	XP_003862834.1	CACACGLALMRACGE	SVM	POSITIVE	0.279918
1588	XP_003862834.1	EKVRRLVNKLTAANV	SVM	POSITIVE	0.193771
1589	XP_003862834.1	LTKFMSLYFIDENAS	SVM	NEGATIVE	-0.414397
1590	XP_003862834.1	TSVLRRLLTKFMSLY	SVM	NEGATIVE	-0.486844
1591	XP_003862834.1	LLRLILQLPASRLTQ	SVM	NEGATIVE	-0.111457
1592	XP_003862834.1	SPTSASAVAVQAVCA	SVM	POSITIVE	0.937135
1593	XP_003862834.1	LLRLILQLPASRLTQ	SVM	NEGATIVE	-0.111457
1594	XP_003862834.1	ILQLPASRLTQLFFG	SVM	NEGATIVE	-0.438248
1595	XP_003862834.1	FTRMLLLRLILQLPA	SVM	POSITIVE	0.58162
1596	XP_003862834.1	LFTRMLLLRLILQLP	SVM	POSITIVE	0.184491
1597	XP_003862834.1	FMSLYFIDENASKRW	SVM	NEGATIVE	-0.084674
1598	XP_003862834.1	MSLYFIDENASKRWL	SVM	POSITIVE	0.0727189
1599	XP_003862834.1	PTSASAVAVQAVCAC	SVM	POSITIVE	0.839782
1600	XP_003862834.1	SSPTSASAVAVQAVC	SVM	POSITIVE	0.839727
1601	XP_003862834.1	LRLILQLPASRLTQL	SVM	NEGATIVE	-0.218395
1602	XP_003862834.1	RVAGLKADTVMPITG	SVM	POSITIVE	0.341705
1603	XP_003862834.1	LRLILQLPASRLTQL	SVM	NEGATIVE	-0.218395
1604	XP_003862834.1	KFMSLYFIDENASKR	SVM	NEGATIVE	-0.300075
1605	XP_003862834.1	SLYFIDENASKRWLP	SVM	NEGATIVE	-0.285286
1606	XP_003862834.1	TRVAGLKADTVMPIT	SVM	POSITIVE	0.190367
1607	XP_003862834.1	DFDVSAAAEPRALPG	SVM	NEGATIVE	-0.0160712
1608	XP_003862834.1	TDFDVSAAAEPRALP	SVM	NEGATIVE	-0.227232
1609	XP_003862834.1	RFKSIRIENTDIVGY	SVM	NEGATIVE	-0.334446
1610	XP_003862834.1	ACACGLALMRACGEK	SVM	POSITIVE	0.223432
1611	XP_003862834.1	LLLRLILQLPASRLT	SVM	POSITIVE	0.391006
1612	XP_003862834.1	MLLLRLILQLPASRL	SVM	POSITIVE	0.322774
1613	XP_003862834.1	VAGLKADTVMPITGA	SVM	POSITIVE	0.301584
1614	XP_003862834.1	TVMPITGAAAAGTAA	SVM	POSITIVE	0.491302
1615	XP_003862834.1	LLLRLILQLPASRLT	SVM	POSITIVE	0.391006
1616	XP_003862834.1	VCACACGLALMRACG	SVM	POSITIVE	0.368548
1617	XP_003862834.1	REIFRCIATAADDLE	SVM	NEGATIVE	-0.399766
1618	XP_003862834.1	KVRRLVNKLTAANVV	SVM	NEGATIVE	-0.0140339
1619	XP_003862834.1	KRVQVVYKALKHGIL	SVM	POSITIVE	0.380171
1620	XP_003862834.1	IFRCIATAADDLECF	SVM	NEGATIVE	-0.709592
1621	XP_003862834.1	KREIFRCIATAADDL	SVM	NEGATIVE	-0.55273
1622	XP_003862834.1	AEKVRRLVNKLTAAN	SVM	POSITIVE	0.0682271
1623	XP_003862834.1	RAALSRSKSAASAEA	SVM	NEGATIVE	-0.288098
1624	XP_003862834.1	VSFSLHAQLAAAEEA	SVM	NEGATIVE	-0.319379
1625	XP_003862834.1	AALSRSKSAASAEAM	SVM	NEGATIVE	-0.636261
1626	XP_003862834.1	PRAALSRSKSAASAE	SVM	NEGATIVE	-0.054142
1627	XP_003862834.1	SFSLHAQLAAAEEAA	SVM	NEGATIVE	-0.216464
1628	XP_003862834.1	SPRAALSRSKSAASA	SVM	NEGATIVE	-0.180824
1629	XP_003862834.1	ASPRAALSRSKSAAS	SVM	NEGATIVE	-0.203756
1630	XP_003862834.1	FRCIATAADDLECFT	SVM	NEGATIVE	-0.44588
1631	XP_003862834.1	SSSPTSASAVAVQAV	SVM	POSITIVE	0.781609
1632	XP_003862834.1	LLRLILQLPASRLTQ	SVM	NEGATIVE	-0.111457
1633	XP_003862834.1	SVLRRLLTKFMSLYF	SVM	NEGATIVE	-0.611854
1634	XP_003862834.1	TKFMSLYFIDENASK	SVM	NEGATIVE	-0.592211
1635	XP_003862834.1	DTSVLRRLLTKFMSL	SVM	NEGATIVE	-0.538628
1636	XP_003862834.1	LRLILQLPASRLTQL	SVM	NEGATIVE	-0.218395
1637	XP_003862834.1	VLRRLLTKFMSLYFI	SVM	NEGATIVE	-0.28616
1638	XP_003862834.1	TSASAVAVQAVCACA	SVM	POSITIVE	1.03521
1639	XP_003862834.1	IGLFTRMLLLRLILQ	SVM	POSITIVE	0.926678
1640	XP_003862834.1	TIGLFTRMLLLRLIL	SVM	POSITIVE	0.811058
1641	XP_003862834.1	AAGTDFDVSAAAEPR	SVM	POSITIVE	0.192028
1642	XP_003862834.1	AGTDFDVSAAAEPRA	SVM	POSITIVE	0.0893226
1643	XP_003862834.1	GTDFDVSAAAEPRAL	SVM	POSITIVE	0.033558
1644	XP_003862834.1	HKREIFRCIATAADD	SVM	NEGATIVE	-0.429668
1645	XP_003862834.1	VAAGTDFDVSAAAEP	SVM	POSITIVE	0.0980315
1646	XP_003862834.1	LRLILQLPASRLTQL	SVM	NEGATIVE	-0.218395
1647	XP_003862834.1	SVLRRLLTKFMSLYF	SVM	NEGATIVE	-0.611854
1648	XP_003862834.1	VRRLVNKLTAANVVD	SVM	NEGATIVE	-0.192937
1649	XP_003862834.1	GVDVVFVMSLLRTLL	SVM	POSITIVE	0.710137
1650	XP_003862834.1	TRMLLLRLILQLPAS	SVM	POSITIVE	0.302153
1651	XP_003862834.1	AVCACACGLALMRAC	SVM	POSITIVE	0.48908
1652	XP_003862834.1	EIFRCIATAADDLEC	SVM	NEGATIVE	-0.226415
1653	XP_003862834.1	FSLHAQLAAAEEAAA	SVM	POSITIVE	0.130703
1654	XP_003862834.1	LLRLILQLPASRLTQ	SVM	NEGATIVE	-0.111457
1655	XP_003862834.1	LRRLLTKFMSLYFID	SVM	NEGATIVE	-0.588398
1656	XP_003862834.1	TRVAGLKADTVMPIT	SVM	POSITIVE	0.190367
1657	XP_003862834.1	VDVVFVMSLLRTLLH	SVM	POSITIVE	0.41999
1658	XP_003862834.1	LRRLLTKFMSLYFID	SVM	NEGATIVE	-0.588398
1659	XP_003862834.1	VLRRLLTKFMSLYFI	SVM	NEGATIVE	-0.28616
1660	XP_003862834.1	YGVDVVFVMSLLRTL	SVM	POSITIVE	0.449601
1661	XP_003862834.1	AGLKADTVMPITGAA	SVM	POSITIVE	0.266728
1662	XP_003862834.1	EAAAGNTLMVLAQLY	SVM	NEGATIVE	-0.0305523
1663	XP_003862834.1	EEAAAGNTLMVLAQL	SVM	NEGATIVE	-0.130295
1664	XP_003862834.1	FSLHAQLAAAEEAAA	SVM	POSITIVE	0.130703
1665	XP_003862834.1	RLILQLPASRLTQLF	SVM	NEGATIVE	-0.262031
1666	XP_003862834.1	GLFTRMLLLRLILQL	SVM	POSITIVE	0.667902
1667	XP_003862834.1	GSSAHDLQVDTSVLR	SVM	NEGATIVE	-0.227487
1668	XP_003862834.1	KTIGLFTRMLLLRLI	SVM	POSITIVE	0.839153
1669	XP_003862834.1	LLLRLILQLPASRLT	SVM	POSITIVE	0.391006
1670	XP_003862834.1	DLQVDTSVLRRLLTK	SVM	NEGATIVE	-0.424156
1671	XP_003862834.1	DTVMPITGAAAAGTA	SVM	POSITIVE	0.358912
1672	XP_003862834.1	AQLYLLYGVDVVFVM	SVM	NEGATIVE	-0.0224952
1673	XP_003862834.1	AAAGNTLMVLAQLYL	SVM	NEGATIVE	-0.116805
1674	XP_003862834.1	AVWDRFKSIRIENTD	SVM	NEGATIVE	-0.0630647
1675	XP_003862834.1	LAQLYLLYGVDVVFV	SVM	POSITIVE	0.300688
1676	XP_003862834.1	QLYLLYGVDVVFVMS	SVM	NEGATIVE	-0.0159755
1677	XP_003862834.1	AAGNTLMVLAQLYLL	SVM	NEGATIVE	-0.0799465
1678	XP_003862834.1	TSVLRRLLTKFMSLY	SVM	NEGATIVE	-0.486844
1679	XP_003862834.1	MSLYFIDENASKRWL	SVM	POSITIVE	0.0727189
1680	XP_003862834.1	RMLLLRLILQLPASR	SVM	POSITIVE	0.39407
1681	XP_003862834.1	MLLLRLILQLPASRL	SVM	POSITIVE	0.322774
1682	XP_003862834.1	VLAQLYLLYGVDVVF	SVM	NEGATIVE	-0.0312551
1683	XP_003862834.1	AVWDRFKSIRIENTD	SVM	NEGATIVE	-0.0630647
1684	XP_003862834.1	CACGLALMRACGEKL	SVM	POSITIVE	0.0747672
1685	XP_003862834.1	FAVWDRFKSIRIENT	SVM	NEGATIVE	-0.0781065
1686	XP_003862834.1	FHDVCAVLLQCAYQE	SVM	POSITIVE	0.477779
1687	XP_003862834.1	GQFMKRVQVVYKALK	SVM	POSITIVE	0.431993
1688	XP_003862834.1	KTRVAGLKADTVMPI	SVM	POSITIVE	0.0961433
1689	XP_003862834.1	KVRRLVNKLTAANVV	SVM	NEGATIVE	-0.0140339
1690	XP_003862834.1	LQFAVWDRFKSIRIE	SVM	NEGATIVE	-0.270637
1691	XP_003862834.1	NKTIGLFTRMLLLRL	SVM	POSITIVE	0.503148
1692	XP_003862834.1	QFAVWDRFKSIRIEN	SVM	NEGATIVE	-0.21985
1693	XP_003862834.1	RLILQLPASRLTQLF	SVM	NEGATIVE	-0.262031
1694	XP_003862834.1	RVAGLKADTVMPITG	SVM	POSITIVE	0.341705
1695	XP_003862834.1	RVSFSLHAQLAAAEE	SVM	NEGATIVE	-0.210323
1696	XP_003862834.1	TLQFAVWDRFKSIRI	SVM	NEGATIVE	-0.165141
1697	XP_003862834.1	VERVSFSLHAQLAAA	SVM	NEGATIVE	-0.114389
1698	XP_003862834.1	LRRLLTKFMSLYFID	SVM	NEGATIVE	-0.588398
1699	XP_003862834.1	DTSVLRRLLTKFMSL	SVM	NEGATIVE	-0.538628
1700	XP_003862834.1	EIFRCIATAADDLEC	SVM	NEGATIVE	-0.226415
1701	XP_003862834.1	LVERVSFSLHAQLAA	SVM	NEGATIVE	-0.192971
1702	XP_003862834.1	QFMKRVQVVYKALKH	SVM	POSITIVE	0.15469
1703	XP_003862834.1	RFHDVCAVLLQCAYQ	SVM	POSITIVE	0.366512
1704	XP_003862834.1	RRLLTKFMSLYFIDE	SVM	NEGATIVE	-0.6326
1705	XP_003862834.1	RRTMKRLVLTTNIMS	SVM	NEGATIVE	-0.109347
1706	XP_003862834.1	SVLRRLLTKFMSLYF	SVM	NEGATIVE	-0.611854
1707	XP_003862834.1	TSVLRRLLTKFMSLY	SVM	NEGATIVE	-0.486844
1708	XP_003862834.1	VAGLKADTVMPITGA	SVM	POSITIVE	0.301584
1709	XP_003862834.1	VDTSVLRRLLTKFMS	SVM	NEGATIVE	-0.409699
1710	XP_003862834.1	VLRRLLTKFMSLYFI	SVM	NEGATIVE	-0.28616
1711	XP_003862834.1	AAGTAAPATSSLADP	SVM	NEGATIVE	-0.57777
1712	XP_003862834.1	AAPAADEGSGAAEER	SVM	POSITIVE	0.136834
1713	XP_003862834.1	KTRVAGLKADTVMPI	SVM	POSITIVE	0.0961433
1714	XP_003862834.1	LLLRLILQLPASRLT	SVM	POSITIVE	0.391006
1715	XP_003862834.1	LLYGVDVVFVMSLLR	SVM	POSITIVE	0.265158
1716	XP_003862834.1	LYFIDENASKRWLPD	SVM	POSITIVE	0.00547131
1717	XP_003862834.1	LYGVDVVFVMSLLRT	SVM	POSITIVE	0.22861
1718	XP_003862834.1	MLLLRLILQLPASRL	SVM	POSITIVE	0.322774
1719	XP_003862834.1	REIFRCIATAADDLE	SVM	NEGATIVE	-0.399766
1720	XP_003862834.1	TKFMSLYFIDENASK	SVM	NEGATIVE	-0.592211
1721	XP_003862834.1	TSVLRRLLTKFMSLY	SVM	NEGATIVE	-0.486844
1722	XP_003862834.1	APAADEGSGAAEERV	SVM	POSITIVE	0.00109766
1723	XP_003862834.1	ERVSFSLHAQLAAAE	SVM	NEGATIVE	-0.25925
1724	XP_003862834.1	EVAEKVRRLVNKLTA	SVM	POSITIVE	0.22309
1725	XP_003862834.1	LPFAGLLRGLQLLHG	SVM	POSITIVE	1.04077
1726	XP_003862834.1	MLLLRLILQLPASRL	SVM	POSITIVE	0.322774
1727	XP_003862834.1	MSLYFIDENASKRWL	SVM	POSITIVE	0.0727189
1728	XP_003862834.1	TRFHDVCAVLLQCAY	SVM	POSITIVE	0.462148
1729	XP_003862834.1	VAEKVRRLVNKLTAA	SVM	POSITIVE	0.433166
1730	XP_003862834.1	VLRRLLTKFMSLYFI	SVM	NEGATIVE	-0.28616
1731	XP_003862834.1	VVAAGTDFDVSAAAE	SVM	POSITIVE	0.552422
1732	XP_003862834.1	RLILQLPASRLTQLF	SVM	NEGATIVE	-0.262031
1733	XP_003862834.1	AVWDRFKSIRIENTD	SVM	NEGATIVE	-0.0630647
1734	XP_003862834.1	FAVWDRFKSIRIENT	SVM	NEGATIVE	-0.0781065
1735	XP_003862834.1	LLLRLILQLPASRLT	SVM	POSITIVE	0.391006
1736	XP_003862834.1	LPGLRDSAAPAADEG	SVM	POSITIVE	0.195848
1737	XP_003862834.1	MSLLRTLLHQGTRLL	SVM	POSITIVE	0.245011
1738	XP_003862834.1	RAITEEAAPVETMLE	SVM	POSITIVE	0.392503
1739	XP_003862834.1	RCIATAADDLECFTM	SVM	NEGATIVE	-0.512882
1740	XP_003862834.1	RIENTDIVGYFNFAC	SVM	NEGATIVE	-0.0889116
1741	XP_003862834.1	SVLRRLLTKFMSLYF	SVM	NEGATIVE	-0.611854
1742	XP_003862834.1	VWDRFKSIRIENTDI	SVM	POSITIVE	0.00128533
1743	XP_003862834.1	YGHHRGGASPSLAAL	SVM	POSITIVE	0.16212
1744	XP_003862834.1	DRFKSIRIENTDIVG	SVM	NEGATIVE	-0.356882
1745	XP_003862834.1	GQFMKRVQVVYKALK	SVM	POSITIVE	0.431993
1746	XP_003862834.1	IGLFTRMLLLRLILQ	SVM	POSITIVE	0.926678
1747	XP_003862834.1	KFMSLYFIDENASKR	SVM	NEGATIVE	-0.300075
1748	XP_003862834.1	KTIGLFTRMLLLRLI	SVM	POSITIVE	0.839153
1749	XP_003862834.1	KTLQFAVWDRFKSIR	SVM	NEGATIVE	-0.21605
1750	XP_003862834.1	NKTIGLFTRMLLLRL	SVM	POSITIVE	0.503148
1751	XP_003862834.1	PAADEGSGAAEERVL	SVM	POSITIVE	0.0361806
1752	XP_003862834.1	PAADEGSGAAEERVL	SVM	POSITIVE	0.0361806
1753	XP_003862834.1	PGLRDSAAPAADEGS	SVM	POSITIVE	0.188152
1754	XP_003862834.1	QFMKRVQVVYKALKH	SVM	POSITIVE	0.15469
1755	XP_003862834.1	QRRTMKRLVLTTNIM	SVM	NEGATIVE	-0.143701
1756	XP_003862834.1	RLLTKFMSLYFIDEN	SVM	NEGATIVE	-0.458853
1757	XP_003862834.1	RYGHHRGGASPSLAA	SVM	POSITIVE	0.467892
1758	XP_003862834.1	SLHAQLAAAEEAAAG	SVM	POSITIVE	0.28373
1759	XP_003862834.1	SLHAQLAAAEEAAAG	SVM	POSITIVE	0.28373
1760	XP_003862834.1	TIGLFTRMLLLRLIL	SVM	POSITIVE	0.811058
1761	XP_003862834.1	VDTSVLRRLLTKFMS	SVM	NEGATIVE	-0.409699
1762	XP_003862834.1	ADGESEEMEEVDEAE	SVM	NEGATIVE	-0.427735
1763	XP_003862834.1	AKTLQFAVWDRFKSI	SVM	NEGATIVE	-0.45997
1764	XP_003862834.1	FAVWDRFKSIRIENT	SVM	NEGATIVE	-0.0781065
1765	XP_003862834.1	FMSLYFIDENASKRW	SVM	NEGATIVE	-0.084674
1766	XP_003862834.1	FRCIATAADDLECFT	SVM	NEGATIVE	-0.44588
1767	XP_003862834.1	HDVCAVLLQCAYQER	SVM	POSITIVE	0.371787
1768	XP_003862834.1	LGQFMKRVQVVYKAL	SVM	POSITIVE	0.300211
1769	XP_003862834.1	LRRLLTKFMSLYFID	SVM	NEGATIVE	-0.588398
1770	XP_003862834.1	MVLAQLYLLYGVDVV	SVM	POSITIVE	0.134697
1771	XP_003862834.1	QVDTSVLRRLLTKFM	SVM	NEGATIVE	-0.621844
1772	XP_003862834.1	QVLMRFCSAKPACAK	SVM	POSITIVE	0.0410587
1773	XP_003862834.1	RKRQRAERAVTSEAE	SVM	POSITIVE	0.18939
1774	XP_003862834.1	RRLLTKFMSLYFIDE	SVM	NEGATIVE	-0.6326
1775	XP_003862834.1	RRLVNKLTAANVVDL	SVM	NEGATIVE	-0.332555
1776	XP_003862834.1	RTMKRLVLTTNIMSG	SVM	NEGATIVE	-0.122092
1777	XP_003862834.1	TLPFAGLLRGLQLLH	SVM	POSITIVE	1.08586
1778	XP_003862834.1	TLQFAVWDRFKSIRI	SVM	NEGATIVE	-0.165141
1779	XP_003862834.1	VMSLLRTLLHQGTRL	SVM	NEGATIVE	-0.12622
1780	XP_003862834.1	VQVLMRFCSAKPACA	SVM	NEGATIVE	-0.202849
1781	XP_003862834.1	WDRFKSIRIENTDIV	SVM	NEGATIVE	-0.173681
1782	XP_003862834.1	RRLLTKFMSLYFIDE	SVM	NEGATIVE	-0.6326
1783	XP_003862834.1	RRLVNKLTAANVVDL	SVM	NEGATIVE	-0.332555
1784	XP_003862834.1	DTSVLRRLLTKFMSL	SVM	NEGATIVE	-0.538628
1785	XP_003862834.1	ERVSFSLHAQLAAAE	SVM	NEGATIVE	-0.25925
1786	XP_003862834.1	GTLPFAGLLRGLQLL	SVM	POSITIVE	1.39082
1787	XP_003862834.1	LRLILQLPASRLTQL	SVM	NEGATIVE	-0.218395
1788	XP_003862834.1	NTNKTIGLFTRMLLL	SVM	POSITIVE	0.121145
1789	XP_003862834.1	RLLTKFMSLYFIDEN	SVM	NEGATIVE	-0.458853
1790	XP_003862834.1	RRLLTKFMSLYFIDE	SVM	NEGATIVE	-0.6326
1791	XP_003862834.1	TMKRLVLTTNIMSGL	SVM	NEGATIVE	-0.120919
1792	XP_003862834.1	TNKTIGLFTRMLLLR	SVM	POSITIVE	0.440662
1793	XP_003862834.1	VRRLVNKLTAANVVD	SVM	NEGATIVE	-0.192937
1794	XP_003862834.1	AAPAADEGSGAAEER	SVM	POSITIVE	0.136834
1795	XP_003862834.1	AGLLRGLQLLHGNQV	SVM	POSITIVE	0.812812
1796	XP_003862834.1	AITEEAAPVETMLED	SVM	NEGATIVE	-0.10314
1797	XP_003862834.1	APAADEGSGAAEERV	SVM	POSITIVE	0.00109766
1798	XP_003862834.1	LQVDTSVLRRLLTKF	SVM	NEGATIVE	-0.752939
1799	XP_003862834.1	LRRLLTKFMSLYFID	SVM	NEGATIVE	-0.588398
1800	XP_003862834.1	LYLLYGVDVVFVMSL	SVM	POSITIVE	0.185445
1801	XP_003862834.1	RLILQLPASRLTQLF	SVM	NEGATIVE	-0.262031
1802	XP_003862834.1	RLVNKLTAANVVDLT	SVM	POSITIVE	0.149691
1803	XP_003862834.1	RLVNKLTAANVVDLT	SVM	POSITIVE	0.149691
1804	XP_003862834.1	RRLVNKLTAANVVDL	SVM	NEGATIVE	-0.332555
1805	XP_003862834.1	RRLVNKLTAANVVDL	SVM	NEGATIVE	-0.332555
1806	XP_003862834.1	RVSFSLHAQLAAAEE	SVM	NEGATIVE	-0.210323
1807	XP_003862834.1	SLLRTLLHQGTRLLD	SVM	POSITIVE	0.354239
1808	XP_003862834.1	SLYFIDENASKRWLP	SVM	NEGATIVE	-0.285286
1809	XP_003862834.1	SSPTSASAVAVQAVC	SVM	POSITIVE	0.839727
1810	XP_003862834.1	TDFDVSAAAEPRALP	SVM	NEGATIVE	-0.227232
1811	XP_003862834.1	VRRLVNKLTAANVVD	SVM	NEGATIVE	-0.192937
1812	XP_003862834.1	VWDRFKSIRIENTDI	SVM	POSITIVE	0.00128533
1813	XP_003862834.1	VWDRFKSIRIENTDI	SVM	POSITIVE	0.00128533
1814	XP_003862834.1	KVRRLVNKLTAANVV	SVM	NEGATIVE	-0.0140339
1815	XP_003862834.1	AGLKADTVMPITGAA	SVM	POSITIVE	0.266728
1816	XP_003862834.1	EKVRRLVNKLTAANV	SVM	POSITIVE	0.193771
1817	XP_003862834.1	GLKADTVMPITGAAA	SVM	POSITIVE	0.389495
1818	XP_003862834.1	ITEEAAPVETMLEDL	SVM	NEGATIVE	-0.215013
1819	XP_003862834.1	LKESPTELEASLQEA	SVM	POSITIVE	0.00140975
1820	XP_003862834.1	LLRLILQLPASRLTQ	SVM	NEGATIVE	-0.111457
1821	XP_003862834.1	LMVLAQLYLLYGVDV	SVM	POSITIVE	0.088025
1822	XP_003862834.1	MKRLVLTTNIMSGLT	SVM	NEGATIVE	-0.193545
1823	XP_003862834.1	QLYLLYGVDVVFVMS	SVM	NEGATIVE	-0.0159755
1824	XP_003862834.1	RSRHILPSHPSLTAD	SVM	POSITIVE	0.290112
1825	XP_003862834.1	RTMKRLVLTTNIMSG	SVM	NEGATIVE	-0.122092
1826	XP_003862834.1	TSVLRRLLTKFMSLY	SVM	NEGATIVE	-0.486844
1827	XP_003862834.1	AKTLQFAVWDRFKSI	SVM	NEGATIVE	-0.45997
1828	XP_003862834.1	AQLYLLYGVDVVFVM	SVM	NEGATIVE	-0.0224952
1829	XP_003862834.1	ASKRWLPDFYEVVAA	SVM	NEGATIVE	-0.282531
1830	XP_003862834.1	DGESEEMEEVDEAEL	SVM	NEGATIVE	-0.495138
1831	XP_003862834.1	DTSVLRRLLTKFMSL	SVM	NEGATIVE	-0.538628
1832	XP_003862834.1	GRSRHILPSHPSLTA	SVM	POSITIVE	0.368219
1833	XP_003862834.1	IVGYFNFACGIADLM	SVM	NEGATIVE	-0.31445
1834	XP_003862834.1	KFMSLYFIDENASKR	SVM	NEGATIVE	-0.300075
1835	XP_003862834.1	KTLQFAVWDRFKSIR	SVM	NEGATIVE	-0.21605
1836	XP_003862834.1	KTRVAGLKADTVMPI	SVM	POSITIVE	0.0961433
1837	XP_003862834.1	LLTKFMSLYFIDENA	SVM	NEGATIVE	-0.539818
1838	XP_003862834.1	LTKFMSLYFIDENAS	SVM	NEGATIVE	-0.414397
1839	XP_003862834.1	NASKRWLPDFYEVVA	SVM	NEGATIVE	-0.395148
1840	XP_003862834.1	QAVCACACGLALMRA	SVM	POSITIVE	0.344698
1841	XP_003862834.1	RRTMKRLVLTTNIMS	SVM	NEGATIVE	-0.109347
1842	XP_003862834.1	SFSLHAQLAAAEEAA	SVM	NEGATIVE	-0.216464
1843	XP_003862834.1	SPTSASAVAVQAVCA	SVM	POSITIVE	0.937135
1844	XP_003862834.1	SRHILPSHPSLTADG	SVM	POSITIVE	0.218888
1845	XP_003862834.1	SVLRRLLTKFMSLYF	SVM	NEGATIVE	-0.611854
1846	XP_003862834.1	TMKRLVLTTNIMSGL	SVM	NEGATIVE	-0.120919
1847	XP_003862834.1	TRVAGLKADTVMPIT	SVM	POSITIVE	0.190367
1848	XP_003862834.1	AGLKADTVMPITGAA	SVM	POSITIVE	0.266728
1849	XP_003862834.1	AGTAAPATSSLADPT	SVM	NEGATIVE	-0.488286
1850	XP_003862834.1	EIFRCIATAADDLEC	SVM	NEGATIVE	-0.226415
1851	XP_003862834.1	FAVWDRFKSIRIENT	SVM	NEGATIVE	-0.0781065
1852	XP_003862834.1	GLFTRMLLLRLILQL	SVM	POSITIVE	0.667902
1853	XP_003862834.1	IFRCIATAADDLECF	SVM	NEGATIVE	-0.709592
1854	XP_003862834.1	KRLVLTTNIMSGLTW	SVM	NEGATIVE	-0.220348
1855	XP_003862834.1	LQFAVWDRFKSIRIE	SVM	NEGATIVE	-0.270637
1856	XP_003862834.1	LYLLYGVDVVFVMSL	SVM	POSITIVE	0.185445
1857	XP_003862834.1	MKRLVLTTNIMSGLT	SVM	NEGATIVE	-0.193545
1858	XP_003862834.1	RVAGLKADTVMPITG	SVM	POSITIVE	0.341705
1859	XP_003862834.1	RVSFSLHAQLAAAEE	SVM	NEGATIVE	-0.210323
1860	XP_003862834.1	SAAPAADEGSGAAEE	SVM	POSITIVE	0.14341
1861	XP_003862834.1	SSSPTSASAVAVQAV	SVM	POSITIVE	0.781609
1862	XP_003862834.1	TLQFAVWDRFKSIRI	SVM	NEGATIVE	-0.165141
1863	XP_003862834.1	VAGLKADTVMPITGA	SVM	POSITIVE	0.301584
1864	XP_003862834.1	VSFSLHAQLAAAEEA	SVM	NEGATIVE	-0.319379
1865	XP_003862834.1	YLLYGVDVVFVMSLL	SVM	POSITIVE	0.160313
1866	XP_003862834.1	AADEGSGAAEERVLR	SVM	POSITIVE	0.25179
1867	XP_003862834.1	AADEGSGAAEERVLR	SVM	POSITIVE	0.25179
1868	XP_003862834.1	ALPGLRDSAAPAADE	SVM	NEGATIVE	-0.0232523
1869	XP_003862834.1	AVWDRFKSIRIENTD	SVM	NEGATIVE	-0.0630647
1870	XP_003862834.1	DGESEEMEEVDEAEL	SVM	NEGATIVE	-0.495138
1871	XP_003862834.1	DVVFVMSLLRTLLHQ	SVM	POSITIVE	0.200409
1872	XP_003862834.1	FMKRVQVVYKALKHG	SVM	POSITIVE	0.396002
1873	XP_003862834.1	FTRMLLLRLILQLPA	SVM	POSITIVE	0.58162
1874	XP_003862834.1	GHHRGGASPSLAALD	SVM	POSITIVE	0.0949797
1875	XP_003862834.1	GLRDSAAPAADEGSG	SVM	POSITIVE	0.143466
1876	XP_003862834.1	IGLFTRMLLLRLILQ	SVM	POSITIVE	0.926678
1877	XP_003862834.1	ITGTARFAALVEVMG	SVM	NEGATIVE	-0.28908
1878	XP_003862834.1	LLRLILQLPASRLTQ	SVM	NEGATIVE	-0.111457
1879	XP_003862834.1	LRDSAAPAADEGSGA	SVM	NEGATIVE	-0.297682
1880	XP_003862834.1	MLGQFMKRVQVVYKA	SVM	POSITIVE	0.0591435
1881	XP_003862834.1	MSLYFIDENASKRWL	SVM	POSITIVE	0.0727189
1882	XP_003862834.1	NITGTARFAALVEVM	SVM	NEGATIVE	-0.273351
1883	XP_003862834.1	QFAVWDRFKSIRIEN	SVM	NEGATIVE	-0.21985
1884	XP_003862834.1	SASAVAVQAVCACAC	SVM	POSITIVE	1.06326
1885	XP_003862834.1	TGTARFAALVEVMGD	SVM	NEGATIVE	-0.312623
1886	XP_003862834.1	TGTLPFAGLLRGLQL	SVM	POSITIVE	1.13855
1887	XP_003862834.1	TLQFAVWDRFKSIRI	SVM	NEGATIVE	-0.165141
1888	XP_003862834.1	VDVVFVMSLLRTLLH	SVM	POSITIVE	0.41999
1889	XP_003862834.1	VVFVMSLLRTLLHQG	SVM	POSITIVE	0.203166
1890	XP_003862834.1	VWDRFKSIRIENTDI	SVM	POSITIVE	0.00128533
1891	XP_003862834.1	AEKVRRLVNKLTAAN	SVM	POSITIVE	0.0682271
1892	XP_003862834.1	EHKREIFRCIATAAD	SVM	NEGATIVE	-0.35282
1893	XP_003862834.1	EKVRRLVNKLTAANV	SVM	POSITIVE	0.193771
1894	XP_003862834.1	FKSIRIENTDIVGYF	SVM	NEGATIVE	-0.456608
1895	XP_003862834.1	FTRMLLLRLILQLPA	SVM	POSITIVE	0.58162
1896	XP_003862834.1	FVMSLLRTLLHQGTR	SVM	NEGATIVE	-0.0420844
1897	XP_003862834.1	KADTVMPITGAAAAG	SVM	POSITIVE	0.43503
1898	XP_003862834.1	KRQRAERAVTSEAEK	SVM	POSITIVE	0.429122
1899	XP_003862834.1	MLLLRLILQLPASRL	SVM	POSITIVE	0.322774
1900	XP_003862834.1	MVLAQLYLLYGVDVV	SVM	POSITIVE	0.134697
1901	XP_003862834.1	NASKRWLPDFYEVVA	SVM	NEGATIVE	-0.395148
1902	XP_003862834.1	RLLTKFMSLYFIDEN	SVM	NEGATIVE	-0.458853
1903	XP_003862834.1	RNITGTARFAALVEV	SVM	NEGATIVE	-0.266436
1904	XP_003862834.1	VAEKVRRLVNKLTAA	SVM	POSITIVE	0.433166
1905	XP_003862834.1	VVFVMSLLRTLLHQG	SVM	POSITIVE	0.203166
1906	XP_003862834.1	ADTVMPITGAAAAGT	SVM	POSITIVE	0.55453
1907	XP_003862834.1	ARRAITEEAAPVETM	SVM	NEGATIVE	-0.205551
1908	XP_003862834.1	ASKRWLPDFYEVVAA	SVM	NEGATIVE	-0.282531
1909	XP_003862834.1	DVVFVMSLLRTLLHQ	SVM	POSITIVE	0.200409
1910	XP_003862834.1	ELVERVSFSLHAQLA	SVM	NEGATIVE	-0.274195
1911	XP_003862834.1	FMKRVQVVYKALKHG	SVM	POSITIVE	0.396002
1912	XP_003862834.1	HHRGGASPSLAALDA	SVM	NEGATIVE	-0.327086
1913	XP_003862834.1	ITGTARFAALVEVMG	SVM	NEGATIVE	-0.28908
1914	XP_003862834.1	KTIGLFTRMLLLRLI	SVM	POSITIVE	0.839153
1915	XP_003862834.1	LHAQLAAAEEAAAGN	SVM	POSITIVE	0.236857
1916	XP_003862834.1	LILQLPASRLTQLFF	SVM	NEGATIVE	-0.467277
1917	XP_003862834.1	LKADTVMPITGAAAA	SVM	POSITIVE	0.3262
1918	XP_003862834.1	MLLLRLILQLPASRL	SVM	POSITIVE	0.322774
1919	XP_003862834.1	RRAITEEAAPVETML	SVM	NEGATIVE	-0.163258
1920	XP_003862834.1	RRLLTKFMSLYFIDE	SVM	NEGATIVE	-0.6326
1921	XP_003862834.1	SVLRRLLTKFMSLYF	SVM	NEGATIVE	-0.611854
1922	XP_003862834.1	TKFMSLYFIDENASK	SVM	NEGATIVE	-0.592211
1923	XP_003862834.1	WDRFKSIRIENTDIV	SVM	NEGATIVE	-0.173681
1924	XP_003862834.1	ALPGLRDSAAPAADE	SVM	NEGATIVE	-0.0232523
1925	XP_003862834.1	LGQFMKRVQVVYKAL	SVM	POSITIVE	0.300211
1926	XP_003862834.1	LRLILQLPASRLTQL	SVM	NEGATIVE	-0.218395
1927	XP_003862834.1	MKRVQVVYKALKHGI	SVM	POSITIVE	0.454017
1928	XP_003862834.1	MSLYFIDENASKRWL	SVM	POSITIVE	0.0727189
1929	XP_003862834.1	NKTIGLFTRMLLLRL	SVM	POSITIVE	0.503148
1930	XP_003862834.1	REIFRCIATAADDLE	SVM	NEGATIVE	-0.399766
1931	XP_003862834.1	SAAPAADEGSGAAEE	SVM	POSITIVE	0.14341
1932	XP_003862834.1	TARFAALVEVMGDIA	SVM	NEGATIVE	-0.4168
1933	XP_003862834.1	VLAQLYLLYGVDVVF	SVM	NEGATIVE	-0.0312551
1934	XP_003862834.1	EKVRRLVNKLTAANV	SVM	POSITIVE	0.193771
1935	XP_003862834.1	ENASKRWLPDFYEVV	SVM	NEGATIVE	-0.120296
1936	XP_003862834.1	GTARFAALVEVMGDI	SVM	NEGATIVE	-0.311349
1937	XP_003862834.1	HGVYNLSLLRGLDLE	SVM	POSITIVE	0.240081
1938	XP_003862834.1	KRLVLTTNIMSGLTW	SVM	NEGATIVE	-0.220348
1939	XP_003862834.1	KVRRLVNKLTAANVV	SVM	NEGATIVE	-0.0140339
1940	XP_003862834.1	LPGLRDSAAPAADEG	SVM	POSITIVE	0.195848
1941	XP_003862834.1	LVNKLTAANVVDLTK	SVM	POSITIVE	0.0582005
1942	XP_003862834.1	MKRLVLTTNIMSGLT	SVM	NEGATIVE	-0.193545
1943	XP_003862834.1	NKLTAANVVDLTKDL	SVM	POSITIVE	0.108566
1944	XP_003862834.1	NKTIGLFTRMLLLRL	SVM	POSITIVE	0.503148
1945	XP_003862834.1	QHGVYNLSLLRGLDL	SVM	POSITIVE	0.0198439
1946	XP_003862834.1	RLVNKLTAANVVDLT	SVM	POSITIVE	0.149691
1947	XP_003862834.1	RNITGTARFAALVEV	SVM	NEGATIVE	-0.266436
1948	XP_003862834.1	RQRAERAVTSEAEKN	SVM	POSITIVE	0.428974
1949	XP_003862834.1	RRLLTKFMSLYFIDE	SVM	NEGATIVE	-0.6326
1950	XP_003862834.1	RRLVNKLTAANVVDL	SVM	NEGATIVE	-0.332555
1951	XP_003862834.1	TGTARFAALVEVMGD	SVM	NEGATIVE	-0.312623
1952	XP_003862834.1	VLMRFCSAKPACAKT	SVM	POSITIVE	0.0155573
1953	XP_003862834.1	VNKLTAANVVDLTKD	SVM	POSITIVE	0.00141353
1954	XP_003862834.1	DKKQLRITQHEQWTQ	SVM	POSITIVE	0.276528
1955	XP_003862834.1	ENASKRWLPDFYEVV	SVM	NEGATIVE	-0.120296
1956	XP_003862834.1	ERVSFSLHAQLAAAE	SVM	NEGATIVE	-0.25925
1957	XP_003862834.1	GVDVVFVMSLLRTLL	SVM	POSITIVE	0.710137
1958	XP_003862834.1	KKQLRITQHEQWTQE	SVM	POSITIVE	0.303789
1959	XP_003862834.1	KSIRIENTDIVGYFN	SVM	NEGATIVE	-0.431557
1960	XP_003862834.1	LLLRLILQLPASRLT	SVM	POSITIVE	0.391006
1961	XP_003862834.1	LMRFCSAKPACAKTL	SVM	NEGATIVE	-0.0411946
1962	XP_003862834.1	LQFAVWDRFKSIRIE	SVM	NEGATIVE	-0.270637
1963	XP_003862834.1	LQFAVWDRFKSIRIE	SVM	NEGATIVE	-0.270637
1964	XP_003862834.1	QDKKQLRITQHEQWT	SVM	POSITIVE	0.298463
1965	XP_003862834.1	QVLMRFCSAKPACAK	SVM	POSITIVE	0.0410587
1966	XP_003862834.1	RLILQLPASRLTQLF	SVM	NEGATIVE	-0.262031
1967	XP_003862834.1	RLLTKFMSLYFIDEN	SVM	NEGATIVE	-0.458853
1968	XP_003862834.1	RQDKKQLRITQHEQW	SVM	POSITIVE	0.18782
1969	XP_003862834.1	SKRWLPDFYEVVAAG	SVM	NEGATIVE	-0.301764
1970	XP_003862834.1	VVKGLVQQIERLCRL	SVM	NEGATIVE	-0.418837
1971	XP_003862834.1	RLVNKLTAANVVDLT	SVM	POSITIVE	0.149691
1972	XP_003862834.1	AGNTLMVLAQLYLLY	SVM	NEGATIVE	-0.0977425
1973	XP_003862834.1	NTLMVLAQLYLLYGV	SVM	POSITIVE	0.244405
1974	XP_003862834.1	AEEAAAGNTLMVLAQ	SVM	NEGATIVE	-0.173679
1975	XP_003862834.1	DVVFVMSLLRTLLHQ	SVM	POSITIVE	0.200409
1976	XP_003862834.1	GESEEMEEVDEAELK	SVM	NEGATIVE	-0.498625
1977	XP_003862834.1	GLKADTVMPITGAAA	SVM	POSITIVE	0.389495
1978	XP_003862834.1	LLLRLILQLPASRLT	SVM	POSITIVE	0.391006
1979	XP_003862834.1	LRRLLTKFMSLYFID	SVM	NEGATIVE	-0.588398
1980	XP_003862834.1	MLLLRLILQLPASRL	SVM	POSITIVE	0.322774
1981	XP_003862834.1	MLLLRLILQLPASRL	SVM	POSITIVE	0.322774
1982	XP_003862834.1	SLYFIDENASKRWLP	SVM	NEGATIVE	-0.285286
1983	XP_003862834.1	SSSPTSASAVAVQAV	SVM	POSITIVE	0.781609
1984	XP_003862834.1	SSSSSPTSASAVAVQ	SVM	POSITIVE	0.695629
1985	XP_003862834.1	SVVKGLVQQIERLCR	SVM	NEGATIVE	-0.24507
1986	XP_003862834.1	TRMLLLRLILQLPAS	SVM	POSITIVE	0.302153
1987	XP_003862834.1	VDVVFVMSLLRTLLH	SVM	POSITIVE	0.41999
1988	XP_003862834.1	YGVDVVFVMSLLRTL	SVM	POSITIVE	0.449601
1989	XP_003862834.1	TLMVLAQLYLLYGVD	SVM	POSITIVE	0.388983
1990	XP_003862834.1	ANVVDLTKDLSDYMA	SVM	NEGATIVE	-0.288958
1991	XP_003862834.1	DTSVLRRLLTKFMSL	SVM	NEGATIVE	-0.538628
1992	XP_003862834.1	DTVMPITGAAAAGTA	SVM	POSITIVE	0.358912
1993	XP_003862834.1	GLLRGLQLLHGNQVG	SVM	POSITIVE	0.82638
1994	XP_003862834.1	GTARFAALVEVMGDI	SVM	NEGATIVE	-0.311349
1995	XP_003862834.1	GTARFAALVEVMGDI	SVM	NEGATIVE	-0.311349
1996	XP_003862834.1	GVYNLSLLRGLDLEN	SVM	POSITIVE	0.25753
1997	XP_003862834.1	GVYNLSLLRGLDLEN	SVM	POSITIVE	0.25753
[truncated: 2,344 more rows]

## Sheet: 110-113
IFNepitope: XP_003862952.1, XP_003863009.1, XP_003863151.1, XP_003863197.1
Serial No.	Accession	Sequence	Method	Result	Score
1	XP_003862952.1	EGVFIQSTFLKQLLL	SVM	POSITIVE	0.010408
2	XP_003862952.1	GVFIQSTFLKQLLLG	SVM	POSITIVE	0.0635857
3	XP_003862952.1	SEGVFIQSTFLKQLL	SVM	NEGATIVE	-0.158286
4	XP_003862952.1	HLAFFFSGREWLLFD	SVM	POSITIVE	0.0959692
5	XP_003862952.1	PHLAFFFSGREWLLF	SVM	NEGATIVE	-0.125922
6	XP_003862952.1	PLLFRQFTTAALAGL	SVM	NEGATIVE	-0.0458619
7	XP_003862952.1	LAFFFSGREWLLFDF	SVM	POSITIVE	0.0668193
8	XP_003862952.1	QEALRAASAVLTTAK	SVM	POSITIVE	0.78163
9	XP_003862952.1	AFFFSGREWLLFDFY	SVM	POSITIVE	0.214967
10	XP_003862952.1	GSVTFSAARFWRLRF	SVM	NEGATIVE	-0.455457
11	XP_003862952.1	LLFRQFTTAALAGLC	SVM	POSITIVE	0.282306
12	XP_003862952.1	RSEGVFIQSTFLKQL	SVM	NEGATIVE	-0.302831
13	XP_003862952.1	SVTFSAARFWRLRFR	SVM	NEGATIVE	-0.272423
14	XP_003862952.1	DEVFFYGDAEEPQRP	SVM	NEGATIVE	-0.421381
15	XP_003862952.1	ETLVTRLLLEYLMPA	SVM	NEGATIVE	-0.0435149
16	XP_003862952.1	LFRQFTTAALAGLCK	SVM	POSITIVE	0.0753356
17	XP_003862952.1	VFIQSTFLKQLLLGS	SVM	POSITIVE	0.110492
18	XP_003862952.1	VTFSAARFWRLRFRT	SVM	NEGATIVE	-0.00534426
19	XP_003862952.1	APPRIFTALLLVLDT	SVM	NEGATIVE	-0.0250895
20	XP_003862952.1	ASAPPRIFTALLLVL	SVM	POSITIVE	0.313893
21	XP_003862952.1	EALRAASAVLTTAKD	SVM	POSITIVE	0.800828
22	XP_003862952.1	HDEVFFYGDAEEPQR	SVM	NEGATIVE	-0.716543
23	XP_003862952.1	LQEALRAASAVLTTA	SVM	POSITIVE	0.0861076
24	XP_003862952.1	PPRIFTALLLVLDTS	SVM	POSITIVE	0.199293
25	XP_003862952.1	WHDEVFFYGDAEEPQ	SVM	NEGATIVE	-0.86054
26	XP_003862952.1	SAPPRIFTALLLVLD	SVM	POSITIVE	0.0793576
27	XP_003862952.1	QALVRITSPVVAARW	SVM	POSITIVE	0.419544
28	XP_003862952.1	ALRAASAVLTTAKDG	SVM	POSITIVE	0.383076
29	XP_003862952.1	EPHLAFFFSGREWLL	SVM	NEGATIVE	-0.223781
30	XP_003862952.1	LLFSRFPSQLLFFFS	SVM	POSITIVE	0.198535
31	XP_003862952.1	LPLLFRQFTTAALAG	SVM	NEGATIVE	-0.458976
32	XP_003862952.1	LSTSPLTRITSSLIA	SVM	NEGATIVE	-0.225052
33	XP_003862952.1	PLSTSPLTRITSSLI	SVM	POSITIVE	0.0610042
34	XP_003862952.1	RVLLFSRFPSQLLFF	SVM	NEGATIVE	-0.281209
35	XP_003862952.1	SQALVRITSPVVAAR	SVM	POSITIVE	0.166938
36	XP_003862952.1	STSPLTRITSSLIAT	SVM	NEGATIVE	-0.253509
37	XP_003862952.1	TSPLTRITSSLIATD	SVM	NEGATIVE	-0.394846
38	XP_003862952.1	TWHDEVFFYGDAEEP	SVM	NEGATIVE	-1.02395
39	XP_003862952.1	VLLFSRFPSQLLFFF	SVM	NEGATIVE	-0.134963
40	XP_003862952.1	AATGDPLIIEAEELF	SVM	NEGATIVE	-0.333732
41	XP_003862952.1	AGSVTFSAARFWRLR	SVM	NEGATIVE	-0.443616
42	XP_003862952.1	EVFFYGDAEEPQRPR	SVM	NEGATIVE	-0.00756032
43	XP_003862952.1	PRIFTALLLVLDTSA	SVM	POSITIVE	0.102332
44	XP_003862952.1	ALTVASALADEEAAP	SVM	POSITIVE	0.142536
45	XP_003862952.1	ALVRITSPVVAARWG	SVM	POSITIVE	0.264257
46	XP_003862952.1	ERVLLFSRFPSQLLF	SVM	NEGATIVE	-0.419337
47	XP_003862952.1	FFFSGREWLLFDFYL	SVM	POSITIVE	0.069048
48	XP_003862952.1	SPLTRITSSLIATDL	SVM	NEGATIVE	-0.752351
49	XP_003862952.1	WERVLLFSRFPSQLL	SVM	NEGATIVE	-0.281549
50	XP_003862952.1	ATGDPLIIEAEELFQ	SVM	NEGATIVE	-0.338617
51	XP_003862952.1	LAFFFSGREWLLFDF	SVM	POSITIVE	0.0668193
52	XP_003862952.1	TFSAARFWRLRFRTP	SVM	NEGATIVE	-0.250453
53	XP_003862952.1	TGDPLIIEAEELFQA	SVM	NEGATIVE	-0.314214
54	XP_003862952.1	AFFFSGREWLLFDFY	SVM	POSITIVE	0.214967
55	XP_003862952.1	GAGSVTFSAARFWRL	SVM	NEGATIVE	-0.571763
56	XP_003862952.1	CALTVASALADEEAA	SVM	POSITIVE	0.299878
57	XP_003862952.1	CRSEGVFIQSTFLKQ	SVM	NEGATIVE	-0.39264
58	XP_003862952.1	LNCALTVASALADEE	SVM	POSITIVE	0.604471
59	XP_003862952.1	LTVASALADEEAAPM	SVM	NEGATIVE	-0.00268908
60	XP_003862952.1	NCALTVASALADEEA	SVM	POSITIVE	0.331876
61	XP_003862952.1	PHLAFFFSGREWLLF	SVM	NEGATIVE	-0.125922
62	XP_003862952.1	EGVFIQSTFLKQLLL	SVM	POSITIVE	0.010408
63	XP_003862952.1	FRQFTTAALAGLCKL	SVM	NEGATIVE	-0.100028
64	XP_003862952.1	SEGVFIQSTFLKQLL	SVM	NEGATIVE	-0.158286
65	XP_003862952.1	HLAFFFSGREWLLFD	SVM	POSITIVE	0.0959692
66	XP_003862952.1	HTQLLVFFRDYCYVV	SVM	POSITIVE	0.273144
67	XP_003862952.1	ALLLVLDTSALPSSL	SVM	POSITIVE	0.320997
68	XP_003862952.1	APNLVFLRAYLTREH	SVM	NEGATIVE	-0.174229
69	XP_003862952.1	GDPLIIEAEELFQAS	SVM	NEGATIVE	-0.146664
70	XP_003862952.1	GVFIQSTFLKQLLLG	SVM	POSITIVE	0.0635857
71	XP_003862952.1	RSEGVFIQSTFLKQL	SVM	NEGATIVE	-0.302831
72	XP_003862952.1	CRSEGVFIQSTFLKQ	SVM	NEGATIVE	-0.39264
73	XP_003862952.1	APNLVFLRAYLTREH	SVM	NEGATIVE	-0.174229
74	XP_003862952.1	NAPNLVFLRAYLTRE	SVM	NEGATIVE	-0.0929756
75	XP_003862952.1	NAPNLVFLRAYLTRE	SVM	NEGATIVE	-0.0929756
76	XP_003862952.1	PNLVFLRAYLTREHM	SVM	NEGATIVE	-0.346397
77	XP_003862952.1	PYNAPNLVFLRAYLT	SVM	NEGATIVE	-0.0337195
78	XP_003862952.1	TALLLVLDTSALPSS	SVM	POSITIVE	0.127625
79	XP_003862952.1	WLQEALRAASAVLTT	SVM	POSITIVE	0.497842
80	XP_003862952.1	YNAPNLVFLRAYLTR	SVM	POSITIVE	0.102487
81	XP_003862952.1	FFSGREWLLFDFYLA	SVM	NEGATIVE	-0.187298
82	XP_003862952.1	FTALLLVLDTSALPS	SVM	POSITIVE	0.102485
83	XP_003862952.1	PHTQLLVFFRDYCYV	SVM	POSITIVE	0.0852903
84	XP_003862952.1	TQLLVFFRDYCYVVF	SVM	POSITIVE	0.139266
85	XP_003862952.1	FFFSGREWLLFDFYL	SVM	POSITIVE	0.069048
86	XP_003862952.1	PAPLRFLRSLLEARQ	SVM	POSITIVE	0.181618
87	XP_003862952.1	PNLVFLRAYLTREHM	SVM	NEGATIVE	-0.346397
88	XP_003862952.1	REWLLFDFYLAECVD	SVM	NEGATIVE	-0.485351
89	XP_003862952.1	LLLVLDTSALPSSLL	SVM	POSITIVE	0.404314
90	XP_003862952.1	LEQRQAAVTVWGAAL	SVM	POSITIVE	0.0849681
91	XP_003862952.1	LPLLLSVQLQGLLGT	SVM	POSITIVE	0.380647
92	XP_003862952.1	QLLVFFRDYCYVVFD	SVM	POSITIVE	0.410449
93	XP_003862952.1	EWLLFDFYLAECVDG	SVM	NEGATIVE	-0.598311
94	XP_003862952.1	GQFRRLPSIFHDRVD	SVM	NEGATIVE	-0.166286
95	XP_003862952.1	HGQFRRLPSIFHDRV	SVM	POSITIVE	0.00171516
96	XP_003862952.1	SHGQFRRLPSIFHDR	SVM	NEGATIVE	-0.0865884
97	XP_003862952.1	TLRRQARSILVTVKF	SVM	NEGATIVE	-0.10913
98	XP_003862952.1	ALTVASALADEEAAP	SVM	POSITIVE	0.142536
99	XP_003862952.1	EQRQAAVTVWGAALG	SVM	POSITIVE	0.214555
100	XP_003862952.1	GREWLLFDFYLAECV	SVM	NEGATIVE	-0.304997
101	XP_003862952.1	LRRQARSILVTVKFV	SVM	POSITIVE	0.235205
102	XP_003862952.1	NLPLLFRQFTTAALA	SVM	NEGATIVE	-0.530217
103	XP_003862952.1	SEGVFIQSTFLKQLL	SVM	NEGATIVE	-0.158286
104	XP_003862952.1	WLLFDFYLAECVDGP	SVM	NEGATIVE	-1.08034
105	XP_003862952.1	YNAPNLVFLRAYLTR	SVM	POSITIVE	0.102487
106	XP_003862952.1	YPFVLGWDAVFYVAP	SVM	NEGATIVE	-0.302622
107	XP_003862952.1	DILLLFIGDTVSAYS	SVM	POSITIVE	0.381328
108	XP_003862952.1	EGVFIQSTFLKQLLL	SVM	POSITIVE	0.010408
109	XP_003862952.1	ERQWIVTLPAPSQVV	SVM	NEGATIVE	-0.223883
110	XP_003862952.1	FFSGREWLLFDFYLA	SVM	NEGATIVE	-0.187298
111	XP_003862952.1	FSQALVRITSPVVAA	SVM	POSITIVE	0.108582
112	XP_003862952.1	GREWLLFDFYLAECV	SVM	NEGATIVE	-0.304997
113	XP_003862952.1	NCALTVASALADEEA	SVM	POSITIVE	0.331876
114	XP_003862952.1	CALTVASALADEEAA	SVM	POSITIVE	0.299878
115	XP_003862952.1	EGVFIQSTFLKQLLL	SVM	POSITIVE	0.010408
116	XP_003862952.1	FIQSTFLKQLLLGSV	SVM	NEGATIVE	-0.246511
117	XP_003862952.1	FSGREWLLFDFYLAE	SVM	NEGATIVE	-0.333016
118	XP_003862952.1	IPYPFVLGWDAVFYV	SVM	NEGATIVE	-0.41849
119	XP_003862952.1	LTVASALADEEAAPM	SVM	NEGATIVE	-0.00268908
120	XP_003862952.1	PSQLLFFFSELIGTR	SVM	POSITIVE	0.376211
121	XP_003862952.1	RKWLHRAFAHRRQRV	SVM	POSITIVE	0.40043
122	XP_003862952.1	VRKWLHRAFAHRRQR	SVM	POSITIVE	0.324228
123	XP_003862952.1	DPLIIEAEELFQASR	SVM	POSITIVE	0.179286
124	XP_003862952.1	GVFIQSTFLKQLLLG	SVM	POSITIVE	0.0635857
125	XP_003862952.1	ILLLFIGDTVSAYSQ	SVM	POSITIVE	0.212692
126	XP_003862952.1	LVRITSPVVAARWGS	SVM	POSITIVE	0.20566
127	XP_003862952.1	RSEGVFIQSTFLKQL	SVM	NEGATIVE	-0.302831
128	XP_003862952.1	SEGVFIQSTFLKQLL	SVM	NEGATIVE	-0.158286
129	XP_003862952.1	EGVFIQSTFLKQLLL	SVM	POSITIVE	0.010408
130	XP_003862952.1	ERVLLFSRFPSQLLF	SVM	NEGATIVE	-0.419337
131	XP_003862952.1	FPSQLLFFFSELIGT	SVM	POSITIVE	0.155654
132	XP_003862952.1	KWLHRAFAHRRQRVC	SVM	POSITIVE	0.385869
133	XP_003862952.1	PYPFVLGWDAVFYVA	SVM	NEGATIVE	-0.382622
134	XP_003862952.1	SEGVFIQSTFLKQLL	SVM	NEGATIVE	-0.158286
135	XP_003862952.1	TVRKWLHRAFAHRRQ	SVM	POSITIVE	0.222344
136	XP_003862952.1	VLLFSRFPSQLLFFF	SVM	NEGATIVE	-0.134963
137	XP_003862952.1	ALPLLLSVQLQGLLG	SVM	POSITIVE	0.493839
138	XP_003862952.1	EHMRLQAEVEAEQAP	SVM	NEGATIVE	-0.166611
139	XP_003862952.1	KGFFYLPKTVFLQIV	SVM	NEGATIVE	-0.516929
140	XP_003862952.1	SDILLLFIGDTVSAY	SVM	POSITIVE	0.388352
141	XP_003862952.1	RSEGVFIQSTFLKQL	SVM	NEGATIVE	-0.302831
142	XP_003862952.1	RVLLFSRFPSQLLFF	SVM	NEGATIVE	-0.281209
143	XP_003862952.1	TKRARIDIDAFFQDD	SVM	POSITIVE	0.189748
144	XP_003862952.1	VFIQSTFLKQLLLGS	SVM	POSITIVE	0.110492
145	XP_003862952.1	WERVLLFSRFPSQLL	SVM	NEGATIVE	-0.281549
146	XP_003862952.1	WTLRRQARSILVTVK	SVM	POSITIVE	0.110139
147	XP_003862952.1	CETLVTRLLLEYLMP	SVM	NEGATIVE	-0.601598
148	XP_003862952.1	PSQLLFFFSELIGTR	SVM	POSITIVE	0.376211
149	XP_003862952.1	SQLLFFFSELIGTRE	SVM	POSITIVE	0.00117097
150	XP_003862952.1	APLRFLRSLLEARQV	SVM	POSITIVE	0.340326
151	XP_003862952.1	RSEGVFIQSTFLKQL	SVM	NEGATIVE	-0.302831
152	XP_003862952.1	ARIDIDAFFQDDNPL	SVM	POSITIVE	0.14767
153	XP_003862952.1	GFFYLPKTVFLQIVR	SVM	NEGATIVE	-0.492841
154	XP_003862952.1	KRARIDIDAFFQDDN	SVM	POSITIVE	0.261425
155	XP_003862952.1	RAATGDPLIIEAEEL	SVM	POSITIVE	0.018645
156	XP_003862952.1	RARIDIDAFFQDDNP	SVM	POSITIVE	0.0811451
157	XP_003862952.1	VLLFSRFPSQLLFFF	SVM	NEGATIVE	-0.134963
158	XP_003862952.1	LPAPLRFLRSLLEAR	SVM	POSITIVE	0.654042
159	XP_003862952.1	SVTFSAARFWRLRFR	SVM	NEGATIVE	-0.272423
160	XP_003862952.1	CRSEGVFIQSTFLKQ	SVM	NEGATIVE	-0.39264
161	XP_003862952.1	LLLFIGDTVSAYSQC	SVM	POSITIVE	0.290963
162	XP_003862952.1	QRQAAVTVWGAALGS	SVM	POSITIVE	0.123849
163	XP_003862952.1	RIDIDAFFQDDNPLC	SVM	POSITIVE	0.371611
164	XP_003862952.1	RQWIVTLPAPSQVVT	SVM	NEGATIVE	-0.240203
165	XP_003862952.1	PLLLSVQLQGLLGTA	SVM	POSITIVE	0.496308
166	XP_003862952.1	RVLLFSRFPSQLLFF	SVM	NEGATIVE	-0.281209
167	XP_003862952.1	GLEQRQAAVTVWGAA	SVM	POSITIVE	0.453001
168	XP_003862952.1	GVFIQSTFLKQLLLG	SVM	POSITIVE	0.0635857
169	XP_003862952.1	PFVLGWDAVFYVAPR	SVM	POSITIVE	0.0725821
170	XP_003862952.1	LNCALTVASALADEE	SVM	POSITIVE	0.604471
171	XP_003862952.1	NCALTVASALADEEA	SVM	POSITIVE	0.331876
172	XP_003862952.1	REHMRLQAEVEAEQA	SVM	NEGATIVE	-0.301113
173	XP_003862952.1	TREHMRLQAEVEAEQ	SVM	NEGATIVE	-0.448247
174	XP_003862952.1	LGLEQRQAAVTVWGA	SVM	POSITIVE	0.465519
175	XP_003862952.1	GELNCALTVASALAD	SVM	POSITIVE	0.636711
176	XP_003862952.1	IPHTQLLVFFRDYCY	SVM	NEGATIVE	-0.0902695
177	XP_003862952.1	RIFTALLLVLDTSAL	SVM	POSITIVE	0.318884
178	XP_003862952.1	SQLLFFFSELIGTRE	SVM	POSITIVE	0.00117097
179	XP_003862952.1	SRFPSQLLFFFSELI	SVM	POSITIVE	0.0606213
180	XP_003862952.1	QEALRAASAVLTTAK	SVM	POSITIVE	0.78163
181	XP_003862952.1	REWLLFDFYLAECVD	SVM	NEGATIVE	-0.485351
182	XP_003862952.1	SSHGQFRRLPSIFHD	SVM	NEGATIVE	-0.292426
183	XP_003862952.1	TKRARIDIDAFFQDD	SVM	POSITIVE	0.189748
184	XP_003862952.1	WLQEALRAASAVLTT	SVM	POSITIVE	0.497842
185	XP_003862952.1	YKGFFYLPKTVFLQI	SVM	NEGATIVE	-0.580678
186	XP_003862952.1	AERQWIVTLPAPSQV	SVM	NEGATIVE	-0.313371
187	XP_003862952.1	DWLQEALRAASAVLT	SVM	POSITIVE	0.583822
188	XP_003862952.1	FDWLQEALRAASAVL	SVM	POSITIVE	0.29745
189	XP_003862952.1	KRARIDIDAFFQDDN	SVM	POSITIVE	0.261425
190	XP_003862952.1	FPSQLLFFFSELIGT	SVM	POSITIVE	0.155654
191	XP_003862952.1	FSRFPSQLLFFFSEL	SVM	NEGATIVE	-0.106816
192	XP_003862952.1	LTREHMRLQAEVEAE	SVM	NEGATIVE	-0.487851
193	XP_003862952.1	QPLEDVASEAETQES	SVM	NEGATIVE	-0.540117
194	XP_003862952.1	SGREWLLFDFYLAEC	SVM	NEGATIVE	-0.215312
195	XP_003862952.1	TALPLLLSVQLQGLL	SVM	POSITIVE	0.319351
196	XP_003862952.1	CRSEGVFIQSTFLKQ	SVM	NEGATIVE	-0.39264
197	XP_003862952.1	GGELNCALTVASALA	SVM	POSITIVE	0.185512
198	XP_003862952.1	GSVTFSAARFWRLRF	SVM	NEGATIVE	-0.455457
199	XP_003862952.1	RTKRARIDIDAFFQD	SVM	POSITIVE	0.189264
200	XP_003862952.1	PLLFRQFTTAALAGL	SVM	NEGATIVE	-0.0458619
201	XP_003862952.1	RWRTKRARIDIDAFF	SVM	POSITIVE	0.031831
202	XP_003862952.1	WRTKRARIDIDAFFQ	SVM	POSITIVE	0.0779477
203	XP_003862952.1	ATVRKWLHRAFAHRR	SVM	POSITIVE	0.355046
204	XP_003862952.1	CALTVASALADEEAA	SVM	POSITIVE	0.299878
205	XP_003862952.1	FSAARFWRLRFRTPV	SVM	POSITIVE	0.123952
206	XP_003862952.1	LTVASALADEEAAPM	SVM	NEGATIVE	-0.00268908
207	XP_003862952.1	LWTLRRQARSILVTV	SVM	POSITIVE	0.207206
208	XP_003862952.1	WQPLEDVASEAETQE	SVM	NEGATIVE	-0.589319
209	XP_003862952.1	GYKGFFYLPKTVFLQ	SVM	NEGATIVE	-0.706642
210	XP_003862952.1	PLRFLRSLLEARQVA	SVM	POSITIVE	0.374408
211	XP_003862952.1	ERVLLFSRFPSQLLF	SVM	NEGATIVE	-0.419337
212	XP_003862952.1	FFYLPKTVFLQIVRG	SVM	NEGATIVE	-0.415934
213	XP_003862952.1	ITEVLMDESVPKYVA	SVM	NEGATIVE	-0.247902
214	XP_003862952.1	LLFSRFPSQLLFFFS	SVM	POSITIVE	0.198535
215	XP_003862952.1	MVRRTGFRDIPYPFV	SVM	NEGATIVE	-0.702207
216	XP_003862952.1	RITEVLMDESVPKYV	SVM	NEGATIVE	-0.104493
217	XP_003862952.1	ALTVASALADEEAAP	SVM	POSITIVE	0.142536
218	XP_003862952.1	ELNCALTVASALADE	SVM	POSITIVE	0.573045
219	XP_003862952.1	KRQESLQAASSVGIL	SVM	NEGATIVE	-0.265814
220	XP_003862952.1	VTFSAARFWRLRFRT	SVM	NEGATIVE	-0.00534426
221	XP_003862952.1	ERVLLFSRFPSQLLF	SVM	NEGATIVE	-0.419337
222	XP_003862952.1	QESLQAASSVGILEF	SVM	NEGATIVE	-0.00259754
223	XP_003862952.1	DWLQEALRAASAVLT	SVM	POSITIVE	0.583822
224	XP_003862952.1	TEVLMDESVPKYVAI	SVM	NEGATIVE	-0.294957
225	XP_003862952.1	VFIQSTFLKQLLLGS	SVM	POSITIVE	0.110492
226	XP_003862952.1	WLQEALRAASAVLTT	SVM	POSITIVE	0.497842
227	XP_003862952.1	YKGFFYLPKTVFLQI	SVM	NEGATIVE	-0.580678
228	XP_003862952.1	GQFRRLPSIFHDRVD	SVM	NEGATIVE	-0.166286
229	XP_003862952.1	PLRFLRSLLEARQVA	SVM	POSITIVE	0.374408
230	XP_003862952.1	RQESLQAASSVGILE	SVM	NEGATIVE	-0.135245
231	XP_003862952.1	TSSHGQFRRLPSIFH	SVM	NEGATIVE	-0.416851
232	XP_003862952.1	LQEALRAASAVLTTA	SVM	POSITIVE	0.0861076
233	XP_003862952.1	SQALVRITSPVVAAR	SVM	POSITIVE	0.166938
234	XP_003862952.1	EELFQASRKLISSDN	SVM	POSITIVE	0.561666
235	XP_003862952.1	TWHDEVFFYGDAEEP	SVM	NEGATIVE	-1.02395
236	XP_003862952.1	WERVLLFSRFPSQLL	SVM	NEGATIVE	-0.281549
237	XP_003862952.1	IFTALLLVLDTSALP	SVM	NEGATIVE	-0.235136
238	XP_003862952.1	LPLLFRQFTTAALAG	SVM	NEGATIVE	-0.458976
239	XP_003862952.1	SRFPSQLLFFFSELI	SVM	POSITIVE	0.0606213
240	XP_003862952.1	AQPMVRRTGFRDIPY	SVM	NEGATIVE	-0.593955
241	XP_003862952.1	ELFQASRKLISSDNF	SVM	POSITIVE	0.59259
242	XP_003862952.1	HGQFRRLPSIFHDRV	SVM	POSITIVE	0.00171516
243	XP_003862952.1	LLFIGDTVSAYSQCE	SVM	NEGATIVE	-0.384281
244	XP_003862952.1	PMVRRTGFRDIPYPF	SVM	NEGATIVE	-0.928367
245	XP_003862952.1	PVALVRLWRLFGLYA	SVM	POSITIVE	0.4209
246	XP_003862952.1	QPMVRRTGFRDIPYP	SVM	NEGATIVE	-0.943487
247	XP_003862952.1	RFPSQLLFFFSELIG	SVM	NEGATIVE	-0.0209561
248	XP_003862952.1	TPVALVRLWRLFGLY	SVM	POSITIVE	0.275475
249	XP_003862952.1	VALVRLWRLFGLYAN	SVM	POSITIVE	0.12909
250	XP_003862952.1	VRRTGFRDIPYPFVL	SVM	NEGATIVE	-0.637805
251	XP_003862952.1	VTPVALVRLWRLFGL	SVM	POSITIVE	0.256552
252	XP_003862952.1	VVTPVALVRLWRLFG	SVM	POSITIVE	0.105448
253	XP_003862952.1	HMRLQAEVEAEQAPQ	SVM	NEGATIVE	-0.112842
254	XP_003862952.1	NSTWHDEVFFYGDAE	SVM	NEGATIVE	-0.789671
255	XP_003862952.1	IFTALLLVLDTSALP	SVM	NEGATIVE	-0.235136
256	XP_003862952.1	RVLLFSRFPSQLLFF	SVM	NEGATIVE	-0.281209
257	XP_003862952.1	SHGQFRRLPSIFHDR	SVM	NEGATIVE	-0.0865884
258	XP_003862952.1	SSHGQFRRLPSIFHD	SVM	NEGATIVE	-0.292426
259	XP_003862952.1	STWHDEVFFYGDAEE	SVM	NEGATIVE	-0.738993
260	XP_003862952.1	AVFYVAPRKHPGRVA	SVM	POSITIVE	0.107099
261	XP_003862952.1	DAVFYVAPRKHPGRV	SVM	POSITIVE	0.0908601
262	XP_003862952.1	LNCALTVASALADEE	SVM	POSITIVE	0.604471
263	XP_003862952.1	PLLFRQFTTAALAGL	SVM	NEGATIVE	-0.0458619
264	XP_003862952.1	ESLQAASSVGILEFL	SVM	POSITIVE	0.381113
265	XP_003862952.1	GQFRRLPSIFHDRVD	SVM	NEGATIVE	-0.166286
266	XP_003862952.1	HGQFRRLPSIFHDRV	SVM	POSITIVE	0.00171516
267	XP_003862952.1	LFSRFPSQLLFFFSE	SVM	POSITIVE	0.177057
268	XP_003862952.1	QLLFFFSELIGTREC	SVM	POSITIVE	0.124747
269	XP_003862952.1	RRQARSILVTVKFVV	SVM	POSITIVE	0.356018
270	XP_003862952.1	SHGQFRRLPSIFHDR	SVM	NEGATIVE	-0.0865884
271	XP_003862952.1	TSSHGQFRRLPSIFH	SVM	NEGATIVE	-0.416851
272	XP_003862952.1	FFSGREWLLFDFYLA	SVM	NEGATIVE	-0.187298
273	XP_003862952.1	FSGREWLLFDFYLAE	SVM	NEGATIVE	-0.333016
274	XP_003862952.1	SGREWLLFDFYLAEC	SVM	NEGATIVE	-0.215312
275	XP_003862952.1	CGGELNCALTVASAL	SVM	POSITIVE	0.203131
276	XP_003862952.1	APLRFLRSLLEARQV	SVM	POSITIVE	0.340326
277	XP_003862952.1	AATGDPLIIEAEELF	SVM	NEGATIVE	-0.333732
278	XP_003862952.1	LRFLRSLLEARQVAM	SVM	POSITIVE	0.121427
279	XP_003862952.1	RAATGDPLIIEAEEL	SVM	POSITIVE	0.018645
280	XP_003862952.1	GWDAVFYVAPRKHPG	SVM	POSITIVE	0.0798847
281	XP_003862952.1	PLLFRQFTTAALAGL	SVM	NEGATIVE	-0.0458619
282	XP_003862952.1	QALVRITSPVVAARW	SVM	POSITIVE	0.419544
283	XP_003862952.1	TSSHGQFRRLPSIFH	SVM	NEGATIVE	-0.416851
284	XP_003862952.1	WDAVFYVAPRKHPGR	SVM	NEGATIVE	-0.0993889
285	XP_003862952.1	AEELFQASRKLISSD	SVM	POSITIVE	0.340633
286	XP_003862952.1	CRSEGVFIQSTFLKQ	SVM	NEGATIVE	-0.39264
287	XP_003862952.1	FIQSTFLKQLLLGSV	SVM	NEGATIVE	-0.246511
288	XP_003862952.1	QLLFFFSELIGTREC	SVM	POSITIVE	0.124747
289	XP_003862952.1	AGSVTFSAARFWRLR	SVM	NEGATIVE	-0.443616
290	XP_003862952.1	ATGDPLIIEAEELFQ	SVM	NEGATIVE	-0.338617
291	XP_003862952.1	WERVLLFSRFPSQLL	SVM	NEGATIVE	-0.281549
292	XP_003862952.1	CLGVVRLFWMETAPG	SVM	NEGATIVE	-0.176039
293	XP_003862952.1	EALRAASAVLTTAKD	SVM	POSITIVE	0.800828
294	XP_003862952.1	LLFRQFTTAALAGLC	SVM	POSITIVE	0.282306
295	XP_003862952.1	SSHGQFRRLPSIFHD	SVM	NEGATIVE	-0.292426
296	XP_003862952.1	RQWIVTLPAPSQVVT	SVM	NEGATIVE	-0.240203
297	XP_003862952.1	VGYKGFFYLPKTVFL	SVM	NEGATIVE	-0.75125
298	XP_003862952.1	DWLQEALRAASAVLT	SVM	POSITIVE	0.583822
299	XP_003862952.1	EWLLFDFYLAECVDG	SVM	NEGATIVE	-0.598311
300	XP_003862952.1	PLIIEAEELFQASRK	SVM	NEGATIVE	-0.0566669
301	XP_003862952.1	RVLLFSRFPSQLLFF	SVM	NEGATIVE	-0.281209
302	XP_003862952.1	SQALVRITSPVVAAR	SVM	POSITIVE	0.166938
303	XP_003862952.1	VLLFSRFPSQLLFFF	SVM	NEGATIVE	-0.134963
304	XP_003862952.1	EPHLAFFFSGREWLL	SVM	NEGATIVE	-0.223781
305	XP_003862952.1	ERQWIVTLPAPSQVV	SVM	NEGATIVE	-0.223883
306	XP_003862952.1	NLPLLFRQFTTAALA	SVM	NEGATIVE	-0.530217
307	XP_003862952.1	ACLGVVRLFWMETAP	SVM	NEGATIVE	-0.38582
308	XP_003862952.1	LLFSRFPSQLLFFFS	SVM	POSITIVE	0.198535
309	XP_003862952.1	QFRRLPSIFHDRVDG	SVM	NEGATIVE	-0.364578
310	XP_003862952.1	SCETLVTRLLLEYLM	SVM	NEGATIVE	-0.429419
311	XP_003862952.1	ILLLFIGDTVSAYSQ	SVM	POSITIVE	0.212692
312	XP_003862952.1	KGFFYLPKTVFLQIV	SVM	NEGATIVE	-0.516929
313	XP_003862952.1	LPLLFRQFTTAALAG	SVM	NEGATIVE	-0.458976
314	XP_003862952.1	RNLPLLFRQFTTAAL	SVM	NEGATIVE	-0.506001
315	XP_003862952.1	DILLLFIGDTVSAYS	SVM	POSITIVE	0.381328
316	XP_003862952.1	LLLFIGDTVSAYSQC	SVM	POSITIVE	0.290963
317	XP_003862952.1	RFPSQLLFFFSELIG	SVM	NEGATIVE	-0.0209561
318	XP_003862952.1	ERVLLFSRFPSQLLF	SVM	NEGATIVE	-0.419337
319	XP_003862952.1	GVFIQSTFLKQLLLG	SVM	POSITIVE	0.0635857
320	XP_003862952.1	NLVFLRAYLTREHMR	SVM	NEGATIVE	-0.448718
321	XP_003862952.1	PEFSLQLDSTPTGVA	SVM	NEGATIVE	-0.417155
322	XP_003862952.1	PVALVRLWRLFGLYA	SVM	POSITIVE	0.4209
323	XP_003862952.1	PYNAPNLVFLRAYLT	SVM	NEGATIVE	-0.0337195
324	XP_003862952.1	AARWGSGAGSVTFSA	SVM	NEGATIVE	-0.0679538
325	XP_003862952.1	APPRIFTALLLVLDT	SVM	NEGATIVE	-0.0250895
326	XP_003862952.1	LGVVRLFWMETAPGS	SVM	NEGATIVE	-0.0316047
327	XP_003862952.1	SAPPRIFTALLLVLD	SVM	POSITIVE	0.0793576
328	XP_003862952.1	VFIQSTFLKQLLLGS	SVM	POSITIVE	0.110492
329	XP_003862952.1	IQSTFLKQLLLGSVI	SVM	NEGATIVE	-0.185252
330	XP_003862952.1	TAERQWIVTLPAPSQ	SVM	NEGATIVE	-0.686905
331	XP_003862952.1	RVLLFSRFPSQLLFF	SVM	NEGATIVE	-0.281209
332	XP_003862952.1	AERQWIVTLPAPSQV	SVM	NEGATIVE	-0.313371
333	XP_003862952.1	AGWFVPHAVMPVLVS	SVM	POSITIVE	0.168751
334	XP_003862952.1	ALVRLWRLFGLYANL	SVM	POSITIVE	0.268147
335	XP_003862952.1	CDVKEMRRLLSHEHL	SVM	NEGATIVE	-0.874811
336	XP_003862952.1	DIPYPFVLGWDAVFY	SVM	NEGATIVE	-0.407471
337	XP_003862952.1	DIPYPFVLGWDAVFY	SVM	NEGATIVE	-0.407471
338	XP_003862952.1	EACYVVSRTGAVIPV	SVM	POSITIVE	0.44223
339	XP_003862952.1	EAEELFQASRKLISS	SVM	POSITIVE	0.349472
340	XP_003862952.1	ERVLLFSRFPSQLLF	SVM	NEGATIVE	-0.419337
341	XP_003862952.1	FVLGWDAVFYVAPRK	SVM	NEGATIVE	-0.125817
342	XP_003862952.1	IDIDAFFQDDNPLCL	SVM	POSITIVE	0.169851
343	XP_003862952.1	LAFFFSGREWLLFDF	SVM	POSITIVE	0.0668193
344	XP_003862952.1	LGWDAVFYVAPRKHP	SVM	NEGATIVE	-0.14763
345	XP_003862952.1	LLFIGDTVSAYSQCE	SVM	NEGATIVE	-0.384281
346	XP_003862952.1	LLFRQFTTAALAGLC	SVM	POSITIVE	0.282306
347	XP_003862952.1	LLFRQFTTAALAGLC	SVM	POSITIVE	0.282306
348	XP_003862952.1	LLFSRFPSQLLFFFS	SVM	POSITIVE	0.198535
349	XP_003862952.1	LLLSVQLQGLLGTAP	SVM	POSITIVE	0.107991
350	XP_003862952.1	LLVFFRDYCYVVFDT	SVM	POSITIVE	0.34785
351	XP_003862952.1	QLLVFFRDYCYVVFD	SVM	POSITIVE	0.410449
352	XP_003862952.1	RLQAEVEAEQAPQPE	SVM	POSITIVE	0.117839
353	XP_003862952.1	STWHDEVFFYGDAEE	SVM	NEGATIVE	-0.738993
354	XP_003862952.1	TAERQWIVTLPAPSQ	SVM	NEGATIVE	-0.686905
355	XP_003862952.1	TGDPLIIEAEELFQA	SVM	NEGATIVE	-0.314214
356	XP_003862952.1	TRITEVLMDESVPKY	SVM	NEGATIVE	-0.1046
357	XP_003862952.1	VAARWGSGAGSVTFS	SVM	NEGATIVE	-0.0536736
358	XP_003862952.1	VALVRLWRLFGLYAN	SVM	POSITIVE	0.12909
359	XP_003862952.1	WERVLLFSRFPSQLL	SVM	NEGATIVE	-0.281549
360	XP_003862952.1	WERVLLFSRFPSQLL	SVM	NEGATIVE	-0.281549
361	XP_003862952.1	YFSQALVRITSPVVA	SVM	POSITIVE	0.00391053
362	XP_003862952.1	YWERVLLFSRFPSQL	SVM	NEGATIVE	-0.265589
363	XP_003862952.1	YWERVLLFSRFPSQL	SVM	NEGATIVE	-0.265589
364	XP_003862952.1	ACYVVSRTGAVIPVC	SVM	POSITIVE	0.621281
365	XP_003862952.1	AGSVTFSAARFWRLR	SVM	NEGATIVE	-0.443616
366	XP_003862952.1	AKRQESLQAASSVGI	SVM	NEGATIVE	-0.317019
367	XP_003862952.1	ARWGSGAGSVTFSAA	SVM	NEGATIVE	-0.0679538
368	XP_003862952.1	ASRTYWERVLLFSRF	SVM	NEGATIVE	-0.0318271
369	XP_003862952.1	CVFVCASSILQLGWA	SVM	POSITIVE	0.596525
370	XP_003862952.1	DALALLRRLLMCLMV	SVM	POSITIVE	0.638371
371	XP_003862952.1	DWLQEALRAASAVLT	SVM	POSITIVE	0.583822
372	XP_003862952.1	EFSLQLDSTPTGVAA	SVM	NEGATIVE	-0.249016
373	XP_003862952.1	FFYLPKTVFLQIVRG	SVM	NEGATIVE	-0.415934
374	XP_003862952.1	FSGREWLLFDFYLAE	SVM	NEGATIVE	-0.333016
375	XP_003862952.1	FSQALVRITSPVVAA	SVM	POSITIVE	0.108582
376	XP_003862952.1	FYLPKTVFLQIVRGL	SVM	NEGATIVE	-0.0456066
377	XP_003862952.1	GAGWFVPHAVMPVLV	SVM	POSITIVE	0.331541
378	XP_003862952.1	GFFYLPKTVFLQIVR	SVM	NEGATIVE	-0.492841
379	XP_003862952.1	GREWLLFDFYLAECV	SVM	NEGATIVE	-0.304997
380	XP_003862952.1	GSVIIQFENGYLGES	SVM	POSITIVE	0.259077
381	XP_003862952.1	GSVTFSAARFWRLRF	SVM	NEGATIVE	-0.455457
382	XP_003862952.1	IPYPFVLGWDAVFYV	SVM	NEGATIVE	-0.41849
383	XP_003862952.1	IRAALWTLRRQARSI	SVM	POSITIVE	0.351173
384	XP_003862952.1	KGFFYLPKTVFLQIV	SVM	NEGATIVE	-0.516929
385	XP_003862952.1	KSVSVAGLRVLCGAW	SVM	POSITIVE	0.664863
386	XP_003862952.1	LEFLRALRQPRSAVK	SVM	POSITIVE	0.59727
387	XP_003862952.1	LEFLRALRQPRSAVK	SVM	POSITIVE	0.59727
388	XP_003862952.1	LGSVIIQFENGYLGE	SVM	POSITIVE	0.265849
389	XP_003862952.1	LLGSVIIQFENGYLG	SVM	POSITIVE	0.575338
390	XP_003862952.1	LQEALRAASAVLTTA	SVM	POSITIVE	0.0861076
391	XP_003862952.1	MRLQAEVEAEQAPQP	SVM	NEGATIVE	-0.17031
392	XP_003862952.1	NIRAALWTLRRQARS	SVM	POSITIVE	0.390529
393	XP_003862952.1	PPRIFTALLLVLDTS	SVM	POSITIVE	0.199293
394	XP_003862952.1	PSQLLFFFSELIGTR	SVM	POSITIVE	0.376211
395	XP_003862952.1	PYPFVLGWDAVFYVA	SVM	NEGATIVE	-0.382622
396	XP_003862952.1	QEALRAASAVLTTAK	SVM	POSITIVE	0.78163
397	XP_003862952.1	REWLLFDFYLAECVD	SVM	NEGATIVE	-0.485351
398	XP_003862952.1	RFLRSLLEARQVAMA	SVM	NEGATIVE	-0.0329737
399	XP_003862952.1	RLRFRTPVPACLGVV	SVM	POSITIVE	0.193685
400	XP_003862952.1	RREQMISMAPKHAAA	SVM	NEGATIVE	-0.0164062
401	XP_003862952.1	SDILLLFIGDTVSAY	SVM	POSITIVE	0.388352
402	XP_003862952.1	SQLLFFFSELIGTRE	SVM	POSITIVE	0.00117097
403	XP_003862952.1	SRTYWERVLLFSRFP	SVM	NEGATIVE	-0.152325
404	XP_003862952.1	SVSVAGLRVLCGAWQ	SVM	POSITIVE	0.466708
405	XP_003862952.1	SVTFSAARFWRLRFR	SVM	NEGATIVE	-0.272423
406	XP_003862952.1	SVTFSAARFWRLRFR	SVM	NEGATIVE	-0.272423
407	XP_003862952.1	TQLLVFFRDYCYVVF	SVM	POSITIVE	0.139266
408	XP_003862952.1	TYWERVLLFSRFPSQ	SVM	NEGATIVE	-0.394889
409	XP_003862952.1	VFFYGDAEEPQRPRA	SVM	POSITIVE	0.219527
410	XP_003862952.1	VPEFSLQLDSTPTGV	SVM	NEGATIVE	-0.471678
411	XP_003862952.1	VTFSAARFWRLRFRT	SVM	NEGATIVE	-0.00534426
412	XP_003862952.1	YKGFFYLPKTVFLQI	SVM	NEGATIVE	-0.580678
413	XP_003862952.1	ASAPPRIFTALLLVL	SVM	POSITIVE	0.313893
414	XP_003862952.1	CETLVTRLLLEYLMP	SVM	NEGATIVE	-0.601598
415	XP_003862952.1	ETLVTRLLLEYLMPA	SVM	NEGATIVE	-0.0435149
416	XP_003862952.1	FYLPKTVFLQIVRGL	SVM	NEGATIVE	-0.0456066
417	XP_003862952.1	GAGSVTFSAARFWRL	SVM	NEGATIVE	-0.571763
418	XP_003862952.1	GILEFLRALRQPRSA	SVM	POSITIVE	0.510617
419	XP_003862952.1	GQFRRLPSIFHDRVD	SVM	NEGATIVE	-0.166286
420	XP_003862952.1	GSVTFSAARFWRLRF	SVM	NEGATIVE	-0.455457
421	XP_003862952.1	GVVRLFWMETAPGSF	SVM	NEGATIVE	-0.310229
422	XP_003862952.1	HGQFRRLPSIFHDRV	SVM	POSITIVE	0.00171516
423	XP_003862952.1	HLAFFFSGREWLLFD	SVM	POSITIVE	0.0959692
424	XP_003862952.1	HLPAPLRFLRSLLEA	SVM	POSITIVE	0.282828
425	XP_003862952.1	HTQLLVFFRDYCYVV	SVM	POSITIVE	0.273144
426	XP_003862952.1	IEAEELFQASRKLIS	SVM	POSITIVE	0.36147
427	XP_003862952.1	ILEFLRALRQPRSAV	SVM	POSITIVE	0.704155
428	XP_003862952.1	KGFFYLPKTVFLQIV	SVM	NEGATIVE	-0.516929
429	XP_003862952.1	LLFSRFPSQLLFFFS	SVM	POSITIVE	0.198535
430	XP_003862952.1	LLLGSVIIQFENGYL	SVM	POSITIVE	0.444568
431	XP_003862952.1	LNCALTVASALADEE	SVM	POSITIVE	0.604471
432	XP_003862952.1	LQEALRAASAVLTTA	SVM	POSITIVE	0.0861076
433	XP_003862952.1	NLPLLFRQFTTAALA	SVM	NEGATIVE	-0.530217
434	XP_003862952.1	PDALALLRRLLMCLM	SVM	POSITIVE	0.556002
435	XP_003862952.1	PYPFVLGWDAVFYVA	SVM	NEGATIVE	-0.382622
436	XP_003862952.1	QALVRITSPVVAARW	SVM	POSITIVE	0.419544
437	XP_003862952.1	QFRRLPSIFHDRVDG	SVM	NEGATIVE	-0.364578
438	XP_003862952.1	SCDVKEMRRLLSHEH	SVM	NEGATIVE	-0.863529
439	XP_003862952.1	SGREWLLFDFYLAEC	SVM	NEGATIVE	-0.215312
440	XP_003862952.1	SHGQFRRLPSIFHDR	SVM	NEGATIVE	-0.0865884
441	XP_003862952.1	SKSVSVAGLRVLCGA	SVM	POSITIVE	0.631837
442	XP_003862952.1	SQALVRITSPVVAAR	SVM	POSITIVE	0.166938
443	XP_003862952.1	TSCETLVTRLLLEYL	SVM	NEGATIVE	-0.495695
444	XP_003862952.1	TVASALADEEAAPMD	SVM	POSITIVE	0.0533724
445	XP_003862952.1	VFVCASSILQLGWAH	SVM	POSITIVE	0.586264
446	XP_003862952.1	VNFSVVDIEREVVED	SVM	NEGATIVE	-0.188565
447	XP_003862952.1	WLQEALRAASAVLTT	SVM	POSITIVE	0.497842
448	XP_003862952.1	WRLRFRTPVPACLGV	SVM	POSITIVE	0.354262
449	XP_003862952.1	KTVFLQIVRGLAFVF	SVM	POSITIVE	0.45084
450	XP_003862952.1	AGSVTFSAARFWRLR	SVM	NEGATIVE	-0.443616
451	XP_003862952.1	ALWTLRRQARSILVT	SVM	POSITIVE	0.18338
452	XP_003862952.1	DIDAFFQDDNPLCLP	SVM	NEGATIVE	-0.0911901
453	XP_003862952.1	ELNCALTVASALADE	SVM	POSITIVE	0.573045
454	XP_003862952.1	FPSQLLFFFSELIGT	SVM	POSITIVE	0.155654
455	XP_003862952.1	FRQFTTAALAGLCKL	SVM	NEGATIVE	-0.100028
456	XP_003862952.1	FSQALVRITSPVVAA	SVM	POSITIVE	0.108582
457	XP_003862952.1	GWFVPHAVMPVLVSS	SVM	POSITIVE	0.34156
458	XP_003862952.1	GYKGFFYLPKTVFLQ	SVM	NEGATIVE	-0.706642
459	XP_003862952.1	IDAFFQDDNPLCLPR	SVM	POSITIVE	0.276663
460	XP_003862952.1	LFRQFTTAALAGLCK	SVM	POSITIVE	0.0753356
461	XP_003862952.1	LPSIFHDRVDGVVHI	SVM	NEGATIVE	-0.28476
462	XP_003862952.1	LTRITSSLIATDLGE	SVM	NEGATIVE	-0.112203
463	XP_003862952.1	PLTRITSSLIATDLG	SVM	NEGATIVE	-0.211163
464	XP_003862952.1	PRIFTALLLVLDTSA	SVM	POSITIVE	0.102332
465	XP_003862952.1	PSIFHDRVDGVVHIP	SVM	NEGATIVE	-0.530852
466	XP_003862952.1	QEALRAASAVLTTAK	SVM	POSITIVE	0.78163
467	XP_003862952.1	REQMISMAPKHAAAK	SVM	POSITIVE	0.141296
468	XP_003862952.1	SQALVRITSPVVAAR	SVM	POSITIVE	0.166938
469	XP_003862952.1	SSHGQFRRLPSIFHD	SVM	NEGATIVE	-0.292426
470	XP_003862952.1	SVIIQFENGYLGESG	SVM	POSITIVE	0.152362
471	XP_003862952.1	TEACYVVSRTGAVIP	SVM	POSITIVE	0.302172
472	XP_003862952.1	TLVTRLLLEYLMPAS	SVM	POSITIVE	0.26628
473	XP_003862952.1	TPVALVRLWRLFGLY	SVM	POSITIVE	0.275475
474	XP_003862952.1	TSSHGQFRRLPSIFH	SVM	NEGATIVE	-0.416851
475	XP_003862952.1	TTALPLLLSVQLQGL	SVM	POSITIVE	0.084118
476	XP_003862952.1	TVYIILQFPFGIHVG	SVM	POSITIVE	0.171929
477	XP_003862952.1	VLLFSRFPSQLLFFF	SVM	NEGATIVE	-0.134963
478	XP_003862952.1	VSVAGLRVLCGAWQE	SVM	POSITIVE	0.394184
479	XP_003862952.1	YKGFFYLPKTVFLQI	SVM	NEGATIVE	-0.580678
480	XP_003862952.1	YPFVLGWDAVFYVAP	SVM	NEGATIVE	-0.302622
481	XP_003862952.1	ALVRITSPVVAARWG	SVM	POSITIVE	0.264257
482	XP_003862952.1	ALVRLWRLFGLYANL	SVM	POSITIVE	0.268147
483	XP_003862952.1	DAFFQDDNPLCLPRC	SVM	POSITIVE	0.289504
484	XP_003862952.1	EGVFIQSTFLKQLLL	SVM	POSITIVE	0.010408
485	XP_003862952.1	ERQWIVTLPAPSQVV	SVM	NEGATIVE	-0.223883
486	XP_003862952.1	ETLVTRLLLEYLMPA	SVM	NEGATIVE	-0.0435149
487	XP_003862952.1	FPSQLLFFFSELIGT	SVM	POSITIVE	0.155654
488	XP_003862952.1	FSGREWLLFDFYLAE	SVM	NEGATIVE	-0.333016
489	XP_003862952.1	FSRFPSQLLFFFSEL	SVM	NEGATIVE	-0.106816
490	XP_003862952.1	GFFYLPKTVFLQIVR	SVM	NEGATIVE	-0.492841
491	XP_003862952.1	GREWLLFDFYLAECV	SVM	NEGATIVE	-0.304997
492	XP_003862952.1	HDEVFFYGDAEEPQR	SVM	NEGATIVE	-0.716543
493	XP_003862952.1	HVGYKGFFYLPKTVF	SVM	NEGATIVE	-0.576711
494	XP_003862952.1	IPYPFVLGWDAVFYV	SVM	NEGATIVE	-0.41849
495	XP_003862952.1	LEDVASEAETQESGA	SVM	NEGATIVE	-0.55031
496	XP_003862952.1	LFSRFPSQLLFFFSE	SVM	POSITIVE	0.177057
497	XP_003862952.1	LPLVNFSVVDIEREV	SVM	POSITIVE	0.0371653
498	XP_003862952.1	LVFFRDYCYVVFDTS	SVM	POSITIVE	0.336386
499	XP_003862952.1	LVRLWRLFGLYANLQ	SVM	POSITIVE	0.092526
500	XP_003862952.1	PAPLRFLRSLLEARQ	SVM	POSITIVE	0.181618
501	XP_003862952.1	PHLAFFFSGREWLLF	SVM	NEGATIVE	-0.125922
502	XP_003862952.1	PLEDVASEAETQESG	SVM	NEGATIVE	-0.573164
503	XP_003862952.1	PSQLLFFFSELIGTR	SVM	POSITIVE	0.376211
504	XP_003862952.1	QALVRITSPVVAARW	SVM	POSITIVE	0.419544
505	XP_003862952.1	QALVRITSPVVAARW	SVM	POSITIVE	0.419544
506	XP_003862952.1	QLLFFFSELIGTREC	SVM	POSITIVE	0.124747
507	XP_003862952.1	RAALWTLRRQARSIL	SVM	POSITIVE	0.366218
508	XP_003862952.1	REWLLFDFYLAECVD	SVM	NEGATIVE	-0.485351
509	XP_003862952.1	RFPSQLLFFFSELIG	SVM	NEGATIVE	-0.0209561
510	XP_003862952.1	RTYWERVLLFSRFPS	SVM	POSITIVE	0.0518279
511	XP_003862952.1	SGREWLLFDFYLAEC	SVM	NEGATIVE	-0.215312
512	XP_003862952.1	SPDALALLRRLLMCL	SVM	POSITIVE	0.139961
513	XP_003862952.1	SQLLFFFSELIGTRE	SVM	POSITIVE	0.00117097
514	XP_003862952.1	SRFPSQLLFFFSELI	SVM	POSITIVE	0.0606213
515	XP_003862952.1	TFSAARFWRLRFRTP	SVM	NEGATIVE	-0.250453
516	XP_003862952.1	VTFSAARFWRLRFRT	SVM	NEGATIVE	-0.00534426
517	XP_003862952.1	WHDEVFFYGDAEEPQ	SVM	NEGATIVE	-0.86054
518	XP_003862952.1	AGWFVPHAVMPVLVS	SVM	POSITIVE	0.168751
519	XP_003862952.1	CWQPLEDVASEAETQ	SVM	NEGATIVE	-0.474415
520	XP_003862952.1	EALRAASAVLTTAKD	SVM	POSITIVE	0.800828
521	XP_003862952.1	EALRAASAVLTTAKD	SVM	POSITIVE	0.800828
522	XP_003862952.1	EALRAASAVLTTAKD	SVM	POSITIVE	0.800828
523	XP_003862952.1	FFYLPKTVFLQIVRG	SVM	NEGATIVE	-0.415934
524	XP_003862952.1	FTALLLVLDTSALPS	SVM	POSITIVE	0.102485
525	XP_003862952.1	GASAPPRIFTALLLV	SVM	POSITIVE	0.254045
526	XP_003862952.1	GFFYLPKTVFLQIVR	SVM	NEGATIVE	-0.492841
527	XP_003862952.1	GILEFLRALRQPRSA	SVM	POSITIVE	0.510617
528	XP_003862952.1	GWFVPHAVMPVLVSS	SVM	POSITIVE	0.34156
529	XP_003862952.1	IFTALLLVLDTSALP	SVM	NEGATIVE	-0.235136
530	XP_003862952.1	ILEFLRALRQPRSAV	SVM	POSITIVE	0.704155
531	XP_003862952.1	LFSRFPSQLLFFFSE	SVM	POSITIVE	0.177057
532	XP_003862952.1	LLFRQFTTAALAGLC	SVM	POSITIVE	0.282306
533	XP_003862952.1	LPLLLSVQLQGLLGT	SVM	POSITIVE	0.380647
534	XP_003862952.1	PLLFRQFTTAALAGL	SVM	NEGATIVE	-0.0458619
535	XP_003862952.1	QSTFLKQLLLGSVII	SVM	POSITIVE	0.0920157
536	XP_003862952.1	RGLAFVFLDTVGIEY	SVM	POSITIVE	0.330862
537	XP_003862952.1	RIFTALLLVLDTSAL	SVM	POSITIVE	0.318884
538	XP_003862952.1	STEACYVVSRTGAVI	SVM	POSITIVE	0.447708
539	XP_003862952.1	STFLKQLLLGSVIIQ	SVM	POSITIVE	0.0245408
540	XP_003862952.1	STVYIILQFPFGIHV	SVM	POSITIVE	0.489855
541	XP_003862952.1	TVASALADEEAAPMD	SVM	POSITIVE	0.0533724
542	XP_003862952.1	TYWERVLLFSRFPSQ	SVM	NEGATIVE	-0.394889
543	XP_003862952.1	VFIQSTFLKQLLLGS	SVM	POSITIVE	0.110492
544	XP_003862952.1	VGILEFLRALRQPRS	SVM	POSITIVE	0.481839
545	XP_003862952.1	VLLFSRFPSQLLFFF	SVM	NEGATIVE	-0.134963
546	XP_003862952.1	VVRLFWMETAPGSFA	SVM	NEGATIVE	-0.267118
547	XP_003862952.1	YPFVLGWDAVFYVAP	SVM	NEGATIVE	-0.302622
548	XP_003862952.1	AFFFSGREWLLFDFY	SVM	POSITIVE	0.214967
549	XP_003862952.1	DGPTWLLRVLQKDIT	SVM	NEGATIVE	-0.582248
550	XP_003862952.1	FSQALVRITSPVVAA	SVM	POSITIVE	0.108582
551	XP_003862952.1	GAGSVTFSAARFWRL	SVM	NEGATIVE	-0.571763
552	XP_003862952.1	GAGWFVPHAVMPVLV	SVM	POSITIVE	0.331541
553	XP_003862952.1	GPTWLLRVLQKDITE	SVM	NEGATIVE	-0.509504
554	XP_003862952.1	GTMYFSQALVRITSP	SVM	NEGATIVE	-0.443149
555	XP_003862952.1	GVVRLFWMETAPGSF	SVM	NEGATIVE	-0.310229
556	XP_003862952.1	IHVGYKGFFYLPKTV	SVM	NEGATIVE	-0.469487
557	XP_003862952.1	LFIGDTVSAYSQCES	SVM	NEGATIVE	-0.562275
558	XP_003862952.1	LPLLFRQFTTAALAG	SVM	NEGATIVE	-0.458976
559	XP_003862952.1	LQEALRAASAVLTTA	SVM	POSITIVE	0.0861076
560	XP_003862952.1	LRFLRSLLEARQVAM	SVM	POSITIVE	0.121427
561	XP_003862952.1	PLLFRQFTTAALAGL	SVM	NEGATIVE	-0.0458619
562	XP_003862952.1	PLLLSVQLQGLLGTA	SVM	POSITIVE	0.496308
563	XP_003862952.1	PLVNFSVVDIEREVV	SVM	POSITIVE	0.218144
564	XP_003862952.1	PSSLLQLSSLVASVD	SVM	POSITIVE	0.00901357
565	XP_003862952.1	QEALRAASAVLTTAK	SVM	POSITIVE	0.78163
566	XP_003862952.1	QECLNRNKGILAVCA	SVM	NEGATIVE	-0.14586
567	XP_003862952.1	RQWIVTLPAPSQVVT	SVM	NEGATIVE	-0.240203
568	XP_003862952.1	SPLTRITSSLIATDL	SVM	NEGATIVE	-0.752351
569	XP_003862952.1	SSLLQLSSLVASVDS	SVM	NEGATIVE	-0.181991
570	XP_003862952.1	TCVFVCASSILQLGW	SVM	POSITIVE	0.378858
571	XP_003862952.1	TMYFSQALVRITSPV	SVM	NEGATIVE	-0.108604
572	XP_003862952.1	VGILEFLRALRQPRS	SVM	POSITIVE	0.481839
573	XP_003862952.1	VGYKGFFYLPKTVFL	SVM	NEGATIVE	-0.75125
574	XP_003862952.1	VRLFWMETAPGSFAE	SVM	NEGATIVE	-0.410532
575	XP_003862952.1	WFVPHAVMPVLVSSS	SVM	POSITIVE	0.236298
576	XP_003862952.1	WLQEALRAASAVLTT	SVM	POSITIVE	0.497842
577	XP_003862952.1	YKGFFYLPKTVFLQI	SVM	NEGATIVE	-0.580678
578	XP_003862952.1	PSSLLQLSSLVASVD	SVM	POSITIVE	0.00901357
579	XP_003862952.1	AGWFVPHAVMPVLVS	SVM	POSITIVE	0.168751
580	XP_003862952.1	APPRIFTALLLVLDT	SVM	NEGATIVE	-0.0250895
581	XP_003862952.1	ASAPPRIFTALLLVL	SVM	POSITIVE	0.313893
582	XP_003862952.1	CLNRNKGILAVCAGL	SVM	POSITIVE	0.0816678
583	XP_003862952.1	CMICGAAVSSKAGTS	SVM	NEGATIVE	-0.408051
584	XP_003862952.1	CVRHLVRYGLYGYGG	SVM	POSITIVE	0.787219
585	XP_003862952.1	ECMICGAAVSSKAGT	SVM	NEGATIVE	-0.463437
586	XP_003862952.1	FGIHVGYKGFFYLPK	SVM	NEGATIVE	-0.303601
587	XP_003862952.1	FSRFPSQLLFFFSEL	SVM	NEGATIVE	-0.106816
588	XP_003862952.1	GIHVGYKGFFYLPKT	SVM	NEGATIVE	-0.540117
589	XP_003862952.1	GILEFLRALRQPRSA	SVM	POSITIVE	0.510617
590	XP_003862952.1	GLAFVFLDTVGIEYR	SVM	POSITIVE	0.233893
591	XP_003862952.1	GWAHQGASSASPQAE	SVM	POSITIVE	0.249217
592	XP_003862952.1	KTVFLQIVRGLAFVF	SVM	POSITIVE	0.45084
593	XP_003862952.1	LLVFFRDYCYVVFDT	SVM	POSITIVE	0.34785
594	XP_003862952.1	PPRIFTALLLVLDTS	SVM	POSITIVE	0.199293
595	XP_003862952.1	PRIFTALLLVLDTSA	SVM	POSITIVE	0.102332
596	XP_003862952.1	RCVRHLVRYGLYGYG	SVM	POSITIVE	0.730003
597	XP_003862952.1	RHLVRYGLYGYGGVN	SVM	POSITIVE	0.559372
598	XP_003862952.1	RRCVRHLVRYGLYGY	SVM	POSITIVE	0.247794
599	XP_003862952.1	RTYWERVLLFSRFPS	SVM	POSITIVE	0.0518279
600	XP_003862952.1	SAPPRIFTALLLVLD	SVM	POSITIVE	0.0793576
601	XP_003862952.1	TLVTRLLLEYLMPAS	SVM	POSITIVE	0.26628
602	XP_003862952.1	TSPLTRITSSLIATD	SVM	NEGATIVE	-0.394846
603	XP_003862952.1	TVASALADEEAAPMD	SVM	POSITIVE	0.0533724
604	XP_003862952.1	VRHLVRYGLYGYGGV	SVM	POSITIVE	0.728443
605	XP_003862952.1	TVFLQIVRGLAFVFL	SVM	POSITIVE	0.728855
606	XP_003862952.1	AEELFQASRKLISSD	SVM	POSITIVE	0.340633
607	XP_003862952.1	AERQWIVTLPAPSQV	SVM	NEGATIVE	-0.313371
608	XP_003862952.1	ALLLVLDTSALPSSL	SVM	POSITIVE	0.320997
609	XP_003862952.1	ASRTYWERVLLFSRF	SVM	NEGATIVE	-0.0318271
610	XP_003862952.1	DEVFFYGDAEEPQRP	SVM	NEGATIVE	-0.421381
611	XP_003862952.1	EELFQASRKLISSDN	SVM	POSITIVE	0.561666
612	XP_003862952.1	ERVLLFSRFPSQLLF	SVM	NEGATIVE	-0.419337
613	XP_003862952.1	FFYLPKTVFLQIVRG	SVM	NEGATIVE	-0.415934
614	XP_003862952.1	FIQSTFLKQLLLGSV	SVM	NEGATIVE	-0.246511
615	XP_003862952.1	FSQALVRITSPVVAA	SVM	POSITIVE	0.108582
616	XP_003862952.1	FTALLLVLDTSALPS	SVM	POSITIVE	0.102485
617	XP_003862952.1	HSTVYIILQFPFGIH	SVM	POSITIVE	0.137999
618	XP_003862952.1	IDIDAFFQDDNPLCL	SVM	POSITIVE	0.169851
619	XP_003862952.1	IFTALLLVLDTSALP	SVM	NEGATIVE	-0.235136
620	XP_003862952.1	LLLVLDTSALPSSLL	SVM	POSITIVE	0.404314
621	XP_003862952.1	MYFSQALVRITSPVV	SVM	POSITIVE	0.00880269
622	XP_003862952.1	PLTRITSSLIATDLG	SVM	NEGATIVE	-0.211163
623	XP_003862952.1	RVLLFSRFPSQLLFF	SVM	NEGATIVE	-0.281209
624	XP_003862952.1	RWGSGAGSVTFSAAR	SVM	POSITIVE	0.137107
625	XP_003862952.1	SECMICGAAVSSKAG	SVM	NEGATIVE	-0.670155
626	XP_003862952.1	SPLTRITSSLIATDL	SVM	NEGATIVE	-0.752351
627	XP_003862952.1	TALLLVLDTSALPSS	SVM	POSITIVE	0.127625
628	XP_003862952.1	TALPLLLSVQLQGLL	SVM	POSITIVE	0.319351
629	XP_003862952.1	TSPDALALLRRLLMC	SVM	POSITIVE	0.288676
630	XP_003862952.1	TVFLQIVRGLAFVFL	SVM	POSITIVE	0.728855
631	XP_003862952.1	VYIILQFPFGIHVGY	SVM	POSITIVE	0.341321
632	XP_003862952.1	WERVLLFSRFPSQLL	SVM	NEGATIVE	-0.281549
633	XP_003862952.1	WLHRAFAHRRQRVCV	SVM	POSITIVE	0.560254
634	XP_003862952.1	AALWTLRRQARSILV	SVM	POSITIVE	0.203797
635	XP_003862952.1	ALPLLLSVQLQGLLG	SVM	POSITIVE	0.493839
636	XP_003862952.1	AWQECLNRNKGILAV	SVM	NEGATIVE	-0.0741094
637	XP_003862952.1	DDAARAMAGPSSIGT	SVM	NEGATIVE	-0.149863
638	XP_003862952.1	ECLNRNKGILAVCAG	SVM	NEGATIVE	-0.176121
639	XP_003862952.1	FFSGREWLLFDFYLA	SVM	NEGATIVE	-0.187298
640	XP_003862952.1	FSGREWLLFDFYLAE	SVM	NEGATIVE	-0.333016
641	XP_003862952.1	FWRLRFRTPVPACLG	SVM	POSITIVE	0.27218
642	XP_003862952.1	FYLPKTVFLQIVRGL	SVM	NEGATIVE	-0.0456066
643	XP_003862952.1	GLAFVFLDTVGIEYR	SVM	POSITIVE	0.233893
644	XP_003862952.1	GREWLLFDFYLAECV	SVM	NEGATIVE	-0.304997
645	XP_003862952.1	LGVVRLFWMETAPGS	SVM	NEGATIVE	-0.0316047
646	XP_003862952.1	LIGTRECFDWLQEAL	SVM	NEGATIVE	-0.380578
647	XP_003862952.1	LLFFFSELIGTRECF	SVM	NEGATIVE	-0.186613
648	XP_003862952.1	LLFSRFPSQLLFFFS	SVM	POSITIVE	0.198535
649	XP_003862952.1	LNRNKGILAVCAGLC	SVM	POSITIVE	0.319707
650	XP_003862952.1	LPLLFRQFTTAALAG	SVM	NEGATIVE	-0.458976
651	XP_003862952.1	LVRLWRLFGLYANLQ	SVM	POSITIVE	0.092526
652	XP_003862952.1	MYFSQALVRITSPVV	SVM	POSITIVE	0.00880269
653	XP_003862952.1	NLVFLRAYLTREHMR	SVM	NEGATIVE	-0.448718
654	XP_003862952.1	PNLVFLRAYLTREHM	SVM	NEGATIVE	-0.346397
655	XP_003862952.1	PTWLLRVLQKDITEH	SVM	NEGATIVE	-0.291511
656	XP_003862952.1	QALVRITSPVVAARW	SVM	POSITIVE	0.419544
657	XP_003862952.1	QLLFFFSELIGTREC	SVM	POSITIVE	0.124747
658	XP_003862952.1	REWLLFDFYLAECVD	SVM	NEGATIVE	-0.485351
659	XP_003862952.1	RIDIDAFFQDDNPLC	SVM	POSITIVE	0.371611
660	XP_003862952.1	RLPSIFHDRVDGVVH	SVM	NEGATIVE	-0.485242
661	XP_003862952.1	RRLPSIFHDRVDGVV	SVM	NEGATIVE	-0.242252
662	XP_003862952.1	SEGVFIQSTFLKQLL	SVM	NEGATIVE	-0.158286
663	XP_003862952.1	SGAGWFVPHAVMPVL	SVM	POSITIVE	0.218983
664	XP_003862952.1	SGREWLLFDFYLAEC	SVM	NEGATIVE	-0.215312
665	XP_003862952.1	SRTYWERVLLFSRFP	SVM	NEGATIVE	-0.152325
666	XP_003862952.1	VRREQMISMAPKHAA	SVM	NEGATIVE	-0.0696118
667	XP_003862952.1	WHDEVFFYGDAEEPQ	SVM	NEGATIVE	-0.86054
668	XP_003862952.1	WQECLNRNKGILAVC	SVM	NEGATIVE	-0.0915407
669	XP_003862952.1	AIGRQLRRQSVRTIG	SVM	NEGATIVE	-0.351791
670	XP_003862952.1	ALVRITSPVVAARWG	SVM	POSITIVE	0.264257
671	XP_003862952.1	APNLVFLRAYLTREH	SVM	NEGATIVE	-0.174229
672	XP_003862952.1	CYVVSRTGAVIPVCW	SVM	POSITIVE	0.651577
673	XP_003862952.1	DDDAARAMAGPSSIG	SVM	NEGATIVE	-0.246568
674	XP_003862952.1	ECLNRNKGILAVCAG	SVM	NEGATIVE	-0.176121
675	XP_003862952.1	EFLRALRQPRSAVKQ	SVM	POSITIVE	0.244127
676	XP_003862952.1	EQMISMAPKHAAAKT	SVM	POSITIVE	0.0774738
677	XP_003862952.1	FFSGREWLLFDFYLA	SVM	NEGATIVE	-0.187298
678	XP_003862952.1	FRRLPSIFHDRVDGV	SVM	NEGATIVE	-0.137262
679	XP_003862952.1	GVFIQSTFLKQLLLG	SVM	POSITIVE	0.0635857
680	XP_003862952.1	GYKGFFYLPKTVFLQ	SVM	NEGATIVE	-0.706642
681	XP_003862952.1	IGTRECFDWLQEALR	SVM	NEGATIVE	-0.35526
682	XP_003862952.1	KGFFYLPKTVFLQIV	SVM	NEGATIVE	-0.516929
683	XP_003862952.1	LLFFFSELIGTRECF	SVM	NEGATIVE	-0.186613
684	XP_003862952.1	LPKTVFLQIVRGLAF	SVM	NEGATIVE	-0.109447
685	XP_003862952.1	LVFFRDYCYVVFDTS	SVM	POSITIVE	0.336386
686	XP_003862952.1	LVFLRAYLTREHMRL	SVM	NEGATIVE	-0.576269
687	XP_003862952.1	LVNFSVVDIEREVVE	SVM	NEGATIVE	-0.0704304
688	XP_003862952.1	NLPLLFRQFTTAALA	SVM	NEGATIVE	-0.530217
689	XP_003862952.1	NLVFLRAYLTREHMR	SVM	NEGATIVE	-0.448718
690	XP_003862952.1	PALMDLIRTLQQTTA	SVM	POSITIVE	0.042588
691	XP_003862952.1	PFVLGWDAVFYVAPR	SVM	POSITIVE	0.0725821
692	XP_003862952.1	PKTVFLQIVRGLAFV	SVM	POSITIVE	0.282351
693	XP_003862952.1	PYLLFAIGRQLRRQS	SVM	NEGATIVE	-0.672732
694	XP_003862952.1	TWLLRVLQKDITEHG	SVM	POSITIVE	0.131774
695	XP_003862952.1	VASALADEEAAPMDP	SVM	NEGATIVE	-0.251549
696	XP_003862952.1	VGILEFLRALRQPRS	SVM	POSITIVE	0.481839
697	XP_003862952.1	VVAARWGSGAGSVTF	SVM	NEGATIVE	-0.251632
698	XP_003862952.1	YFSQALVRITSPVVA	SVM	POSITIVE	0.00391053
699	XP_003862952.1	YFSQALVRITSPVVA	SVM	POSITIVE	0.00391053
700	XP_003862952.1	YLLFAIGRQLRRQSV	SVM	NEGATIVE	-0.493171
701	XP_003862952.1	YLPKTVFLQIVRGLA	SVM	POSITIVE	0.120117
702	XP_003862952.1	VFLQIVRGLAFVFLD	SVM	POSITIVE	0.825472
703	XP_003862952.1	AFFQDDNPLCLPRCT	SVM	POSITIVE	0.00775324
704	XP_003862952.1	DAARAMAGPSSIGTT	SVM	NEGATIVE	-0.0103306
705	XP_003862952.1	EWLLFDFYLAECVDG	SVM	NEGATIVE	-0.598311
706	XP_003862952.1	FSRFPSQLLFFFSEL	SVM	NEGATIVE	-0.106816
707	XP_003862952.1	FVCASSILQLGWAHQ	SVM	POSITIVE	0.362475
708	XP_003862952.1	GLAFVFLDTVGIEYR	SVM	POSITIVE	0.233893
709	XP_003862952.1	GRAATGDPLIIEAEE	SVM	POSITIVE	0.216521
710	XP_003862952.1	HDEVFFYGDAEEPQR	SVM	NEGATIVE	-0.716543
711	XP_003862952.1	LAFVFLDTVGIEYRS	SVM	POSITIVE	0.0628773
712	XP_003862952.1	LFQASRKLISSDNFH	SVM	POSITIVE	0.687487
713	XP_003862952.1	LFSRFPSQLLFFFSE	SVM	POSITIVE	0.177057
714	XP_003862952.1	LHSTVYIILQFPFGI	SVM	POSITIVE	0.229352
715	XP_003862952.1	LLFSRFPSQLLFFFS	SVM	POSITIVE	0.198535
716	XP_003862952.1	LLLEYLMPASKSVSV	SVM	POSITIVE	0.0121136
717	XP_003862952.1	LQLGWAHQGASSASP	SVM	POSITIVE	0.0376879
718	XP_003862952.1	LVTRLLLEYLMPASK	SVM	NEGATIVE	-0.213734
719	XP_003862952.1	NLPLLFRQFTTAALA	SVM	NEGATIVE	-0.530217
720	XP_003862952.1	PPRIFTALLLVLDTS	SVM	POSITIVE	0.199293
721	XP_003862952.1	PRIFTALLLVLDTSA	SVM	POSITIVE	0.102332
722	XP_003862952.1	RFWRLRFRTPVPACL	SVM	POSITIVE	0.032235
723	XP_003862952.1	RVPEFSLQLDSTPTG	SVM	NEGATIVE	-0.362635
724	XP_003862952.1	SQALVRITSPVVAAR	SVM	POSITIVE	0.166938
725	XP_003862952.1	SRRCVRHLVRYGLYG	SVM	POSITIVE	0.283966
726	XP_003862952.1	STAERQWIVTLPAPS	SVM	NEGATIVE	-0.686652
727	XP_003862952.1	SVGILEFLRALRQPR	SVM	POSITIVE	0.593255
728	XP_003862952.1	TFSAARFWRLRFRTP	SVM	NEGATIVE	-0.250453
729	XP_003862952.1	TTALPLLLSVQLQGL	SVM	POSITIVE	0.084118
730	XP_003862952.1	VCGGELNCALTVASA	SVM	POSITIVE	0.277862
731	XP_003862952.1	VLLFSRFPSQLLFFF	SVM	NEGATIVE	-0.134963
732	XP_003862952.1	VTPVALVRLWRLFGL	SVM	POSITIVE	0.256552
733	XP_003862952.1	ALRAASAVLTTAKDG	SVM	POSITIVE	0.383076
734	XP_003862952.1	APLRFLRSLLEARQV	SVM	POSITIVE	0.340326
735	XP_003862952.1	APPRIFTALLLVLDT	SVM	NEGATIVE	-0.0250895
736	XP_003862952.1	CETLVTRLLLEYLMP	SVM	NEGATIVE	-0.601598
737	XP_003862952.1	DGTMYFSQALVRITS	SVM	NEGATIVE	-0.297264
738	XP_003862952.1	DITEHGAVVTPVALV	SVM	POSITIVE	0.264074
739	XP_003862952.1	EFLRALRQPRSAVKQ	SVM	POSITIVE	0.244127
740	XP_003862952.1	FAIGRQLRRQSVRTI	SVM	NEGATIVE	-0.390695
741	XP_003862952.1	FSRFPSQLLFFFSEL	SVM	NEGATIVE	-0.106816
742	XP_003862952.1	IFTALLLVLDTSALP	SVM	NEGATIVE	-0.235136
743	XP_003862952.1	ISTCVFVCASSILQL	SVM	POSITIVE	0.309256
744	XP_003862952.1	KGFFYLPKTVFLQIV	SVM	NEGATIVE	-0.516929
745	XP_003862952.1	LAFVFLDTVGIEYRS	SVM	POSITIVE	0.0628773
746	XP_003862952.1	LLFFFSELIGTRECF	SVM	NEGATIVE	-0.186613
747	XP_003862952.1	LPAPLRFLRSLLEAR	SVM	POSITIVE	0.654042
748	XP_003862952.1	PAPLRFLRSLLEARQ	SVM	POSITIVE	0.181618
749	XP_003862952.1	PFVLGWDAVFYVAPR	SVM	POSITIVE	0.0725821
750	XP_003862952.1	QPLEDVASEAETQES	SVM	NEGATIVE	-0.540117
751	XP_003862952.1	RGLAFVFLDTVGIEY	SVM	POSITIVE	0.330862
752	XP_003862952.1	RIFTALLLVLDTSAL	SVM	POSITIVE	0.318884
753	XP_003862952.1	RIFTALLLVLDTSAL	SVM	POSITIVE	0.318884
754	XP_003862952.1	RLLLEYLMPASKSVS	SVM	POSITIVE	0.0942303
755	XP_003862952.1	RNLPLLFRQFTTAAL	SVM	NEGATIVE	-0.506001
756	XP_003862952.1	RRTGFRDIPYPFVLG	SVM	NEGATIVE	-0.6663
757	XP_003862952.1	SAPPRIFTALLLVLD	SVM	POSITIVE	0.0793576
758	XP_003862952.1	SGAGWFVPHAVMPVL	SVM	POSITIVE	0.218983
759	XP_003862952.1	SLLQLSSLVASVDSS	SVM	NEGATIVE	-0.181991
760	XP_003862952.1	SRSGAGWFVPHAVMP	SVM	POSITIVE	0.0226916
761	XP_003862952.1	STCVFVCASSILQLG	SVM	POSITIVE	0.0849129
762	XP_003862952.1	TCVFVCASSILQLGW	SVM	POSITIVE	0.378858
763	XP_003862952.1	TLVTRLLLEYLMPAS	SVM	POSITIVE	0.26628
764	XP_003862952.1	TREHMRLQAEVEAEQ	SVM	NEGATIVE	-0.448247
765	XP_003862952.1	TWHDEVFFYGDAEEP	SVM	NEGATIVE	-1.02395
766	XP_003862952.1	VFLQIVRGLAFVFLD	SVM	POSITIVE	0.825472
767	XP_003862952.1	VGYKGFFYLPKTVFL	SVM	NEGATIVE	-0.75125
768	XP_003862952.1	VLLFSRFPSQLLFFF	SVM	NEGATIVE	-0.134963
769	XP_003862952.1	VRLWRLFGLYANLQP	SVM	NEGATIVE	-0.0573212
770	XP_003862952.1	VTRLLLEYLMPASKS	SVM	NEGATIVE	-0.186772
771	XP_003862952.1	WLLFDFYLAECVDGP	SVM	NEGATIVE	-1.08034
772	XP_003862952.1	WLLRVLQKDITEHGA	SVM	POSITIVE	0.173209
773	XP_003862952.1	AERQWIVTLPAPSQV	SVM	NEGATIVE	-0.313371
774	XP_003862952.1	ALRAASAVLTTAKDG	SVM	POSITIVE	0.383076
775	XP_003862952.1	ALVRITSPVVAARWG	SVM	POSITIVE	0.264257
776	XP_003862952.1	APLRFLRSLLEARQV	SVM	POSITIVE	0.340326
777	XP_003862952.1	CVFVCASSILQLGWA	SVM	POSITIVE	0.596525
778	XP_003862952.1	DEVFFYGDAEEPQRP	SVM	NEGATIVE	-0.421381
779	XP_003862952.1	EAEELFQASRKLISS	SVM	POSITIVE	0.349472
780	XP_003862952.1	EPHLAFFFSGREWLL	SVM	NEGATIVE	-0.223781
781	XP_003862952.1	FDNIRAALWTLRRQA	SVM	POSITIVE	0.542223
782	XP_003862952.1	FFFSGREWLLFDFYL	SVM	POSITIVE	0.069048
783	XP_003862952.1	FSQALVRITSPVVAA	SVM	POSITIVE	0.108582
784	XP_003862952.1	FSVVDIEREVVEDVC	SVM	POSITIVE	0.0787846
785	XP_003862952.1	GSCDVKEMRRLLSHE	SVM	NEGATIVE	-0.867462
786	XP_003862952.1	GTRECFDWLQEALRA	SVM	NEGATIVE	-0.194082
787	XP_003862952.1	GTSCETLVTRLLLEY	SVM	NEGATIVE	-0.511844
788	XP_003862952.1	GWFVPHAVMPVLVSS	SVM	POSITIVE	0.34156
789	XP_003862952.1	IRTLQCTPLRALLLA	SVM	POSITIVE	0.787194
790	XP_003862952.1	LAFVFLDTVGIEYRS	SVM	POSITIVE	0.0628773
791	XP_003862952.1	LPAPLRFLRSLLEAR	SVM	POSITIVE	0.654042
792	XP_003862952.1	LPAPLRFLRSLLEAR	SVM	POSITIVE	0.654042
793	XP_003862952.1	NFSVVDIEREVVEDV	SVM	POSITIVE	0.160374
794	XP_003862952.1	PACLGVVRLFWMETA	SVM	POSITIVE	0.0173461
795	XP_003862952.1	PAPLRFLRSLLEARQ	SVM	POSITIVE	0.181618
796	XP_003862952.1	PSRSGAGWFVPHAVM	SVM	POSITIVE	0.274442
797	XP_003862952.1	QLGWAHQGASSASPQ	SVM	POSITIVE	0.0920956
798	XP_003862952.1	RLLLEYLMPASKSVS	SVM	POSITIVE	0.0942303
799	XP_003862952.1	RSGAGWFVPHAVMPV	SVM	POSITIVE	0.252736
800	XP_003862952.1	SISTCVFVCASSILQ	SVM	POSITIVE	0.564241
801	XP_003862952.1	SQALVRITSPVVAAR	SVM	POSITIVE	0.166938
802	XP_003862952.1	TLHSTVYIILQFPFG	SVM	NEGATIVE	-0.0488719
803	XP_003862952.1	TRECFDWLQEALRAA	SVM	NEGATIVE	-0.163866
804	XP_003862952.1	TRLLLEYLMPASKSV	SVM	POSITIVE	0.0355035
805	XP_003862952.1	VTFSAARFWRLRFRT	SVM	NEGATIVE	-0.00534426
806	XP_003862952.1	VVRLFWMETAPGSFA	SVM	NEGATIVE	-0.267118
807	XP_003862952.1	AARAMAGPSSIGTTA	SVM	POSITIVE	0.0248713
808	XP_003862952.1	AATGDPLIIEAEELF	SVM	NEGATIVE	-0.333732
809	XP_003862952.1	ALVRITSPVVAARWG	SVM	POSITIVE	0.264257
810	XP_003862952.1	ARIDIDAFFQDDNPL	SVM	POSITIVE	0.14767
811	XP_003862952.1	ARIDIDAFFQDDNPL	SVM	POSITIVE	0.14767
812	XP_003862952.1	DIDAFFQDDNPLCLP	SVM	NEGATIVE	-0.0911901
813	XP_003862952.1	DILLLFIGDTVSAYS	SVM	POSITIVE	0.381328
814	XP_003862952.1	DPSRSGAGWFVPHAV	SVM	POSITIVE	0.468834
815	XP_003862952.1	EHMRLQAEVEAEQAP	SVM	NEGATIVE	-0.166611
816	XP_003862952.1	ERQWIVTLPAPSQVV	SVM	NEGATIVE	-0.223883
817	XP_003862952.1	FSLQLDSTPTGVAAR	SVM	NEGATIVE	-0.275494
818	XP_003862952.1	FYLPKTVFLQIVRGL	SVM	NEGATIVE	-0.0456066
819	XP_003862952.1	HMRLQAEVEAEQAPQ	SVM	NEGATIVE	-0.112842
820	XP_003862952.1	HPCTVSAASSPQLSV	SVM	NEGATIVE	-0.454155
821	XP_003862952.1	IQSTFLKQLLLGSVI	SVM	NEGATIVE	-0.185252
822	XP_003862952.1	ISECMICGAAVSSKA	SVM	NEGATIVE	-0.422022
823	XP_003862952.1	ITLHSTVYIILQFPF	SVM	POSITIVE	0.155926
824	XP_003862952.1	LGWAHQGASSASPQA	SVM	POSITIVE	0.355715
825	XP_003862952.1	LLEYLMPASKSVSVA	SVM	POSITIVE	0.188972
826	XP_003862952.1	LPAPLRFLRSLLEAR	SVM	POSITIVE	0.654042
827	XP_003862952.1	LQLSSLVASVDSSTD	SVM	NEGATIVE	-0.222869
828	XP_003862952.1	LVFFRDYCYVVFDTS	SVM	POSITIVE	0.336386
829	XP_003862952.1	MICGAAVSSKAGTSC	SVM	NEGATIVE	-0.297451
830	XP_003862952.1	MVRRTGFRDIPYPFV	SVM	NEGATIVE	-0.702207
831	XP_003862952.1	PCTVSAASSPQLSVF	SVM	NEGATIVE	-0.477162
832	XP_003862952.1	QITLHSTVYIILQFP	SVM	NEGATIVE	-0.11363
833	XP_003862952.1	RARIDIDAFFQDDNP	SVM	POSITIVE	0.0811451
834	XP_003862952.1	REHMRLQAEVEAEQA	SVM	NEGATIVE	-0.301113
835	XP_003862952.1	RQVQTSNVSPLAAVA	SVM	NEGATIVE	-0.486902
836	XP_003862952.1	RQWIVTLPAPSQVVT	SVM	NEGATIVE	-0.240203
837	XP_003862952.1	RVLLFSRFPSQLLFF	SVM	NEGATIVE	-0.281209
838	XP_003862952.1	SSLLQLSSLVASVDS	SVM	NEGATIVE	-0.181991
839	XP_003862952.1	SVCRSEGVFIQSTFL	SVM	NEGATIVE	-0.263042
840	XP_003862952.1	TASRTYWERVLLFSR	SVM	POSITIVE	0.65281
841	XP_003862952.1	TQLLVFFRDYCYVVF	SVM	POSITIVE	0.139266
842	XP_003862952.1	VASALADEEAAPMDP	SVM	NEGATIVE	-0.251549
843	XP_003862952.1	VCRSEGVFIQSTFLK	SVM	NEGATIVE	-0.15475
844	XP_003862952.1	WAHQGASSASPQAEA	SVM	POSITIVE	0.0905758
845	XP_003862952.1	ACYVVSRTGAVIPVC	SVM	POSITIVE	0.621281
846	XP_003862952.1	AGDGDVAAAQPSSHS	SVM	POSITIVE	0.301776
847	XP_003862952.1	AGSVTFSAARFWRLR	SVM	NEGATIVE	-0.443616
848	XP_003862952.1	ALLLVLDTSALPSSL	SVM	POSITIVE	0.320997
849	XP_003862952.1	ALMDLIRTLQQTTAA	SVM	POSITIVE	0.0660689
850	XP_003862952.1	ALVRLWRLFGLYANL	SVM	POSITIVE	0.268147
851	XP_003862952.1	APLRFLRSLLEARQV	SVM	POSITIVE	0.340326
852	XP_003862952.1	ASACEAARLVGCLPV	SVM	NEGATIVE	-0.400456
853	XP_003862952.1	ATGDPLIIEAEELFQ	SVM	NEGATIVE	-0.338617
854	XP_003862952.1	CSRRCVRHLVRYGLY	SVM	POSITIVE	0.189273
855	XP_003862952.1	CYVVSRTGAVIPVCW	SVM	POSITIVE	0.651577
856	XP_003862952.1	EACYVVSRTGAVIPV	SVM	POSITIVE	0.44223
857	XP_003862952.1	EHLPAPLRFLRSLLE	SVM	POSITIVE	0.210573
858	XP_003862952.1	ESVCRSEGVFIQSTF	SVM	NEGATIVE	-0.426257
859	XP_003862952.1	FRDYCYVVFDTSTRH	SVM	NEGATIVE	-0.0476347
860	XP_003862952.1	FSAARFWRLRFRTPV	SVM	POSITIVE	0.123952
861	XP_003862952.1	GAGSVTFSAARFWRL	SVM	NEGATIVE	-0.571763
862	XP_003862952.1	GILEFLRALRQPRSA	SVM	POSITIVE	0.510617
863	XP_003862952.1	GQITLHSTVYIILQF	SVM	NEGATIVE	-0.061666
864	XP_003862952.1	GSVTFSAARFWRLRF	SVM	NEGATIVE	-0.455457
865	XP_003862952.1	HVGYKGFFYLPKTVF	SVM	NEGATIVE	-0.576711
866	XP_003862952.1	ILEFLRALRQPRSAV	SVM	POSITIVE	0.704155
867	XP_003862952.1	ILEFLRALRQPRSAV	SVM	POSITIVE	0.704155
868	XP_003862952.1	LASACEAARLVGCLP	SVM	NEGATIVE	-0.537622
869	XP_003862952.1	LEFLRALRQPRSAVK	SVM	POSITIVE	0.59727
870	XP_003862952.1	LFDNIRAALWTLRRQ	SVM	POSITIVE	0.582482
871	XP_003862952.1	LLFRQFTTAALAGLC	SVM	POSITIVE	0.282306
872	XP_003862952.1	LLFSRFPSQLLFFFS	SVM	POSITIVE	0.198535
873	XP_003862952.1	LLLEYLMPASKSVSV	SVM	POSITIVE	0.0121136
874	XP_003862952.1	LLLVLDTSALPSSLL	SVM	POSITIVE	0.404314
875	XP_003862952.1	LRRGSNSALQRMHAD	SVM	POSITIVE	0.0561037
876	XP_003862952.1	LTRITSSLIATDLGE	SVM	NEGATIVE	-0.112203
877	XP_003862952.1	LVRLWRLFGLYANLQ	SVM	POSITIVE	0.092526
878	XP_003862952.1	NAPNLVFLRAYLTRE	SVM	NEGATIVE	-0.0929756
879	XP_003862952.1	PCSRRCVRHLVRYGL	SVM	POSITIVE	0.0947366
880	XP_003862952.1	PLLFRQFTTAALAGL	SVM	NEGATIVE	-0.0458619
881	XP_003862952.1	PLRFLRSLLEARQVA	SVM	POSITIVE	0.374408
882	XP_003862952.1	RDYCYVVFDTSTRHC	SVM	POSITIVE	0.248247
883	XP_003862952.1	RFPSQLLFFFSELIG	SVM	NEGATIVE	-0.0209561
884	XP_003862952.1	RLPLVNFSVVDIERE	SVM	NEGATIVE	-0.0309582
885	XP_003862952.1	RQARSILVTVKFVVA	SVM	POSITIVE	0.359447
886	XP_003862952.1	RQFTTAALAGLCKLA	SVM	NEGATIVE	-0.0724793
887	XP_003862952.1	RRCVRHLVRYGLYGY	SVM	POSITIVE	0.247794
888	XP_003862952.1	SAGDGDVAAAQPSSH	SVM	POSITIVE	0.218977
889	XP_003862952.1	SRFPSQLLFFFSELI	SVM	POSITIVE	0.0606213
890	XP_003862952.1	SRRCVRHLVRYGLYG	SVM	POSITIVE	0.283966
891	XP_003862952.1	STEACYVVSRTGAVI	SVM	POSITIVE	0.447708
892	XP_003862952.1	STSPLTRITSSLIAT	SVM	NEGATIVE	-0.253509
893	XP_003862952.1	SVTFSAARFWRLRFR	SVM	NEGATIVE	-0.272423
894	XP_003862952.1	TALLLVLDTSALPSS	SVM	POSITIVE	0.127625
895	XP_003862952.1	TEACYVVSRTGAVIP	SVM	POSITIVE	0.302172
896	XP_003862952.1	TFSAARFWRLRFRTP	SVM	NEGATIVE	-0.250453
897	XP_003862952.1	VALVRLWRLFGLYAN	SVM	POSITIVE	0.12909
898	XP_003862952.1	VGILEFLRALRQPRS	SVM	POSITIVE	0.481839
899	XP_003862952.1	VGYKGFFYLPKTVFL	SVM	NEGATIVE	-0.75125
900	XP_003862952.1	WFVPHAVMPVLVSSS	SVM	POSITIVE	0.236298
901	XP_003862952.1	WQPLEDVASEAETQE	SVM	NEGATIVE	-0.589319
902	XP_003862952.1	AFVFLDTVGIEYRSA	SVM	POSITIVE	0.0923486
903	XP_003862952.1	DNFHPVFADDPSRSG	SVM	POSITIVE	0.351847
904	XP_003862952.1	FHPVFADDPSRSGAG	SVM	POSITIVE	0.165874
905	XP_003862952.1	FQASRKLISSDNFHP	SVM	POSITIVE	0.900373
906	XP_003862952.1	HPVFADDPSRSGAGW	SVM	POSITIVE	0.477286
907	XP_003862952.1	IIRTLQCTPLRALLL	SVM	POSITIVE	0.708111
908	XP_003862952.1	ITLHSTVYIILQFPF	SVM	POSITIVE	0.155926
909	XP_003862952.1	IVRGLAFVFLDTVGI	SVM	POSITIVE	0.383727
910	XP_003862952.1	LLFDFYLAECVDGPY	SVM	NEGATIVE	-1.187
911	XP_003862952.1	LPLLFRQFTTAALAG	SVM	NEGATIVE	-0.458976
912	XP_003862952.1	LQIVRGLAFVFLDTV	SVM	POSITIVE	0.336427
913	XP_003862952.1	LQIVRGLAFVFLDTV	SVM	POSITIVE	0.336427
914	XP_003862952.1	NFHPVFADDPSRSGA	SVM	POSITIVE	0.228535
915	XP_003862952.1	PLRFLRSLLEARQVA	SVM	POSITIVE	0.374408
916	XP_003862952.1	QIVRGLAFVFLDTVG	SVM	POSITIVE	0.150509
917	XP_003862952.1	QLLVFFRDYCYVVFD	SVM	POSITIVE	0.410449
918	XP_003862952.1	RFWRLRFRTPVPACL	SVM	POSITIVE	0.032235
919	XP_003862952.1	RGLAFVFLDTVGIEY	SVM	POSITIVE	0.330862
920	XP_003862952.1	RRGSNSALQRMHADD	SVM	POSITIVE	0.0952252
921	XP_003862952.1	RSILVTVKFVVAWLS	SVM	POSITIVE	0.0759624
922	XP_003862952.1	TLVTRLLLEYLMPAS	SVM	POSITIVE	0.26628
923	XP_003862952.1	VIGQITLHSTVYIIL	SVM	POSITIVE	0.370287
924	XP_003862952.1	VRGLAFVFLDTVGIE	SVM	POSITIVE	0.312796
925	XP_003862952.1	VRITSPVVAARWGSG	SVM	POSITIVE	0.00534374
926	XP_003862952.1	VRLWRLFGLYANLQP	SVM	NEGATIVE	-0.0573212
927	XP_003862952.1	WGSGAGSVTFSAARF	SVM	NEGATIVE	-0.39129
928	XP_003862952.1	YFSQALVRITSPVVA	SVM	POSITIVE	0.00391053
929	XP_003862952.1	LPSSLLQLSSLVASV	SVM	NEGATIVE	-0.09861
930	XP_003862952.1	ARFWRLRFRTPVPAC	SVM	POSITIVE	0.173656
931	XP_003862952.1	ARSILVTVKFVVAWL	SVM	POSITIVE	0.292541
932	XP_003862952.1	ERQVQTSNVSPLAAV	SVM	NEGATIVE	-0.539774
933	XP_003862952.1	EVLMDESVPKYVAIQ	SVM	NEGATIVE	-0.489752
934	XP_003862952.1	EWLLFDFYLAECVDG	SVM	NEGATIVE	-0.598311
935	XP_003862952.1	FDNIRAALWTLRRQA	SVM	POSITIVE	0.542223
936	XP_003862952.1	FLQIVRGLAFVFLDT	SVM	POSITIVE	0.470713
937	XP_003862952.1	FPSQLLFFFSELIGT	SVM	POSITIVE	0.155654
938	XP_003862952.1	FSQALVRITSPVVAA	SVM	POSITIVE	0.108582
939	XP_003862952.1	GFFYLPKTVFLQIVR	SVM	NEGATIVE	-0.492841
940	XP_003862952.1	HLVRYGLYGYGGVNC	SVM	POSITIVE	0.555731
941	XP_003862952.1	ILLLFIGDTVSAYSQ	SVM	POSITIVE	0.212692
942	XP_003862952.1	ITLHSTVYIILQFPF	SVM	POSITIVE	0.155926
943	XP_003862952.1	LQIVRGLAFVFLDTV	SVM	POSITIVE	0.336427
944	XP_003862952.1	LVTRLLLEYLMPASK	SVM	NEGATIVE	-0.213734
945	XP_003862952.1	LVTVKFVVAWLSLPN	SVM	POSITIVE	0.0186757
946	XP_003862952.1	NRNKGILAVCAGLCA	SVM	POSITIVE	0.628602
947	XP_003862952.1	PSQLLFFFSELIGTR	SVM	POSITIVE	0.376211
948	XP_003862952.1	PSSLLQLSSLVASVD	SVM	POSITIVE	0.00901357
949	XP_003862952.1	QALVRITSPVVAARW	SVM	POSITIVE	0.419544
950	XP_003862952.1	QECLNRNKGILAVCA	SVM	NEGATIVE	-0.14586
951	XP_003862952.1	QISECMICGAAVSSK	SVM	NEGATIVE	-0.499422
952	XP_003862952.1	RFPSQLLFFFSELIG	SVM	NEGATIVE	-0.0209561
953	XP_003862952.1	RLWRLFGLYANLQPC	SVM	NEGATIVE	-0.0254097
954	XP_003862952.1	RNLPLLFRQFTTAAL	SVM	NEGATIVE	-0.506001
955	XP_003862952.1	RQAAVTVWGAALGSC	SVM	NEGATIVE	-0.0912098
956	XP_003862952.1	RTLQCTPLRALLLAK	SVM	POSITIVE	0.482919
957	XP_003862952.1	SACEAARLVGCLPVS	SVM	NEGATIVE	-0.672573
958	XP_003862952.1	SRFPSQLLFFFSELI	SVM	POSITIVE	0.0606213
959	XP_003862952.1	SSLLQLSSLVASVDS	SVM	NEGATIVE	-0.181991
960	XP_003862952.1	TPLRNLPLLFRQFTT	SVM	POSITIVE	0.0178645
961	XP_003862952.1	TYWERVLLFSRFPSQ	SVM	NEGATIVE	-0.394889
962	XP_003862952.1	VFLQIVRGLAFVFLD	SVM	POSITIVE	0.825472
963	XP_003862952.1	ALALLRRLLMCLMVL	SVM	POSITIVE	0.742791
964	XP_003862952.1	AMCDDPLLVDFPFRT	SVM	NEGATIVE	-0.0250106
965	XP_003862952.1	APPRIFTALLLVLDT	SVM	NEGATIVE	-0.0250895
966	XP_003862952.1	ASAPPRIFTALLLVL	SVM	POSITIVE	0.313893
967	XP_003862952.1	ATSPDALALLRRLLM	SVM	POSITIVE	0.186234
968	XP_003862952.1	AVFYVAPRKHPGRVA	SVM	POSITIVE	0.107099
969	XP_003862952.1	CRSEGVFIQSTFLKQ	SVM	NEGATIVE	-0.39264
970	XP_003862952.1	DAVFYVAPRKHPGRV	SVM	POSITIVE	0.0908601
971	XP_003862952.1	FIQSTFLKQLLLGSV	SVM	NEGATIVE	-0.246511
972	XP_003862952.1	FLKQLLLGSVIIQFE	SVM	POSITIVE	0.0197444
973	XP_003862952.1	FLRSLLEARQVAMAA	SVM	NEGATIVE	-0.0747125
974	XP_003862952.1	FSRFPSQLLFFFSEL	SVM	NEGATIVE	-0.106816
975	XP_003862952.1	GWDAVFYVAPRKHPG	SVM	POSITIVE	0.0798847
976	XP_003862952.1	ITEVLMDESVPKYVA	SVM	NEGATIVE	-0.247902
977	XP_003862952.1	ITLHSTVYIILQFPF	SVM	POSITIVE	0.155926
978	XP_003862952.1	LGWDAVFYVAPRKHP	SVM	NEGATIVE	-0.14763
979	XP_003862952.1	LHRAFAHRRQRVCVV	SVM	POSITIVE	0.589533
980	XP_003862952.1	LLFAIGRQLRRQSVR	SVM	NEGATIVE	-0.542687
981	XP_003862952.1	LLVLDTSALPSSLLQ	SVM	NEGATIVE	-0.0709663
982	XP_003862952.1	LRFLRSLLEARQVAM	SVM	POSITIVE	0.121427
983	XP_003862952.1	PLLFRQFTTAALAGL	SVM	NEGATIVE	-0.0458619
984	XP_003862952.1	PPRIFTALLLVLDTS	SVM	POSITIVE	0.199293
985	XP_003862952.1	QEALRAASAVLTTAK	SVM	POSITIVE	0.78163
986	XP_003862952.1	QSTFLKQLLLGSVII	SVM	POSITIVE	0.0920157
987	XP_003862952.1	RAATGDPLIIEAEEL	SVM	POSITIVE	0.018645
988	XP_003862952.1	RIDIDAFFQDDNPLC	SVM	POSITIVE	0.371611
989	XP_003862952.1	RIFTALLLVLDTSAL	SVM	POSITIVE	0.318884
990	XP_003862952.1	SAPPRIFTALLLVLD	SVM	POSITIVE	0.0793576
991	XP_003862952.1	SCETLVTRLLLEYLM	SVM	NEGATIVE	-0.429419
992	XP_003862952.1	SIFHDRVDGVVHIPH	SVM	NEGATIVE	-0.53943
993	XP_003862952.1	SPLTRITSSLIATDL	SVM	NEGATIVE	-0.752351
994	XP_003862952.1	STFLKQLLLGSVIIQ	SVM	POSITIVE	0.0245408
995	XP_003862952.1	STTNAASTALRTESR	SVM	POSITIVE	0.440921
996	XP_003862952.1	TAERQWIVTLPAPSQ	SVM	NEGATIVE	-0.686905
997	XP_003862952.1	TFLKQLLLGSVIIQF	SVM	NEGATIVE	-0.314334
998	XP_003862952.1	TLHSTVYIILQFPFG	SVM	NEGATIVE	-0.0488719
999	XP_003862952.1	TSPLTRITSSLIATD	SVM	NEGATIVE	-0.394846
1000	XP_003862952.1	TWHDEVFFYGDAEEP	SVM	NEGATIVE	-1.02395
1001	XP_003862952.1	VFFRDYCYVVFDTST	SVM	POSITIVE	0.29272
1002	XP_003862952.1	VLGWDAVFYVAPRKH	SVM	NEGATIVE	-0.290785
1003	XP_003862952.1	WDAVFYVAPRKHPGR	SVM	NEGATIVE	-0.0993889
1004	XP_003862952.1	ELFQASRKLISSDNF	SVM	POSITIVE	0.59259
1005	XP_003862952.1	ETLVTRLLLEYLMPA	SVM	NEGATIVE	-0.0435149
1006	XP_003862952.1	ETPLRNLPLLFRQFT	SVM	NEGATIVE	-0.20533
1007	XP_003862952.1	FLRALRQPRSAVKQL	SVM	POSITIVE	0.0803676
1008	XP_003862952.1	FSQALVRITSPVVAA	SVM	POSITIVE	0.108582
1009	XP_003862952.1	FSRFPSQLLFFFSEL	SVM	NEGATIVE	-0.106816
1010	XP_003862952.1	GAGSVTFSAARFWRL	SVM	NEGATIVE	-0.571763
1011	XP_003862952.1	GMSTTNAASTALRTE	SVM	POSITIVE	0.196376
1012	XP_003862952.1	HTQLLVFFRDYCYVV	SVM	POSITIVE	0.273144
1013	XP_003862952.1	LFDNIRAALWTLRRQ	SVM	POSITIVE	0.582482
1014	XP_003862952.1	LFFFSELIGTRECFD	SVM	NEGATIVE	-0.196088
1015	XP_003862952.1	LHSTVYIILQFPFGI	SVM	POSITIVE	0.229352
1016	XP_003862952.1	LHSTVYIILQFPFGI	SVM	POSITIVE	0.229352
1017	XP_003862952.1	LIRTLQQTTAASQNA	SVM	POSITIVE	0.314574
1018	XP_003862952.1	LLFSRFPSQLLFFFS	SVM	POSITIVE	0.198535
1019	XP_003862952.1	LLLFIGDTVSAYSQC	SVM	POSITIVE	0.290963
1020	XP_003862952.1	MSTTNAASTALRTES	SVM	POSITIVE	0.120084
1021	XP_003862952.1	NLPLLFRQFTTAALA	SVM	NEGATIVE	-0.530217
1022	XP_003862952.1	PFGIHVGYKGFFYLP	SVM	NEGATIVE	-0.228716
1023	XP_003862952.1	RSAVKQLRRGSNSAL	SVM	NEGATIVE	-0.263505
1024	XP_003862952.1	RVLLFSRFPSQLLFF	SVM	NEGATIVE	-0.281209
1025	XP_003862952.1	SLQAASSVGILEFLR	SVM	POSITIVE	0.789174
1026	XP_003862952.1	SQALVRITSPVVAAR	SVM	POSITIVE	0.166938
1027	XP_003862952.1	SVGILEFLRALRQPR	SVM	POSITIVE	0.593255
1028	XP_003862952.1	TASRTYWERVLLFSR	SVM	POSITIVE	0.65281
1029	XP_003862952.1	VLLFSRFPSQLLFFF	SVM	NEGATIVE	-0.134963
1030	XP_003862952.1	VLLFSRFPSQLLFFF	SVM	NEGATIVE	-0.134963
1031	XP_003862952.1	VTVKFVVAWLSLPNG	SVM	NEGATIVE	-0.0536129
1032	XP_003862952.1	YFSQALVRITSPVVA	SVM	POSITIVE	0.00391053
1033	XP_003862952.1	YFSQALVRITSPVVA	SVM	POSITIVE	0.00391053
1034	XP_003862952.1	DYCYVVFDTSTRHCV	SVM	NEGATIVE	-0.0271109
1035	XP_003862952.1	FDWLQEALRAASAVL	SVM	POSITIVE	0.29745
1036	XP_003862952.1	FLQIVRGLAFVFLDT	SVM	POSITIVE	0.470713
1037	XP_003862952.1	FPSQLLFFFSELIGT	SVM	POSITIVE	0.155654
1038	XP_003862952.1	FSAARFWRLRFRTPV	SVM	POSITIVE	0.123952
1039	XP_003862952.1	FVPHAVMPVLVSSSI	SVM	POSITIVE	0.433899
1040	XP_003862952.1	FWRLRFRTPVPACLG	SVM	POSITIVE	0.27218
1041	XP_003862952.1	HDEVFFYGDAEEPQR	SVM	NEGATIVE	-0.716543
1042	XP_003862952.1	HVGYKGFFYLPKTVF	SVM	NEGATIVE	-0.576711
1043	XP_003862952.1	IRTLQQTTAASQNAK	SVM	POSITIVE	0.407201
1044	XP_003862952.1	ITEHGAVVTPVALVR	SVM	POSITIVE	0.18617
1045	XP_003862952.1	ITLHSTVYIILQFPF	SVM	POSITIVE	0.155926
1046	XP_003862952.1	LLFFFSELIGTRECF	SVM	NEGATIVE	-0.186613
1047	XP_003862952.1	LLVFFRDYCYVVFDT	SVM	POSITIVE	0.34785
1048	XP_003862952.1	NIRAALWTLRRQARS	SVM	POSITIVE	0.390529
1049	XP_003862952.1	NLPLLFRQFTTAALA	SVM	NEGATIVE	-0.530217
1050	XP_003862952.1	NLPLLFRQFTTAALA	SVM	NEGATIVE	-0.530217
1051	XP_003862952.1	PRSAVKQLRRGSNSA	SVM	NEGATIVE	-0.0713391
1052	XP_003862952.1	PSQLLFFFSELIGTR	SVM	POSITIVE	0.376211
1053	XP_003862952.1	PVVAARWGSGAGSVT	SVM	NEGATIVE	-0.0520284
1054	XP_003862952.1	QLLFFFSELIGTREC	SVM	POSITIVE	0.124747
1055	XP_003862952.1	QWIVTLPAPSQVVTM	SVM	NEGATIVE	-0.317906
1056	XP_003862952.1	RFPSQLLFFFSELIG	SVM	NEGATIVE	-0.0209561
1057	XP_003862952.1	SDNFHPVFADDPSRS	SVM	POSITIVE	0.839056
1058	XP_003862952.1	SPVVAARWGSGAGSV	SVM	NEGATIVE	-0.183407
1059	XP_003862952.1	SQLLFFFSELIGTRE	SVM	POSITIVE	0.00117097
1060	XP_003862952.1	SRFPSQLLFFFSELI	SVM	POSITIVE	0.0606213
1061	XP_003862952.1	STVYIILQFPFGIHV	SVM	POSITIVE	0.489855
1062	XP_003862952.1	TETPLRNLPLLFRQF	SVM	NEGATIVE	-0.575002
1063	XP_003862952.1	TEVLMDESVPKYVAI	SVM	NEGATIVE	-0.294957
1064	XP_003862952.1	TPVALVRLWRLFGLY	SVM	POSITIVE	0.275475
1065	XP_003862952.1	TQLLVFFRDYCYVVF	SVM	POSITIVE	0.139266
1066	XP_003862952.1	TRLLLEYLMPASKSV	SVM	POSITIVE	0.0355035
1067	XP_003862952.1	VFFRDYCYVVFDTST	SVM	POSITIVE	0.29272
1068	XP_003862952.1	VLGWDAVFYVAPRKH	SVM	NEGATIVE	-0.290785
1069	XP_003862952.1	VRKWLHRAFAHRRQR	SVM	POSITIVE	0.324228
1070	XP_003862952.1	VRRTGFRDIPYPFVL	SVM	NEGATIVE	-0.637805
1071	XP_003862952.1	VRTIGMDLASACEAA	SVM	NEGATIVE	-0.232759
1072	XP_003862952.1	VTFSAARFWRLRFRT	SVM	NEGATIVE	-0.00534426
1073	XP_003862952.1	VTRLLLEYLMPASKS	SVM	NEGATIVE	-0.186772
1074	XP_003862952.1	WHDEVFFYGDAEEPQ	SVM	NEGATIVE	-0.86054
1075	XP_003862952.1	YLPKTVFLQIVRGLA	SVM	POSITIVE	0.120117
1076	XP_003862952.1	AARFWRLRFRTPVPA	SVM	POSITIVE	0.117586
1077	XP_003862952.1	AGSVTFSAARFWRLR	SVM	NEGATIVE	-0.443616
1078	XP_003862952.1	CLNRNKGILAVCAGL	SVM	POSITIVE	0.0816678
1079	XP_003862952.1	DNIRAALWTLRRQAR	SVM	POSITIVE	0.595011
1080	XP_003862952.1	DPYLLFAIGRQLRRQ	SVM	NEGATIVE	-0.647933
1081	XP_003862952.1	ERVLLFSRFPSQLLF	SVM	NEGATIVE	-0.419337
1082	XP_003862952.1	ETLVTRLLLEYLMPA	SVM	NEGATIVE	-0.0435149
1083	XP_003862952.1	GAGSVTFSAARFWRL	SVM	NEGATIVE	-0.571763
1084	XP_003862952.1	GFFYLPKTVFLQIVR	SVM	NEGATIVE	-0.492841
1085	XP_003862952.1	GQITLHSTVYIILQF	SVM	NEGATIVE	-0.061666
1086	XP_003862952.1	GSVTFSAARFWRLRF	SVM	NEGATIVE	-0.455457
1087	XP_003862952.1	LFSRFPSQLLFFFSE	SVM	POSITIVE	0.177057
1088	XP_003862952.1	LLFRQFTTAALAGLC	SVM	POSITIVE	0.282306
1089	XP_003862952.1	LPKTVFLQIVRGLAF	SVM	NEGATIVE	-0.109447
1090	XP_003862952.1	LPSSLLQLSSLVASV	SVM	NEGATIVE	-0.09861
1091	XP_003862952.1	LQAASSVGILEFLRA	SVM	POSITIVE	0.636745
1092	XP_003862952.1	LRAASAVLTTAKDGG	SVM	POSITIVE	0.358107
1093	XP_003862952.1	PAPLRFLRSLLEARQ	SVM	POSITIVE	0.181618
1094	XP_003862952.1	PLRNLPLLFRQFTTA	SVM	NEGATIVE	-0.0353072
1095	XP_003862952.1	QAAVTVWGAALGSCD	SVM	NEGATIVE	-0.100457
1096	XP_003862952.1	QITLHSTVYIILQFP	SVM	NEGATIVE	-0.11363
1097	XP_003862952.1	STSPLTRITSSLIAT	SVM	NEGATIVE	-0.253509
1098	XP_003862952.1	SVTFSAARFWRLRFR	SVM	NEGATIVE	-0.272423
1099	XP_003862952.1	TFSAARFWRLRFRTP	SVM	NEGATIVE	-0.250453
1100	XP_003862952.1	TVFLQIVRGLAFVFL	SVM	POSITIVE	0.728855
1101	XP_003862952.1	TVFLQIVRGLAFVFL	SVM	POSITIVE	0.728855
1102	XP_003862952.1	VKQLRRGSNSALQRM	SVM	NEGATIVE	-0.22771
1103	XP_003862952.1	VTPVALVRLWRLFGL	SVM	POSITIVE	0.256552
1104	XP_003862952.1	YFSQALVRITSPVVA	SVM	POSITIVE	0.00391053
1105	XP_003862952.1	YFSQALVRITSPVVA	SVM	POSITIVE	0.00391053
1106	XP_003862952.1	YLPKTVFLQIVRGLA	SVM	POSITIVE	0.120117
1107	XP_003862952.1	AFVFLDTVGIEYRSA	SVM	POSITIVE	0.0923486
1108	XP_003862952.1	ALPLLLSVQLQGLLG	SVM	POSITIVE	0.493839
1109	XP_003862952.1	APPRIFTALLLVLDT	SVM	NEGATIVE	-0.0250895
1110	XP_003862952.1	CDDPLLVDFPFRTGV	SVM	POSITIVE	0.0593728
1111	XP_003862952.1	DLASACEAARLVGCL	SVM	NEGATIVE	-0.495738
1112	XP_003862952.1	DPYLLFAIGRQLRRQ	SVM	NEGATIVE	-0.647933
1113	XP_003862952.1	DVKEMRRLLSHEHLP	SVM	NEGATIVE	-0.955519
1114	XP_003862952.1	DYCYVVFDTSTRHCV	SVM	NEGATIVE	-0.0271109
1115	XP_003862952.1	FLQIVRGLAFVFLDT	SVM	POSITIVE	0.470713
1116	XP_003862952.1	FRDYCYVVFDTSTRH	SVM	NEGATIVE	-0.0476347
1117	XP_003862952.1	FSVVDIEREVVEDVC	SVM	POSITIVE	0.0787846
1118	XP_003862952.1	GAGWFVPHAVMPVLV	SVM	POSITIVE	0.331541
1119	XP_003862952.1	GDGDVAAAQPSSHSG	SVM	POSITIVE	0.143354
1120	XP_003862952.1	GQFRRLPSIFHDRVD	SVM	NEGATIVE	-0.166286
1121	XP_003862952.1	GRQLRRQSVRTIGMD	SVM	NEGATIVE	-0.325241
1122	XP_003862952.1	ICGAAVSSKAGTSCE	SVM	NEGATIVE	-0.698471
1123	XP_003862952.1	IGQITLHSTVYIILQ	SVM	NEGATIVE	-0.086272
1124	XP_003862952.1	IGRQLRRQSVRTIGM	SVM	NEGATIVE	-0.31695
1125	XP_003862952.1	KTVFLQIVRGLAFVF	SVM	POSITIVE	0.45084
1126	XP_003862952.1	LALLRRLLMCLMVLG	SVM	POSITIVE	0.625206
1127	XP_003862952.1	LEYLMPASKSVSVAG	SVM	POSITIVE	0.34514
1128	XP_003862952.1	LLQLSSLVASVDSST	SVM	NEGATIVE	-0.282733
1129	XP_003862952.1	LPAPLRFLRSLLEAR	SVM	POSITIVE	0.654042
1130	XP_003862952.1	LQEALRAASAVLTTA	SVM	POSITIVE	0.0861076
1131	XP_003862952.1	LQIVRGLAFVFLDTV	SVM	POSITIVE	0.336427
1132	XP_003862952.1	LRFRTPVPACLGVVR	SVM	POSITIVE	0.253334
1133	XP_003862952.1	LSTSPLTRITSSLIA	SVM	NEGATIVE	-0.225052
1134	XP_003862952.1	MDPYLLFAIGRQLRR	SVM	NEGATIVE	-0.744559
1135	XP_003862952.1	MYFSQALVRITSPVV	SVM	POSITIVE	0.00880269
1136	XP_003862952.1	MYFSQALVRITSPVV	SVM	POSITIVE	0.00880269
1137	XP_003862952.1	NTRITEVLMDESVPK	SVM	NEGATIVE	-0.272226
1138	XP_003862952.1	PLRNLPLLFRQFTTA	SVM	NEGATIVE	-0.0353072
1139	XP_003862952.1	PYLLFAIGRQLRRQS	SVM	NEGATIVE	-0.672732
1140	XP_003862952.1	PYLLFAIGRQLRRQS	SVM	NEGATIVE	-0.672732
1141	XP_003862952.1	QCTPLRALLLAKCAL	SVM	POSITIVE	0.329262
1142	XP_003862952.1	QIVRGLAFVFLDTVG	SVM	POSITIVE	0.150509
1143	XP_003862952.1	RGLAFVFLDTVGIEY	SVM	POSITIVE	0.330862
1144	XP_003862952.1	RLFGLYANLQPCSRR	SVM	NEGATIVE	-0.392326
1145	XP_003862952.1	RQWIVTLPAPSQVVT	SVM	NEGATIVE	-0.240203
1146	XP_003862952.1	RRTGFRDIPYPFVLG	SVM	NEGATIVE	-0.6663
1147	XP_003862952.1	RTGFRDIPYPFVLGW	SVM	NEGATIVE	-0.13186
1148	XP_003862952.1	SRETVGPGGPPVLAG	SVM	NEGATIVE	-0.826136
1149	XP_003862952.1	STWHDEVFFYGDAEE	SVM	NEGATIVE	-0.738993
1150	XP_003862952.1	TAERQWIVTLPAPSQ	SVM	NEGATIVE	-0.686905
1151	XP_003862952.1	TGDPLIIEAEELFQA	SVM	NEGATIVE	-0.314214
1152	XP_003862952.1	TPLRALLLAKCALST	SVM	POSITIVE	0.687133
1153	XP_003862952.1	VIGQITLHSTVYIIL	SVM	POSITIVE	0.370287
1154	XP_003862952.1	VKEMRRLLSHEHLPA	SVM	NEGATIVE	-0.810723
1155	XP_003862952.1	WERVLLFSRFPSQLL	SVM	NEGATIVE	-0.281549
1156	XP_003862952.1	YCYVVFDTSTRHCVG	SVM	NEGATIVE	-0.204332
1157	XP_003862952.1	AALWTLRRQARSILV	SVM	POSITIVE	0.203797
1158	XP_003862952.1	AAVTVWGAALGSCDV	SVM	POSITIVE	0.0921812
1159	XP_003862952.1	AFCIRSADSEKSTEA	SVM	POSITIVE	0.180721
1160	XP_003862952.1	ALGSCDVKEMRRLLS	SVM	NEGATIVE	-0.586137
1161	XP_003862952.1	AVTVWGAALGSCDVK	SVM	NEGATIVE	-0.098546
1162	XP_003862952.1	CFDWLQEALRAASAV	SVM	POSITIVE	0.265946
1163	XP_003862952.1	CTPLRALLLAKCALS	SVM	POSITIVE	0.454992
1164	XP_003862952.1	CYVVFDTSTRHCVGG	SVM	NEGATIVE	-0.125373
1165	XP_003862952.1	DDPLLVDFPFRTGVD	SVM	POSITIVE	0.237017
1166	XP_003862952.1	DDPLLVDFPFRTGVD	SVM	POSITIVE	0.237017
1167	XP_003862952.1	DLFDNIRAALWTLRR	SVM	POSITIVE	0.549078
1168	XP_003862952.1	DPLLVDFPFRTGVDA	SVM	POSITIVE	0.266473
1169	XP_003862952.1	DPYLLFAIGRQLRRQ	SVM	NEGATIVE	-0.647933
1170	XP_003862952.1	DYCYVVFDTSTRHCV	SVM	NEGATIVE	-0.0271109
1171	XP_003862952.1	FFFSGREWLLFDFYL	SVM	POSITIVE	0.069048
1172	XP_003862952.1	FPFGIHVGYKGFFYL	SVM	NEGATIVE	-0.026744
1173	XP_003862952.1	FVFLDTVGIEYRSAG	SVM	NEGATIVE	-0.147073
1174	XP_003862952.1	HLPAPLRFLRSLLEA	SVM	POSITIVE	0.282828
1175	XP_003862952.1	IDIDAFFQDDNPLCL	SVM	POSITIVE	0.169851
1176	XP_003862952.1	IGQITLHSTVYIILQ	SVM	NEGATIVE	-0.086272
1177	XP_003862952.1	IGQITLHSTVYIILQ	SVM	NEGATIVE	-0.086272
1178	XP_003862952.1	ILLLFIGDTVSAYSQ	SVM	POSITIVE	0.212692
1179	XP_003862952.1	LGSCDVKEMRRLLSH	SVM	NEGATIVE	-0.908558
1180	XP_003862952.1	LHSTVYIILQFPFGI	SVM	POSITIVE	0.229352
1181	XP_003862952.1	LLSVQLQGLLGTAPM	SVM	NEGATIVE	-0.191905
1182	XP_003862952.1	LPKTVFLQIVRGLAF	SVM	NEGATIVE	-0.109447
1183	XP_003862952.1	PPRIFTALLLVLDTS	SVM	POSITIVE	0.199293
1184	XP_003862952.1	QAAVTVWGAALGSCD	SVM	NEGATIVE	-0.100457
1185	XP_003862952.1	QLLVFFRDYCYVVFD	SVM	POSITIVE	0.410449
1186	XP_003862952.1	QMISMAPKHAAAKTP	SVM	NEGATIVE	-0.291983
1187	XP_003862952.1	RCVRHLVRYGLYGYG	SVM	POSITIVE	0.730003
1188	XP_003862952.1	RDYCYVVFDTSTRHC	SVM	POSITIVE	0.248247
1189	XP_003862952.1	RETVGPGGPPVLAGH	SVM	NEGATIVE	-0.902001
1190	XP_003862952.1	RNLPLLFRQFTTAAL	SVM	NEGATIVE	-0.506001
1191	XP_003862952.1	RQAAVTVWGAALGSC	SVM	NEGATIVE	-0.0912098
1192	XP_003862952.1	RQARSILVTVKFVVA	SVM	POSITIVE	0.359447
1193	XP_003862952.1	SVGILEFLRALRQPR	SVM	POSITIVE	0.593255
1194	XP_003862952.1	TLHSTVYIILQFPFG	SVM	NEGATIVE	-0.0488719
1195	XP_003862952.1	VFLQIVRGLAFVFLD	SVM	POSITIVE	0.825472
1196	XP_003862952.1	VFLQIVRGLAFVFLD	SVM	POSITIVE	0.825472
1197	XP_003862952.1	VLMDESVPKYVAIQQ	SVM	NEGATIVE	-0.510339
1198	XP_003862952.1	VTRLLLEYLMPASKS	SVM	NEGATIVE	-0.186772
1199	XP_003862952.1	VTVWGAALGSCDVKE	SVM	NEGATIVE	-0.271028
1200	XP_003862952.1	YCYVVFDTSTRHCVG	SVM	NEGATIVE	-0.204332
1201	XP_003862952.1	YNAPNLVFLRAYLTR	SVM	POSITIVE	0.102487
1202	XP_003862952.1	ALPSSLLQLSSLVAS	SVM	NEGATIVE	-0.215225
1203	XP_003862952.1	AMCDDPLLVDFPFRT	SVM	NEGATIVE	-0.0250106
1204	XP_003862952.1	APMDPYLLFAIGRQL	SVM	NEGATIVE	-0.80481
1205	XP_003862952.1	ASSVGILEFLRALRQ	SVM	POSITIVE	0.560848
1206	XP_003862952.1	CDDPLLVDFPFRTGV	SVM	POSITIVE	0.0593728
1207	XP_003862952.1	CETLVTRLLLEYLMP	SVM	NEGATIVE	-0.601598
1208	XP_003862952.1	DLIRTLQQTTAASQN	SVM	POSITIVE	0.0929736
1209	XP_003862952.1	DNIRAALWTLRRQAR	SVM	POSITIVE	0.595011
1210	XP_003862952.1	HGQFRRLPSIFHDRV	SVM	POSITIVE	0.00171516
1211	XP_003862952.1	HSTVYIILQFPFGIH	SVM	POSITIVE	0.137999
1212	XP_003862952.1	IPHTQLLVFFRDYCY	SVM	NEGATIVE	-0.0902695
1213	XP_003862952.1	KTVFLQIVRGLAFVF	SVM	POSITIVE	0.45084
1214	XP_003862952.1	LFFFSELIGTRECFD	SVM	NEGATIVE	-0.196088
1215	XP_003862952.1	LLLSVQLQGLLGTAP	SVM	POSITIVE	0.107991
1216	XP_003862952.1	LLVFFRDYCYVVFDT	SVM	POSITIVE	0.34785
1217	XP_003862952.1	LSTSPLTRITSSLIA	SVM	NEGATIVE	-0.225052
1218	XP_003862952.1	LVTRLLLEYLMPASK	SVM	NEGATIVE	-0.213734
1219	XP_003862952.1	MDPYLLFAIGRQLRR	SVM	NEGATIVE	-0.744559
1220	XP_003862952.1	PHTQLLVFFRDYCYV	SVM	POSITIVE	0.0852903
1221	XP_003862952.1	PKTVFLQIVRGLAFV	SVM	POSITIVE	0.282351
1222	XP_003862952.1	PMDPYLLFAIGRQLR	SVM	NEGATIVE	-0.586322
1223	XP_003862952.1	PRIFTALLLVLDTSA	SVM	POSITIVE	0.102332
1224	XP_003862952.1	RARIDIDAFFQDDNP	SVM	POSITIVE	0.0811451
1225	XP_003862952.1	RDYCYVVFDTSTRHC	SVM	POSITIVE	0.248247
1226	XP_003862952.1	RECFDWLQEALRAAS	SVM	NEGATIVE	-0.0295129
1227	XP_003862952.1	RKWLHRAFAHRRQRV	SVM	POSITIVE	0.40043
1228	XP_003862952.1	SAPPRIFTALLLVLD	SVM	POSITIVE	0.0793576
1229	XP_003862952.1	SAPPRIFTALLLVLD	SVM	POSITIVE	0.0793576
1230	XP_003862952.1	TRLLLEYLMPASKSV	SVM	POSITIVE	0.0355035
1231	XP_003862952.1	TTNAASTALRTESRP	SVM	POSITIVE	0.300594
1232	XP_003862952.1	VCRSEGVFIQSTFLK	SVM	NEGATIVE	-0.15475
1233	XP_003862952.1	VCRSEGVFIQSTFLK	SVM	NEGATIVE	-0.15475
1234	XP_003862952.1	VIIQFENGYLGESGV	SVM	POSITIVE	0.390845
1235	XP_003862952.1	VRGLAFVFLDTVGIE	SVM	POSITIVE	0.312796
1236	XP_003862952.1	VTRLLLEYLMPASKS	SVM	NEGATIVE	-0.186772
1237	XP_003862952.1	YLPKTVFLQIVRGLA	SVM	POSITIVE	0.120117
1238	XP_003862952.1	AALWTLRRQARSILV	SVM	POSITIVE	0.203797
1239	XP_003862952.1	AGTSCETLVTRLLLE	SVM	NEGATIVE	-0.708517
1240	XP_003862952.1	ELNCALTVASALADE	SVM	POSITIVE	0.573045
1241	XP_003862952.1	ERQRRWLLNVQEHSS	SVM	NEGATIVE	-0.334652
1242	XP_003862952.1	ERQWIVTLPAPSQVV	SVM	NEGATIVE	-0.223883
1243	XP_003862952.1	ETVGPGGPPVLAGHN	SVM	NEGATIVE	-0.723561
1244	XP_003862952.1	FFRDYCYVVFDTSTR	SVM	POSITIVE	0.178098
1245	XP_003862952.1	FRRLPSIFHDRVDGV	SVM	NEGATIVE	-0.137262
1246	XP_003862952.1	FSQALVRITSPVVAA	SVM	POSITIVE	0.108582
1247	XP_003862952.1	GDPLIIEAEELFQAS	SVM	NEGATIVE	-0.146664
1248	XP_003862952.1	GFFYLPKTVFLQIVR	SVM	NEGATIVE	-0.492841
1249	XP_003862952.1	GNSTWHDEVFFYGDA	SVM	NEGATIVE	-0.527718
1250	XP_003862952.1	GQFRRLPSIFHDRVD	SVM	NEGATIVE	-0.166286
1251	XP_003862952.1	GQFRRLPSIFHDRVD	SVM	NEGATIVE	-0.166286
1252	XP_003862952.1	GQITLHSTVYIILQF	SVM	NEGATIVE	-0.061666
1253	XP_003862952.1	HGQFRRLPSIFHDRV	SVM	POSITIVE	0.00171516
1254	XP_003862952.1	HGQFRRLPSIFHDRV	SVM	POSITIVE	0.00171516
1255	XP_003862952.1	IFHDRVDGVVHIPHT	SVM	NEGATIVE	-0.344613
1256	XP_003862952.1	KGFFYLPKTVFLQIV	SVM	NEGATIVE	-0.516929
1257	XP_003862952.1	LKQLLLGSVIIQFEN	SVM	POSITIVE	0.333687
1258	XP_003862952.1	LLFFFSELIGTRECF	SVM	NEGATIVE	-0.186613
1259	XP_003862952.1	LLFRQFTTAALAGLC	SVM	POSITIVE	0.282306
1260	XP_003862952.1	LPLLFRQFTTAALAG	SVM	NEGATIVE	-0.458976
1261	XP_003862952.1	LRFLRSLLEARQVAM	SVM	POSITIVE	0.121427
1262	XP_003862952.1	LRNLPLLFRQFTTAA	SVM	NEGATIVE	-0.339383
1263	XP_003862952.1	LTREHMRLQAEVEAE	SVM	NEGATIVE	-0.487851
1264	XP_003862952.1	MCDDPLLVDFPFRTG	SVM	NEGATIVE	-0.0726936
1265	XP_003862952.1	PERQRRWLLNVQEHS	SVM	NEGATIVE	-0.310325
1266	XP_003862952.1	PRIFTALLLVLDTSA	SVM	POSITIVE	0.102332
1267	XP_003862952.1	QALVRITSPVVAARW	SVM	POSITIVE	0.419544
1268	XP_003862952.1	QALVRITSPVVAARW	SVM	POSITIVE	0.419544
1269	XP_003862952.1	QARSILVTVKFVVAW	SVM	POSITIVE	0.388441
1270	XP_003862952.1	QWIVTLPAPSQVVTM	SVM	NEGATIVE	-0.317906
1271	XP_003862952.1	RGSNSALQRMHADDM	SVM	NEGATIVE	-0.0336571
1272	XP_003862952.1	RSEGVFIQSTFLKQL	SVM	NEGATIVE	-0.302831
1273	XP_003862952.1	SQALVRITSPVVAAR	SVM	POSITIVE	0.166938
1274	XP_003862952.1	SVAGLRVLCGAWQEC	SVM	POSITIVE	0.653759
1275	XP_003862952.1	TGNSTWHDEVFFYGD	SVM	NEGATIVE	-0.497019
1276	XP_003862952.1	TPLRNLPLLFRQFTT	SVM	POSITIVE	0.0178645
1277	XP_003862952.1	TSPLTRITSSLIATD	SVM	NEGATIVE	-0.394846
1278	XP_003862952.1	TVWGAALGSCDVKEM	SVM	NEGATIVE	-0.435752
1279	XP_003862952.1	VAAAQPSSHSGRAAT	SVM	POSITIVE	0.603573
1280	XP_003862952.1	VRGLAFVFLDTVGIE	SVM	POSITIVE	0.312796
1281	XP_003862952.1	WLLFDFYLAECVDGP	SVM	NEGATIVE	-1.08034
1282	XP_003862952.1	YFSQALVRITSPVVA	SVM	POSITIVE	0.00391053
1283	XP_003862952.1	YVVFDTSTRHCVGGM	SVM	NEGATIVE	-0.373362
1284	XP_003862952.1	AASSVGILEFLRALR	SVM	POSITIVE	0.92705
1285	XP_003862952.1	AFFFSGREWLLFDFY	SVM	POSITIVE	0.214967
1286	XP_003862952.1	AKVIGQITLHSTVYI	SVM	POSITIVE	0.110775
1287	XP_003862952.1	ALWTLRRQARSILVT	SVM	POSITIVE	0.18338
1288	XP_003862952.1	ARAMAGPSSIGTTAL	SVM	POSITIVE	0.0864038
1289	XP_003862952.1	ASSITPVALPSSALL	SVM	POSITIVE	0.334139
1290	XP_003862952.1	CTVSAASSPQLSVFD	SVM	NEGATIVE	-0.335514
1291	XP_003862952.1	FSAARFWRLRFRTPV	SVM	POSITIVE	0.123952
1292	XP_003862952.1	FSQALVRITSPVVAA	SVM	POSITIVE	0.108582
1293	XP_003862952.1	GDPLIIEAEELFQAS	SVM	NEGATIVE	-0.146664
1294	XP_003862952.1	IVRGLAFVFLDTVGI	SVM	POSITIVE	0.383727
1295	XP_003862952.1	KTVFLQIVRGLAFVF	SVM	POSITIVE	0.45084
1296	XP_003862952.1	LFAIGRQLRRQSVRT	SVM	NEGATIVE	-0.424861
1297	XP_003862952.1	LPLLFRQFTTAALAG	SVM	NEGATIVE	-0.458976
1298	XP_003862952.1	LQCTPLRALLLAKCA	SVM	POSITIVE	0.277151
1299	XP_003862952.1	LQIVRGLAFVFLDTV	SVM	POSITIVE	0.336427
1300	XP_003862952.1	LWTLRRQARSILVTV	SVM	POSITIVE	0.207206
1301	XP_003862952.1	NFSVVDIEREVVEDV	SVM	POSITIVE	0.160374
1302	XP_003862952.1	PKTVFLQIVRGLAFV	SVM	POSITIVE	0.282351
1303	XP_003862952.1	PMVRRTGFRDIPYPF	SVM	NEGATIVE	-0.928367
1304	XP_003862952.1	PVALVRLWRLFGLYA	SVM	POSITIVE	0.4209
1305	XP_003862952.1	QITLHSTVYIILQFP	SVM	NEGATIVE	-0.11363
1306	XP_003862952.1	QWIVTLPAPSQVVTM	SVM	NEGATIVE	-0.317906
1307	XP_003862952.1	QWIVTLPAPSQVVTM	SVM	NEGATIVE	-0.317906
1308	XP_003862952.1	RCVSSVTKALVMHKP	SVM	NEGATIVE	-1.15467
1309	XP_003862952.1	RKTLRQSAVTSSAPK	SVM	POSITIVE	0.150473
1310	XP_003862952.1	RLLLEYLMPASKSVS	SVM	POSITIVE	0.0942303
1311	XP_003862952.1	RNLPLLFRQFTTAAL	SVM	NEGATIVE	-0.506001
1312	XP_003862952.1	RTIGMDLASACEAAR	SVM	NEGATIVE	-0.0806548
1313	XP_003862952.1	SHGQFRRLPSIFHDR	SVM	NEGATIVE	-0.0865884
1314	XP_003862952.1	SLLQLSSLVASVDSS	SVM	NEGATIVE	-0.181991
1315	XP_003862952.1	SPLTRITSSLIATDL	SVM	NEGATIVE	-0.752351
1316	XP_003862952.1	SQALVRITSPVVAAR	SVM	POSITIVE	0.166938
1317	XP_003862952.1	SRFPSQLLFFFSELI	SVM	POSITIVE	0.0606213
1318	XP_003862952.1	TAFCIRSADSEKSTE	SVM	POSITIVE	0.216691
1319	XP_003862952.1	TAKVIGQITLHSTVY	SVM	POSITIVE	0.231227
1320	XP_003862952.1	TSCETLVTRLLLEYL	SVM	NEGATIVE	-0.495695
1321	XP_003862952.1	TVRKWLHRAFAHRRQ	SVM	POSITIVE	0.222344
1322	XP_003862952.1	VASALADEEAAPMDP	SVM	NEGATIVE	-0.251549
1323	XP_003862952.1	VFLQIVRGLAFVFLD	SVM	POSITIVE	0.825472
1324	XP_003862952.1	ALRAASAVLTTAKDG	SVM	POSITIVE	0.383076
1325	XP_003862952.1	APPRIFTALLLVLDT	SVM	NEGATIVE	-0.0250895
1326	XP_003862952.1	ASAPPRIFTALLLVL	SVM	POSITIVE	0.313893
1327	XP_003862952.1	ASAPPRIFTALLLVL	SVM	POSITIVE	0.313893
1328	XP_003862952.1	DGTMYFSQALVRITS	SVM	NEGATIVE	-0.297264
1329	XP_003862952.1	EHLPAPLRFLRSLLE	SVM	POSITIVE	0.210573
1330	XP_003862952.1	EHMRLQAEVEAEQAP	SVM	NEGATIVE	-0.166611
1331	XP_003862952.1	FSAARFWRLRFRTPV	SVM	POSITIVE	0.123952
1332	XP_003862952.1	FTALLLVLDTSALPS	SVM	POSITIVE	0.102485
1333	XP_003862952.1	GLAFVFLDTVGIEYR	SVM	POSITIVE	0.233893
1334	XP_003862952.1	HVGYKGFFYLPKTVF	SVM	NEGATIVE	-0.576711
1335	XP_003862952.1	KPYNAPNLVFLRAYL	SVM	NEGATIVE	-0.11879
1336	XP_003862952.1	KVIGQITLHSTVYII	SVM	POSITIVE	0.158906
1337	XP_003862952.1	LAFFFSGREWLLFDF	SVM	POSITIVE	0.0668193
1338	XP_003862952.1	LAFVFLDTVGIEYRS	SVM	POSITIVE	0.0628773
1339	XP_003862952.1	LEFLRALRQPRSAVK	SVM	POSITIVE	0.59727
1340	XP_003862952.1	NLPLLFRQFTTAALA	SVM	NEGATIVE	-0.530217
1341	XP_003862952.1	PAPLRFLRSLLEARQ	SVM	POSITIVE	0.181618
1342	XP_003862952.1	RAALWTLRRQARSIL	SVM	POSITIVE	0.366218
1343	XP_003862952.1	RNLPLLFRQFTTAAL	SVM	NEGATIVE	-0.506001
1344	XP_003862952.1	RNLPLLFRQFTTAAL	SVM	NEGATIVE	-0.506001
1345	XP_003862952.1	RSGAGWFVPHAVMPV	SVM	POSITIVE	0.252736
1346	XP_003862952.1	SHGQFRRLPSIFHDR	SVM	NEGATIVE	-0.0865884
1347	XP_003862952.1	SVPKYVAIQQQCNRH	SVM	NEGATIVE	-0.690391
1348	XP_003862952.1	TFSAARFWRLRFRTP	SVM	NEGATIVE	-0.250453
1349	XP_003862952.1	TVFLQIVRGLAFVFL	SVM	POSITIVE	0.728855
1350	XP_003862952.1	TVFLQIVRGLAFVFL	SVM	POSITIVE	0.728855
1351	XP_003862952.1	TVYIILQFPFGIHVG	SVM	POSITIVE	0.171929
1352	XP_003862952.1	VGYKGFFYLPKTVFL	SVM	NEGATIVE	-0.75125
1353	XP_003862952.1	VIGQITLHSTVYIIL	SVM	POSITIVE	0.370287
1354	XP_003862952.1	WFVPHAVMPVLVSSS	SVM	POSITIVE	0.236298
1355	XP_003862952.1	WLLFDFYLAECVDGP	SVM	NEGATIVE	-1.08034
1356	XP_003862952.1	YFSQALVRITSPVVA	SVM	POSITIVE	0.00391053
1357	XP_003862952.1	AERQWIVTLPAPSQV	SVM	NEGATIVE	-0.313371
1358	XP_003862952.1	APLRFLRSLLEARQV	SVM	POSITIVE	0.340326
1359	XP_003862952.1	APLRFLRSLLEARQV	SVM	POSITIVE	0.340326
1360	XP_003862952.1	CRCVSSVTKALVMHK	SVM	NEGATIVE	-0.81143
1361	XP_003862952.1	FFFSGREWLLFDFYL	SVM	POSITIVE	0.069048
1362	XP_003862952.1	FFYGDAEEPQRPRAS	SVM	POSITIVE	0.235758
1363	XP_003862952.1	FTALLLVLDTSALPS	SVM	POSITIVE	0.102485
1364	XP_003862952.1	FVLGWDAVFYVAPRK	SVM	NEGATIVE	-0.125817
1365	XP_003862952.1	HLPAPLRFLRSLLEA	SVM	POSITIVE	0.282828
1366	XP_003862952.1	KALVMHKPYNAPNLV	SVM	NEGATIVE	-0.649992
1367	XP_003862952.1	KTVFLQIVRGLAFVF	SVM	POSITIVE	0.45084
1368	XP_003862952.1	LFRQFTTAALAGLCK	SVM	POSITIVE	0.0753356
1369	XP_003862952.1	LGTAPMTAFCIRSAD	SVM	POSITIVE	0.0810345
1370	XP_003862952.1	LLFDFYLAECVDGPY	SVM	NEGATIVE	-1.187
1371	XP_003862952.1	LLFIGDTVSAYSQCE	SVM	NEGATIVE	-0.384281
1372	XP_003862952.1	LLFRQFTTAALAGLC	SVM	POSITIVE	0.282306
1373	XP_003862952.1	LLGTAPMTAFCIRSA	SVM	POSITIVE	0.0316242
1374	XP_003862952.1	LLLFIGDTVSAYSQC	SVM	POSITIVE	0.290963
1375	XP_003862952.1	LVRLWRLFGLYANLQ	SVM	POSITIVE	0.092526
1376	XP_003862952.1	MCDDPLLVDFPFRTG	SVM	NEGATIVE	-0.0726936
1377	XP_003862952.1	PHLAFFFSGREWLLF	SVM	NEGATIVE	-0.125922
1378	XP_003862952.1	PLLFRQFTTAALAGL	SVM	NEGATIVE	-0.0458619
1379	XP_003862952.1	PSRETVGPGGPPVLA	SVM	NEGATIVE	-0.691917
1380	XP_003862952.1	QAASSVGILEFLRAL	SVM	POSITIVE	0.544339
1381	XP_003862952.1	REHMRLQAEVEAEQA	SVM	NEGATIVE	-0.301113
1382	XP_003862952.1	RGLAFVFLDTVGIEY	SVM	POSITIVE	0.330862
1383	XP_003862952.1	RQESLQAASSVGILE	SVM	NEGATIVE	-0.135245
1384	XP_003862952.1	SSHGQFRRLPSIFHD	SVM	NEGATIVE	-0.292426
1385	XP_003862952.1	THPCTVSAASSPQLS	SVM	NEGATIVE	-0.571164
1386	XP_003862952.1	TKRARIDIDAFFQDD	SVM	POSITIVE	0.189748
1387	XP_003862952.1	WAHQGASSASPQAEA	SVM	POSITIVE	0.0905758
1388	XP_003862952.1	WTLRRQARSILVTVK	SVM	POSITIVE	0.110139
1389	XP_003862952.1	YLPKTVFLQIVRGLA	SVM	POSITIVE	0.120117
1390	XP_003862952.1	SALPSSLLQLSSLVA	SVM	NEGATIVE	-0.187544
1391	XP_003862952.1	AALWTLRRQARSILV	SVM	POSITIVE	0.203797
1392	XP_003862952.1	ALLLVLDTSALPSSL	SVM	POSITIVE	0.320997
1393	XP_003862952.1	ASSVGILEFLRALRQ	SVM	POSITIVE	0.560848
1394	XP_003862952.1	AWQECLNRNKGILAV	SVM	NEGATIVE	-0.0741094
1395	XP_003862952.1	EFSLQLDSTPTGVAA	SVM	NEGATIVE	-0.249016
1396	XP_003862952.1	FAIGRQLRRQSVRTI	SVM	NEGATIVE	-0.390695
1397	XP_003862952.1	FSAARFWRLRFRTPV	SVM	POSITIVE	0.123952
1398	XP_003862952.1	GRLLGKPWLVLPFPG	SVM	POSITIVE	0.197518
1399	XP_003862952.1	HLAFFFSGREWLLFD	SVM	POSITIVE	0.0959692
1400	XP_003862952.1	HNTRITEVLMDESVP	SVM	NEGATIVE	-0.417467
1401	XP_003862952.1	IQSTFLKQLLLGSVI	SVM	NEGATIVE	-0.185252
1402	XP_003862952.1	IRTLQCTPLRALLLA	SVM	POSITIVE	0.787194
1403	XP_003862952.1	LFRQFTTAALAGLCK	SVM	POSITIVE	0.0753356
1404	XP_003862952.1	LPLLFRQFTTAALAG	SVM	NEGATIVE	-0.458976
1405	XP_003862952.1	MDLIRTLQQTTAASQ	SVM	POSITIVE	0.0473834
1406	XP_003862952.1	MYFSQALVRITSPVV	SVM	POSITIVE	0.00880269
1407	XP_003862952.1	PGRLLGKPWLVLPFP	SVM	POSITIVE	0.0477715
1408	XP_003862952.1	PKTVFLQIVRGLAFV	SVM	POSITIVE	0.282351
1409	XP_003862952.1	RTKRARIDIDAFFQD	SVM	POSITIVE	0.189264
1410	XP_003862952.1	RTLQCTPLRALLLAK	SVM	POSITIVE	0.482919
1411	XP_003862952.1	SHGQFRRLPSIFHDR	SVM	NEGATIVE	-0.0865884
1412	XP_003862952.1	SLLQLSSLVASVDSS	SVM	NEGATIVE	-0.181991
1413	XP_003862952.1	SLRAKSAESQASEEG	SVM	POSITIVE	0.545604
1414	XP_003862952.1	SSHGQFRRLPSIFHD	SVM	NEGATIVE	-0.292426
1415	XP_003862952.1	SSHGQFRRLPSIFHD	SVM	NEGATIVE	-0.292426
1416	XP_003862952.1	STSPLTRITSSLIAT	SVM	NEGATIVE	-0.253509
1417	XP_003862952.1	TSPVVAARWGSGAGS	SVM	NEGATIVE	-0.0765651
1418	XP_003862952.1	TSSHGQFRRLPSIFH	SVM	NEGATIVE	-0.416851
1419	XP_003862952.1	VCRSEGVFIQSTFLK	SVM	NEGATIVE	-0.15475
1420	XP_003862952.1	VRGLAFVFLDTVGIE	SVM	POSITIVE	0.312796
1421	XP_003862952.1	YLLFAIGRQLRRQSV	SVM	NEGATIVE	-0.493171
1422	XP_003862952.1	YVVSRTGAVIPVCWQ	SVM	POSITIVE	0.33547
1423	XP_003862952.1	AAAQPSSHSGRAATG	SVM	POSITIVE	0.56276
1424	XP_003862952.1	AAQPSSHSGRAATGD	SVM	POSITIVE	0.279677
1425	XP_003862952.1	ADDDAARAMAGPSSI	SVM	NEGATIVE	-0.275131
1426	XP_003862952.1	AFVFLDTVGIEYRSA	SVM	POSITIVE	0.0923486
1427	XP_003862952.1	APNLVFLRAYLTREH	SVM	NEGATIVE	-0.174229
1428	XP_003862952.1	AQPSSHSGRAATGDP	SVM	NEGATIVE	-0.364436
1429	XP_003862952.1	ASRTYWERVLLFSRF	SVM	NEGATIVE	-0.0318271
1430	XP_003862952.1	ATASRTYWERVLLFS	SVM	POSITIVE	0.512759
1431	XP_003862952.1	CWQPLEDVASEAETQ	SVM	NEGATIVE	-0.474415
1432	XP_003862952.1	DGDVAAAQPSSHSGR	SVM	POSITIVE	0.234958
1433	XP_003862952.1	DLFDNIRAALWTLRR	SVM	POSITIVE	0.549078
1434	XP_003862952.1	EALRAASAVLTTAKD	SVM	POSITIVE	0.800828
1435	XP_003862952.1	EHLPAPLRFLRSLLE	SVM	POSITIVE	0.210573
1436	XP_003862952.1	ESVPKYVAIQQQCNR	SVM	NEGATIVE	-0.568975
1437	XP_003862952.1	FCIRSADSEKSTEAC	SVM	POSITIVE	0.178397
1438	XP_003862952.1	FFYLPKTVFLQIVRG	SVM	NEGATIVE	-0.415934
1439	XP_003862952.1	FIQSTFLKQLLLGSV	SVM	NEGATIVE	-0.246511
1440	XP_003862952.1	FLRALRQPRSAVKQL	SVM	POSITIVE	0.0803676
1441	XP_003862952.1	GAWQECLNRNKGILA	SVM	NEGATIVE	-0.181683
1442	XP_003862952.1	GTTALPLLLSVQLQG	SVM	NEGATIVE	-0.2581
1443	XP_003862952.1	GVVRLFWMETAPGSF	SVM	NEGATIVE	-0.310229
1444	XP_003862952.1	HATASRTYWERVLLF	SVM	POSITIVE	0.257612
1445	XP_003862952.1	HEHLPAPLRFLRSLL	SVM	POSITIVE	0.0415218
1446	XP_003862952.1	IQSTFLKQLLLGSVI	SVM	NEGATIVE	-0.185252
1447	XP_003862952.1	LFGLYANLQPCSRRC	SVM	NEGATIVE	-0.425812
1448	XP_003862952.1	LLFSRFPSQLLFFFS	SVM	POSITIVE	0.198535
1449	XP_003862952.1	LLSVQLQGLLGTAPM	SVM	NEGATIVE	-0.191905
1450	XP_003862952.1	LQAEVEAEQAPQPEH	SVM	NEGATIVE	-0.122222
1451	XP_003862952.1	LVRITSPVVAARWGS	SVM	POSITIVE	0.20566
1452	XP_003862952.1	MYFSQALVRITSPVV	SVM	POSITIVE	0.00880269
1453	XP_003862952.1	NAPNLVFLRAYLTRE	SVM	NEGATIVE	-0.0929756
1454	XP_003862952.1	NSTWHDEVFFYGDAE	SVM	NEGATIVE	-0.789671
1455	XP_003862952.1	QGASSASPQAEAQPM	SVM	NEGATIVE	-0.410188
1456	XP_003862952.1	RNKGILAVCAGLCAE	SVM	POSITIVE	0.532515
1457	XP_003862952.1	RNLPLLFRQFTTAAL	SVM	NEGATIVE	-0.506001
1458	XP_003862952.1	RRQARSILVTVKFVV	SVM	POSITIVE	0.356018
1459	XP_003862952.1	RTYWERVLLFSRFPS	SVM	POSITIVE	0.0518279
1460	XP_003862952.1	RVLLFSRFPSQLLFF	SVM	NEGATIVE	-0.281209
1461	XP_003862952.1	SRTYWERVLLFSRFP	SVM	NEGATIVE	-0.152325
1462	XP_003862952.1	TALLLVLDTSALPSS	SVM	POSITIVE	0.127625
1463	XP_003862952.1	TASRTYWERVLLFSR	SVM	POSITIVE	0.65281
1464	XP_003862952.1	TFLKQLLLGSVIIQF	SVM	NEGATIVE	-0.314334
1465	XP_003862952.1	TRLLLEYLMPASKSV	SVM	POSITIVE	0.0355035
1466	XP_003862952.1	TVFLQIVRGLAFVFL	SVM	POSITIVE	0.728855
1467	XP_003862952.1	VFVCASSILQLGWAH	SVM	POSITIVE	0.586264
1468	XP_003862952.1	VLLFSRFPSQLLFFF	SVM	NEGATIVE	-0.134963
1469	XP_003862952.1	WQECLNRNKGILAVC	SVM	NEGATIVE	-0.0915407
1470	XP_003862952.1	AERQWIVTLPAPSQV	SVM	NEGATIVE	-0.313371
1471	XP_003862952.1	AHQGASSASPQAEAQ	SVM	NEGATIVE	-0.294574
1472	XP_003862952.1	AKELLHLVTHNTRIT	SVM	NEGATIVE	-0.552527
1473	XP_003862952.1	ALADEEAAPMDPYLL	SVM	NEGATIVE	-0.619909
1474	XP_003862952.1	ALWTLRRQARSILVT	SVM	POSITIVE	0.18338
1475	XP_003862952.1	CVFVCASSILQLGWA	SVM	POSITIVE	0.596525
1476	XP_003862952.1	EFLRALRQPRSAVKQ	SVM	POSITIVE	0.244127
1477	XP_003862952.1	ERQVQTSNVSPLAAV	SVM	NEGATIVE	-0.539774
1478	XP_003862952.1	ERQWIVTLPAPSQVV	SVM	NEGATIVE	-0.223883
1479	XP_003862952.1	ETPLRNLPLLFRQFT	SVM	NEGATIVE	-0.20533
1480	XP_003862952.1	FRDYCYVVFDTSTRH	SVM	NEGATIVE	-0.0476347
1481	XP_003862952.1	FRQFTTAALAGLCKL	SVM	NEGATIVE	-0.100028
1482	XP_003862952.1	GILEFLRALRQPRSA	SVM	POSITIVE	0.510617
1483	XP_003862952.1	GTMYFSQALVRITSP	SVM	NEGATIVE	-0.443149
1484	XP_003862952.1	HLPAPLRFLRSLLEA	SVM	POSITIVE	0.282828
1485	XP_003862952.1	HVGYKGFFYLPKTVF	SVM	NEGATIVE	-0.576711
1486	XP_003862952.1	IFTALLLVLDTSALP	SVM	NEGATIVE	-0.235136
1487	XP_003862952.1	IFTALLLVLDTSALP	SVM	NEGATIVE	-0.235136
1488	XP_003862952.1	ILVTVKFVVAWLSLP	SVM	NEGATIVE	-0.0111515
1489	XP_003862952.1	ISTCVFVCASSILQL	SVM	POSITIVE	0.309256
1490	XP_003862952.1	KQLRRGSNSALQRMH	SVM	NEGATIVE	-0.595866
1491	XP_003862952.1	LLRVLQKDITEHGAV	SVM	POSITIVE	0.165817
1492	XP_003862952.1	LRVLQKDITEHGAVV	SVM	POSITIVE	0.110913
1493	XP_003862952.1	LVLDTSALPSSLLQL	SVM	NEGATIVE	-0.308498
1494	XP_003862952.1	LVRLWRLFGLYANLQ	SVM	POSITIVE	0.092526
1495	XP_003862952.1	LVTVKFVVAWLSLPN	SVM	POSITIVE	0.0186757
1496	XP_003862952.1	MTAFCIRSADSEKST	SVM	POSITIVE	0.0322451
1497	XP_003862952.1	PAPLRFLRSLLEARQ	SVM	POSITIVE	0.181618
1498	XP_003862952.1	PKTVFLQIVRGLAFV	SVM	POSITIVE	0.282351
1499	XP_003862952.1	PVAMCDDPLLVDFPF	SVM	NEGATIVE	-0.40121
1500	XP_003862952.1	QPSSHSGRAATGDPL	SVM	NEGATIVE	-0.135933
1501	XP_003862952.1	RSLLEARQVAMAAPD	SVM	NEGATIVE	-0.149864
1502	XP_003862952.1	SILVTVKFVVAWLSL	SVM	POSITIVE	0.338504
1503	XP_003862952.1	SSVGILEFLRALRQP	SVM	POSITIVE	0.196031
1504	XP_003862952.1	STCVFVCASSILQLG	SVM	POSITIVE	0.0849129
1505	XP_003862952.1	STCVFVCASSILQLG	SVM	POSITIVE	0.0849129
1506	XP_003862952.1	TALLLVLDTSALPSS	SVM	POSITIVE	0.127625
1507	XP_003862952.1	TALPLLLSVQLQGLL	SVM	POSITIVE	0.319351
1508	XP_003862952.1	TCVFVCASSILQLGW	SVM	POSITIVE	0.378858
1509	XP_003862952.1	TFLKQLLLGSVIIQF	SVM	NEGATIVE	-0.314334
1510	XP_003862952.1	TPVALVRLWRLFGLY	SVM	POSITIVE	0.275475
1511	XP_003862952.1	TVFLQIVRGLAFVFL	SVM	POSITIVE	0.728855
1512	XP_003862952.1	VCASSILQLGWAHQG	SVM	POSITIVE	0.43419
1513	XP_003862952.1	YCYVVFDTSTRHCVG	SVM	NEGATIVE	-0.204332
1514	XP_003862952.1	ALVRLWRLFGLYANL	SVM	POSITIVE	0.268147
1515	XP_003862952.1	ASSVGILEFLRALRQ	SVM	POSITIVE	0.560848
1516	XP_003862952.1	DESVPKYVAIQQQCN	SVM	NEGATIVE	-0.532152
1517	XP_003862952.1	DIPYPFVLGWDAVFY	SVM	NEGATIVE	-0.407471
1518	XP_003862952.1	DPLLVDFPFRTGVDA	SVM	POSITIVE	0.266473
1519	XP_003862952.1	FLKQLLLGSVIIQFE	SVM	POSITIVE	0.0197444
1520	XP_003862952.1	FLKQLLLGSVIIQFE	SVM	POSITIVE	0.0197444
1521	XP_003862952.1	FTGNSTWHDEVFFYG	SVM	NEGATIVE	-0.540007
1522	XP_003862952.1	FVLGWDAVFYVAPRK	SVM	NEGATIVE	-0.125817
1523	XP_003862952.1	HSTVYIILQFPFGIH	SVM	POSITIVE	0.137999
1524	XP_003862952.1	IHVGYKGFFYLPKTV	SVM	NEGATIVE	-0.469487
1525	XP_003862952.1	IIRTLQCTPLRALLL	SVM	POSITIVE	0.708111
1526	XP_003862952.1	LHSTVYIILQFPFGI	SVM	POSITIVE	0.229352
1527	XP_003862952.1	LKQLLLGSVIIQFEN	SVM	POSITIVE	0.333687
1528	XP_003862952.1	LLFFFSELIGTRECF	SVM	NEGATIVE	-0.186613
1529	XP_003862952.1	LPKTVFLQIVRGLAF	SVM	NEGATIVE	-0.109447
1530	XP_003862952.1	LVRLWRLFGLYANLQ	SVM	POSITIVE	0.092526
1531	XP_003862952.1	LWRLFGLYANLQPCS	SVM	NEGATIVE	-0.314922
1532	XP_003862952.1	MDPYLLFAIGRQLRR	SVM	NEGATIVE	-0.744559
1533	XP_003862952.1	NLPLLFRQFTTAALA	SVM	NEGATIVE	-0.530217
1534	XP_003862952.1	PHTQLLVFFRDYCYV	SVM	POSITIVE	0.0852903
1535	XP_003862952.1	PMTAFCIRSADSEKS	SVM	NEGATIVE	-0.0546489
1536	XP_003862952.1	PPRIFTALLLVLDTS	SVM	POSITIVE	0.199293
1537	XP_003862952.1	PSSHSGRAATGDPLI	SVM	POSITIVE	0.0223765
1538	XP_003862952.1	PYLLFAIGRQLRRQS	SVM	NEGATIVE	-0.672732
1539	XP_003862952.1	RIFTALLLVLDTSAL	SVM	POSITIVE	0.318884
1540	XP_003862952.1	RLWRLFGLYANLQPC	SVM	NEGATIVE	-0.0254097
1541	XP_003862952.1	SAPPRIFTALLLVLD	SVM	POSITIVE	0.0793576
1542	XP_003862952.1	SSVGILEFLRALRQP	SVM	POSITIVE	0.196031
1543	XP_003862952.1	STVYIILQFPFGIHV	SVM	POSITIVE	0.489855
1544	XP_003862952.1	TLHSTVYIILQFPFG	SVM	NEGATIVE	-0.0488719
1545	XP_003862952.1	TLVTRLLLEYLMPAS	SVM	POSITIVE	0.26628
1546	XP_003862952.1	TVYIILQFPFGIHVG	SVM	POSITIVE	0.171929
1547	XP_003862952.1	VKFVVAWLSLPNGVI	SVM	NEGATIVE	-0.0460612
1548	XP_003862952.1	VRGLAFVFLDTVGIE	SVM	POSITIVE	0.312796
1549	XP_003862952.1	VRLWRLFGLYANLQP	SVM	NEGATIVE	-0.0573212
1550	XP_003862952.1	VRLWRLFGLYANLQP	SVM	NEGATIVE	-0.0573212
1551	XP_003862952.1	VYIILQFPFGIHVGY	SVM	POSITIVE	0.341321
1552	XP_003862952.1	WRLFGLYANLQPCSR	SVM	NEGATIVE	-0.100936
1553	XP_003862952.1	VGILEFLRALRQPRS	SVM	POSITIVE	0.481839
1554	XP_003862952.1	ASAPPRIFTALLLVL	SVM	POSITIVE	0.313893
1555	XP_003862952.1	ASSVGILEFLRALRQ	SVM	POSITIVE	0.560848
1556	XP_003862952.1	DWLQEALRAASAVLT	SVM	POSITIVE	0.583822
1557	XP_003862952.1	EWLLFDFYLAECVDG	SVM	NEGATIVE	-0.598311
1558	XP_003862952.1	GQITLHSTVYIILQF	SVM	NEGATIVE	-0.061666
1559	XP_003862952.1	HQGASSASPQAEAQP	SVM	NEGATIVE	-0.601532
1560	XP_003862952.1	KELLHLVTHNTRITE	SVM	NEGATIVE	-0.532391
1561	XP_003862952.1	KGFFYLPKTVFLQIV	SVM	NEGATIVE	-0.516929
1562	XP_003862952.1	LFSRFPSQLLFFFSE	SVM	POSITIVE	0.177057
1563	XP_003862952.1	LLLEYLMPASKSVSV	SVM	POSITIVE	0.0121136
1564	XP_003862952.1	LPLVNFSVVDIEREV	SVM	POSITIVE	0.0371653
1565	XP_003862952.1	LRNLPLLFRQFTTAA	SVM	NEGATIVE	-0.339383
1566	XP_003862952.1	MYFSQALVRITSPVV	SVM	POSITIVE	0.00880269
1567	XP_003862952.1	PEFSLQLDSTPTGVA	SVM	NEGATIVE	-0.417155
1568	XP_003862952.1	PLRFLRSLLEARQVA	SVM	POSITIVE	0.374408
1569	XP_003862952.1	PLTRITSSLIATDLG	SVM	NEGATIVE	-0.211163
1570	XP_003862952.1	QIVRGLAFVFLDTVG	SVM	POSITIVE	0.150509
1571	XP_003862952.1	QRQAAVTVWGAALGS	SVM	POSITIVE	0.123849
1572	XP_003862952.1	QSTFLKQLLLGSVII	SVM	POSITIVE	0.0920157
1573	XP_003862952.1	RDIPYPFVLGWDAVF	SVM	NEGATIVE	-0.642637
1574	XP_003862952.1	RITEVLMDESVPKYV	SVM	NEGATIVE	-0.104493
1575	XP_003862952.1	RLPLVNFSVVDIERE	SVM	NEGATIVE	-0.0309582
1576	XP_003862952.1	RNLPLLFRQFTTAAL	SVM	NEGATIVE	-0.506001
1577	XP_003862952.1	RVLLFSRFPSQLLFF	SVM	NEGATIVE	-0.281209
1578	XP_003862952.1	SGAGWFVPHAVMPVL	SVM	POSITIVE	0.218983
1579	XP_003862952.1	SRKLISSDNFHPVFA	SVM	POSITIVE	1.02255
1580	XP_003862952.1	SSISTCVFVCASSIL	SVM	POSITIVE	0.607937
1581	XP_003862952.1	STVYIILQFPFGIHV	SVM	POSITIVE	0.489855
1582	XP_003862952.1	STWHDEVFFYGDAEE	SVM	NEGATIVE	-0.738993
1583	XP_003862952.1	TDGTMYFSQALVRIT	SVM	NEGATIVE	-0.102753
1584	XP_003862952.1	TLQCTPLRALLLAKC	SVM	POSITIVE	0.427195
1585	XP_003862952.1	TREHMRLQAEVEAEQ	SVM	NEGATIVE	-0.448247
1586	XP_003862952.1	TRLLLEYLMPASKSV	SVM	POSITIVE	0.0355035
1587	XP_003862952.1	TTAKVIGQITLHSTV	SVM	POSITIVE	0.157893
1588	XP_003862952.1	TTETPLRNLPLLFRQ	SVM	NEGATIVE	-0.325119
1589	XP_003862952.1	VFIQSTFLKQLLLGS	SVM	POSITIVE	0.110492
1590	XP_003862952.1	VRLFWMETAPGSFAE	SVM	NEGATIVE	-0.410532
1591	XP_003862952.1	VRLWRLFGLYANLQP	SVM	NEGATIVE	-0.0573212
1592	XP_003862952.1	VTVKFVVAWLSLPNG	SVM	NEGATIVE	-0.0536129
1593	XP_003862952.1	AHQGASSASPQAEAQ	SVM	NEGATIVE	-0.294574
1594	XP_003862952.1	ALQRMHADDMHALDA	SVM	NEGATIVE	-0.264163
1595	XP_003862952.1	AVKQLRRGSNSALQR	SVM	NEGATIVE	-0.348759
1596	XP_003862952.1	DILLLFIGDTVSAYS	SVM	POSITIVE	0.381328
1597	XP_003862952.1	DILLLFIGDTVSAYS	SVM	POSITIVE	0.381328
1598	XP_003862952.1	EFTGNSTWHDEVFFY	SVM	NEGATIVE	-0.375491
1599	XP_003862952.1	EVFFYGDAEEPQRPR	SVM	NEGATIVE	-0.00756032
1600	XP_003862952.1	FTGNSTWHDEVFFYG	SVM	NEGATIVE	-0.540007
1601	XP_003862952.1	GELNCALTVASALAD	SVM	POSITIVE	0.636711
1602	XP_003862952.1	HGQFRRLPSIFHDRV	SVM	POSITIVE	0.00171516
1603	XP_003862952.1	HTQLLVFFRDYCYVV	SVM	POSITIVE	0.273144
1604	XP_003862952.1	ILQLGWAHQGASSAS	SVM	POSITIVE	0.399164
1605	XP_003862952.1	ISTCVFVCASSILQL	SVM	POSITIVE	0.309256
1606	XP_003862952.1	KRARIDIDAFFQDDN	SVM	POSITIVE	0.261425
1607	XP_003862952.1	LFIGDTVSAYSQCES	SVM	NEGATIVE	-0.562275
1608	XP_003862952.1	LLRVLQKDITEHGAV	SVM	POSITIVE	0.165817
1609	XP_003862952.1	LMDLIRTLQQTTAAS	SVM	POSITIVE	0.248072
1610	XP_003862952.1	LPKTVFLQIVRGLAF	SVM	NEGATIVE	-0.109447
1611	XP_003862952.1	LPKTVFLQIVRGLAF	SVM	NEGATIVE	-0.109447
1612	XP_003862952.1	LRRQARSILVTVKFV	SVM	POSITIVE	0.235205
1613	XP_003862952.1	LVFFRDYCYVVFDTS	SVM	POSITIVE	0.336386
1614	XP_003862952.1	PVFADDPSRSGAGWF	SVM	NEGATIVE	-0.0824068
1615	XP_003862952.1	PVSDILLLFIGDTVS	SVM	POSITIVE	0.32627
1616	XP_003862952.1	QESLQAASSVGILEF	SVM	NEGATIVE	-0.00259754
1617	XP_003862952.1	QFRRLPSIFHDRVDG	SVM	NEGATIVE	-0.364578
1618	XP_003862952.1	QITLHSTVYIILQFP	SVM	NEGATIVE	-0.11363
1619	XP_003862952.1	RITSSLIATDLGERV	SVM	POSITIVE	0.0893723
1620	XP_003862952.1	RNLPLLFRQFTTAAL	SVM	NEGATIVE	-0.506001
1621	XP_003862952.1	RRKTLRQSAVTSSAP	SVM	NEGATIVE	-0.19543
1622	XP_003862952.1	RTKRARIDIDAFFQD	SVM	POSITIVE	0.189264
1623	XP_003862952.1	SALQRMHADDMHALD	SVM	NEGATIVE	-0.0581112
1624	XP_003862952.1	SDILLLFIGDTVSAY	SVM	POSITIVE	0.388352
1625	XP_003862952.1	SPVSDILLLFIGDTV	SVM	POSITIVE	0.0989431
1626	XP_003862952.1	SSLIATDLGERVPLA	SVM	POSITIVE	0.141443
1627	XP_003862952.1	SSVGILEFLRALRQP	SVM	POSITIVE	0.196031
1628	XP_003862952.1	STEACYVVSRTGAVI	SVM	POSITIVE	0.447708
1629	XP_003862952.1	STVYIILQFPFGIHV	SVM	POSITIVE	0.489855
1630	XP_003862952.1	STVYIILQFPFGIHV	SVM	POSITIVE	0.489855
1631	XP_003862952.1	TSSLIATDLGERVPL	SVM	POSITIVE	0.0439672
1632	XP_003862952.1	VSDILLLFIGDTVSA	SVM	POSITIVE	0.360266
1633	XP_003862952.1	WERVLLFSRFPSQLL	SVM	NEGATIVE	-0.281549
1634	XP_003862952.1	WRTKRARIDIDAFFQ	SVM	POSITIVE	0.0779477
1635	XP_003862952.1	YLPKTVFLQIVRGLA	SVM	POSITIVE	0.120117
1636	XP_003862952.1	AFFFSGREWLLFDFY	SVM	POSITIVE	0.214967
1637	XP_003862952.1	ALLLVLDTSALPSSL	SVM	POSITIVE	0.320997
1638	XP_003862952.1	ALLLVLDTSALPSSL	SVM	POSITIVE	0.320997
1639	XP_003862952.1	EACYVVSRTGAVIPV	SVM	POSITIVE	0.44223
1640	XP_003862952.1	ELLHLVTHNTRITEV	SVM	NEGATIVE	-0.341804
1641	XP_003862952.1	ETLVTRLLLEYLMPA	SVM	NEGATIVE	-0.0435149
1642	XP_003862952.1	EYDLGASAPPRIFTA	SVM	NEGATIVE	-0.00498377
1643	XP_003862952.1	FIEYDLGASAPPRIF	SVM	NEGATIVE	-0.104297
1644	XP_003862952.1	FRRLPSIFHDRVDGV	SVM	NEGATIVE	-0.137262
1645	XP_003862952.1	GDVAAAQPSSHSGRA	SVM	POSITIVE	0.457867
1646	XP_003862952.1	GLAFVFLDTVGIEYR	SVM	POSITIVE	0.233893
1647	XP_003862952.1	GRAATGDPLIIEAEE	SVM	POSITIVE	0.216521
1648	XP_003862952.1	IEYDLGASAPPRIFT	SVM	NEGATIVE	-0.0584958
1649	XP_003862952.1	ITSSLIATDLGERVP	SVM	NEGATIVE	-0.141616
1650	XP_003862952.1	KRQESLQAASSVGIL	SVM	NEGATIVE	-0.265814
1651	XP_003862952.1	KSTEACYVVSRTGAV	SVM	POSITIVE	0.359587
1652	XP_003862952.1	LFRQFTTAALAGLCK	SVM	POSITIVE	0.0753356
1653	XP_003862952.1	LLHLVTHNTRITEVL	SVM	NEGATIVE	-0.523129
1654	XP_003862952.1	LRAKSAESQASEEGM	SVM	POSITIVE	0.390666
1655	XP_003862952.1	LRNLPLLFRQFTTAA	SVM	NEGATIVE	-0.339383
1656	XP_003862952.1	LWTLRRQARSILVTV	SVM	POSITIVE	0.207206
1657	XP_003862952.1	NLVFLRAYLTREHMR	SVM	NEGATIVE	-0.448718
1658	XP_003862952.1	NSTWHDEVFFYGDAE	SVM	NEGATIVE	-0.789671
1659	XP_003862952.1	PERQVQTSNVSPLAA	SVM	NEGATIVE	-0.774516
1660	XP_003862952.1	PIIRTLQCTPLRALL	SVM	POSITIVE	0.681208
1661	XP_003862952.1	PLVNFSVVDIEREVV	SVM	POSITIVE	0.218144
1662	XP_003862952.1	QPRSAVKQLRRGSNS	SVM	NEGATIVE	-0.421396
1663	XP_003862952.1	RDLFDNIRAALWTLR	SVM	POSITIVE	0.653286
1664	XP_003862952.1	SDILLLFIGDTVSAY	SVM	POSITIVE	0.388352
1665	XP_003862952.1	SFIEYDLGASAPPRI	SVM	POSITIVE	0.0101504
1666	XP_003862952.1	SLIATDLGERVPLAL	SVM	POSITIVE	0.3901
1667	XP_003862952.1	SPVSDILLLFIGDTV	SVM	POSITIVE	0.0989431
1668	XP_003862952.1	SVVDIEREVVEDVCG	SVM	NEGATIVE	-0.26979
1669	XP_003862952.1	TQLLVFFRDYCYVVF	SVM	POSITIVE	0.139266
1670	XP_003862952.1	VVRLFWMETAPGSFA	SVM	NEGATIVE	-0.267118
1671	XP_003862952.1	YKGFFYLPKTVFLQI	SVM	NEGATIVE	-0.580678
1672	XP_003862952.1	YWERVLLFSRFPSQL	SVM	NEGATIVE	-0.265589
1673	XP_003862952.1	AASSVGILEFLRALR	SVM	POSITIVE	0.92705
1674	XP_003862952.1	ALVMHKPYNAPNLVF	SVM	NEGATIVE	-0.68373
1675	XP_003862952.1	ASALADEEAAPMDPY	SVM	NEGATIVE	-0.462781
1676	XP_003862952.1	DGTMYFSQALVRITS	SVM	NEGATIVE	-0.297264
1677	XP_003862952.1	DILLLFIGDTVSAYS	SVM	POSITIVE	0.381328
1678	XP_003862952.1	FAIGRQLRRQSVRTI	SVM	NEGATIVE	-0.390695
1679	XP_003862952.1	FIEYDLGASAPPRIF	SVM	NEGATIVE	-0.104297
1680	XP_003862952.1	FLQIVRGLAFVFLDT	SVM	POSITIVE	0.470713
1681	XP_003862952.1	FRRLPSIFHDRVDGV	SVM	NEGATIVE	-0.137262
1682	XP_003862952.1	GPIIRTLQCTPLRAL	SVM	POSITIVE	0.137034
1683	XP_003862952.1	GPIIRTLQCTPLRAL	SVM	POSITIVE	0.137034
1684	XP_003862952.1	GREWLLFDFYLAECV	SVM	NEGATIVE	-0.304997
1685	XP_003862952.1	GTMYFSQALVRITSP	SVM	NEGATIVE	-0.443149
1686	XP_003862952.1	HEHLPAPLRFLRSLL	SVM	POSITIVE	0.0415218
1687	XP_003862952.1	IEYDLGASAPPRIFT	SVM	NEGATIVE	-0.0584958
1688	XP_003862952.1	KQLLLGSVIIQFENG	SVM	POSITIVE	0.112656
1689	XP_003862952.1	KSTEACYVVSRTGAV	SVM	POSITIVE	0.359587
1690	XP_003862952.1	LCRCVSSVTKALVMH	SVM	NEGATIVE	-0.960741
1691	XP_003862952.1	PLRALLLAKCALSTE	SVM	POSITIVE	0.900705
1692	XP_003862952.1	QAASSVGILEFLRAL	SVM	POSITIVE	0.544339
1693	XP_003862952.1	QFRRLPSIFHDRVDG	SVM	NEGATIVE	-0.364578
1694	XP_003862952.1	REWLLFDFYLAECVD	SVM	NEGATIVE	-0.485351
1695	XP_003862952.1	RQLRRQSVRTIGMDL	SVM	NEGATIVE	-0.547658
1696	XP_003862952.1	RQRRWLLNVQEHSSP	SVM	NEGATIVE	-0.788197
1697	XP_003862952.1	SALADEEAAPMDPYL	SVM	NEGATIVE	-0.642883
1698	XP_003862952.1	SAVKQLRRGSNSALQ	SVM	NEGATIVE	-0.144411
1699	XP_003862952.1	SLLVPGPVDAVLEER	SVM	NEGATIVE	-0.311799
1700	XP_003862952.1	STFLKQLLLGSVIIQ	SVM	POSITIVE	0.0245408
1701	XP_003862952.1	TALPLLLSVQLQGLL	SVM	POSITIVE	0.319351
1702	XP_003862952.1	TDGTMYFSQALVRIT	SVM	NEGATIVE	-0.102753
1703	XP_003862952.1	TDGTMYFSQALVRIT	SVM	NEGATIVE	-0.102753
1704	XP_003862952.1	TKALVMHKPYNAPNL	SVM	NEGATIVE	-1.01662
1705	XP_003862952.1	TSSHGQFRRLPSIFH	SVM	NEGATIVE	-0.416851
1706	XP_003862952.1	VCWQPLEDVASEAET	SVM	NEGATIVE	-0.287358
1707	XP_003862952.1	VFFRDYCYVVFDTST	SVM	POSITIVE	0.29272
1708	XP_003862952.1	VSDILLLFIGDTVSA	SVM	POSITIVE	0.360266
1709	XP_003862952.1	YESVCRSEGVFIQST	SVM	NEGATIVE	-0.433697
1710	XP_003862952.1	YLLFAIGRQLRRQSV	SVM	NEGATIVE	-0.493171
1711	XP_003862952.1	SCETLVTRLLLEYLM	SVM	NEGATIVE	-0.429419
1712	XP_003862952.1	AKELLHLVTHNTRIT	SVM	NEGATIVE	-0.552527
1713	XP_003862952.1	ATASRTYWERVLLFS	SVM	POSITIVE	0.512759
1714	XP_003862952.1	CGAAVSSKAGTSCET	SVM	NEGATIVE	-0.923519
1715	XP_003862952.1	ERVLLFSRFPSQLLF	SVM	NEGATIVE	-0.419337
1716	XP_003862952.1	ERVLLFSRFPSQLLF	SVM	NEGATIVE	-0.419337
1717	XP_003862952.1	FLQIVRGLAFVFLDT	SVM	POSITIVE	0.470713
1718	XP_003862952.1	GAKELLHLVTHNTRI	SVM	NEGATIVE	-0.375942
1719	XP_003862952.1	GYKGFFYLPKTVFLQ	SVM	NEGATIVE	-0.706642
1720	XP_003862952.1	HKHGFYTTAKVIGQI	SVM	POSITIVE	0.0422651
1721	XP_003862952.1	HPCTVSAASSPQLSV	SVM	NEGATIVE	-0.454155
1722	XP_003862952.1	IIRTLQCTPLRALLL	SVM	POSITIVE	0.708111
1723	XP_003862952.1	KELLHLVTHNTRITE	SVM	NEGATIVE	-0.532391
1724	XP_003862952.1	KHGFYTTAKVIGQIT	SVM	NEGATIVE	-0.00344632
1725	XP_003862952.1	LFDFYLAECVDGPYA	SVM	NEGATIVE	-1.14982
1726	XP_003862952.1	LFRQFTTAALAGLCK	SVM	POSITIVE	0.0753356
1727	XP_003862952.1	LLFAIGRQLRRQSVR	SVM	NEGATIVE	-0.542687
1728	XP_003862952.1	LLHLVTHNTRITEVL	SVM	NEGATIVE	-0.523129
1729	XP_003862952.1	LLVPGPVDAVLEERW	SVM	NEGATIVE	-0.114028
1730	XP_003862952.1	LQRMHADDMHALDAS	SVM	NEGATIVE	-0.316652
1731	XP_003862952.1	LRAASAVLTTAKDGG	SVM	POSITIVE	0.358107
1732	XP_003862952.1	LRRQSVRTIGMDLAS	SVM	NEGATIVE	-0.255211
1733	XP_003862952.1	LVTRLLLEYLMPASK	SVM	NEGATIVE	-0.213734
1734	XP_003862952.1	PCTVSAASSPQLSVF	SVM	NEGATIVE	-0.477162
1735	XP_003862952.1	PERQVQTSNVSPLAA	SVM	NEGATIVE	-0.774516
1736	XP_003862952.1	PIIRTLQCTPLRALL	SVM	POSITIVE	0.681208
1737	XP_003862952.1	PLTRITSSLIATDLG	SVM	NEGATIVE	-0.211163
1738	XP_003862952.1	PVSDILLLFIGDTVS	SVM	POSITIVE	0.32627
1739	XP_003862952.1	QEALRAASAVLTTAK	SVM	POSITIVE	0.78163
1740	XP_003862952.1	QLLVFFRDYCYVVFD	SVM	POSITIVE	0.410449
1741	XP_003862952.1	QLRRQSVRTIGMDLA	SVM	NEGATIVE	-0.458447
1742	XP_003862952.1	QRRWLLNVQEHSSPT	SVM	NEGATIVE	-0.387926
1743	XP_003862952.1	RQRRWLLNVQEHSSP	SVM	NEGATIVE	-0.788197
1744	XP_003862952.1	THNTRITEVLMDESV	SVM	NEGATIVE	-0.245872
1745	XP_003862952.1	TLVTRLLLEYLMPAS	SVM	POSITIVE	0.26628
1746	XP_003862952.1	TSSHGQFRRLPSIFH	SVM	NEGATIVE	-0.416851
1747	XP_003862952.1	WRLFGLYANLQPCSR	SVM	NEGATIVE	-0.100936
1748	XP_003862952.1	WTLRRQARSILVTVK	SVM	POSITIVE	0.110139
1749	XP_003862952.1	GHAALQRLPLVNFSV	SVM	POSITIVE	0.0858619
1750	XP_003862952.1	APLRFLRSLLEARQV	SVM	POSITIVE	0.340326
1751	XP_003862952.1	APNLVFLRAYLTREH	SVM	NEGATIVE	-0.174229
1752	XP_003862952.1	EHLPAPLRFLRSLLE	SVM	POSITIVE	0.210573
1753	XP_003862952.1	EPHLAFFFSGREWLL	SVM	NEGATIVE	-0.223781
1754	XP_003862952.1	FRTGVDAAVAHPTEP	SVM	POSITIVE	0.0841616
1755	XP_003862952.1	GASAPPRIFTALLLV	SVM	POSITIVE	0.254045
1756	XP_003862952.1	GIEYRSAGRAACVHG	SVM	NEGATIVE	-0.117294
1757	XP_003862952.1	GTAPMTAFCIRSADS	SVM	NEGATIVE	-0.13721
1758	XP_003862952.1	HGFYTTAKVIGQITL	SVM	POSITIVE	0.170101
1759	XP_003862952.1	HLPAPLRFLRSLLEA	SVM	POSITIVE	0.282828
1760	XP_003862952.1	HQGASSASPQAEAQP	SVM	NEGATIVE	-0.601532
1761	XP_003862952.1	HSTVYIILQFPFGIH	SVM	POSITIVE	0.137999
1762	XP_003862952.1	IEAEELFQASRKLIS	SVM	POSITIVE	0.36147
1763	XP_003862952.1	KEMRRLLSHEHLPAP	SVM	NEGATIVE	-0.910112
1764	XP_003862952.1	KQLLLGSVIIQFENG	SVM	POSITIVE	0.112656
1765	XP_003862952.1	LFRQFTTAALAGLCK	SVM	POSITIVE	0.0753356
1766	XP_003862952.1	LGVVRLFWMETAPGS	SVM	NEGATIVE	-0.0316047
1767	XP_003862952.1	LKQLLLGSVIIQFEN	SVM	POSITIVE	0.333687
1768	XP_003862952.1	LLFSRFPSQLLFFFS	SVM	POSITIVE	0.198535
1769	XP_003862952.1	LPAPLRFLRSLLEAR	SVM	POSITIVE	0.654042
1770	XP_003862952.1	NAPNLVFLRAYLTRE	SVM	NEGATIVE	-0.0929756
1771	XP_003862952.1	PAPLRFLRSLLEARQ	SVM	POSITIVE	0.181618
1772	XP_003862952.1	PLRNLPLLFRQFTTA	SVM	NEGATIVE	-0.0353072
1773	XP_003862952.1	QGASSASPQAEAQPM	SVM	NEGATIVE	-0.410188
1774	XP_003862952.1	REQMISMAPKHAAAK	SVM	POSITIVE	0.141296
1775	XP_003862952.1	RGLAFVFLDTVGIEY	SVM	POSITIVE	0.330862
1776	XP_003862952.1	RSGAGWFVPHAVMPV	SVM	POSITIVE	0.252736
1777	XP_003862952.1	SCETLVTRLLLEYLM	SVM	NEGATIVE	-0.429419
1778	XP_003862952.1	SHGQFRRLPSIFHDR	SVM	NEGATIVE	-0.0865884
1779	XP_003862952.1	SSHGQFRRLPSIFHD	SVM	NEGATIVE	-0.292426
1780	XP_003862952.1	SSLIATDLGERVPLA	SVM	POSITIVE	0.141443
1781	XP_003862952.1	SVTFSAARFWRLRFR	SVM	NEGATIVE	-0.272423
1782	XP_003862952.1	TAPMTAFCIRSADSE	SVM	NEGATIVE	-0.232749
1783	XP_003862952.1	TEHGAVVTPVALVRL	SVM	POSITIVE	0.179484
1784	XP_003862952.1	TMYFSQALVRITSPV	SVM	NEGATIVE	-0.108604
1785	XP_003862952.1	TRLLLEYLMPASKSV	SVM	POSITIVE	0.0355035
1786	XP_003862952.1	TSSHGQFRRLPSIFH	SVM	NEGATIVE	-0.416851
1787	XP_003862952.1	TVGPGGPPVLAGHNS	SVM	NEGATIVE	-0.740939
1788	XP_003862952.1	VGPIIRTLQCTPLRA	SVM	POSITIVE	0.127433
1789	XP_003862952.1	VVDIEREVVEDVCGG	SVM	NEGATIVE	-0.40988
1790	XP_003862952.1	YNAPNLVFLRAYLTR	SVM	POSITIVE	0.102487
1791	XP_003862952.1	YTTAKVIGQITLHST	SVM	NEGATIVE	-0.0227557
1792	XP_003862952.1	ALLNPKEAAAFYESV	SVM	NEGATIVE	-0.330715
1793	XP_003862952.1	EYRSAGRAACVHGYE	SVM	POSITIVE	0.186368
1794	XP_003862952.1	FFYLPKTVFLQIVRG	SVM	NEGATIVE	-0.415934
1795	XP_003862952.1	FPFRTGVDAAVAHPT	SVM	POSITIVE	0.523996
1796	XP_003862952.1	GASSASPQAEAQPMV	SVM	NEGATIVE	-0.373817
1797	XP_003862952.1	GAWQECLNRNKGILA	SVM	NEGATIVE	-0.181683
1798	XP_003862952.1	GFFYLPKTVFLQIVR	SVM	NEGATIVE	-0.492841
1799	XP_003862952.1	HKPYNAPNLVFLRAY	SVM	POSITIVE	0.0564132
1800	XP_003862952.1	IHVGYKGFFYLPKTV	SVM	NEGATIVE	-0.469487
1801	XP_003862952.1	IRTLQCTPLRALLLA	SVM	POSITIVE	0.787194
1802	XP_003862952.1	LFAIGRQLRRQSVRT	SVM	NEGATIVE	-0.424861
1803	XP_003862952.1	LPLLLSVQLQGLLGT	SVM	POSITIVE	0.380647
1804	XP_003862952.1	LPSIFHDRVDGVVHI	SVM	NEGATIVE	-0.28476
1805	XP_003862952.1	LQIVRGLAFVFLDTV	SVM	POSITIVE	0.336427
1806	XP_003862952.1	LTRITSSLIATDLGE	SVM	NEGATIVE	-0.112203
1807	XP_003862952.1	LVFFRDYCYVVFDTS	SVM	POSITIVE	0.336386
1808	XP_003862952.1	LVFLRAYLTREHMRL	SVM	NEGATIVE	-0.576269
1809	XP_003862952.1	LVPGPVDAVLEERWR	SVM	POSITIVE	0.126745
1810	XP_003862952.1	MHKPYNAPNLVFLRA	SVM	NEGATIVE	-0.312891
1811	XP_003862952.1	NSTWHDEVFFYGDAE	SVM	NEGATIVE	-0.789671
1812	XP_003862952.1	PSSIGTTALPLLLSV	SVM	POSITIVE	0.191795
1813	XP_003862952.1	QLSSLVASVDSSTDG	SVM	NEGATIVE	-0.310745
1814	XP_003862952.1	RARIDIDAFFQDDNP	SVM	POSITIVE	0.0811451
1815	XP_003862952.1	RITSSLIATDLGERV	SVM	POSITIVE	0.0893723
1816	XP_003862952.1	SLIATDLGERVPLAL	SVM	POSITIVE	0.3901
1817	XP_003862952.1	TSSLIATDLGERVPL	SVM	POSITIVE	0.0439672
1818	XP_003862952.1	TVFLQIVRGLAFVFL	SVM	POSITIVE	0.728855
1819	XP_003862952.1	TVYIILQFPFGIHVG	SVM	POSITIVE	0.171929
1820	XP_003862952.1	VCWQPLEDVASEAET	SVM	NEGATIVE	-0.287358
1821	XP_003862952.1	VGILEFLRALRQPRS	SVM	POSITIVE	0.481839
1822	XP_003862952.1	VVTPVALVRLWRLFG	SVM	POSITIVE	0.105448
1823	XP_003862952.1	YLTREHMRLQAEVEA	SVM	NEGATIVE	-0.608663
1824	XP_003862952.1	ALVRITSPVVAARWG	SVM	POSITIVE	0.264257
1825	XP_003862952.1	APPRIFTALLLVLDT	SVM	NEGATIVE	-0.0250895
1826	XP_003862952.1	ATVRKWLHRAFAHRR	SVM	POSITIVE	0.355046
1827	XP_003862952.1	AYLTREHMRLQAEVE	SVM	NEGATIVE	-0.55333
1828	XP_003862952.1	CSYASGYPPLSSAAG	SVM	NEGATIVE	-0.0529133
1829	XP_003862952.1	DPERQVQTSNVSPLA	SVM	NEGATIVE	-0.862586
1830	XP_003862952.1	ELLHLVTHNTRITEV	SVM	NEGATIVE	-0.341804
1831	XP_003862952.1	EQMISMAPKHAAAKT	SVM	POSITIVE	0.0774738
1832	XP_003862952.1	FFQDDNPLCLPRCTV	SVM	POSITIVE	0.221141
1833	XP_003862952.1	FRQFTTAALAGLCKL	SVM	NEGATIVE	-0.100028
1834	XP_003862952.1	GAGSVTFSAARFWRL	SVM	NEGATIVE	-0.571763
1835	XP_003862952.1	GAKELLHLVTHNTRI	SVM	NEGATIVE	-0.375942
1836	XP_003862952.1	GASSASPQAEAQPMV	SVM	NEGATIVE	-0.373817
1837	XP_003862952.1	IDAFFQDDNPLCLPR	SVM	POSITIVE	0.276663
1838	XP_003862952.1	LAFVFLDTVGIEYRS	SVM	POSITIVE	0.0628773
1839	XP_003862952.1	LEFLRALRQPRSAVK	SVM	POSITIVE	0.59727
1840	XP_003862952.1	LFRQFTTAALAGLCK	SVM	POSITIVE	0.0753356
1841	XP_003862952.1	LLLVLDTSALPSSLL	SVM	POSITIVE	0.404314
1842	XP_003862952.1	LLVFFRDYCYVVFDT	SVM	POSITIVE	0.34785
1843	XP_003862952.1	LLVLDTSALPSSLLQ	SVM	NEGATIVE	-0.0709663
1844	XP_003862952.1	MPASKSVSVAGLRVL	SVM	POSITIVE	0.791641
1845	XP_003862952.1	MYFSQALVRITSPVV	SVM	POSITIVE	0.00880269
1846	XP_003862952.1	PNLVFLRAYLTREHM	SVM	NEGATIVE	-0.346397
1847	XP_003862952.1	PSAGDGDVAAAQPSS	SVM	POSITIVE	0.648317
1848	XP_003862952.1	QEALRAASAVLTTAK	SVM	POSITIVE	0.78163
1849	XP_003862952.1	QKDITEHGAVVTPVA	SVM	NEGATIVE	-0.00675452
1850	XP_003862952.1	QVQTSNVSPLAAVAP	SVM	NEGATIVE	-0.701439
1851	XP_003862952.1	QWIVTLPAPSQVVTM	SVM	NEGATIVE	-0.317906
1852	XP_003862952.1	RLLMCLMVLGLEQRQ	SVM	POSITIVE	0.236417
1853	XP_003862952.1	RQWIVTLPAPSQVVT	SVM	NEGATIVE	-0.240203
1854	XP_003862952.1	RREQMISMAPKHAAA	SVM	NEGATIVE	-0.0164062
1855	XP_003862952.1	RTLQQTTAASQNAKS	SVM	POSITIVE	0.349224
1856	XP_003862952.1	SAARFWRLRFRTPVP	SVM	NEGATIVE	-0.113722
1857	XP_003862952.1	TEACYVVSRTGAVIP	SVM	POSITIVE	0.302172
1858	XP_003862952.1	TGNSTWHDEVFFYGD	SVM	NEGATIVE	-0.497019
1859	XP_003862952.1	TSCETLVTRLLLEYL	SVM	NEGATIVE	-0.495695
1860	XP_003862952.1	TVKFVVAWLSLPNGV	SVM	POSITIVE	0.178267
1861	XP_003862952.1	TVSAASSPQLSVFDP	SVM	NEGATIVE	-0.423368
1862	XP_003862952.1	VALVRLWRLFGLYAN	SVM	POSITIVE	0.12909
1863	XP_003862952.1	VHKHGFYTTAKVIGQ	SVM	POSITIVE	0.13432
1864	XP_003862952.1	VIGQITLHSTVYIIL	SVM	POSITIVE	0.370287
1865	XP_003862952.1	VPKYVAIQQQCNRHA	SVM	NEGATIVE	-0.312152
1866	XP_003862952.1	VTFSAARFWRLRFRT	SVM	NEGATIVE	-0.00534426
1867	XP_003862952.1	WERVLLFSRFPSQLL	SVM	NEGATIVE	-0.281549
1868	XP_003862952.1	WLLFDFYLAECVDGP	SVM	NEGATIVE	-1.08034
1869	XP_003862952.1	WLQEALRAASAVLTT	SVM	POSITIVE	0.497842
1870	XP_003862952.1	AFVFLDTVGIEYRSA	SVM	POSITIVE	0.0923486
1871	XP_003862952.1	APKHAAAKTPSPPSA	SVM	NEGATIVE	-0.0349152
1872	XP_003862952.1	AVCAGLCAESLAEDL	SVM	NEGATIVE	-0.112844
1873	XP_003862952.1	CTVSAASSPQLSVFD	SVM	NEGATIVE	-0.335514
1874	XP_003862952.1	ERQRRWLLNVQEHSS	SVM	NEGATIVE	-0.334652
1875	XP_003862952.1	FDFYLAECVDGPYAT	SVM	NEGATIVE	-1.04333
1876	XP_003862952.1	FLKQLLLGSVIIQFE	SVM	POSITIVE	0.0197444
1877	XP_003862952.1	GLYGYGGVNCSYASG	SVM	POSITIVE	0.195803
1878	XP_003862952.1	IHVGYKGFFYLPKTV	SVM	NEGATIVE	-0.469487
1879	XP_003862952.1	IRAALWTLRRQARSI	SVM	POSITIVE	0.351173
1880	XP_003862952.1	ISMAPKHAAAKTPSP	SVM	NEGATIVE	-0.458769
1881	XP_003862952.1	ITLHSTVYIILQFPF	SVM	POSITIVE	0.155926
1882	XP_003862952.1	IVRGLAFVFLDTVGI	SVM	POSITIVE	0.383727
1883	XP_003862952.1	KDITEHGAVVTPVAL	SVM	POSITIVE	0.0809237
1884	XP_003862952.1	LVTVKFVVAWLSLPN	SVM	POSITIVE	0.0186757
1885	XP_003862952.1	MAPKHAAAKTPSPPS	SVM	POSITIVE	0.0967867
1886	XP_003862952.1	PFRTGVDAAVAHPTE	SVM	POSITIVE	0.612611
1887	XP_003862952.1	PKTVFLQIVRGLAFV	SVM	POSITIVE	0.282351
1888	XP_003862952.1	PLEDVASEAETQESG	SVM	NEGATIVE	-0.573164
1889	XP_003862952.1	PLLFRQFTTAALAGL	SVM	NEGATIVE	-0.0458619
1890	XP_003862952.1	PLSSAAGGHAALQRL	SVM	NEGATIVE	-0.138659
1891	XP_003862952.1	PYNAPNLVFLRAYLT	SVM	NEGATIVE	-0.0337195
1892	XP_003862952.1	QLLFFFSELIGTREC	SVM	POSITIVE	0.124747
1893	XP_003862952.1	QQRRSVRREQMISMA	SVM	POSITIVE	0.00539231
1894	XP_003862952.1	RGLAFVFLDTVGIEY	SVM	POSITIVE	0.330862
1895	XP_003862952.1	RLRFRTPVPACLGVV	SVM	POSITIVE	0.193685
1896	XP_003862952.1	RRRKTLRQSAVTSSA	SVM	NEGATIVE	-0.130232
1897	XP_003862952.1	SDILLLFIGDTVSAY	SVM	POSITIVE	0.388352
1898	XP_003862952.1	SPLTRITSSLIATDL	SVM	NEGATIVE	-0.752351
1899	XP_003862952.1	SPVSDILLLFIGDTV	SVM	POSITIVE	0.0989431
1900	XP_003862952.1	SSIGTTALPLLLSVQ	SVM	POSITIVE	0.0941511
1901	XP_003862952.1	STVYIILQFPFGIHV	SVM	POSITIVE	0.489855
1902	XP_003862952.1	TLRRQARSILVTVKF	SVM	NEGATIVE	-0.10913
1903	XP_003862952.1	TSPLTRITSSLIATD	SVM	NEGATIVE	-0.394846
1904	XP_003862952.1	TVRKWLHRAFAHRRQ	SVM	POSITIVE	0.222344
1905	XP_003862952.1	VGIEYRSAGRAACVH	SVM	NEGATIVE	-0.337333
1906	XP_003862952.1	VGILEFLRALRQPRS	SVM	POSITIVE	0.481839
1907	XP_003862952.1	VRTIGMDLASACEAA	SVM	NEGATIVE	-0.232759
1908	XP_003862952.1	YGLYGYGGVNCSYAS	SVM	POSITIVE	0.536396
1909	XP_003862952.1	YKGFFYLPKTVFLQI	SVM	NEGATIVE	-0.580678
1910	XP_003862952.1	YWERVLLFSRFPSQL	SVM	NEGATIVE	-0.265589
1911	XP_003862952.1	SVGILEFLRALRQPR	SVM	POSITIVE	0.593255
1912	XP_003862952.1	AIGRQLRRQSVRTIG	SVM	NEGATIVE	-0.351791
1913	XP_003862952.1	ALPLLLSVQLQGLLG	SVM	POSITIVE	0.493839
1914	XP_003862952.1	ALVRLWRLFGLYANL	SVM	POSITIVE	0.268147
1915	XP_003862952.1	ATVRKWLHRAFAHRR	SVM	POSITIVE	0.355046
1916	XP_003862952.1	EPSAGDGDVAAAQPS	SVM	POSITIVE	0.570511
1917	XP_003862952.1	ERVLLFSRFPSQLLF	SVM	NEGATIVE	-0.419337
1918	XP_003862952.1	EVLMDESVPKYVAIQ	SVM	NEGATIVE	-0.489752
1919	XP_003862952.1	EYDLGASAPPRIFTA	SVM	NEGATIVE	-0.00498377
1920	XP_003862952.1	FFRDYCYVVFDTSTR	SVM	POSITIVE	0.178098
1921	XP_003862952.1	FLQIVRGLAFVFLDT	SVM	POSITIVE	0.470713
1922	XP_003862952.1	FSLQLDSTPTGVAAR	SVM	NEGATIVE	-0.275494
1923	XP_003862952.1	GELNCALTVASALAD	SVM	POSITIVE	0.636711
1924	XP_003862952.1	HSTVYIILQFPFGIH	SVM	POSITIVE	0.137999
1925	XP_003862952.1	IEYRSAGRAACVHGY	SVM	POSITIVE	0.0499439
1926	XP_003862952.1	IVRGLAFVFLDTVGI	SVM	POSITIVE	0.383727
1927	XP_003862952.1	KQLLLGSVIIQFENG	SVM	POSITIVE	0.112656
1928	XP_003862952.1	KRARIDIDAFFQDDN	SVM	POSITIVE	0.261425
1929	XP_003862952.1	KTVFLQIVRGLAFVF	SVM	POSITIVE	0.45084
1930	XP_003862952.1	LFSRFPSQLLFFFSE	SVM	POSITIVE	0.177057
1931	XP_003862952.1	LKQLLLGSVIIQFEN	SVM	POSITIVE	0.333687
1932	XP_003862952.1	LPAPLRFLRSLLEAR	SVM	POSITIVE	0.654042
1933	XP_003862952.1	LPKTVFLQIVRGLAF	SVM	NEGATIVE	-0.109447
1934	XP_003862952.1	LPLLFRQFTTAALAG	SVM	NEGATIVE	-0.458976
1935	XP_003862952.1	LQIVRGLAFVFLDTV	SVM	POSITIVE	0.336427
1936	XP_003862952.1	LVFLRAYLTREHMRL	SVM	NEGATIVE	-0.576269
1937	XP_003862952.1	LWRLFGLYANLQPCS	SVM	NEGATIVE	-0.314922
1938	XP_003862952.1	QIVRGLAFVFLDTVG	SVM	POSITIVE	0.150509
1939	XP_003862952.1	RAKSAESQASEEGMS	SVM	POSITIVE	0.219957
1940	XP_003862952.1	RKLISSDNFHPVFAD	SVM	POSITIVE	0.974917
1941	XP_003862952.1	RLPSIFHDRVDGVVH	SVM	NEGATIVE	-0.485242
1942	XP_003862952.1	RQFTTAALAGLCKLA	SVM	NEGATIVE	-0.0724793
1943	XP_003862952.1	SMAPKHAAAKTPSPP	SVM	NEGATIVE	-0.547642
1944	XP_003862952.1	TEPHLAFFFSGREWL	SVM	NEGATIVE	-0.306104
1945	XP_003862952.1	TETPLRNLPLLFRQF	SVM	NEGATIVE	-0.575002
1946	XP_003862952.1	TGVDAAVAHPTEPHL	SVM	NEGATIVE	-0.243684
1947	XP_003862952.1	TKRARIDIDAFFQDD	SVM	POSITIVE	0.189748
1948	XP_003862952.1	TVFLQIVRGLAFVFL	SVM	POSITIVE	0.728855
1949	XP_003862952.1	VFLQIVRGLAFVFLD	SVM	POSITIVE	0.825472
1950	XP_003862952.1	VFLQIVRGLAFVFLD	SVM	POSITIVE	0.825472
1951	XP_003862952.1	VGIEYRSAGRAACVH	SVM	NEGATIVE	-0.337333
1952	XP_003862952.1	WAHQGASSASPQAEA	SVM	POSITIVE	0.0905758
1953	XP_003862952.1	WERVLLFSRFPSQLL	SVM	NEGATIVE	-0.281549
1954	XP_003862952.1	WLQEALRAASAVLTT	SVM	POSITIVE	0.497842
1955	XP_003862952.1	YVVSRTGAVIPVCWQ	SVM	POSITIVE	0.33547
1956	XP_003862952.1	LQIVRGLAFVFLDTV	SVM	POSITIVE	0.336427
1957	XP_003862952.1	AARFWRLRFRTPVPA	SVM	POSITIVE	0.117586
1958	XP_003862952.1	ADEEAAPMDPYLLFA	SVM	NEGATIVE	-0.525312
1959	XP_003862952.1	AHQGASSASPQAEAQ	SVM	NEGATIVE	-0.294574
1960	XP_003862952.1	AKVIGQITLHSTVYI	SVM	POSITIVE	0.110775
1961	XP_003862952.1	ALADEEAAPMDPYLL	SVM	NEGATIVE	-0.619909
1962	XP_003862952.1	ALMDLIRTLQQTTAA	SVM	POSITIVE	0.0660689
1963	XP_003862952.1	ARFWRLRFRTPVPAC	SVM	POSITIVE	0.173656
1964	XP_003862952.1	ASALADEEAAPMDPY	SVM	NEGATIVE	-0.462781
1965	XP_003862952.1	ASKSVSVAGLRVLCG	SVM	POSITIVE	0.942457
1966	XP_003862952.1	CYVVSRTGAVIPVCW	SVM	POSITIVE	0.651577
1967	XP_003862952.1	EACYVVSRTGAVIPV	SVM	POSITIVE	0.44223
1968	XP_003862952.1	EALRAASAVLTTAKD	SVM	POSITIVE	0.800828
1969	XP_003862952.1	FGIHVGYKGFFYLPK	SVM	NEGATIVE	-0.303601
1970	XP_003862952.1	FIGDTVSAYSQCESR	SVM	NEGATIVE	-0.431392
1971	XP_003862952.1	FPFGIHVGYKGFFYL	SVM	NEGATIVE	-0.026744
1972	XP_003862952.1	FYLPKTVFLQIVRGL	SVM	NEGATIVE	-0.0456066
1973	XP_003862952.1	GGAKELLHLVTHNTR	SVM	NEGATIVE	-0.368679
1974	XP_003862952.1	GIHVGYKGFFYLPKT	SVM	NEGATIVE	-0.540117
1975	XP_003862952.1	GLAFVFLDTVGIEYR	SVM	POSITIVE	0.233893
1976	XP_003862952.1	GYPPLSSAAGGHAAL	SVM	NEGATIVE	-0.215905
1977	XP_003862952.1	HTQLLVFFRDYCYVV	SVM	POSITIVE	0.273144
1978	XP_003862952.1	HVGYKGFFYLPKTVF	SVM	NEGATIVE	-0.576711
1979	XP_003862952.1	IDAFFQDDNPLCLPR	SVM	POSITIVE	0.276663
1980	XP_003862952.1	IHVGYKGFFYLPKTV	SVM	NEGATIVE	-0.469487
1981	XP_003862952.1	ILEFLRALRQPRSAV	SVM	POSITIVE	0.704155
1982	XP_003862952.1	IPGRLLGKPWLVLPF	SVM	NEGATIVE	-0.0333731
1983	XP_003862952.1	ITSSLIATDLGERVP	SVM	NEGATIVE	-0.141616
1984	XP_003862952.1	LADEEAAPMDPYLLF	SVM	NEGATIVE	-0.678683
1985	XP_003862952.1	LAFVFLDTVGIEYRS	SVM	POSITIVE	0.0628773
1986	XP_003862952.1	LFIGDTVSAYSQCES	SVM	NEGATIVE	-0.562275
1987	XP_003862952.1	LFSRFPSQLLFFFSE	SVM	POSITIVE	0.177057
1988	XP_003862952.1	LMDLIRTLQQTTAAS	SVM	POSITIVE	0.248072
1989	XP_003862952.1	LPKTVFLQIVRGLAF	SVM	NEGATIVE	-0.109447
1990	XP_003862952.1	LPLVNFSVVDIEREV	SVM	POSITIVE	0.0371653
1991	XP_003862952.1	LQRLPLVNFSVVDIE	SVM	POSITIVE	0.211746
1992	XP_003862952.1	LRNLPLLFRQFTTAA	SVM	NEGATIVE	-0.339383
1993	XP_003862952.1	LSSAAGGHAALQRLP	SVM	NEGATIVE	-0.495469
1994	XP_003862952.1	LTREHMRLQAEVEAE	SVM	NEGATIVE	-0.487851
1995	XP_003862952.1	LVNFSVVDIEREVVE	SVM	NEGATIVE	-0.0704304
1996	XP_003862952.1	MDLIRTLQQTTAASQ	SVM	POSITIVE	0.0473834
1997	XP_003862952.1	NLPLLFRQFTTAALA	SVM	NEGATIVE	-0.530217
1998	XP_003862952.1	PALMDLIRTLQQTTA	SVM	POSITIVE	0.042588
[truncated: 8,225 more rows]

## Sheet: 114-117
IFNepitope: XP_003863218.1, XP_003863307.1, XP_003863326.1, XP_003863399.1
Serial No.	Accession	Sequence	Method	Result	Score
1	XP_003863218.1	ALRFLKAWPTVAAVA	SVM	POSITIVE	0.0633491
2	XP_003863218.1	GKQIEFSSSASLILS	SVM	POSITIVE	0.0956451
3	XP_003863218.1	IEFSSSASLILSTVA	SVM	POSITIVE	0.536357
4	XP_003863218.1	KQIEFSSSASLILST	SVM	POSITIVE	0.129711
5	XP_003863218.1	LRFLKAWPTVAAVAK	SVM	NEGATIVE	-0.00038838
6	XP_003863218.1	QIEFSSSASLILSTV	SVM	POSITIVE	0.381916
7	XP_003863218.1	QRALRFLKAWPTVAA	SVM	POSITIVE	0.574461
8	XP_003863218.1	RALRFLKAWPTVAAV	SVM	POSITIVE	0.558127
9	XP_003863218.1	RGKQIEFSSSASLIL	SVM	POSITIVE	0.197966
10	XP_003863218.1	TQRALRFLKAWPTVA	SVM	POSITIVE	0.565683
11	XP_003863218.1	DQMEYVQMAEEELAA	SVM	POSITIVE	0.427274
12	XP_003863218.1	EFSSSASLILSTVAK	SVM	POSITIVE	0.459142
13	XP_003863218.1	FPSFGGGGGVATSAA	SVM	POSITIVE	0.608548
14	XP_003863218.1	FSSSASLILSTVAKE	SVM	POSITIVE	0.383832
15	XP_003863218.1	GFPSFGGGGGVATSA	SVM	POSITIVE	0.69121
16	XP_003863218.1	KDQMEYVQMAEEELA	SVM	POSITIVE	0.250244
17	XP_003863218.1	PSFGGGGGVATSAAA	SVM	POSITIVE	0.559177
18	XP_003863218.1	SGFPSFGGGGGVATS	SVM	POSITIVE	0.723843
19	XP_003863218.1	RKDQMEYVQMAEEEL	SVM	POSITIVE	0.235437
20	XP_003863218.1	SFGGGGGVATSAAAA	SVM	POSITIVE	0.541927
21	XP_003863218.1	TSGFPSFGGGGGVAT	SVM	POSITIVE	0.78283
22	XP_003863218.1	ALRFLKAWPTVAAVA	SVM	POSITIVE	0.0633491
23	XP_003863218.1	LRFLKAWPTVAAVAK	SVM	NEGATIVE	-0.00038838
24	XP_003863218.1	QMEYVQMAEEELAAV	SVM	POSITIVE	0.594918
25	XP_003863218.1	QRALRFLKAWPTVAA	SVM	POSITIVE	0.574461
26	XP_003863218.1	RALRFLKAWPTVAAV	SVM	POSITIVE	0.558127
27	XP_003863218.1	RALRFLKAWPTVAAV	SVM	POSITIVE	0.558127
28	XP_003863218.1	FGGGGGVATSAAAAN	SVM	POSITIVE	0.594755
29	XP_003863218.1	TQRALRFLKAWPTVA	SVM	POSITIVE	0.565683
30	XP_003863218.1	AALYRWVDALAKATE	SVM	POSITIVE	0.630294
31	XP_003863218.1	ELAAVDALIAEAEAL	SVM	POSITIVE	0.664878
32	XP_003863218.1	MEYVQMAEEELAAVD	SVM	POSITIVE	0.527788
33	XP_003863218.1	RFLKAWPTVAAVAKE	SVM	NEGATIVE	-0.104327
34	XP_003863218.1	AAALYRWVDALAKAT	SVM	POSITIVE	0.609646
35	XP_003863218.1	KGAKTIVPALAVPTS	SVM	NEGATIVE	-0.202486
36	XP_003863218.1	EELAAVDALIAEAEA	SVM	POSITIVE	0.444755
37	XP_003863218.1	LPKRLAAVKSMSVTV	SVM	NEGATIVE	-0.936404
38	XP_003863218.1	ALYRWVDALAKATEA	SVM	POSITIVE	0.463993
39	XP_003863218.1	LAAVDALIAEAEALA	SVM	POSITIVE	0.383122
40	XP_003863218.1	EEELAAVDALIAEAE	SVM	POSITIVE	0.665309
41	XP_003863218.1	ELAAVDALIAEAEAL	SVM	POSITIVE	0.664878
42	XP_003863218.1	AAVDALIAEAEALAI	SVM	POSITIVE	0.861982
43	XP_003863218.1	AEEELAAVDALIAEA	SVM	POSITIVE	0.264209
44	XP_003863218.1	GAKTIVPALAVPTSW	SVM	NEGATIVE	-0.0762131
45	XP_003863218.1	QRALRFLKAWPTVAA	SVM	POSITIVE	0.574461
46	XP_003863218.1	AKTIVPALAVPTSWV	SVM	POSITIVE	0.033913
47	XP_003863218.1	EKELLLARAGLRTVK	SVM	POSITIVE	1.11731
48	XP_003863218.1	KELLLARAGLRTVKP	SVM	POSITIVE	0.666702
49	XP_003863218.1	AKTIVPALAVPTSWV	SVM	POSITIVE	0.033913
50	XP_003863218.1	DTQRALRFLKAWPTV	SVM	POSITIVE	0.55486
51	XP_003863218.1	PKGAKTIVPALAVPT	SVM	NEGATIVE	-0.0580436
52	XP_003863218.1	SLPKRLAAVKSMSVT	SVM	NEGATIVE	-0.95133
53	XP_003863218.1	AAEKELLLARAGLRT	SVM	POSITIVE	0.928847
54	XP_003863218.1	AEKELLLARAGLRTV	SVM	POSITIVE	1.07145
55	XP_003863218.1	GAKTIVPALAVPTSW	SVM	NEGATIVE	-0.0762131
56	XP_003863218.1	KGAKTIVPALAVPTS	SVM	NEGATIVE	-0.202486
57	XP_003863218.1	LAAVDALIAEAEALA	SVM	POSITIVE	0.383122
58	XP_003863218.1	TAAALYRWVDALAKA	SVM	POSITIVE	0.386497
59	XP_003863218.1	KPHRVVAFFTSADRS	SVM	POSITIVE	0.152535
60	XP_003863218.1	PHRVVAFFTSADRSH	SVM	NEGATIVE	-0.0144098
61	XP_003863218.1	DRSSRYAAVSRRATA	SVM	POSITIVE	0.688297
62	XP_003863218.1	KTAAALYRWVDALAK	SVM	POSITIVE	0.52926
63	XP_003863218.1	RSSRYAAVSRRATAD	SVM	POSITIVE	0.567114
64	XP_003863218.1	SRYAAVSRRATADGA	SVM	POSITIVE	0.680423
65	XP_003863218.1	SSRYAAVSRRATADG	SVM	POSITIVE	0.469961
66	XP_003863218.1	LYRWVDALAKATEAQ	SVM	POSITIVE	0.408401
67	XP_003863218.1	PKRLAAVKSMSVTVD	SVM	NEGATIVE	-0.79132
68	XP_003863218.1	AAVDALIAEAEALAI	SVM	POSITIVE	0.861982
69	XP_003863218.1	KTIVPALAVPTSWVA	SVM	NEGATIVE	-0.252636
70	XP_003863218.1	ERLEAAEARAEEQEL	SVM	POSITIVE	0.755388
71	XP_003863218.1	LVQPRPLILLAPQTL	SVM	NEGATIVE	-0.00431033
72	XP_003863218.1	PRPLILLAPQTLQDA	SVM	POSITIVE	0.412136
73	XP_003863218.1	QPRPLILLAPQTLQD	SVM	POSITIVE	0.357467
74	XP_003863218.1	RPLILLAPQTLQDAS	SVM	POSITIVE	0.406384
75	XP_003863218.1	VQPRPLILLAPQTLQ	SVM	NEGATIVE	-0.147059
76	XP_003863218.1	KDQMEYVQMAEEELA	SVM	POSITIVE	0.250244
77	XP_003863218.1	RKDQMEYVQMAEEEL	SVM	POSITIVE	0.235437
78	XP_003863218.1	VSLPKRLAAVKSMSV	SVM	NEGATIVE	-0.777518
79	XP_003863218.1	IKPHRVVAFFTSADR	SVM	POSITIVE	0.294218
80	XP_003863218.1	WERLEAAEARAEEQE	SVM	POSITIVE	0.95298
81	XP_003863218.1	PRAAAAASTGVSNAA	SVM	POSITIVE	0.830073
82	XP_003863218.1	RPLILLAPQTLQDAS	SVM	POSITIVE	0.406384
83	XP_003863218.1	AVDALIAEAEALAIS	SVM	POSITIVE	0.908778
84	XP_003863218.1	FLKAWPTVAAVAKEH	SVM	POSITIVE	0.0762655
85	XP_003863218.1	HRVVAFFTSADRSHC	SVM	POSITIVE	0.17143
86	XP_003863218.1	DQMEYVQMAEEELAA	SVM	POSITIVE	0.427274
87	XP_003863218.1	ERKDQMEYVQMAEEE	SVM	POSITIVE	0.462826
88	XP_003863218.1	QRRLKATQQALAATP	SVM	NEGATIVE	-0.176987
89	XP_003863218.1	EYVQMAEEELAAVDA	SVM	POSITIVE	0.248183
90	XP_003863218.1	LPKRLAAVKSMSVTV	SVM	NEGATIVE	-0.936404
91	XP_003863218.1	VDALIAEAEALAISS	SVM	POSITIVE	0.72527
92	XP_003863218.1	AQRRLKATQQALAAT	SVM	NEGATIVE	-0.0777141
93	XP_003863218.1	RAAAAASTGVSNAAL	SVM	POSITIVE	0.7281
94	XP_003863218.1	ALRFLKAWPTVAAVA	SVM	POSITIVE	0.0633491
95	XP_003863218.1	KQIEFSSSASLILST	SVM	POSITIVE	0.129711
96	XP_003863218.1	SPKGAKTIVPALAVP	SVM	NEGATIVE	-0.215692
97	XP_003863218.1	VSLPKRLAAVKSMSV	SVM	NEGATIVE	-0.777518
98	XP_003863218.1	AVPTSWVACALPEDE	SVM	NEGATIVE	-0.45083
99	XP_003863218.1	EVWERLEAAEARAEE	SVM	POSITIVE	0.834666
100	XP_003863218.1	VPTSWVACALPEDEA	SVM	NEGATIVE	-0.449459
101	XP_003863218.1	VWERLEAAEARAEEQ	SVM	POSITIVE	0.730951
102	XP_003863218.1	PTSWVACALPEDEAP	SVM	NEGATIVE	-0.606495
103	XP_003863218.1	LRFLKAWPTVAAVAK	SVM	NEGATIVE	-0.00038838
104	XP_003863218.1	TQRALRFLKAWPTVA	SVM	POSITIVE	0.565683
105	XP_003863218.1	PRPLILLAPQTLQDA	SVM	POSITIVE	0.412136
106	XP_003863218.1	SPRAAAAASTGVSNA	SVM	POSITIVE	0.677477
107	XP_003863218.1	GGGGVATSAAAANAA	SVM	POSITIVE	0.555784
108	XP_003863218.1	KRLAAVKSMSVTVDD	SVM	NEGATIVE	-0.674882
109	XP_003863218.1	PKRLAAVKSMSVTVD	SVM	NEGATIVE	-0.79132
110	XP_003863218.1	RRLKATQQALAATPS	SVM	NEGATIVE	-0.181788
111	XP_003863218.1	STKELEAIPALLERS	SVM	NEGATIVE	-0.15421
112	XP_003863218.1	SLPKRLAAVKSMSVT	SVM	NEGATIVE	-0.95133
113	XP_003863218.1	DTVDRSVVEELEDQL	SVM	NEGATIVE	-0.131112
114	XP_003863218.1	RLEAAEARAEEQELL	SVM	POSITIVE	0.729826
115	XP_003863218.1	AVDALIAEAEALAIS	SVM	POSITIVE	0.908778
116	XP_003863218.1	EKSTKELEAIPALLE	SVM	POSITIVE	0.107387
117	XP_003863218.1	KRLAAVKSMSVTVDD	SVM	NEGATIVE	-0.674882
118	XP_003863218.1	LSPRAAAAASTGVSN	SVM	POSITIVE	0.671376
119	XP_003863218.1	PKGAKTIVPALAVPT	SVM	NEGATIVE	-0.0580436
120	XP_003863218.1	QIEFSSSASLILSTV	SVM	POSITIVE	0.381916
121	XP_003863218.1	KSTKELEAIPALLER	SVM	POSITIVE	0.125192
122	XP_003863218.1	RRDARAARIQMLARM	SVM	POSITIVE	0.319763
123	XP_003863218.1	RRRDARAARIQMLAR	SVM	POSITIVE	0.446522
124	XP_003863218.1	AAALYRWVDALAKAT	SVM	POSITIVE	0.609646
125	XP_003863218.1	EFSSSASLILSTVAK	SVM	POSITIVE	0.459142
126	XP_003863218.1	GKQIEFSSSASLILS	SVM	POSITIVE	0.0956451
127	XP_003863218.1	IEFSSSASLILSTVA	SVM	POSITIVE	0.536357
128	XP_003863218.1	MAEEELAAVDALIAE	SVM	POSITIVE	0.569397
129	XP_003863218.1	DAAEKELLLARAGLR	SVM	POSITIVE	0.615509
130	XP_003863218.1	ADDVGTVMTAEELRE	SVM	NEGATIVE	-0.0622288
131	XP_003863218.1	GGGVATSAAAANAAE	SVM	POSITIVE	0.62531
132	XP_003863218.1	YVQMAEEELAAVDAL	SVM	NEGATIVE	-0.168735
133	XP_003863218.1	AALYRWVDALAKATE	SVM	POSITIVE	0.630294
134	XP_003863218.1	LNADDVGTVMTAEEL	SVM	NEGATIVE	-0.434886
135	XP_003863218.1	QELLTQQRLLLTHTQ	SVM	POSITIVE	0.402346
136	XP_003863218.1	DDAIVQAVSLPKRLA	SVM	NEGATIVE	-0.437613
137	XP_003863218.1	EQELLTQQRLLLTHT	SVM	POSITIVE	0.402463
138	XP_003863218.1	NADDVGTVMTAEELR	SVM	NEGATIVE	-0.211884
139	XP_003863218.1	QIEFSSSASLILSTV	SVM	POSITIVE	0.381916
140	XP_003863218.1	DAIVQAVSLPKRLAA	SVM	NEGATIVE	-0.420207
141	XP_003863218.1	RDARAARIQMLARMQ	SVM	POSITIVE	0.165497
142	XP_003863218.1	PLNADDVGTVMTAEE	SVM	NEGATIVE	-0.356895
143	XP_003863218.1	GKQIEFSSSASLILS	SVM	POSITIVE	0.0956451
144	XP_003863218.1	KTRLLEARLSAALQQ	SVM	NEGATIVE	-0.0447457
145	XP_003863218.1	YRWVDALAKATEAQR	SVM	POSITIVE	0.732539
146	XP_003863218.1	DDVGTVMTAEELREM	SVM	NEGATIVE	-0.0702845
147	XP_003863218.1	GGVATSAAAANAAER	SVM	POSITIVE	0.58185
148	XP_003863218.1	ALYRWVDALAKATEA	SVM	POSITIVE	0.463993
149	XP_003863218.1	ERLEAAEARAEEQEL	SVM	POSITIVE	0.755388
150	XP_003863218.1	GVATSAAAANAAERS	SVM	POSITIVE	0.540359
151	XP_003863218.1	DDTQRALRFLKAWPT	SVM	POSITIVE	0.431824
152	XP_003863218.1	TIVPALAVPTSWVAC	SVM	NEGATIVE	-0.0469035
153	XP_003863218.1	GGGGGVATSAAAANA	SVM	POSITIVE	0.603423
154	XP_003863218.1	IVSQYSRAPSALQSR	SVM	POSITIVE	0.147034
155	XP_003863218.1	LRFLKAWPTVAAVAK	SVM	NEGATIVE	-0.00038838
156	XP_003863218.1	QPRPLILLAPQTLQD	SVM	POSITIVE	0.357467
157	XP_003863218.1	EAQRRLKATQQALAA	SVM	NEGATIVE	-0.214728
158	XP_003863218.1	KRRRDARAARIQMLA	SVM	POSITIVE	0.0439464
159	XP_003863218.1	TKELEAIPALLERSR	SVM	NEGATIVE	-0.00536718
160	XP_003863218.1	RALRFLKAWPTVAAV	SVM	POSITIVE	0.558127
161	XP_003863218.1	AAAAASTGVSNAALV	SVM	POSITIVE	0.824964
162	XP_003863218.1	ALRFLKAWPTVAAVA	SVM	POSITIVE	0.0633491
163	XP_003863218.1	DSPKGAKTIVPALAV	SVM	NEGATIVE	-0.0344445
164	XP_003863218.1	EEQELLTQQRLLLTH	SVM	POSITIVE	0.187561
165	XP_003863218.1	EEVWERLEAAEARAE	SVM	POSITIVE	0.834666
166	XP_003863218.1	FDDAIVQAVSLPKRL	SVM	NEGATIVE	-0.592479
167	XP_003863218.1	KQIEFSSSASLILST	SVM	POSITIVE	0.129711
168	XP_003863218.1	KQIEFSSSASLILST	SVM	POSITIVE	0.129711
169	XP_003863218.1	KTIVPALAVPTSWVA	SVM	NEGATIVE	-0.252636
170	XP_003863218.1	LAAVDALIAEAEALA	SVM	POSITIVE	0.383122
171	XP_003863218.1	LEAAEARAEEQELLT	SVM	POSITIVE	0.86343
172	XP_003863218.1	LPKRLAAVKSMSVTV	SVM	NEGATIVE	-0.936404
173	XP_003863218.1	PKRLAAVKSMSVTVD	SVM	NEGATIVE	-0.79132
174	XP_003863218.1	PRGKQIEFSSSASLI	SVM	POSITIVE	0.557662
175	XP_003863218.1	PTVASTGAPLQHAQH	SVM	POSITIVE	0.359773
176	XP_003863218.1	RGKQIEFSSSASLIL	SVM	POSITIVE	0.197966
177	XP_003863218.1	RRDARAARIQMLARM	SVM	POSITIVE	0.319763
178	XP_003863218.1	TVDRSVVEELEDQLT	SVM	NEGATIVE	-0.0454023
179	XP_003863218.1	VATSAAAANAAERSI	SVM	POSITIVE	0.563486
180	XP_003863218.1	VWERLEAAEARAEEQ	SVM	POSITIVE	0.730951
181	XP_003863218.1	WERLEAAEARAEEQE	SVM	POSITIVE	0.95298
182	XP_003863218.1	AAVDALIAEAEALAI	SVM	POSITIVE	0.861982
183	XP_003863218.1	AIVQAVSLPKRLAAV	SVM	NEGATIVE	-0.137494
184	XP_003863218.1	CDRSSRYAAVSRRAT	SVM	POSITIVE	0.448854
185	XP_003863218.1	EDAMTIATNANTAYG	SVM	NEGATIVE	-0.789304
186	XP_003863218.1	EKTRLLEARLSAALQ	SVM	POSITIVE	0.267312
187	XP_003863218.1	ERKDQMEYVQMAEEE	SVM	POSITIVE	0.462826
188	XP_003863218.1	EVWERLEAAEARAEE	SVM	POSITIVE	0.834666
189	XP_003863218.1	FSSSASLILSTVAKE	SVM	POSITIVE	0.383832
190	XP_003863218.1	KTAAALYRWVDALAK	SVM	POSITIVE	0.52926
191	XP_003863218.1	QPRGKQIEFSSSASL	SVM	POSITIVE	0.138252
192	XP_003863218.1	QPTVASTGAPLQHAQ	SVM	POSITIVE	0.129816
193	XP_003863218.1	SIVSQYSRAPSALQS	SVM	NEGATIVE	-0.122338
194	XP_003863218.1	TAAALYRWVDALAKA	SVM	POSITIVE	0.386497
195	XP_003863218.1	TAAALYRWVDALAKA	SVM	POSITIVE	0.386497
196	XP_003863218.1	TRLLEARLSAALQQN	SVM	POSITIVE	0.0701312
197	XP_003863218.1	TVASTGAPLQHAQHT	SVM	POSITIVE	0.284879
198	XP_003863218.1	VQPRPLILLAPQTLQ	SVM	NEGATIVE	-0.147059
199	XP_003863218.1	AAALYRWVDALAKAT	SVM	POSITIVE	0.609646
200	XP_003863218.1	AARIQMLARMQGNIA	SVM	POSITIVE	0.220565
201	XP_003863218.1	AARIQMLARMQGNIA	SVM	POSITIVE	0.220565
202	XP_003863218.1	ARIQMLARMQGNIAD	SVM	POSITIVE	0.313404
203	XP_003863218.1	DAMTIATNANTAYGS	SVM	NEGATIVE	-0.560611
204	XP_003863218.1	LRFLKAWPTVAAVAK	SVM	NEGATIVE	-0.00038838
205	XP_003863218.1	PQDRTVSALDLAEPR	SVM	POSITIVE	0.0818324
206	XP_003863218.1	QLSPRAAAAASTGVS	SVM	POSITIVE	0.596102
207	XP_003863218.1	RSSRYAAVSRRATAD	SVM	POSITIVE	0.567114
208	XP_003863218.1	RYAAVSRRATADGAQ	SVM	POSITIVE	0.542595
209	XP_003863218.1	TPQDRTVSALDLAEP	SVM	NEGATIVE	-0.226494
210	XP_003863218.1	TQEKNSSATLATTPN	SVM	NEGATIVE	-0.251395
211	XP_003863218.1	AVDALIAEAEALAIS	SVM	POSITIVE	0.908778
212	XP_003863218.1	EELAAVDALIAEAEA	SVM	POSITIVE	0.444755
213	XP_003863218.1	ELAAVDALIAEAEAL	SVM	POSITIVE	0.664878
214	XP_003863218.1	ELLLARAGLRTVKPF	SVM	POSITIVE	1.02859
215	XP_003863218.1	LLLARAGLRTVKPFA	SVM	POSITIVE	1.25719
216	XP_003863218.1	LPKRLAAVKSMSVTV	SVM	NEGATIVE	-0.936404
217	XP_003863218.1	NEDAMTIATNANTAY	SVM	NEGATIVE	-0.524994
218	XP_003863218.1	PSLTAVSIAPRAAKS	SVM	POSITIVE	0.863972
219	XP_003863218.1	QRALRFLKAWPTVAA	SVM	POSITIVE	0.574461
220	XP_003863218.1	RFLKAWPTVAAVAKE	SVM	NEGATIVE	-0.104327
221	XP_003863218.1	RGKQIEFSSSASLIL	SVM	POSITIVE	0.197966
222	XP_003863218.1	RLAAVKSMSVTVDDT	SVM	NEGATIVE	-0.6321
223	XP_003863218.1	RRRDARAARIQMLAR	SVM	POSITIVE	0.446522
224	XP_003863218.1	SPSLTAVSIAPRAAK	SVM	POSITIVE	0.756665
225	XP_003863218.1	TSWVACALPEDEAPR	SVM	NEGATIVE	-0.141381
226	XP_003863218.1	AEEQELLTQQRLLLT	SVM	POSITIVE	0.16093
227	XP_003863218.1	ARIQMLARMQGNIAD	SVM	POSITIVE	0.313404
228	XP_003863218.1	ATSAAAANAAERSIV	SVM	POSITIVE	0.470023
229	XP_003863218.1	DRSSRYAAVSRRATA	SVM	POSITIVE	0.688297
230	XP_003863218.1	GKQIEFSSSASLILS	SVM	POSITIVE	0.0956451
231	XP_003863218.1	IEFSSSASLILSTVA	SVM	POSITIVE	0.536357
232	XP_003863218.1	KQIEFSSSASLILST	SVM	POSITIVE	0.129711
233	XP_003863218.1	PFAWADLQRRHSGSS	SVM	NEGATIVE	-0.0531486
234	XP_003863218.1	PKRLAAVKSMSVTVD	SVM	NEGATIVE	-0.79132
235	XP_003863218.1	QIEFSSSASLILSTV	SVM	POSITIVE	0.381916
236	XP_003863218.1	QMAEEELAAVDALIA	SVM	POSITIVE	0.199288
237	XP_003863218.1	QMEYVQMAEEELAAV	SVM	POSITIVE	0.594918
238	XP_003863218.1	RGKQIEFSSSASLIL	SVM	POSITIVE	0.197966
239	XP_003863218.1	VDALIAEAEALAISS	SVM	POSITIVE	0.72527
240	XP_003863218.1	VSQYSRAPSALQSRP	SVM	POSITIVE	0.115489
241	XP_003863218.1	AAAASTGVSNAALVP	SVM	POSITIVE	0.408815
242	XP_003863218.1	ALRFLKAWPTVAAVA	SVM	POSITIVE	0.0633491
243	XP_003863218.1	AMTIATNANTAYGSA	SVM	NEGATIVE	-0.244887
244	XP_003863218.1	ATPQDRTVSALDLAE	SVM	POSITIVE	0.171129
245	XP_003863218.1	AVSLPKRLAAVKSMS	SVM	NEGATIVE	-0.506917
246	XP_003863218.1	EQELLTQQRLLLTHT	SVM	POSITIVE	0.402463
247	XP_003863218.1	HKTAAALYRWVDALA	SVM	POSITIVE	0.0581841
248	XP_003863218.1	HTQEKNSSATLATTP	SVM	NEGATIVE	-0.355113
249	XP_003863218.1	KPFAWADLQRRHSGS	SVM	NEGATIVE	-0.140629
250	XP_003863218.1	KRLAAVKSMSVTVDD	SVM	NEGATIVE	-0.674882
251	XP_003863218.1	KRLAAVKSMSVTVDD	SVM	NEGATIVE	-0.674882
252	XP_003863218.1	KSTKELEAIPALLER	SVM	POSITIVE	0.125192
253	XP_003863218.1	LAVPTSWVACALPED	SVM	NEGATIVE	-0.586049
254	XP_003863218.1	NSPQLSPRAAAAAST	SVM	POSITIVE	0.554321
255	XP_003863218.1	PIKPHRVVAFFTSAD	SVM	POSITIVE	0.351079
256	XP_003863218.1	PQLSPRAAAAASTGV	SVM	POSITIVE	0.439864
257	XP_003863218.1	QEKNSSATLATTPNP	SVM	NEGATIVE	-0.414581
258	XP_003863218.1	QELLTQQRLLLTHTQ	SVM	POSITIVE	0.402346
259	XP_003863218.1	RALRFLKAWPTVAAV	SVM	POSITIVE	0.558127
260	XP_003863218.1	RDARAARIQMLARMQ	SVM	POSITIVE	0.165497
261	XP_003863218.1	RVVAFFTSADRSHCL	SVM	NEGATIVE	-0.168471
262	XP_003863218.1	SPQLSPRAAAAASTG	SVM	POSITIVE	0.709061
263	XP_003863218.1	SWVACALPEDEAPRI	SVM	NEGATIVE	-0.114433
264	XP_003863218.1	TKELEAIPALLERSR	SVM	NEGATIVE	-0.00536718
265	XP_003863218.1	TSAAAANAAERSIVS	SVM	POSITIVE	0.379899
266	XP_003863218.1	AEEELAAVDALIAEA	SVM	POSITIVE	0.264209
267	XP_003863218.1	ALRFLKAWPTVAAVA	SVM	POSITIVE	0.0633491
268	XP_003863218.1	CLVGVVASTPTVAQS	SVM	POSITIVE	0.0315731
269	XP_003863218.1	EEELAAVDALIAEAE	SVM	POSITIVE	0.665309
270	XP_003863218.1	EEKTRLLEARLSAAL	SVM	POSITIVE	0.117455
271	XP_003863218.1	ELEEVWERLEAAEAR	SVM	POSITIVE	0.770064
272	XP_003863218.1	FAWADLQRRHSGSSS	SVM	NEGATIVE	-0.185725
273	XP_003863218.1	KDQMEYVQMAEEELA	SVM	POSITIVE	0.250244
274	XP_003863218.1	PRDTVDRSVVEELED	SVM	POSITIVE	0.0636806
275	XP_003863218.1	QRALRFLKAWPTVAA	SVM	POSITIVE	0.574461
276	XP_003863218.1	RAARIQMLARMQGNI	SVM	POSITIVE	0.355948
277	XP_003863218.1	RDTVDRSVVEELEDQ	SVM	NEGATIVE	-0.195921
278	XP_003863218.1	RLEAAEARAEEQELL	SVM	POSITIVE	0.729826
279	XP_003863218.1	RLLEARLSAALQQNP	SVM	NEGATIVE	-0.182339
280	XP_003863218.1	VAKEHKTAAALYRWV	SVM	POSITIVE	0.495333
281	XP_003863218.1	VASTGAPLQHAQHTL	SVM	POSITIVE	0.545465
282	XP_003863218.1	VDALIAEAEALAISS	SVM	POSITIVE	0.72527
283	XP_003863218.1	VDRSVVEELEDQLTA	SVM	POSITIVE	0.207967
284	XP_003863218.1	AALYRWVDALAKATE	SVM	POSITIVE	0.630294
285	XP_003863218.1	DALIAEAEALAISSP	SVM	POSITIVE	0.397944
286	XP_003863218.1	DQMEYVQMAEEELAA	SVM	POSITIVE	0.427274
287	XP_003863218.1	DRTCASFDDAIVQAV	SVM	POSITIVE	0.0832849
288	XP_003863218.1	KELEAIPALLERSRS	SVM	NEGATIVE	-0.116622
289	XP_003863218.1	LEEVWERLEAAEARA	SVM	POSITIVE	0.686856
290	XP_003863218.1	LYRWVDALAKATEAQ	SVM	POSITIVE	0.408401
291	XP_003863218.1	PKRLAAVKSMSVTVD	SVM	NEGATIVE	-0.79132
292	XP_003863218.1	PLILLAPQTLQDASK	SVM	NEGATIVE	-0.36234
293	XP_003863218.1	PRGKQIEFSSSASLI	SVM	POSITIVE	0.557662
294	XP_003863218.1	RIQMLARMQGNIADV	SVM	POSITIVE	0.258346
295	XP_003863218.1	RKDQMEYVQMAEEEL	SVM	POSITIVE	0.235437
296	XP_003863218.1	RRDARAARIQMLARM	SVM	POSITIVE	0.319763
297	XP_003863218.1	STKELEAIPALLERS	SVM	NEGATIVE	-0.15421
298	XP_003863218.1	STKELEAIPALLERS	SVM	NEGATIVE	-0.15421
299	XP_003863218.1	TKELEAIPALLERSR	SVM	NEGATIVE	-0.00536718
300	XP_003863218.1	ASLILSTVAKELVPS	SVM	POSITIVE	0.412662
301	XP_003863218.1	EKELLLARAGLRTVK	SVM	POSITIVE	1.11731
302	XP_003863218.1	ELLTQQRLLLTHTQL	SVM	POSITIVE	0.385423
303	XP_003863218.1	ERKDQMEYVQMAEEE	SVM	POSITIVE	0.462826
304	XP_003863218.1	FGGDSAPGAADAEVR	SVM	NEGATIVE	-0.374482
305	XP_003863218.1	HELEEVWERLEAAEA	SVM	POSITIVE	0.690939
306	XP_003863218.1	KELLLARAGLRTVKP	SVM	POSITIVE	0.666702
307	XP_003863218.1	LVGVVASTPTVAQSD	SVM	POSITIVE	0.302096
308	XP_003863218.1	RDARAARIQMLARMQ	SVM	POSITIVE	0.165497
309	XP_003863218.1	SASLILSTVAKELVP	SVM	POSITIVE	0.327204
310	XP_003863218.1	SFDDAIVQAVSLPKR	SVM	NEGATIVE	-0.26023
311	XP_003863218.1	VGVVASTPTVAQSDG	SVM	POSITIVE	0.0473214
312	XP_003863218.1	ADDVGTVMTAEELRE	SVM	NEGATIVE	-0.0622288
313	XP_003863218.1	ALIAEAEALAISSPH	SVM	POSITIVE	0.440484
314	XP_003863218.1	HCLVGVVASTPTVAQ	SVM	NEGATIVE	-0.0927704
315	XP_003863218.1	KRRRDARAARIQMLA	SVM	POSITIVE	0.0439464
316	XP_003863218.1	KSTKELEAIPALLER	SVM	POSITIVE	0.125192
317	XP_003863218.1	LVQPRPLILLAPQTL	SVM	NEGATIVE	-0.00431033
318	XP_003863218.1	MTIATNANTAYGSAS	SVM	NEGATIVE	-0.199856
319	XP_003863218.1	RFLKAWPTVAAVAKE	SVM	NEGATIVE	-0.104327
320	XP_003863218.1	SLTAVSIAPRAAKSS	SVM	POSITIVE	0.735318
321	XP_003863218.1	VFGGDSAPGAADAEV	SVM	NEGATIVE	-0.29226
322	XP_003863218.1	AKTIVPALAVPTSWV	SVM	POSITIVE	0.033913
323	XP_003863218.1	CLVGVVASTPTVAQS	SVM	POSITIVE	0.0315731
324	XP_003863218.1	DAMTIATNANTAYGS	SVM	NEGATIVE	-0.560611
325	XP_003863218.1	EEQELLTQQRLLLTH	SVM	POSITIVE	0.187561
326	XP_003863218.1	HDRTCASFDDAIVQA	SVM	NEGATIVE	-0.305602
327	XP_003863218.1	RALRFLKAWPTVAAV	SVM	POSITIVE	0.558127
328	XP_003863218.1	RIQMLARMQGNIADV	SVM	POSITIVE	0.258346
329	XP_003863218.1	RRRDARAARIQMLAR	SVM	POSITIVE	0.446522
330	XP_003863218.1	SSASLILSTVAKELV	SVM	POSITIVE	0.397137
331	XP_003863218.1	AAASTGVSNAALVPV	SVM	POSITIVE	0.346855
332	XP_003863218.1	AASTGVSNAALVPVT	SVM	POSITIVE	0.21172
333	XP_003863218.1	AMTIATNANTAYGSA	SVM	NEGATIVE	-0.244887
334	XP_003863218.1	ARAARIQMLARMQGN	SVM	POSITIVE	0.259839
335	XP_003863218.1	DTQRALRFLKAWPTV	SVM	POSITIVE	0.55486
336	XP_003863218.1	FLKAWPTVAAVAKEH	SVM	POSITIVE	0.0762655
337	XP_003863218.1	KAWPTVAAVAKEHKT	SVM	POSITIVE	0.0898553
338	XP_003863218.1	KQIEFSSSASLILST	SVM	POSITIVE	0.129711
339	XP_003863218.1	LKAWPTVAAVAKEHK	SVM	POSITIVE	0.133213
340	XP_003863218.1	PSLTAVSIAPRAAKS	SVM	POSITIVE	0.863972
341	XP_003863218.1	QRALRFLKAWPTVAA	SVM	POSITIVE	0.574461
342	XP_003863218.1	RAGLRTVKPFAWADL	SVM	POSITIVE	1.05363
343	XP_003863218.1	RFLKAWPTVAAVAKE	SVM	NEGATIVE	-0.104327
344	XP_003863218.1	RLKATQQALAATPSQ	SVM	NEGATIVE	-0.288538
345	XP_003863218.1	SLPKRLAAVKSMSVT	SVM	NEGATIVE	-0.95133
346	XP_003863218.1	VAKELVPSAVVSTAT	SVM	POSITIVE	0.00101003
347	XP_003863218.1	ASTGVSNAALVPVTE	SVM	NEGATIVE	-0.0856398
348	XP_003863218.1	DALIAEAEALAISSP	SVM	POSITIVE	0.397944
349	XP_003863218.1	EEELAAVDALIAEAE	SVM	POSITIVE	0.665309
350	XP_003863218.1	GDSAPGAADAEVRSQ	SVM	NEGATIVE	-0.638918
351	XP_003863218.1	GGDSAPGAADAEVRS	SVM	NEGATIVE	-0.517334
352	XP_003863218.1	GKQIEFSSSASLILS	SVM	POSITIVE	0.0956451
353	XP_003863218.1	IEFSSSASLILSTVA	SVM	POSITIVE	0.536357
354	XP_003863218.1	KRLAAVKSMSVTVDD	SVM	NEGATIVE	-0.674882
355	XP_003863218.1	LHDRTCASFDDAIVQ	SVM	NEGATIVE	-0.821103
356	XP_003863218.1	LNADDVGTVMTAEEL	SVM	NEGATIVE	-0.434886
357	XP_003863218.1	NADDVGTVMTAEELR	SVM	NEGATIVE	-0.211884
358	XP_003863218.1	QMEYVQMAEEELAAV	SVM	POSITIVE	0.594918
359	XP_003863218.1	SQYSRAPSALQSRPV	SVM	POSITIVE	0.531647
360	XP_003863218.1	VKPFAWADLQRRHSG	SVM	NEGATIVE	-0.0548165
361	XP_003863218.1	VQMAEEELAAVDALI	SVM	POSITIVE	0.103375
362	XP_003863218.1	AQRRLKATQQALAAT	SVM	NEGATIVE	-0.0777141
363	XP_003863218.1	DARAARIQMLARMQG	SVM	POSITIVE	0.194173
364	XP_003863218.1	EAQRRLKATQQALAA	SVM	NEGATIVE	-0.214728
365	XP_003863218.1	EWRRRSPSLTAVSIA	SVM	POSITIVE	0.453765
366	XP_003863218.1	KELEAIPALLERSRS	SVM	NEGATIVE	-0.116622
367	XP_003863218.1	LLEARLSAALQQNPK	SVM	NEGATIVE	-0.38934
368	XP_003863218.1	PLHDRTCASFDDAIV	SVM	NEGATIVE	-0.627898
369	XP_003863218.1	RSIVSQYSRAPSALQ	SVM	NEGATIVE	-0.080003
370	XP_003863218.1	SHCLVGVVASTPTVA	SVM	NEGATIVE	-0.18042
371	XP_003863218.1	SSASLILSTVAKELV	SVM	POSITIVE	0.397137
372	XP_003863218.1	STGVSNAALVPVTEV	SVM	POSITIVE	0.0357214
373	XP_003863218.1	TVAKELVPSAVVSTA	SVM	POSITIVE	0.242815
374	XP_003863218.1	ASLILSTVAKELVPS	SVM	POSITIVE	0.412662
375	XP_003863218.1	ASTGVSNAALVPVTE	SVM	NEGATIVE	-0.0856398
376	XP_003863218.1	DSAPGAADAEVRSQT	SVM	NEGATIVE	-0.203075
377	XP_003863218.1	ELLTQQRLLLTHTQL	SVM	POSITIVE	0.385423
378	XP_003863218.1	GELRMVMELQTLREK	SVM	POSITIVE	0.514576
379	XP_003863218.1	KRLAAVKSMSVTVDD	SVM	NEGATIVE	-0.674882
380	XP_003863218.1	KTIVPALAVPTSWVA	SVM	NEGATIVE	-0.252636
381	XP_003863218.1	LEAAEARAEEQELLT	SVM	POSITIVE	0.86343
382	XP_003863218.1	LILLAPQTLQDASKS	SVM	NEGATIVE	-0.23375
383	XP_003863218.1	LLARAGLRTVKPFAW	SVM	POSITIVE	0.990594
384	XP_003863218.1	MSVTVDDTQRALRFL	SVM	NEGATIVE	-0.00224759
385	XP_003863218.1	PLILLAPQTLQDASK	SVM	NEGATIVE	-0.36234
386	XP_003863218.1	QPLVSLIETAVAPLH	SVM	NEGATIVE	-0.39728
387	XP_003863218.1	QRRLKATQQALAATP	SVM	NEGATIVE	-0.176987
388	XP_003863218.1	RFLKAWPTVAAVAKE	SVM	NEGATIVE	-0.104327
389	XP_003863218.1	RSPSLTAVSIAPRAA	SVM	POSITIVE	0.343747
390	XP_003863218.1	SASLILSTVAKELVP	SVM	POSITIVE	0.327204
391	XP_003863218.1	SGELRMVMELQTLRE	SVM	POSITIVE	0.446925
392	XP_003863218.1	SMSVTVDDTQRALRF	SVM	NEGATIVE	-0.300667
393	XP_003863218.1	TEAQRRLKATQQALA	SVM	NEGATIVE	-0.0108839
394	XP_003863218.1	TGVSNAALVPVTEVT	SVM	NEGATIVE	-0.042224
395	XP_003863218.1	TNANTAYGSASRLSA	SVM	POSITIVE	0.381893
396	XP_003863218.1	TQRALRFLKAWPTVA	SVM	POSITIVE	0.565683
397	XP_003863218.1	ALIAEAEALAISSPH	SVM	POSITIVE	0.440484
398	XP_003863218.1	APIKPHRVVAFFTSA	SVM	POSITIVE	0.438717
399	XP_003863218.1	GAKTIVPALAVPTSW	SVM	NEGATIVE	-0.0762131
400	XP_003863218.1	GKQIEFSSSASLILS	SVM	POSITIVE	0.0956451
401	XP_003863218.1	IKPHRVVAFFTSADR	SVM	POSITIVE	0.294218
402	XP_003863218.1	IQMLARMQGNIADVI	SVM	POSITIVE	0.218687
403	XP_003863218.1	KERKDQMEYVQMAEE	SVM	POSITIVE	0.349549
404	XP_003863218.1	KQIEFSSSASLILST	SVM	POSITIVE	0.129711
405	XP_003863218.1	KSMSVTVDDTQRALR	SVM	NEGATIVE	-0.179479
406	XP_003863218.1	LARAGLRTVKPFAWA	SVM	POSITIVE	0.950724
407	XP_003863218.1	LPKRLAAVKSMSVTV	SVM	NEGATIVE	-0.936404
408	XP_003863218.1	LQDASKSGGLVAGHL	SVM	NEGATIVE	-0.478523
409	XP_003863218.1	PKRLAAVKSMSVTVD	SVM	NEGATIVE	-0.79132
410	XP_003863218.1	PRDTVDRSVVEELED	SVM	POSITIVE	0.0636806
411	XP_003863218.1	QDASKSGGLVAGHLV	SVM	NEGATIVE	-0.157951
412	XP_003863218.1	QSGELRMVMELQTLR	SVM	POSITIVE	0.329151
413	XP_003863218.1	RAEEQELLTQQRLLL	SVM	POSITIVE	0.258549
414	XP_003863218.1	RGKQIEFSSSASLIL	SVM	POSITIVE	0.197966
415	XP_003863218.1	RSEAEALMARRRLGG	SVM	POSITIVE	0.213946
416	XP_003863218.1	SLILSTVAKELVPSA	SVM	POSITIVE	0.575827
417	XP_003863218.1	TCASFDDAIVQAVSL	SVM	NEGATIVE	-0.267439
418	XP_003863218.1	AEEELAAVDALIAEA	SVM	POSITIVE	0.264209
419	XP_003863218.1	AGLRTVKPFAWADLQ	SVM	POSITIVE	0.628378
420	XP_003863218.1	DARAARIQMLARMQG	SVM	POSITIVE	0.194173
421	XP_003863218.1	EDAMTIATNANTAYG	SVM	NEGATIVE	-0.789304
422	XP_003863218.1	EKNSSATLATTPNPL	SVM	NEGATIVE	-0.102366
423	XP_003863218.1	LRFLKAWPTVAAVAK	SVM	NEGATIVE	-0.00038838
424	XP_003863218.1	RTCASFDDAIVQAVS	SVM	NEGATIVE	-0.0589602
425	XP_003863218.1	SPSLTAVSIAPRAAK	SVM	POSITIVE	0.756665
426	XP_003863218.1	AEKELLLARAGLRTV	SVM	POSITIVE	1.07145
427	XP_003863218.1	AHQRISELLIEASEW	SVM	POSITIVE	0.53805
428	XP_003863218.1	AKELVPSAVVSTATP	SVM	NEGATIVE	-0.139965
429	XP_003863218.1	DSLKADLGSSRDRVR	SVM	POSITIVE	0.305619
430	XP_003863218.1	LLTQQRLLLTHTQLF	SVM	NEGATIVE	-0.000573006
431	XP_003863218.1	LTAVSIAPRAAKSSR	SVM	POSITIVE	0.846799
432	XP_003863218.1	MAEEELAAVDALIAE	SVM	POSITIVE	0.569397
433	XP_003863218.1	PTSWVACALPEDEAP	SVM	NEGATIVE	-0.606495
434	XP_003863218.1	QDRTVSALDLAEPRK	SVM	POSITIVE	0.103933
435	XP_003863218.1	QIEFSSSASLILSTV	SVM	POSITIVE	0.381916
436	XP_003863218.1	QMAEEELAAVDALIA	SVM	POSITIVE	0.199288
437	XP_003863218.1	SLTAVSIAPRAAKSS	SVM	POSITIVE	0.735318
438	XP_003863218.1	SSSASLILSTVAKEL	SVM	POSITIVE	0.334934
439	XP_003863218.1	TCASFDDAIVQAVSL	SVM	NEGATIVE	-0.267439
440	XP_003863218.1	TPRDTVDRSVVEELE	SVM	POSITIVE	0.479678
441	XP_003863218.1	TSWVACALPEDEAPR	SVM	NEGATIVE	-0.141381
442	XP_003863218.1	WRRRSPSLTAVSIAP	SVM	NEGATIVE	-0.0389452
443	XP_003863218.1	ATNANTAYGSASRLS	SVM	NEGATIVE	-0.0552301
444	XP_003863218.1	DDAAKAADAAEKELL	SVM	POSITIVE	0.46938
445	XP_003863218.1	ELLLARAGLRTVKPF	SVM	POSITIVE	1.02859
446	XP_003863218.1	ELRMVMELQTLREKQ	SVM	POSITIVE	0.40919
447	XP_003863218.1	IEFSSSASLILSTVA	SVM	POSITIVE	0.536357
448	XP_003863218.1	KTVDDAAKAADAAEK	SVM	POSITIVE	0.453531
449	XP_003863218.1	QIEFSSSASLILSTV	SVM	POSITIVE	0.381916
450	XP_003863218.1	RKTVDDAAKAADAAE	SVM	POSITIVE	0.245031
451	XP_003863218.1	SLILSTVAKELVPSA	SVM	POSITIVE	0.575827
452	XP_003863218.1	TVDDAAKAADAAEKE	SVM	POSITIVE	0.777625
453	XP_003863218.1	VDDAAKAADAAEKEL	SVM	POSITIVE	0.61561
454	XP_003863218.1	DARAARIQMLARMQG	SVM	POSITIVE	0.194173
455	XP_003863218.1	DASKSGGLVAGHLVD	SVM	NEGATIVE	-0.288434
456	XP_003863218.1	DRSVVEELEDQLTAA	SVM	POSITIVE	0.157301
457	XP_003863218.1	EEELAAVDALIAEAE	SVM	POSITIVE	0.665309
458	XP_003863218.1	EELAAVDALIAEAEA	SVM	POSITIVE	0.444755
459	XP_003863218.1	ELEAIPALLERSRSE	SVM	NEGATIVE	-0.106362
460	XP_003863218.1	GTVAVLVQPRPLILL	SVM	POSITIVE	0.347792
461	XP_003863218.1	LLTQQRLLLTHTQLF	SVM	NEGATIVE	-0.000573006
462	XP_003863218.1	RKRRRDARAARIQML	SVM	NEGATIVE	-0.0853125
463	XP_003863218.1	STGVSNAALVPVTEV	SVM	POSITIVE	0.0357214
464	XP_003863218.1	TVAVLVQPRPLILLA	SVM	POSITIVE	0.500338
465	XP_003863218.1	AKEHKTAAALYRWVD	SVM	POSITIVE	0.46156
466	XP_003863218.1	EFSSSASLILSTVAK	SVM	POSITIVE	0.459142
467	XP_003863218.1	GGVATSAAAANAAER	SVM	POSITIVE	0.58185
468	XP_003863218.1	KPHRVVAFFTSADRS	SVM	POSITIVE	0.152535
469	XP_003863218.1	PMITQEMYDDLQARL	SVM	NEGATIVE	-0.551415
470	XP_003863218.1	RLAAVKSMSVTVDDT	SVM	NEGATIVE	-0.6321
471	XP_003863218.1	SEWRRRSPSLTAVSI	SVM	POSITIVE	0.320946
472	XP_003863218.1	TVAKELVPSAVVSTA	SVM	POSITIVE	0.242815
473	XP_003863218.1	VKSMSVTVDDTQRAL	SVM	NEGATIVE	-0.388406
474	XP_003863218.1	VPTSWVACALPEDEA	SVM	NEGATIVE	-0.449459
475	XP_003863218.1	VQMAEEELAAVDALI	SVM	POSITIVE	0.103375
476	XP_003863218.1	AASTGVSNAALVPVT	SVM	POSITIVE	0.21172
477	XP_003863218.1	AEEELAAVDALIAEA	SVM	POSITIVE	0.264209
478	XP_003863218.1	ARAARIQMLARMQGN	SVM	POSITIVE	0.259839
479	XP_003863218.1	CASFDDAIVQAVSLP	SVM	NEGATIVE	-0.371941
480	XP_003863218.1	CASFDDAIVQAVSLP	SVM	NEGATIVE	-0.371941
481	XP_003863218.1	KELEAIPALLERSRS	SVM	NEGATIVE	-0.116622
482	XP_003863218.1	KQIEFSSSASLILST	SVM	POSITIVE	0.129711
483	XP_003863218.1	NANTAYGSASRLSAD	SVM	POSITIVE	0.267033
484	XP_003863218.1	PIKPHRVVAFFTSAD	SVM	POSITIVE	0.351079
485	XP_003863218.1	QMLARMQGNIADVIE	SVM	POSITIVE	0.389241
486	XP_003863218.1	RDSLKADLGSSRDRV	SVM	POSITIVE	0.124079
487	XP_003863218.1	SPMITQEMYDDLQAR	SVM	NEGATIVE	-0.425375
488	XP_003863218.1	SQPLVSLIETAVAPL	SVM	NEGATIVE	-0.333695
489	XP_003863218.1	AEEQELLTQQRLLLT	SVM	POSITIVE	0.16093
490	XP_003863218.1	DGTVAVLVQPRPLIL	SVM	POSITIVE	0.176911
491	XP_003863218.1	DTQRALRFLKAWPTV	SVM	POSITIVE	0.55486
492	XP_003863218.1	EKSTKELEAIPALLE	SVM	POSITIVE	0.107387
493	XP_003863218.1	ELRMVMELQTLREKQ	SVM	POSITIVE	0.40919
494	XP_003863218.1	GGGVATSAAAANAAE	SVM	POSITIVE	0.62531
495	XP_003863218.1	IEFSSSASLILSTVA	SVM	POSITIVE	0.536357
496	XP_003863218.1	QIEFSSSASLILSTV	SVM	POSITIVE	0.381916
497	XP_003863218.1	QLPQLNVSTPLPSVS	SVM	POSITIVE	0.0432989
498	XP_003863218.1	RDTVDRSVVEELEDQ	SVM	NEGATIVE	-0.195921
499	XP_003863218.1	RGKQIEFSSSASLIL	SVM	POSITIVE	0.197966
500	XP_003863218.1	SLPKRLAAVKSMSVT	SVM	NEGATIVE	-0.95133
501	XP_003863218.1	VAKELVPSAVVSTAT	SVM	POSITIVE	0.00101003
502	XP_003863218.1	ACALPEDEAPRIGVY	SVM	NEGATIVE	-0.219795
503	XP_003863218.1	ASKSGGLVAGHLVDA	SVM	NEGATIVE	-0.327006
504	XP_003863218.1	AVKSMSVTVDDTQRA	SVM	NEGATIVE	-0.358277
505	XP_003863218.1	EELAAVDALIAEAEA	SVM	POSITIVE	0.444755
506	XP_003863218.1	GKQIEFSSSASLILS	SVM	POSITIVE	0.0956451
507	XP_003863218.1	GVSNAALVPVTEVTA	SVM	NEGATIVE	-0.336386
508	XP_003863218.1	HRDSLKADLGSSRDR	SVM	POSITIVE	0.340877
509	XP_003863218.1	MTIATNANTAYGSAS	SVM	NEGATIVE	-0.199856
510	XP_003863218.1	PLNADDVGTVMTAEE	SVM	NEGATIVE	-0.356895
511	XP_003863218.1	SSRYAAVSRRATADG	SVM	POSITIVE	0.469961
512	XP_003863218.1	SWVACALPEDEAPRI	SVM	NEGATIVE	-0.114433
513	XP_003863218.1	VACALPEDEAPRIGV	SVM	NEGATIVE	-0.31375
514	XP_003863218.1	WVACALPEDEAPRIG	SVM	NEGATIVE	-0.225171
515	XP_003863218.1	AHQRISELLIEASEW	SVM	POSITIVE	0.53805
516	XP_003863218.1	ARAGLRTVKPFAWAD	SVM	POSITIVE	1.05712
517	XP_003863218.1	AVDALIAEAEALAIS	SVM	POSITIVE	0.908778
518	XP_003863218.1	CALPEDEAPRIGVYA	SVM	NEGATIVE	-0.392309
519	XP_003863218.1	CDRSSRYAAVSRRAT	SVM	POSITIVE	0.448854
520	XP_003863218.1	CQSGELRMVMELQTL	SVM	POSITIVE	0.24109
521	XP_003863218.1	EHRDSLKADLGSSRD	SVM	POSITIVE	0.224044
522	XP_003863218.1	GELRMVMELQTLREK	SVM	POSITIVE	0.514576
523	XP_003863218.1	GVATSAAAANAAERS	SVM	POSITIVE	0.540359
524	XP_003863218.1	IQMLARMQGNIADVI	SVM	POSITIVE	0.218687
525	XP_003863218.1	QEHRDSLKADLGSSR	SVM	POSITIVE	0.0499965
526	XP_003863218.1	RGKQIEFSSSASLIL	SVM	POSITIVE	0.197966
527	XP_003863218.1	SSASLILSTVAKELV	SVM	POSITIVE	0.397137
528	XP_003863218.1	TGVSNAALVPVTEVT	SVM	NEGATIVE	-0.042224
529	XP_003863218.1	TQRALRFLKAWPTVA	SVM	POSITIVE	0.565683
530	XP_003863218.1	ALAVPTSWVACALPE	SVM	NEGATIVE	-0.325994
531	XP_003863218.1	ANTAYGSASRLSADV	SVM	POSITIVE	0.428914
532	XP_003863218.1	ASFDDAIVQAVSLPK	SVM	NEGATIVE	-0.332163
533	XP_003863218.1	AVPTSWVACALPEDE	SVM	NEGATIVE	-0.45083
534	XP_003863218.1	DTVDRSVVEELEDQL	SVM	NEGATIVE	-0.131112
535	XP_003863218.1	GGGVATSAAAANAAE	SVM	POSITIVE	0.62531
536	XP_003863218.1	GGVATSAAAANAAER	SVM	POSITIVE	0.58185
537	XP_003863218.1	GVATSAAAANAAERS	SVM	POSITIVE	0.540359
538	XP_003863218.1	HQRISELLIEASEWR	SVM	POSITIVE	0.56341
539	XP_003863218.1	HQRISELLIEASEWR	SVM	POSITIVE	0.56341
540	XP_003863218.1	IAPRAAKSSRVAISH	SVM	POSITIVE	0.702606
541	XP_003863218.1	IVQAVSLPKRLAAVK	SVM	NEGATIVE	-0.194997
542	XP_003863218.1	LRMVMELQTLREKQK	SVM	POSITIVE	0.122974
543	XP_003863218.1	MITQEMYDDLQARLC	SVM	NEGATIVE	-0.192698
544	XP_003863218.1	RIQMLARMQGNIADV	SVM	POSITIVE	0.258346
545	XP_003863218.1	RLEAAEARAEEQELL	SVM	POSITIVE	0.729826
546	XP_003863218.1	YVQMAEEELAAVDAL	SVM	NEGATIVE	-0.168735
547	XP_003863218.1	AIVQAVSLPKRLAAV	SVM	NEGATIVE	-0.137494
548	XP_003863218.1	AQRRLKATQQALAAT	SVM	NEGATIVE	-0.0777141
549	XP_003863218.1	ARAARIQMLARMQGN	SVM	POSITIVE	0.259839
550	XP_003863218.1	ASLILSTVAKELVPS	SVM	POSITIVE	0.412662
551	XP_003863218.1	ATQQALAATPSQSPD	SVM	NEGATIVE	-0.120002
552	XP_003863218.1	DDTQRALRFLKAWPT	SVM	POSITIVE	0.431824
553	XP_003863218.1	EAAEARAEEQELLTQ	SVM	POSITIVE	0.469969
554	XP_003863218.1	HCLVGVVASTPTVAQ	SVM	NEGATIVE	-0.0927704
555	XP_003863218.1	KGAKTIVPALAVPTS	SVM	NEGATIVE	-0.202486
556	XP_003863218.1	QRISELLIEASEWRR	SVM	POSITIVE	0.655749
557	XP_003863218.1	QRRLKATQQALAATP	SVM	NEGATIVE	-0.176987
558	XP_003863218.1	RSPSLTAVSIAPRAA	SVM	POSITIVE	0.343747
559	XP_003863218.1	SASLILSTVAKELVP	SVM	POSITIVE	0.327204
560	XP_003863218.1	TQQALAATPSQSPDA	SVM	NEGATIVE	-0.562268
561	XP_003863218.1	VATSAAAANAAERSI	SVM	POSITIVE	0.563486
562	XP_003863218.1	VDALIAEAEALAISS	SVM	POSITIVE	0.72527
563	XP_003863218.1	VQAVSLPKRLAAVKS	SVM	NEGATIVE	-0.224574
564	XP_003863218.1	AAVDALIAEAEALAI	SVM	POSITIVE	0.861982
565	XP_003863218.1	DAIVQAVSLPKRLAA	SVM	NEGATIVE	-0.420207
566	XP_003863218.1	DDVGTVMTAEELREM	SVM	NEGATIVE	-0.0702845
567	XP_003863218.1	DVFGGDSAPGAADAE	SVM	NEGATIVE	-0.160391
568	XP_003863218.1	IVQAVSLPKRLAAVK	SVM	NEGATIVE	-0.194997
569	XP_003863218.1	LAAVKSMSVTVDDTQ	SVM	NEGATIVE	-0.741148
570	XP_003863218.1	QQALAATPSQSPDAA	SVM	NEGATIVE	-0.358646
571	XP_003863218.1	SRSEAEALMARRRLG	SVM	POSITIVE	0.190491
572	XP_003863218.1	SSSASLILSTVAKEL	SVM	POSITIVE	0.334934
573	XP_003863218.1	STVAKELVPSAVVST	SVM	POSITIVE	0.176702
574	XP_003863218.1	TPRDTVDRSVVEELE	SVM	POSITIVE	0.479678
575	XP_003863218.1	VSPCRTSSSPMITQE	SVM	NEGATIVE	-0.632658
576	XP_003863218.1	ALYRWVDALAKATEA	SVM	POSITIVE	0.463993
577	XP_003863218.1	ASFDDAIVQAVSLPK	SVM	NEGATIVE	-0.332163
578	XP_003863218.1	AVSPCRTSSSPMITQ	SVM	NEGATIVE	-0.470183
579	XP_003863218.1	DDAIVQAVSLPKRLA	SVM	NEGATIVE	-0.437613
580	XP_003863218.1	DDLQARLCAVSDELE	SVM	POSITIVE	0.309713
581	XP_003863218.1	EEVWERLEAAEARAE	SVM	POSITIVE	0.834666
582	XP_003863218.1	LPKRLAAVKSMSVTV	SVM	NEGATIVE	-0.936404
583	XP_003863218.1	MAEEELAAVDALIAE	SVM	POSITIVE	0.569397
584	XP_003863218.1	QQRLLLTHTQLFPSQ	SVM	NEGATIVE	-0.120835
585	XP_003863218.1	RTVSALDLAEPRKAL	SVM	NEGATIVE	-0.0254506
586	XP_003863218.1	SQLPQLNVSTPLPSV	SVM	NEGATIVE	-0.237691
587	XP_003863218.1	TIATNANTAYGSASR	SVM	NEGATIVE	-0.205777
588	XP_003863218.1	TQQRLLLTHTQLFPS	SVM	POSITIVE	0.0185847
589	XP_003863218.1	TVSALDLAEPRKALS	SVM	NEGATIVE	-0.0187355
590	XP_003863218.1	VAKEHKTAAALYRWV	SVM	POSITIVE	0.495333
591	XP_003863218.1	VFGGDSAPGAADAEV	SVM	NEGATIVE	-0.29226
592	XP_003863218.1	AKEHKTAAALYRWVD	SVM	POSITIVE	0.46156
593	XP_003863218.1	AVAKEHKTAAALYRW	SVM	POSITIVE	0.200102
594	XP_003863218.1	DAIVQAVSLPKRLAA	SVM	NEGATIVE	-0.420207
595	XP_003863218.1	DDAIVQAVSLPKRLA	SVM	NEGATIVE	-0.437613
596	XP_003863218.1	DRTVSALDLAEPRKA	SVM	POSITIVE	0.219754
597	XP_003863218.1	GKQIEFSSSASLILS	SVM	POSITIVE	0.0956451
598	XP_003863218.1	LEAAEARAEEQELLT	SVM	POSITIVE	0.86343
599	XP_003863218.1	LTAVSIAPRAAKSSR	SVM	POSITIVE	0.846799
600	XP_003863218.1	RALRFLKAWPTVAAV	SVM	POSITIVE	0.558127
601	XP_003863218.1	TNEDAMTIATNANTA	SVM	NEGATIVE	-0.527154
602	XP_003863218.1	VSALDLAEPRKALSG	SVM	NEGATIVE	-0.357967
603	XP_003863218.1	AEEKTRLLEARLSAA	SVM	POSITIVE	0.336412
604	XP_003863218.1	ARAARIQMLARMQGN	SVM	POSITIVE	0.259839
605	XP_003863218.1	DAAKAADAAEKELLL	SVM	POSITIVE	0.53629
606	XP_003863218.1	DDLQARLCAVSDELE	SVM	POSITIVE	0.309713
607	XP_003863218.1	DLQARLCAVSDELET	SVM	POSITIVE	0.130281
608	XP_003863218.1	FDDAIVQAVSLPKRL	SVM	NEGATIVE	-0.592479
609	XP_003863218.1	FSSSASLILSTVAKE	SVM	POSITIVE	0.383832
610	XP_003863218.1	GTVAVLVQPRPLILL	SVM	POSITIVE	0.347792
611	XP_003863218.1	LPQLNVSTPLPSVSP	SVM	NEGATIVE	-0.462167
612	XP_003863218.1	MEYVQMAEEELAAVD	SVM	POSITIVE	0.527788
613	XP_003863218.1	NEDAMTIATNANTAY	SVM	NEGATIVE	-0.524994
614	XP_003863218.1	PSLTAVSIAPRAAKS	SVM	POSITIVE	0.863972
615	XP_003863218.1	QRALRFLKAWPTVAA	SVM	POSITIVE	0.574461
616	XP_003863218.1	SALDLAEPRKALSGS	SVM	NEGATIVE	-0.475967
617	XP_003863218.1	SIAPRAAKSSRVAIS	SVM	POSITIVE	0.85851
618	XP_003863218.1	SQYSRAPSALQSRPV	SVM	POSITIVE	0.531647
619	XP_003863218.1	TQRALRFLKAWPTVA	SVM	POSITIVE	0.565683
620	XP_003863218.1	TVAVLVQPRPLILLA	SVM	POSITIVE	0.500338
621	XP_003863218.1	VAVLVQPRPLILLAP	SVM	POSITIVE	0.113498
622	XP_003863218.1	AAHQRISELLIEASE	SVM	POSITIVE	0.450825
623	XP_003863218.1	AKTIVPALAVPTSWV	SVM	POSITIVE	0.033913
624	XP_003863218.1	AVPTSWVACALPEDE	SVM	NEGATIVE	-0.45083
625	XP_003863218.1	DALIAEAEALAISSP	SVM	POSITIVE	0.397944
626	XP_003863218.1	DLQARLCAVSDELET	SVM	POSITIVE	0.130281
627	XP_003863218.1	EKTRLLEARLSAALQ	SVM	POSITIVE	0.267312
628	XP_003863218.1	IQMLARMQGNIADVI	SVM	POSITIVE	0.218687
629	XP_003863218.1	KATQQALAATPSQSP	SVM	NEGATIVE	-0.470869
630	XP_003863218.1	QRISELLIEASEWRR	SVM	POSITIVE	0.655749
631	XP_003863218.1	RFLKAWPTVAAVAKE	SVM	NEGATIVE	-0.104327
632	XP_003863218.1	RSHCLVGVVASTPTV	SVM	NEGATIVE	-0.222928
633	XP_003863218.1	SLILSTVAKELVPSA	SVM	POSITIVE	0.575827
634	XP_003863218.1	SQYSRAPSALQSRPV	SVM	POSITIVE	0.531647
635	XP_003863218.1	TVKPFAWADLQRRHS	SVM	POSITIVE	0.00896612
636	XP_003863218.1	DCSHASALQSPSTEE	SVM	POSITIVE	0.123604
637	XP_003863218.1	DDVGTVMTAEELREM	SVM	NEGATIVE	-0.0702845
638	XP_003863218.1	EYVQMAEEELAAVDA	SVM	POSITIVE	0.248183
639	XP_003863218.1	GDCSHASALQSPSTE	SVM	NEGATIVE	-0.0138438
640	XP_003863218.1	HGDCSHASALQSPST	SVM	NEGATIVE	-0.0633701
641	XP_003863218.1	ISHGDCSHASALQSP	SVM	NEGATIVE	-0.199835
642	XP_003863218.1	NPKEAEVQLLRDELD	SVM	NEGATIVE	-0.407586
643	XP_003863218.1	NTAYGSASRLSADVY	SVM	POSITIVE	0.554418
644	XP_003863218.1	RKRRRDARAARIQML	SVM	NEGATIVE	-0.0853125
645	XP_003863218.1	SHGDCSHASALQSPS	SVM	NEGATIVE	-0.0247804
646	XP_003863218.1	TNSPQLSPRAAAAAS	SVM	POSITIVE	0.405366
647	XP_003863218.1	TVAVLVQPRPLILLA	SVM	POSITIVE	0.500338
648	XP_003863218.1	VPTSWVACALPEDEA	SVM	NEGATIVE	-0.449459
649	XP_003863218.1	ANTAYGSASRLSADV	SVM	POSITIVE	0.428914
650	XP_003863218.1	DAIVQAVSLPKRLAA	SVM	NEGATIVE	-0.420207
651	XP_003863218.1	EKELLLARAGLRTVK	SVM	POSITIVE	1.11731
652	XP_003863218.1	KEHKTAAALYRWVDA	SVM	POSITIVE	0.109158
653	XP_003863218.1	LARAGLRTVKPFAWA	SVM	POSITIVE	0.950724
654	XP_003863218.1	LQARLCAVSDELETQ	SVM	NEGATIVE	-0.0543404
655	XP_003863218.1	QAVSLPKRLAAVKSM	SVM	NEGATIVE	-0.536947
656	XP_003863218.1	QDVFGGDSAPGAADA	SVM	NEGATIVE	-0.0237932
657	XP_003863218.1	QMLARMQGNIADVIE	SVM	POSITIVE	0.389241
658	XP_003863218.1	QPLVSLIETAVAPLH	SVM	NEGATIVE	-0.39728
659	XP_003863218.1	QQRLLLTHTQLFPSQ	SVM	NEGATIVE	-0.120835
660	XP_003863218.1	QRLLLTHTQLFPSQS	SVM	POSITIVE	0.129303
661	XP_003863218.1	RLAAVKSMSVTVDDT	SVM	NEGATIVE	-0.6321
662	XP_003863218.1	RTCASFDDAIVQAVS	SVM	NEGATIVE	-0.0589602
663	XP_003863218.1	SFDDAIVQAVSLPKR	SVM	NEGATIVE	-0.26023
664	XP_003863218.1	SPCRTSSSPMITQEM	SVM	NEGATIVE	-0.429819
665	XP_003863218.1	SQPLVSLIETAVAPL	SVM	NEGATIVE	-0.333695
666	XP_003863218.1	SSSASLILSTVAKEL	SVM	POSITIVE	0.334934
667	XP_003863218.1	TAYGSASRLSADVYP	SVM	POSITIVE	0.305868
668	XP_003863218.1	TEAQRRLKATQQALA	SVM	NEGATIVE	-0.0108839
669	XP_003863218.1	TNANTAYGSASRLSA	SVM	POSITIVE	0.381893
670	XP_003863218.1	TPQDRTVSALDLAEP	SVM	NEGATIVE	-0.226494
671	XP_003863218.1	TVAVLVQPRPLILLA	SVM	POSITIVE	0.500338
672	XP_003863218.1	AARIQMLARMQGNIA	SVM	POSITIVE	0.220565
673	XP_003863218.1	APRAAKSSRVAISHG	SVM	POSITIVE	0.90472
674	XP_003863218.1	ASFDDAIVQAVSLPK	SVM	NEGATIVE	-0.332163
675	XP_003863218.1	DARAARIQMLARMQG	SVM	POSITIVE	0.194173
676	XP_003863218.1	DRSHCLVGVVASTPT	SVM	NEGATIVE	-0.400842
677	XP_003863218.1	EEKTRLLEARLSAAL	SVM	POSITIVE	0.117455
678	XP_003863218.1	GLRTVKPFAWADLQR	SVM	POSITIVE	0.844737
679	XP_003863218.1	LILLAPQTLQDASKS	SVM	NEGATIVE	-0.23375
680	XP_003863218.1	PRGKQIEFSSSASLI	SVM	POSITIVE	0.557662
681	XP_003863218.1	QRALRFLKAWPTVAA	SVM	POSITIVE	0.574461
682	XP_003863218.1	TQQRLLLTHTQLFPS	SVM	POSITIVE	0.0185847
683	XP_003863218.1	VSLPKRLAAVKSMSV	SVM	NEGATIVE	-0.777518
684	XP_003863218.1	AAERSIVSQYSRAPS	SVM	NEGATIVE	-0.543346
685	XP_003863218.1	AEKELLLARAGLRTV	SVM	POSITIVE	1.07145
686	XP_003863218.1	AERSIVSQYSRAPSA	SVM	NEGATIVE	-0.167185
687	XP_003863218.1	ASEWRRRSPSLTAVS	SVM	POSITIVE	0.393093
688	XP_003863218.1	EAQRRLKATQQALAA	SVM	NEGATIVE	-0.214728
689	XP_003863218.1	EFSSSASLILSTVAK	SVM	POSITIVE	0.459142
690	XP_003863218.1	ELRMVMELQTLREKQ	SVM	POSITIVE	0.40919
691	XP_003863218.1	ERSIVSQYSRAPSAL	SVM	NEGATIVE	-0.150636
692	XP_003863218.1	GELRMVMELQTLREK	SVM	POSITIVE	0.514576
693	XP_003863218.1	GKQIEFSSSASLILS	SVM	POSITIVE	0.0956451
694	XP_003863218.1	GTVAVLVQPRPLILL	SVM	POSITIVE	0.347792
695	XP_003863218.1	IQMLARMQGNIADVI	SVM	POSITIVE	0.218687
696	XP_003863218.1	KELVPSAVVSTATPQ	SVM	NEGATIVE	-0.330927
697	XP_003863218.1	KQIEFSSSASLILST	SVM	POSITIVE	0.129711
698	XP_003863218.1	KRRRDARAARIQMLA	SVM	POSITIVE	0.0439464
699	XP_003863218.1	LRMVMELQTLREKQK	SVM	POSITIVE	0.122974
700	XP_003863218.1	LTQQRLLLTHTQLFP	SVM	NEGATIVE	-0.245933
701	XP_003863218.1	NANTAYGSASRLSAD	SVM	POSITIVE	0.267033
702	XP_003863218.1	PKRLAAVKSMSVTVD	SVM	NEGATIVE	-0.79132
703	XP_003863218.1	PTSWVACALPEDEAP	SVM	NEGATIVE	-0.606495
704	XP_003863218.1	QAVSLPKRLAAVKSM	SVM	NEGATIVE	-0.536947
705	XP_003863218.1	QHTQEKNSSATLATT	SVM	NEGATIVE	-0.146259
706	XP_003863218.1	RALRFLKAWPTVAAV	SVM	POSITIVE	0.558127
707	XP_003863218.1	RMVMELQTLREKQKA	SVM	POSITIVE	0.215579
708	XP_003863218.1	RSIVSQYSRAPSALQ	SVM	NEGATIVE	-0.080003
709	XP_003863218.1	SIVSQYSRAPSALQS	SVM	NEGATIVE	-0.122338
710	XP_003863218.1	SKSGGLVAGHLVDAS	SVM	NEGATIVE	-0.374613
711	XP_003863218.1	SLTAVSIAPRAAKSS	SVM	POSITIVE	0.735318
712	XP_003863218.1	SQPLVSLIETAVAPL	SVM	NEGATIVE	-0.333695
713	XP_003863218.1	SSSQPLVSLIETAVA	SVM	NEGATIVE	-0.341917
714	XP_003863218.1	TQRALRFLKAWPTVA	SVM	POSITIVE	0.565683
715	XP_003863218.1	AARIQMLARMQGNIA	SVM	POSITIVE	0.220565
716	XP_003863218.1	AIVQAVSLPKRLAAV	SVM	NEGATIVE	-0.137494
717	XP_003863218.1	ARIQMLARMQGNIAD	SVM	POSITIVE	0.313404
718	XP_003863218.1	DALIAEAEALAISSP	SVM	POSITIVE	0.397944
719	XP_003863218.1	LQARLCAVSDELETQ	SVM	NEGATIVE	-0.0543404
720	XP_003863218.1	SSSASLILSTVAKEL	SVM	POSITIVE	0.334934
721	XP_003863218.1	VAQSDGTVAVLVQPR	SVM	POSITIVE	0.0654251
722	XP_003863218.1	AAASTGVSNAALVPV	SVM	POSITIVE	0.346855
723	XP_003863218.1	DTQRALRFLKAWPTV	SVM	POSITIVE	0.55486
724	XP_003863218.1	DVGTVMTAEELREMQ	SVM	NEGATIVE	-0.092581
725	XP_003863218.1	GVSNAALVPVTEVTA	SVM	NEGATIVE	-0.336386
726	XP_003863218.1	IEFSSSASLILSTVA	SVM	POSITIVE	0.536357
727	XP_003863218.1	KRLAAVKSMSVTVDD	SVM	NEGATIVE	-0.674882
728	XP_003863218.1	KTRLLEARLSAALQQ	SVM	NEGATIVE	-0.0447457
729	XP_003863218.1	LVGVVASTPTVAQSD	SVM	POSITIVE	0.302096
730	XP_003863218.1	PKEAEVQLLRDELDA	SVM	NEGATIVE	-0.515353
731	XP_003863218.1	PKRLAAVKSMSVTVD	SVM	NEGATIVE	-0.79132
732	XP_003863218.1	QRALRFLKAWPTVAA	SVM	POSITIVE	0.574461
733	XP_003863218.1	RALRFLKAWPTVAAV	SVM	POSITIVE	0.558127
734	XP_003863218.1	TQRALRFLKAWPTVA	SVM	POSITIVE	0.565683
735	XP_003863218.1	VQDVFGGDSAPGAAD	SVM	POSITIVE	0.151439
736	XP_003863218.1	YDDLQARLCAVSDEL	SVM	NEGATIVE	-0.0834281
737	XP_003863218.1	AAEKELLLARAGLRT	SVM	POSITIVE	0.928847
738	XP_003863218.1	AARIQMLARMQGNIA	SVM	POSITIVE	0.220565
739	XP_003863218.1	AVSIAPRAAKSSRVA	SVM	POSITIVE	0.510675
740	XP_003863218.1	GAKTIVPALAVPTSW	SVM	NEGATIVE	-0.0762131
741	XP_003863218.1	ITQEMYDDLQARLCA	SVM	NEGATIVE	-0.0752045
742	XP_003863218.1	KTAAALYRWVDALAK	SVM	POSITIVE	0.52926
743	XP_003863218.1	QMLARMQGNIADVIE	SVM	POSITIVE	0.389241
744	XP_003863218.1	QSDGTVAVLVQPRPL	SVM	POSITIVE	0.139548
745	XP_003863218.1	RIQMLARMQGNIADV	SVM	POSITIVE	0.258346
746	XP_003863218.1	RSIVSQYSRAPSALQ	SVM	NEGATIVE	-0.080003
747	XP_003863218.1	SSPMITQEMYDDLQA	SVM	NEGATIVE	-0.44141
748	XP_003863218.1	SSSASLILSTVAKEL	SVM	POSITIVE	0.334934
749	XP_003863218.1	STVAKELVPSAVVST	SVM	POSITIVE	0.176702
750	XP_003863218.1	YDDLQARLCAVSDEL	SVM	NEGATIVE	-0.0834281
751	XP_003863218.1	ADDVGTVMTAEELRE	SVM	NEGATIVE	-0.0622288
752	XP_003863218.1	AQSDGTVAVLVQPRP	SVM	POSITIVE	0.0626217
753	XP_003863218.1	ARIQMLARMQGNIAD	SVM	POSITIVE	0.313404
754	XP_003863218.1	LPKRLAAVKSMSVTV	SVM	NEGATIVE	-0.936404
755	XP_003863218.1	QPRPLILLAPQTLQD	SVM	POSITIVE	0.357467
756	XP_003863218.1	RRSPSLTAVSIAPRA	SVM	POSITIVE	0.34588
757	XP_003863218.1	VQPRPLILLAPQTLQ	SVM	NEGATIVE	-0.147059
758	XP_003863218.1	AKTIVPALAVPTSWV	SVM	POSITIVE	0.033913
759	XP_003863218.1	FLKAWPTVAAVAKEH	SVM	POSITIVE	0.0762655
760	XP_003863218.1	IQMLARMQGNIADVI	SVM	POSITIVE	0.218687
761	XP_003863218.1	KAPIKPHRVVAFFTS	SVM	POSITIVE	0.360072
762	XP_003863218.1	KGAKTIVPALAVPTS	SVM	NEGATIVE	-0.202486
763	XP_003863218.1	MEYVQMAEEELAAVD	SVM	POSITIVE	0.527788
764	XP_003863218.1	NTAYGSASRLSADVY	SVM	POSITIVE	0.554418
765	XP_003863218.1	QMAEEELAAVDALIA	SVM	POSITIVE	0.199288
766	XP_003863218.1	SSASLILSTVAKELV	SVM	POSITIVE	0.397137
767	XP_003863218.1	SSQPLVSLIETAVAP	SVM	NEGATIVE	-0.756292
768	XP_003863218.1	STGVSNAALVPVTEV	SVM	POSITIVE	0.0357214
769	XP_003863218.1	TAVSIAPRAAKSSRV	SVM	POSITIVE	0.765586
770	XP_003863218.1	VQMAEEELAAVDALI	SVM	POSITIVE	0.103375
771	XP_003863218.1	YVQMAEEELAAVDAL	SVM	NEGATIVE	-0.168735
772	XP_003863218.1	AAEKELLLARAGLRT	SVM	POSITIVE	0.928847
773	XP_003863218.1	AAKAADAAEKELLLA	SVM	POSITIVE	0.562827
774	XP_003863218.1	AKAPIKPHRVVAFFT	SVM	POSITIVE	0.372536
775	XP_003863218.1	ALRFLKAWPTVAAVA	SVM	POSITIVE	0.0633491
776	XP_003863218.1	LRFLKAWPTVAAVAK	SVM	NEGATIVE	-0.00038838
777	XP_003863218.1	LTAVSIAPRAAKSSR	SVM	POSITIVE	0.846799
778	XP_003863218.1	PRPLILLAPQTLQDA	SVM	POSITIVE	0.412136
779	XP_003863218.1	QIEFSSSASLILSTV	SVM	POSITIVE	0.381916
780	XP_003863218.1	QRLLLTHTQLFPSQS	SVM	POSITIVE	0.129303
781	XP_003863218.1	RFLKAWPTVAAVAKE	SVM	NEGATIVE	-0.104327
782	XP_003863218.1	RGKQIEFSSSASLIL	SVM	POSITIVE	0.197966
783	XP_003863218.1	SAAAANAAERSIVSQ	SVM	POSITIVE	0.113219
784	XP_003863218.1	SGELRMVMELQTLRE	SVM	POSITIVE	0.446925
785	XP_003863218.1	GAKTIVPALAVPTSW	SVM	NEGATIVE	-0.0762131
786	XP_003863218.1	IATNANTAYGSASRL	SVM	NEGATIVE	-0.275686
787	XP_003863218.1	IVPALAVPTSWVACA	SVM	NEGATIVE	-0.0775718
788	XP_003863218.1	KEHKTAAALYRWVDA	SVM	POSITIVE	0.109158
789	XP_003863218.1	KRLAAVKSMSVTVDD	SVM	NEGATIVE	-0.674882
790	XP_003863218.1	KSGGLVAGHLVDASD	SVM	NEGATIVE	-0.278749
791	XP_003863218.1	KTIVPALAVPTSWVA	SVM	NEGATIVE	-0.252636
792	XP_003863218.1	LEARLSAALQQNPKE	SVM	NEGATIVE	-0.283943
793	XP_003863218.1	QIEFSSSASLILSTV	SVM	POSITIVE	0.381916
794	XP_003863218.1	QNPKEAEVQLLRDEL	SVM	NEGATIVE	-0.394857
795	XP_003863218.1	RAGLRTVKPFAWADL	SVM	POSITIVE	1.05363
796	XP_003863218.1	RTCASFDDAIVQAVS	SVM	NEGATIVE	-0.0589602
797	XP_003863218.1	SFDDAIVQAVSLPKR	SVM	NEGATIVE	-0.26023
798	XP_003863218.1	SPSLTAVSIAPRAAK	SVM	POSITIVE	0.756665
799	XP_003863218.1	VSIAPRAAKSSRVAI	SVM	POSITIVE	0.497777
800	XP_003863218.1	ALIAEAEALAISSPH	SVM	POSITIVE	0.440484
801	XP_003863218.1	ARIQMLARMQGNIAD	SVM	POSITIVE	0.313404
802	XP_003863218.1	AVAKEHKTAAALYRW	SVM	POSITIVE	0.200102
803	XP_003863218.1	DRTCASFDDAIVQAV	SVM	POSITIVE	0.0832849
804	XP_003863218.1	GSSSQPLVSLIETAV	SVM	NEGATIVE	-0.355826
805	XP_003863218.1	GTVAVLVQPRPLILL	SVM	POSITIVE	0.347792
806	XP_003863218.1	KTIVPALAVPTSWVA	SVM	NEGATIVE	-0.252636
807	XP_003863218.1	LKAWPTVAAVAKEHK	SVM	POSITIVE	0.133213
808	XP_003863218.1	LLLARAGLRTVKPFA	SVM	POSITIVE	1.25719
809	XP_003863218.1	PAKAPIKPHRVVAFF	SVM	POSITIVE	0.348243
810	XP_003863218.1	PRAAKSSRVAISHGD	SVM	POSITIVE	0.709442
811	XP_003863218.1	RMVMELQTLREKQKA	SVM	POSITIVE	0.215579
812	XP_003863218.1	SASLILSTVAKELVP	SVM	POSITIVE	0.327204
813	XP_003863218.1	SVSPIVNSNLSQTLQ	SVM	NEGATIVE	-0.768189
814	XP_003863218.1	DDTQRALRFLKAWPT	SVM	POSITIVE	0.431824
815	XP_003863218.1	DVGTVMTAEELREMQ	SVM	NEGATIVE	-0.092581
816	XP_003863218.1	DVGTVMTAEELREMQ	SVM	NEGATIVE	-0.092581
817	XP_003863218.1	ERLEAAEARAEEQEL	SVM	POSITIVE	0.755388
818	XP_003863218.1	KEHKTAAALYRWVDA	SVM	POSITIVE	0.109158
819	XP_003863218.1	PRPLILLAPQTLQDA	SVM	POSITIVE	0.412136
820	XP_003863218.1	QPLVSLIETAVAPLH	SVM	NEGATIVE	-0.39728
821	XP_003863218.1	RPLILLAPQTLQDAS	SVM	POSITIVE	0.406384
822	XP_003863218.1	RRSEAEHMVLAQKHE	SVM	NEGATIVE	-0.539663
823	XP_003863218.1	SWVACALPEDEAPRI	SVM	NEGATIVE	-0.114433
824	XP_003863218.1	TGVSNAALVPVTEVT	SVM	NEGATIVE	-0.042224
825	XP_003863218.1	TIATNANTAYGSASR	SVM	NEGATIVE	-0.205777
826	XP_003863218.1	VAVLVQPRPLILLAP	SVM	POSITIVE	0.113498
827	XP_003863218.1	AKELVPSAVVSTATP	SVM	NEGATIVE	-0.139965
828	XP_003863218.1	DDTQRALRFLKAWPT	SVM	POSITIVE	0.431824
829	XP_003863218.1	DTQRALRFLKAWPTV	SVM	POSITIVE	0.55486
830	XP_003863218.1	DTQRALRFLKAWPTV	SVM	POSITIVE	0.55486
831	XP_003863218.1	EAAEARAEEQELLTQ	SVM	POSITIVE	0.469969
832	XP_003863218.1	EASEWRRRSPSLTAV	SVM	POSITIVE	0.341179
833	XP_003863218.1	FGGDSAPGAADAEVR	SVM	NEGATIVE	-0.374482
834	XP_003863218.1	HRRSEAEHMVLAQKH	SVM	NEGATIVE	-0.628838
835	XP_003863218.1	KAPIKPHRVVAFFTS	SVM	POSITIVE	0.360072
836	XP_003863218.1	LAAVKSMSVTVDDTQ	SVM	NEGATIVE	-0.741148
837	XP_003863218.1	LHRRSEAEHMVLAQK	SVM	NEGATIVE	-0.79721
838	XP_003863218.1	LKADLGSSRDRVREI	SVM	POSITIVE	0.00908018
839	XP_003863218.1	LLTQQRLLLTHTQLF	SVM	NEGATIVE	-0.000573006
840	XP_003863218.1	NEDAMTIATNANTAY	SVM	NEGATIVE	-0.524994
841	XP_003863218.1	PRQRSLRGAAVSPCR	SVM	NEGATIVE	-0.14958
842	XP_003863218.1	QQNPKEAEVQLLRDE	SVM	NEGATIVE	-0.476031
843	XP_003863218.1	RSRSEAEALMARRRL	SVM	POSITIVE	0.18368
844	XP_003863218.1	SLPKRLAAVKSMSVT	SVM	NEGATIVE	-0.95133
845	XP_003863218.1	SVQDVFGGDSAPGAA	SVM	NEGATIVE	-0.00895968
846	XP_003863218.1	TLQDASKSGGLVAGH	SVM	NEGATIVE	-0.266322
847	XP_003863218.1	TPRQRSLRGAAVSPC	SVM	POSITIVE	0.201438
848	XP_003863218.1	VAVLVQPRPLILLAP	SVM	POSITIVE	0.113498
849	XP_003863218.1	VDDAAKAADAAEKEL	SVM	POSITIVE	0.61561
850	XP_003863218.1	VSNAALVPVTEVTAA	SVM	NEGATIVE	-0.120565
851	XP_003863218.1	AMTIATNANTAYGSA	SVM	NEGATIVE	-0.244887
852	XP_003863218.1	DAMTIATNANTAYGS	SVM	NEGATIVE	-0.560611
853	XP_003863218.1	DGTVAVLVQPRPLIL	SVM	POSITIVE	0.176911
854	XP_003863218.1	EKSTKELEAIPALLE	SVM	POSITIVE	0.107387
855	XP_003863218.1	GVVASTPTVAQSDGT	SVM	NEGATIVE	-0.253249
856	XP_003863218.1	KQIEFSSSASLILST	SVM	POSITIVE	0.129711
857	XP_003863218.1	LVSLIETAVAPLHDR	SVM	NEGATIVE	-0.507013
858	XP_003863218.1	PKGAKTIVPALAVPT	SVM	NEGATIVE	-0.0580436
859	XP_003863218.1	QPRPLILLAPQTLQD	SVM	POSITIVE	0.357467
860	XP_003863218.1	QRLLLTHTQLFPSQS	SVM	POSITIVE	0.129303
861	XP_003863218.1	QTNEDAMTIATNANT	SVM	NEGATIVE	-0.378847
862	XP_003863218.1	RISELLIEASEWRRR	SVM	POSITIVE	0.609944
863	XP_003863218.1	RLAAVKSMSVTVDDT	SVM	NEGATIVE	-0.6321
864	XP_003863218.1	RRRSPSLTAVSIAPR	SVM	POSITIVE	0.181849
865	XP_003863218.1	TAVSIAPRAAKSSRV	SVM	POSITIVE	0.765586
866	XP_003863218.1	VQPRPLILLAPQTLQ	SVM	NEGATIVE	-0.147059
867	XP_003863218.1	VSLPKRLAAVKSMSV	SVM	NEGATIVE	-0.777518
868	XP_003863218.1	VSPIVNSNLSQTLQP	SVM	NEGATIVE	-0.744587
869	XP_003863218.1	EDAMTIATNANTAYG	SVM	NEGATIVE	-0.789304
870	XP_003863218.1	GGGGVATSAAAANAA	SVM	POSITIVE	0.555784
871	XP_003863218.1	KELLLARAGLRTVKP	SVM	POSITIVE	0.666702
872	XP_003863218.1	LPKRLAAVKSMSVTV	SVM	NEGATIVE	-0.936404
873	XP_003863218.1	PLVSLIETAVAPLHD	SVM	NEGATIVE	-0.456989
874	XP_003863218.1	QARLCAVSDELETQR	SVM	POSITIVE	0.160496
875	XP_003863218.1	QPLVSLIETAVAPLH	SVM	NEGATIVE	-0.39728
876	XP_003863218.1	SFDDAIVQAVSLPKR	SVM	NEGATIVE	-0.26023
877	XP_003863218.1	TVDRSVVEELEDQLT	SVM	NEGATIVE	-0.0454023
878	XP_003863218.1	ASEWRRRSPSLTAVS	SVM	POSITIVE	0.393093
879	XP_003863218.1	ASTGAPLQHAQHTLS	SVM	POSITIVE	0.534638
880	XP_003863218.1	ATSAAAANAAERSIV	SVM	POSITIVE	0.470023
881	XP_003863218.1	AVSLPKRLAAVKSMS	SVM	NEGATIVE	-0.506917
882	XP_003863218.1	DTQRALRFLKAWPTV	SVM	POSITIVE	0.55486
883	XP_003863218.1	LLARAGLRTVKPFAW	SVM	POSITIVE	0.990594
884	XP_003863218.1	PQDRTVSALDLAEPR	SVM	POSITIVE	0.0818324
885	XP_003863218.1	PRDTVDRSVVEELED	SVM	POSITIVE	0.0636806
886	XP_003863218.1	RAARIQMLARMQGNI	SVM	POSITIVE	0.355948
887	XP_003863218.1	SEWRRRSPSLTAVSI	SVM	POSITIVE	0.320946
888	XP_003863218.1	SQPLVSLIETAVAPL	SVM	NEGATIVE	-0.333695
889	XP_003863218.1	VDALIAEAEALAISS	SVM	POSITIVE	0.72527
890	XP_003863218.1	AAEARAEEQELLTQQ	SVM	POSITIVE	0.121181
891	XP_003863218.1	ATPQDRTVSALDLAE	SVM	POSITIVE	0.171129
892	XP_003863218.1	FSSSASLILSTVAKE	SVM	POSITIVE	0.383832
893	XP_003863218.1	GVSNAALVPVTEVTA	SVM	NEGATIVE	-0.336386
894	XP_003863218.1	IVSQYSRAPSALQSR	SVM	POSITIVE	0.147034
895	XP_003863218.1	LQQNPKEAEVQLLRD	SVM	NEGATIVE	-0.365077
896	XP_003863218.1	PLVSLIETAVAPLHD	SVM	NEGATIVE	-0.456989
897	XP_003863218.1	PRAAKSSRVAISHGD	SVM	POSITIVE	0.709442
898	XP_003863218.1	PSVSPIVNSNLSQTL	SVM	NEGATIVE	-0.447069
899	XP_003863218.1	RDTVDRSVVEELEDQ	SVM	NEGATIVE	-0.195921
900	XP_003863218.1	RSVVEELEDQLTAAH	SVM	POSITIVE	0.0249815
901	XP_003863218.1	SIVSQYSRAPSALQS	SVM	NEGATIVE	-0.122338
902	XP_003863218.1	SLKADLGSSRDRVRE	SVM	NEGATIVE	-0.146134
903	XP_003863218.1	SPKWANSSGSATLPL	SVM	NEGATIVE	-0.404899
904	XP_003863218.1	SQTNEDAMTIATNAN	SVM	NEGATIVE	-0.184395
905	XP_003863218.1	VGTVMTAEELREMQE	SVM	NEGATIVE	-0.0890401
906	XP_003863218.1	VGVVASTPTVAQSDG	SVM	POSITIVE	0.0473214
907	XP_003863218.1	APRAAKSSRVAISHG	SVM	POSITIVE	0.90472
908	XP_003863218.1	AVLVQPRPLILLAPQ	SVM	NEGATIVE	-0.18298
909	XP_003863218.1	DDTQRALRFLKAWPT	SVM	POSITIVE	0.431824
910	XP_003863218.1	DSPKGAKTIVPALAV	SVM	NEGATIVE	-0.0344445
911	XP_003863218.1	EHKTAAALYRWVDAL	SVM	POSITIVE	0.444545
912	XP_003863218.1	GAKTIVPALAVPTSW	SVM	NEGATIVE	-0.0762131
913	XP_003863218.1	IEFSSSASLILSTVA	SVM	POSITIVE	0.536357
914	XP_003863218.1	KGAKTIVPALAVPTS	SVM	NEGATIVE	-0.202486
915	XP_003863218.1	LSTVAKELVPSAVVS	SVM	POSITIVE	0.144265
916	XP_003863218.1	MTIATNANTAYGSAS	SVM	NEGATIVE	-0.199856
917	XP_003863218.1	NPKEAEVQLLRDELD	SVM	NEGATIVE	-0.407586
918	XP_003863218.1	PKEAEVQLLRDELDA	SVM	NEGATIVE	-0.515353
919	XP_003863218.1	QARLCAVSDELETQR	SVM	POSITIVE	0.160496
920	XP_003863218.1	QLPQLNVSTPLPSVS	SVM	POSITIVE	0.0432989
921	XP_003863218.1	RAAKSSRVAISHGDC	SVM	POSITIVE	0.677763
922	XP_003863218.1	RLLLTHTQLFPSQSQ	SVM	POSITIVE	0.0740155
923	XP_003863218.1	SGLLTASISSPKWAN	SVM	POSITIVE	0.0092158
924	XP_003863218.1	SQLPQLNVSTPLPSV	SVM	NEGATIVE	-0.237691
925	XP_003863218.1	VSGLLTASISSPKWA	SVM	POSITIVE	0.16213
926	XP_003863218.1	YAAVSRRATADGAQN	SVM	POSITIVE	0.427382
927	XP_003863218.1	AIVQAVSLPKRLAAV	SVM	NEGATIVE	-0.137494
928	XP_003863218.1	ASLILSTVAKELVPS	SVM	POSITIVE	0.412662
929	XP_003863218.1	DDAIVQAVSLPKRLA	SVM	NEGATIVE	-0.437613
930	XP_003863218.1	GLLTASISSPKWANS	SVM	POSITIVE	0.188975
931	XP_003863218.1	IKPHRVVAFFTSADR	SVM	POSITIVE	0.294218
932	XP_003863218.1	KAPIKPHRVVAFFTS	SVM	POSITIVE	0.360072
933	XP_003863218.1	KGAKTIVPALAVPTS	SVM	NEGATIVE	-0.202486
934	XP_003863218.1	KPHRVVAFFTSADRS	SVM	POSITIVE	0.152535
935	XP_003863218.1	KTIVPALAVPTSWVA	SVM	NEGATIVE	-0.252636
936	XP_003863218.1	LILSTVAKELVPSAV	SVM	POSITIVE	0.472774
937	XP_003863218.1	LTQQRLLLTHTQLFP	SVM	NEGATIVE	-0.245933
938	XP_003863218.1	PHRVVAFFTSADRSH	SVM	NEGATIVE	-0.0144098
939	XP_003863218.1	PKWANSSGSATLPLN	SVM	NEGATIVE	-0.291022
940	XP_003863218.1	QLSPRAAAAASTGVS	SVM	POSITIVE	0.596102
941	XP_003863218.1	RAAKSSRVAISHGDC	SVM	POSITIVE	0.677763
942	XP_003863218.1	RLAAVKSMSVTVDDT	SVM	NEGATIVE	-0.6321
943	XP_003863218.1	RSSRYAAVSRRATAD	SVM	POSITIVE	0.567114
944	XP_003863218.1	SLPKRLAAVKSMSVT	SVM	NEGATIVE	-0.95133
945	XP_003863218.1	SVSPIVNSNLSQTLQ	SVM	NEGATIVE	-0.768189
946	XP_003863218.1	ADRSHCLVGVVASTP	SVM	NEGATIVE	-0.299682
947	XP_003863218.1	EKELLLARAGLRTVK	SVM	POSITIVE	1.11731
948	XP_003863218.1	IVSQYSRAPSALQSR	SVM	POSITIVE	0.147034
949	XP_003863218.1	LPLNADDVGTVMTAE	SVM	NEGATIVE	-0.437451
950	XP_003863218.1	LVQPRPLILLAPQTL	SVM	NEGATIVE	-0.00431033
951	XP_003863218.1	RSPSLTAVSIAPRAA	SVM	POSITIVE	0.343747
952	XP_003863218.1	SIAPRAAKSSRVAIS	SVM	POSITIVE	0.85851
953	XP_003863218.1	SIVSQYSRAPSALQS	SVM	NEGATIVE	-0.122338
954	XP_003863218.1	STPRDTVDRSVVEEL	SVM	POSITIVE	0.106326
955	XP_003863218.1	SVSGLLTASISSPKW	SVM	NEGATIVE	-0.0812037
956	XP_003863218.1	KTIVPALAVPTSWVA	SVM	NEGATIVE	-0.252636
957	XP_003863218.1	AKTIVPALAVPTSWV	SVM	POSITIVE	0.033913
958	XP_003863218.1	ALIAEAEALAISSPH	SVM	POSITIVE	0.440484
959	XP_003863218.1	APAKAPIKPHRVVAF	SVM	POSITIVE	0.537642
960	XP_003863218.1	AQRRLKATQQALAAT	SVM	NEGATIVE	-0.0777141
961	XP_003863218.1	ASEWRRRSPSLTAVS	SVM	POSITIVE	0.393093
962	XP_003863218.1	EAQRRLKATQQALAA	SVM	NEGATIVE	-0.214728
963	XP_003863218.1	GKQIEFSSSASLILS	SVM	POSITIVE	0.0956451
964	XP_003863218.1	IVSQYSRAPSALQSR	SVM	POSITIVE	0.147034
965	XP_003863218.1	KQIEFSSSASLILST	SVM	POSITIVE	0.129711
966	XP_003863218.1	LLTQQRLLLTHTQLF	SVM	NEGATIVE	-0.000573006
967	XP_003863218.1	PHRVVAFFTSADRSH	SVM	NEGATIVE	-0.0144098
968	XP_003863218.1	PIKPHRVVAFFTSAD	SVM	POSITIVE	0.351079
969	XP_003863218.1	QRALRFLKAWPTVAA	SVM	POSITIVE	0.574461
970	XP_003863218.1	QRRLKATQQALAATP	SVM	NEGATIVE	-0.176987
971	XP_003863218.1	RLKATQQALAATPSQ	SVM	NEGATIVE	-0.288538
972	XP_003863218.1	RRLKATQQALAATPS	SVM	NEGATIVE	-0.181788
973	XP_003863218.1	RSRSEAEALMARRRL	SVM	POSITIVE	0.18368
974	XP_003863218.1	SVTVDDTQRALRFLK	SVM	POSITIVE	0.0975565
975	XP_003863218.1	TEAQRRLKATQQALA	SVM	NEGATIVE	-0.0108839
976	XP_003863218.1	TVDDAAKAADAAEKE	SVM	POSITIVE	0.777625
977	XP_003863218.1	VSIAPRAAKSSRVAI	SVM	POSITIVE	0.497777
978	XP_003863218.1	AHQRISELLIEASEW	SVM	POSITIVE	0.53805
979	XP_003863218.1	DDAIVQAVSLPKRLA	SVM	NEGATIVE	-0.437613
980	XP_003863218.1	DRTCASFDDAIVQAV	SVM	POSITIVE	0.0832849
981	XP_003863218.1	IAPRAAKSSRVAISH	SVM	POSITIVE	0.702606
982	XP_003863218.1	KELVPSAVVSTATPQ	SVM	NEGATIVE	-0.330927
983	XP_003863218.1	KSTKELEAIPALLER	SVM	POSITIVE	0.125192
984	XP_003863218.1	LAAVDALIAEAEALA	SVM	POSITIVE	0.383122
985	XP_003863218.1	QDSPKGAKTIVPALA	SVM	NEGATIVE	-0.315884
986	XP_003863218.1	RSIVSQYSRAPSALQ	SVM	NEGATIVE	-0.080003
987	XP_003863218.1	AQDSPKGAKTIVPAL	SVM	NEGATIVE	-0.319315
988	XP_003863218.1	EEQELLTQQRLLLTH	SVM	POSITIVE	0.187561
989	XP_003863218.1	GKQIEFSSSASLILS	SVM	POSITIVE	0.0956451
990	XP_003863218.1	IEFSSSASLILSTVA	SVM	POSITIVE	0.536357
991	XP_003863218.1	LAAVKSMSVTVDDTQ	SVM	NEGATIVE	-0.741148
992	XP_003863218.1	LAVPTSWVACALPED	SVM	NEGATIVE	-0.586049
993	XP_003863218.1	PQLSPRAAAAASTGV	SVM	POSITIVE	0.439864
994	XP_003863218.1	PRPLILLAPQTLQDA	SVM	POSITIVE	0.412136
995	XP_003863218.1	QPRPLILLAPQTLQD	SVM	POSITIVE	0.357467
996	XP_003863218.1	RALRFLKAWPTVAAV	SVM	POSITIVE	0.558127
997	XP_003863218.1	RCDRSSRYAAVSRRA	SVM	POSITIVE	0.288623
998	XP_003863218.1	RPLILLAPQTLQDAS	SVM	POSITIVE	0.406384
999	XP_003863218.1	SEWRRRSPSLTAVSI	SVM	POSITIVE	0.320946
1000	XP_003863218.1	TPRDTVDRSVVEELE	SVM	POSITIVE	0.479678
1001	XP_003863218.1	TQRALRFLKAWPTVA	SVM	POSITIVE	0.565683
1002	XP_003863218.1	AEEQELLTQQRLLLT	SVM	POSITIVE	0.16093
1003	XP_003863218.1	AKELVPSAVVSTATP	SVM	NEGATIVE	-0.139965
1004	XP_003863218.1	AVSIAPRAAKSSRVA	SVM	POSITIVE	0.510675
1005	XP_003863218.1	DDAAKAADAAEKELL	SVM	POSITIVE	0.46938
1006	XP_003863218.1	RSIVSQYSRAPSALQ	SVM	NEGATIVE	-0.080003
1007	XP_003863218.1	TAVSIAPRAAKSSRV	SVM	POSITIVE	0.765586
1008	XP_003863218.1	VAQSDGTVAVLVQPR	SVM	POSITIVE	0.0654251
1009	XP_003863218.1	VSLIETAVAPLHDRT	SVM	NEGATIVE	-0.512456
1010	XP_003863218.1	VSNAALVPVTEVTAA	SVM	NEGATIVE	-0.120565
1011	XP_003863218.1	VSQYSRAPSALQSRP	SVM	POSITIVE	0.115489
1012	XP_003863218.1	AHQRISELLIEASEW	SVM	POSITIVE	0.53805
1013	XP_003863218.1	AKEHKTAAALYRWVD	SVM	POSITIVE	0.46156
1014	XP_003863218.1	ALYRWVDALAKATEA	SVM	POSITIVE	0.463993
1015	XP_003863218.1	ANSSGSATLPLNADD	SVM	NEGATIVE	-0.0637377
1016	XP_003863218.1	ANTAYGSASRLSADV	SVM	POSITIVE	0.428914
1017	XP_003863218.1	AWADLQRRHSGSSSQ	SVM	NEGATIVE	-0.304048
1018	XP_003863218.1	DAIVQAVSLPKRLAA	SVM	NEGATIVE	-0.420207
1019	XP_003863218.1	EKELLLARAGLRTVK	SVM	POSITIVE	1.11731
1020	XP_003863218.1	IVSQYSRAPSALQSR	SVM	POSITIVE	0.147034
1021	XP_003863218.1	LAAVKSMSVTVDDTQ	SVM	NEGATIVE	-0.741148
1022	XP_003863218.1	LTQQRLLLTHTQLFP	SVM	NEGATIVE	-0.245933
1023	XP_003863218.1	NANTAYGSASRLSAD	SVM	POSITIVE	0.267033
1024	XP_003863218.1	PKGAKTIVPALAVPT	SVM	NEGATIVE	-0.0580436
1025	XP_003863218.1	QPRGKQIEFSSSASL	SVM	POSITIVE	0.138252
1026	XP_003863218.1	RLAAVKSMSVTVDDT	SVM	NEGATIVE	-0.6321
1027	XP_003863218.1	RLLLTHTQLFPSQSQ	SVM	POSITIVE	0.0740155
1028	XP_003863218.1	RRSPSLTAVSIAPRA	SVM	POSITIVE	0.34588
1029	XP_003863218.1	SIVSQYSRAPSALQS	SVM	NEGATIVE	-0.122338
1030	XP_003863218.1	SPIVNSNLSQTLQPT	SVM	NEGATIVE	-0.460177
1031	XP_003863218.1	VAKELVPSAVVSTAT	SVM	POSITIVE	0.00101003
1032	XP_003863218.1	VSPIVNSNLSQTLQP	SVM	NEGATIVE	-0.744587
1033	XP_003863218.1	VTVDDTQRALRFLKA	SVM	POSITIVE	0.166895
1034	XP_003863218.1	WANSSGSATLPLNAD	SVM	POSITIVE	0.203319
1035	XP_003863218.1	AEAEALAISSPHGAQ	SVM	POSITIVE	0.392409
1036	XP_003863218.1	AKAPIKPHRVVAFFT	SVM	POSITIVE	0.372536
1037	XP_003863218.1	AQRRLKATQQALAAT	SVM	NEGATIVE	-0.0777141
1038	XP_003863218.1	EKSTKELEAIPALLE	SVM	POSITIVE	0.107387
1039	XP_003863218.1	IAEAEALAISSPHGA	SVM	POSITIVE	0.441005
1040	XP_003863218.1	LIAEAEALAISSPHG	SVM	POSITIVE	0.486822
1041	XP_003863218.1	NADDVGTVMTAEELR	SVM	NEGATIVE	-0.211884
1042	XP_003863218.1	PRQRSLRGAAVSPCR	SVM	NEGATIVE	-0.14958
1043	XP_003863218.1	QPLVSLIETAVAPLH	SVM	NEGATIVE	-0.39728
1044	XP_003863218.1	QQRLLLTHTQLFPSQ	SVM	NEGATIVE	-0.120835
1045	XP_003863218.1	RGKQIEFSSSASLIL	SVM	POSITIVE	0.197966
1046	XP_003863218.1	SFDDAIVQAVSLPKR	SVM	NEGATIVE	-0.26023
1047	XP_003863218.1	TAYGSASRLSADVYP	SVM	POSITIVE	0.305868
1048	XP_003863218.1	TRLLEARLSAALQQN	SVM	POSITIVE	0.0701312
1049	XP_003863218.1	VSNAALVPVTEVTAA	SVM	NEGATIVE	-0.120565
1050	XP_003863218.1	VSQYSRAPSALQSRP	SVM	POSITIVE	0.115489
1051	XP_003863218.1	KGAKTIVPALAVPTS	SVM	NEGATIVE	-0.202486
1052	XP_003863218.1	AKTIVPALAVPTSWV	SVM	POSITIVE	0.033913
1053	XP_003863218.1	ARAGLRTVKPFAWAD	SVM	POSITIVE	1.05712
1054	XP_003863218.1	DPSVSGLLTASISSP	SVM	POSITIVE	0.122895
1055	XP_003863218.1	DQMEYVQMAEEELAA	SVM	POSITIVE	0.427274
1056	XP_003863218.1	DRSSRYAAVSRRATA	SVM	POSITIVE	0.688297
1057	XP_003863218.1	ELAAVDALIAEAEAL	SVM	POSITIVE	0.664878
1058	XP_003863218.1	FDDAIVQAVSLPKRL	SVM	NEGATIVE	-0.592479
1059	XP_003863218.1	GGGGGVATSAAAANA	SVM	POSITIVE	0.603423
1060	XP_003863218.1	KDQMEYVQMAEEELA	SVM	POSITIVE	0.250244
1061	XP_003863218.1	KDQMEYVQMAEEELA	SVM	POSITIVE	0.250244
1062	XP_003863218.1	KELLLARAGLRTVKP	SVM	POSITIVE	0.666702
1063	XP_003863218.1	KNSSATLATTPNPLR	SVM	POSITIVE	0.0164778
1064	XP_003863218.1	MYDDLQARLCAVSDE	SVM	POSITIVE	0.0186487
1065	XP_003863218.1	NTAYGSASRLSADVY	SVM	POSITIVE	0.554418
1066	XP_003863218.1	PLVSLIETAVAPLHD	SVM	NEGATIVE	-0.456989
1067	XP_003863218.1	QIEFSSSASLILSTV	SVM	POSITIVE	0.381916
1068	XP_003863218.1	RLLEARLSAALQQNP	SVM	NEGATIVE	-0.182339
1069	XP_003863218.1	SASLILSTVAKELVP	SVM	POSITIVE	0.327204
1070	XP_003863218.1	SSASLILSTVAKELV	SVM	POSITIVE	0.397137
1071	XP_003863218.1	TSWVACALPEDEAPR	SVM	NEGATIVE	-0.141381
1072	XP_003863218.1	VQLLRDELDAKRTEL	SVM	POSITIVE	0.327614
1073	XP_003863218.1	VSQYSRAPSALQSRP	SVM	POSITIVE	0.115489
1074	XP_003863218.1	HQRISELLIEASEWR	SVM	POSITIVE	0.56341
1075	XP_003863218.1	LPKRLAAVKSMSVTV	SVM	NEGATIVE	-0.936404
1076	XP_003863218.1	PAKAPIKPHRVVAFF	SVM	POSITIVE	0.348243
1077	XP_003863218.1	QRALRFLKAWPTVAA	SVM	POSITIVE	0.574461
1078	XP_003863218.1	QYSRAPSALQSRPVE	SVM	POSITIVE	0.461192
1079	XP_003863218.1	STGVSNAALVPVTEV	SVM	POSITIVE	0.0357214
1080	XP_003863218.1	VSLPKRLAAVKSMSV	SVM	NEGATIVE	-0.777518
1081	XP_003863218.1	AAHQRISELLIEASE	SVM	POSITIVE	0.450825
1082	XP_003863218.1	AEEKTRLLEARLSAA	SVM	POSITIVE	0.336412
1083	XP_003863218.1	AEVQLLRDELDAKRT	SVM	NEGATIVE	-0.142598
1084	XP_003863218.1	DAMTIATNANTAYGS	SVM	NEGATIVE	-0.560611
1085	XP_003863218.1	EASEWRRRSPSLTAV	SVM	POSITIVE	0.341179
1086	XP_003863218.1	EQELLTQQRLLLTHT	SVM	POSITIVE	0.402463
1087	XP_003863218.1	ERSRSEAEALMARRR	SVM	POSITIVE	0.340162
1088	XP_003863218.1	EVQLLRDELDAKRTE	SVM	POSITIVE	0.0334122
1089	XP_003863218.1	IEASEWRRRSPSLTA	SVM	POSITIVE	0.102895
1090	XP_003863218.1	IVSQYSRAPSALQSR	SVM	POSITIVE	0.147034
1091	XP_003863218.1	KWANSSGSATLPLNA	SVM	NEGATIVE	-0.113107
1092	XP_003863218.1	MTIATNANTAYGSAS	SVM	NEGATIVE	-0.199856
1093	XP_003863218.1	RAARIQMLARMQGNI	SVM	POSITIVE	0.355948
1094	XP_003863218.1	SPSLTAVSIAPRAAK	SVM	POSITIVE	0.756665
1095	XP_003863218.1	SQYSRAPSALQSRPV	SVM	POSITIVE	0.531647
1096	XP_003863218.1	SSRYAAVSRRATADG	SVM	POSITIVE	0.469961
1097	XP_003863218.1	ALYRWVDALAKATEA	SVM	POSITIVE	0.463993
1098	XP_003863218.1	DAAEKELLLARAGLR	SVM	POSITIVE	0.615509
1099	XP_003863218.1	DALIAEAEALAISSP	SVM	POSITIVE	0.397944
1100	XP_003863218.1	EEKTRLLEARLSAAL	SVM	POSITIVE	0.117455
1101	XP_003863218.1	ELEAIPALLERSRSE	SVM	NEGATIVE	-0.106362
1102	XP_003863218.1	ELLLARAGLRTVKPF	SVM	POSITIVE	1.02859
1103	XP_003863218.1	GAQDSPKGAKTIVPA	SVM	POSITIVE	0.0102093
1104	XP_003863218.1	IEASEWRRRSPSLTA	SVM	POSITIVE	0.102895
1105	XP_003863218.1	LERSRSEAEALMARR	SVM	POSITIVE	0.246457
1106	XP_003863218.1	LTQQRLLLTHTQLFP	SVM	NEGATIVE	-0.245933
1107	XP_003863218.1	NSPQLSPRAAAAAST	SVM	POSITIVE	0.554321
1108	XP_003863218.1	RQRSLRGAAVSPCRT	SVM	POSITIVE	0.0265548
1109	XP_003863218.1	SGGLVAGHLVDASDP	SVM	NEGATIVE	-0.370084
1110	XP_003863218.1	SPQLSPRAAAAASTG	SVM	POSITIVE	0.709061
1111	XP_003863218.1	TGVSNAALVPVTEVT	SVM	NEGATIVE	-0.042224
1112	XP_003863218.1	DDTQRALRFLKAWPT	SVM	POSITIVE	0.431824
1113	XP_003863218.1	GAKTIVPALAVPTSW	SVM	NEGATIVE	-0.0762131
1114	XP_003863218.1	KEAEVQLLRDELDAK	SVM	NEGATIVE	-0.297584
1115	XP_003863218.1	KERKDQMEYVQMAEE	SVM	POSITIVE	0.349549
1116	XP_003863218.1	KTRLLEARLSAALQQ	SVM	NEGATIVE	-0.0447457
1117	XP_003863218.1	LKAWPTVAAVAKEHK	SVM	POSITIVE	0.133213
1118	XP_003863218.1	LQARLCAVSDELETQ	SVM	NEGATIVE	-0.0543404
1119	XP_003863218.1	LQPTVASTGAPLQHA	SVM	POSITIVE	0.145529
1120	XP_003863218.1	LQPTVASTGAPLQHA	SVM	POSITIVE	0.145529
1121	XP_003863218.1	MTIATNANTAYGSAS	SVM	NEGATIVE	-0.199856
1122	XP_003863218.1	QPTVASTGAPLQHAQ	SVM	POSITIVE	0.129816
1123	XP_003863218.1	QRLLLTHTQLFPSQS	SVM	POSITIVE	0.129303
1124	XP_003863218.1	RLLLTHTQLFPSQSQ	SVM	POSITIVE	0.0740155
1125	XP_003863218.1	RQRSLRGAAVSPCRT	SVM	POSITIVE	0.0265548
1126	XP_003863218.1	SSASLILSTVAKELV	SVM	POSITIVE	0.397137
1127	XP_003863218.1	TCASFDDAIVQAVSL	SVM	NEGATIVE	-0.267439
1128	XP_003863218.1	TIATNANTAYGSASR	SVM	NEGATIVE	-0.205777
1129	XP_003863218.1	TLQPTVASTGAPLQH	SVM	NEGATIVE	-0.150153
1130	XP_003863218.1	TNEDAMTIATNANTA	SVM	NEGATIVE	-0.527154
1131	XP_003863218.1	VLVQPRPLILLAPQT	SVM	NEGATIVE	-0.0789079
1132	XP_003863218.1	AAAANAAERSIVSQY	SVM	POSITIVE	0.363379
1133	XP_003863218.1	AAVDALIAEAEALAI	SVM	POSITIVE	0.861982
1134	XP_003863218.1	ELVPSAVVSTATPQD	SVM	NEGATIVE	-0.0387856
1135	XP_003863218.1	EYVQMAEEELAAVDA	SVM	POSITIVE	0.248183
1136	XP_003863218.1	FDDAIVQAVSLPKRL	SVM	NEGATIVE	-0.592479
1137	XP_003863218.1	LEEVWERLEAAEARA	SVM	POSITIVE	0.686856
1138	XP_003863218.1	LLEARLSAALQQNPK	SVM	NEGATIVE	-0.38934
1139	XP_003863218.1	LLLTHTQLFPSQSQL	SVM	POSITIVE	0.150904
1140	XP_003863218.1	LRGAAVSPCRTSSSP	SVM	NEGATIVE	-0.313574
1141	XP_003863218.1	QPLVSLIETAVAPLH	SVM	NEGATIVE	-0.39728
1142	XP_003863218.1	QRSLRGAAVSPCRTS	SVM	NEGATIVE	-0.00631273
1143	XP_003863218.1	QSQLPQLNVSTPLPS	SVM	NEGATIVE	-0.234332
1144	XP_003863218.1	QTLQPTVASTGAPLQ	SVM	NEGATIVE	-0.0394008
1145	XP_003863218.1	RAGLRTVKPFAWADL	SVM	POSITIVE	1.05363
1146	XP_003863218.1	RLLEARLSAALQQNP	SVM	NEGATIVE	-0.182339
1147	XP_003863218.1	RSLRGAAVSPCRTSS	SVM	NEGATIVE	-0.0410328
1148	XP_003863218.1	SGELRMVMELQTLRE	SVM	POSITIVE	0.446925
1149	XP_003863218.1	SLRGAAVSPCRTSSS	SVM	POSITIVE	0.0892135
1150	XP_003863218.1	SPKGAKTIVPALAVP	SVM	NEGATIVE	-0.215692
1151	XP_003863218.1	SQTLQPTVASTGAPL	SVM	POSITIVE	0.229221
1152	XP_003863218.1	STKELEAIPALLERS	SVM	NEGATIVE	-0.15421
1153	XP_003863218.1	STPRDTVDRSVVEEL	SVM	POSITIVE	0.106326
1154	XP_003863218.1	TPRQRSLRGAAVSPC	SVM	POSITIVE	0.201438
1155	XP_003863218.1	TRLLEARLSAALQQN	SVM	POSITIVE	0.0701312
1156	XP_003863218.1	TRLLEARLSAALQQN	SVM	POSITIVE	0.0701312
1157	XP_003863218.1	AAHQRISELLIEASE	SVM	POSITIVE	0.450825
1158	XP_003863218.1	AHQRISELLIEASEW	SVM	POSITIVE	0.53805
1159	XP_003863218.1	AMTIATNANTAYGSA	SVM	NEGATIVE	-0.244887
1160	XP_003863218.1	ASFDDAIVQAVSLPK	SVM	NEGATIVE	-0.332163
1161	XP_003863218.1	AVDALIAEAEALAIS	SVM	POSITIVE	0.908778
1162	XP_003863218.1	AVLVQPRPLILLAPQ	SVM	NEGATIVE	-0.18298
1163	XP_003863218.1	DTPRQRSLRGAAVSP	SVM	NEGATIVE	-0.0058037
1164	XP_003863218.1	ERSIVSQYSRAPSAL	SVM	NEGATIVE	-0.150636
1165	XP_003863218.1	FDDAIVQAVSLPKRL	SVM	NEGATIVE	-0.592479
1166	XP_003863218.1	KAPIKPHRVVAFFTS	SVM	POSITIVE	0.360072
1167	XP_003863218.1	KQIEFSSSASLILST	SVM	POSITIVE	0.129711
1168	XP_003863218.1	LVPSAVVSTATPQDR	SVM	POSITIVE	0.111462
1169	XP_003863218.1	MLARMQGNIADVIEK	SVM	POSITIVE	0.332689
1170	XP_003863218.1	PSVSPIVNSNLSQTL	SVM	NEGATIVE	-0.447069
1171	XP_003863218.1	QPLVSLIETAVAPLH	SVM	NEGATIVE	-0.39728
1172	XP_003863218.1	RAGLRTVKPFAWADL	SVM	POSITIVE	1.05363
1173	XP_003863218.1	STKELEAIPALLERS	SVM	NEGATIVE	-0.15421
1174	XP_003863218.1	TAAHQRISELLIEAS	SVM	POSITIVE	0.76795
1175	XP_003863218.1	ASLILSTVAKELVPS	SVM	POSITIVE	0.412662
1176	XP_003863218.1	DDTQRALRFLKAWPT	SVM	POSITIVE	0.431824
1177	XP_003863218.1	EEVWERLEAAEARAE	SVM	POSITIVE	0.834666
1178	XP_003863218.1	GDSAPGAADAEVRSQ	SVM	NEGATIVE	-0.638918
1179	XP_003863218.1	GTSGFPSFGGGGGVA	SVM	POSITIVE	0.717697
1180	XP_003863218.1	HCLVGVVASTPTVAQ	SVM	NEGATIVE	-0.0927704
1181	XP_003863218.1	IVQAVSLPKRLAAVK	SVM	NEGATIVE	-0.194997
1182	XP_003863218.1	IVSQYSRAPSALQSR	SVM	POSITIVE	0.147034
1183	XP_003863218.1	KELLLARAGLRTVKP	SVM	POSITIVE	0.666702
1184	XP_003863218.1	LIEASEWRRRSPSLT	SVM	POSITIVE	0.23426
1185	XP_003863218.1	LRFLKAWPTVAAVAK	SVM	NEGATIVE	-0.00038838
1186	XP_003863218.1	LRTVKPFAWADLQRR	SVM	POSITIVE	0.286431
1187	XP_003863218.1	LVSLIETAVAPLHDR	SVM	NEGATIVE	-0.507013
1188	XP_003863218.1	PKGAKTIVPALAVPT	SVM	NEGATIVE	-0.0580436
1189	XP_003863218.1	PSLTAVSIAPRAAKS	SVM	POSITIVE	0.863972
1190	XP_003863218.1	QLLRDELDAKRTELR	SVM	POSITIVE	0.588882
1191	XP_003863218.1	QMEYVQMAEEELAAV	SVM	POSITIVE	0.594918
1192	XP_003863218.1	QQRLLLTHTQLFPSQ	SVM	NEGATIVE	-0.120835
1193	XP_003863218.1	QRLLLTHTQLFPSQS	SVM	POSITIVE	0.129303
1194	XP_003863218.1	SLPKRLAAVKSMSVT	SVM	NEGATIVE	-0.95133
1195	XP_003863218.1	SRSEAEALMARRRLG	SVM	POSITIVE	0.190491
1196	XP_003863218.1	TKELEAIPALLERSR	SVM	NEGATIVE	-0.00536718
1197	XP_003863218.1	TQQRLLLTHTQLFPS	SVM	POSITIVE	0.0185847
1198	XP_003863218.1	TQQRLLLTHTQLFPS	SVM	POSITIVE	0.0185847
1199	XP_003863218.1	TQQRLLLTHTQLFPS	SVM	POSITIVE	0.0185847
1200	XP_003863218.1	VSQYSRAPSALQSRP	SVM	POSITIVE	0.115489
1201	XP_003863218.1	AVLVQPRPLILLAPQ	SVM	NEGATIVE	-0.18298
1202	XP_003863218.1	DCSHASALQSPSTEE	SVM	POSITIVE	0.123604
1203	XP_003863218.1	DGTVAVLVQPRPLIL	SVM	POSITIVE	0.176911
1204	XP_003863218.1	FLKAWPTVAAVAKEH	SVM	POSITIVE	0.0762655
1205	XP_003863218.1	GGGGVATSAAAANAA	SVM	POSITIVE	0.555784
1206	XP_003863218.1	GTVAVLVQPRPLILL	SVM	POSITIVE	0.347792
1207	XP_003863218.1	IAPRAAKSSRVAISH	SVM	POSITIVE	0.702606
1208	XP_003863218.1	IEFSSSASLILSTVA	SVM	POSITIVE	0.536357
1209	XP_003863218.1	KEAEVQLLRDELDAK	SVM	NEGATIVE	-0.297584
1210	XP_003863218.1	QALAATPSQSPDAAW	SVM	NEGATIVE	-0.0655902
1211	XP_003863218.1	QIEFSSSASLILSTV	SVM	POSITIVE	0.381916
1212	XP_003863218.1	QNPKEAEVQLLRDEL	SVM	NEGATIVE	-0.394857
1213	XP_003863218.1	QQRLLLTHTQLFPSQ	SVM	NEGATIVE	-0.120835
1214	XP_003863218.1	SDGTVAVLVQPRPLI	SVM	POSITIVE	0.235909
1215	XP_003863218.1	SDPSVSGLLTASISS	SVM	POSITIVE	1.00345
1216	XP_003863218.1	SSPKWANSSGSATLP	SVM	NEGATIVE	-0.560947
1217	XP_003863218.1	TKELEAIPALLERSR	SVM	NEGATIVE	-0.00536718
1218	XP_003863218.1	TVAVLVQPRPLILLA	SVM	POSITIVE	0.500338
1219	XP_003863218.1	VAVLVQPRPLILLAP	SVM	POSITIVE	0.113498
1220	XP_003863218.1	YRWVDALAKATEAQR	SVM	POSITIVE	0.732539
1221	XP_003863218.1	AALYRWVDALAKATE	SVM	POSITIVE	0.630294
1222	XP_003863218.1	ASDPSVSGLLTASIS	SVM	POSITIVE	1.09632
1223	XP_003863218.1	ASLILSTVAKELVPS	SVM	POSITIVE	0.412662
1224	XP_003863218.1	AYGSASRLSADVYPH	SVM	POSITIVE	0.230684
1225	XP_003863218.1	DQMEYVQMAEEELAA	SVM	POSITIVE	0.427274
1226	XP_003863218.1	EAEVQLLRDELDAKR	SVM	NEGATIVE	-0.0656024
1227	XP_003863218.1	GKQIEFSSSASLILS	SVM	POSITIVE	0.0956451
1228	XP_003863218.1	LVPVTEVTAARQRAE	SVM	NEGATIVE	-0.085575
1229	XP_003863218.1	LVSLIETAVAPLHDR	SVM	NEGATIVE	-0.507013
1230	XP_003863218.1	LYRWVDALAKATEAQ	SVM	POSITIVE	0.408401
1231	XP_003863218.1	QMEYVQMAEEELAAV	SVM	POSITIVE	0.594918
1232	XP_003863218.1	QQRLLLTHTQLFPSQ	SVM	NEGATIVE	-0.120835
1233	XP_003863218.1	QRLLLTHTQLFPSQS	SVM	POSITIVE	0.129303
1234	XP_003863218.1	RALRFLKAWPTVAAV	SVM	POSITIVE	0.558127
1235	XP_003863218.1	RGKQIEFSSSASLIL	SVM	POSITIVE	0.197966
1236	XP_003863218.1	RPLILLAPQTLQDAS	SVM	POSITIVE	0.406384
1237	XP_003863218.1	SASLILSTVAKELVP	SVM	POSITIVE	0.327204
1238	XP_003863218.1	SPIVNSNLSQTLQPT	SVM	NEGATIVE	-0.460177
1239	XP_003863218.1	TVAQSDGTVAVLVQP	SVM	POSITIVE	0.0557003
1240	XP_003863218.1	VDALIAEAEALAISS	SVM	POSITIVE	0.72527
1241	XP_003863218.1	VSQYSRAPSALQSRP	SVM	POSITIVE	0.115489
1242	XP_003863218.1	AAALYRWVDALAKAT	SVM	POSITIVE	0.609646
1243	XP_003863218.1	AALYRWVDALAKATE	SVM	POSITIVE	0.630294
1244	XP_003863218.1	AEEELAAVDALIAEA	SVM	POSITIVE	0.264209
1245	XP_003863218.1	ALIAEAEALAISSPH	SVM	POSITIVE	0.440484
1246	XP_003863218.1	ALRFLKAWPTVAAVA	SVM	POSITIVE	0.0633491
1247	XP_003863218.1	EKTRLLEARLSAALQ	SVM	POSITIVE	0.267312
1248	XP_003863218.1	ERSRSEAEALMARRR	SVM	POSITIVE	0.340162
1249	XP_003863218.1	HQRISELLIEASEWR	SVM	POSITIVE	0.56341
1250	XP_003863218.1	IKPHRVVAFFTSADR	SVM	POSITIVE	0.294218
1251	XP_003863218.1	ILSTVAKELVPSAVV	SVM	POSITIVE	0.325874
1252	XP_003863218.1	LLTQQRLLLTHTQLF	SVM	NEGATIVE	-0.000573006
1253	XP_003863218.1	LRMVMELQTLREKQK	SVM	POSITIVE	0.122974
1254	XP_003863218.1	LRTVKPFAWADLQRR	SVM	POSITIVE	0.286431
1255	XP_003863218.1	LTQQRLLLTHTQLFP	SVM	NEGATIVE	-0.245933
1256	XP_003863218.1	NSSGSATLPLNADDV	SVM	POSITIVE	0.103634
1257	XP_003863218.1	PCRTSSSPMITQEMY	SVM	NEGATIVE	-0.383508
1258	XP_003863218.1	PSVSGLLTASISSPK	SVM	POSITIVE	0.418483
1259	XP_003863218.1	QIEFSSSASLILSTV	SVM	POSITIVE	0.381916
1260	XP_003863218.1	QQRLLLTHTQLFPSQ	SVM	NEGATIVE	-0.120835
1261	XP_003863218.1	QQRLLLTHTQLFPSQ	SVM	NEGATIVE	-0.120835
1262	XP_003863218.1	QRLLLTHTQLFPSQS	SVM	POSITIVE	0.129303
1263	XP_003863218.1	QRRLKATQQALAATP	SVM	NEGATIVE	-0.176987
1264	XP_003863218.1	RAGLRTVKPFAWADL	SVM	POSITIVE	1.05363
1265	XP_003863218.1	RLLLTHTQLFPSQSQ	SVM	POSITIVE	0.0740155
1266	XP_003863218.1	RLLLTHTQLFPSQSQ	SVM	POSITIVE	0.0740155
1267	XP_003863218.1	RRLKATQQALAATPS	SVM	NEGATIVE	-0.181788
1268	XP_003863218.1	SLPKRLAAVKSMSVT	SVM	NEGATIVE	-0.95133
1269	XP_003863218.1	SVSGLLTASISSPKW	SVM	NEGATIVE	-0.0812037
1270	XP_003863218.1	TQQRLLLTHTQLFPS	SVM	POSITIVE	0.0185847
1271	XP_003863218.1	TQQRLLLTHTQLFPS	SVM	POSITIVE	0.0185847
1272	XP_003863218.1	VPVTEVTAARQRAED	SVM	POSITIVE	0.15491
1273	XP_003863218.1	AGLRTVKPFAWADLQ	SVM	POSITIVE	0.628378
1274	XP_003863218.1	ARAGLRTVKPFAWAD	SVM	POSITIVE	1.05712
1275	XP_003863218.1	AVDALIAEAEALAIS	SVM	POSITIVE	0.908778
1276	XP_003863218.1	AVLVQPRPLILLAPQ	SVM	NEGATIVE	-0.18298
1277	XP_003863218.1	DALIAEAEALAISSP	SVM	POSITIVE	0.397944
1278	XP_003863218.1	DSAPGAADAEVRSQT	SVM	NEGATIVE	-0.203075
1279	XP_003863218.1	EKTRLLEARLSAALQ	SVM	POSITIVE	0.267312
1280	XP_003863218.1	EVWERLEAAEARAEE	SVM	POSITIVE	0.834666
1281	XP_003863218.1	KELVPSAVVSTATPQ	SVM	NEGATIVE	-0.330927
1282	XP_003863218.1	KQIEFSSSASLILST	SVM	POSITIVE	0.129711
1283	XP_003863218.1	LIAEAEALAISSPHG	SVM	POSITIVE	0.486822
1284	XP_003863218.1	LSVQDVFGGDSAPGA	SVM	POSITIVE	0.0749007
1285	XP_003863218.1	QRALRFLKAWPTVAA	SVM	POSITIVE	0.574461
1286	XP_003863218.1	RALRFLKAWPTVAAV	SVM	POSITIVE	0.558127
1287	XP_003863218.1	RLLEARLSAALQQNP	SVM	NEGATIVE	-0.182339
1288	XP_003863218.1	SLILSTVAKELVPSA	SVM	POSITIVE	0.575827
1289	XP_003863218.1	SSTPRDTVDRSVVEE	SVM	POSITIVE	0.250516
1290	XP_003863218.1	ALYRWVDALAKATEA	SVM	POSITIVE	0.463993
1291	XP_003863218.1	AVAKEHKTAAALYRW	SVM	POSITIVE	0.200102
1292	XP_003863218.1	AVDALIAEAEALAIS	SVM	POSITIVE	0.908778
1293	XP_003863218.1	DTQRALRFLKAWPTV	SVM	POSITIVE	0.55486
1294	XP_003863218.1	IKPHRVVAFFTSADR	SVM	POSITIVE	0.294218
1295	XP_003863218.1	KELEAIPALLERSRS	SVM	NEGATIVE	-0.116622
1296	XP_003863218.1	KSTKELEAIPALLER	SVM	POSITIVE	0.125192
1297	XP_003863218.1	KTRLLEARLSAALQQ	SVM	NEGATIVE	-0.0447457
1298	XP_003863218.1	LLARAGLRTVKPFAW	SVM	POSITIVE	0.990594
1299	XP_003863218.1	LSPRAAAAASTGVSN	SVM	POSITIVE	0.671376
1300	XP_003863218.1	LYRWVDALAKATEAQ	SVM	POSITIVE	0.408401
1301	XP_003863218.1	PLVSLIETAVAPLHD	SVM	NEGATIVE	-0.456989
1302	XP_003863218.1	QDRTVSALDLAEPRK	SVM	POSITIVE	0.103933
1303	XP_003863218.1	QNPKEAEVQLLRDEL	SVM	NEGATIVE	-0.394857
1304	XP_003863218.1	QQRLLLTHTQLFPSQ	SVM	NEGATIVE	-0.120835
1305	XP_003863218.1	QRLLLTHTQLFPSQS	SVM	POSITIVE	0.129303
1306	XP_003863218.1	RIQMLARMQGNIADV	SVM	POSITIVE	0.258346
1307	XP_003863218.1	RKDQMEYVQMAEEEL	SVM	POSITIVE	0.235437
1308	XP_003863218.1	SASLILSTVAKELVP	SVM	POSITIVE	0.327204
1309	XP_003863218.1	TPQDRTVSALDLAEP	SVM	NEGATIVE	-0.226494
1310	XP_003863218.1	VAKEHKTAAALYRWV	SVM	POSITIVE	0.495333
1311	XP_003863218.1	APIKPHRVVAFFTSA	SVM	POSITIVE	0.438717
1312	XP_003863218.1	AVLVQPRPLILLAPQ	SVM	NEGATIVE	-0.18298
1313	XP_003863218.1	DGTVAVLVQPRPLIL	SVM	POSITIVE	0.176911
1314	XP_003863218.1	DGTVAVLVQPRPLIL	SVM	POSITIVE	0.176911
1315	XP_003863218.1	FSSSASLILSTVAKE	SVM	POSITIVE	0.383832
1316	XP_003863218.1	GTVAVLVQPRPLILL	SVM	POSITIVE	0.347792
1317	XP_003863218.1	MAEEELAAVDALIAE	SVM	POSITIVE	0.569397
1318	XP_003863218.1	PLVSLIETAVAPLHD	SVM	NEGATIVE	-0.456989
1319	XP_003863218.1	PQLNVSTPLPSVSPI	SVM	NEGATIVE	-0.337677
1320	XP_003863218.1	PQLSPRAAAAASTGV	SVM	POSITIVE	0.439864
1321	XP_003863218.1	PTVAQSDGTVAVLVQ	SVM	POSITIVE	0.100269
1322	XP_003863218.1	QSGELRMVMELQTLR	SVM	POSITIVE	0.329151
1323	XP_003863218.1	SSASLILSTVAKELV	SVM	POSITIVE	0.397137
1324	XP_003863218.1	TVAKELVPSAVVSTA	SVM	POSITIVE	0.242815
1325	XP_003863218.1	TVAQSDGTVAVLVQP	SVM	POSITIVE	0.0557003
1326	XP_003863218.1	TVAVLVQPRPLILLA	SVM	POSITIVE	0.500338
1327	XP_003863218.1	VAVLVQPRPLILLAP	SVM	POSITIVE	0.113498
1328	XP_003863218.1	VVAFFTSADRSHCLV	SVM	NEGATIVE	-0.0765786
1329	XP_003863218.1	AGLRTVKPFAWADLQ	SVM	POSITIVE	0.628378
1330	XP_003863218.1	APIKPHRVVAFFTSA	SVM	POSITIVE	0.438717
1331	XP_003863218.1	DASDPSVSGLLTASI	SVM	POSITIVE	0.934157
1332	XP_003863218.1	DTVDRSVVEELEDQL	SVM	NEGATIVE	-0.131112
1333	XP_003863218.1	EAALRKERKDQMEYV	SVM	POSITIVE	0.129885
1334	XP_003863218.1	EAEVQLLRDELDAKR	SVM	NEGATIVE	-0.0656024
1335	XP_003863218.1	EEKTRLLEARLSAAL	SVM	POSITIVE	0.117455
1336	XP_003863218.1	EFSSSASLILSTVAK	SVM	POSITIVE	0.459142
1337	XP_003863218.1	FSSSASLILSTVAKE	SVM	POSITIVE	0.383832
1338	XP_003863218.1	GLRTVKPFAWADLQR	SVM	POSITIVE	0.844737
1339	XP_003863218.1	KTRLLEARLSAALQQ	SVM	NEGATIVE	-0.0447457
1340	XP_003863218.1	KWANSSGSATLPLNA	SVM	NEGATIVE	-0.113107
1341	XP_003863218.1	LARAGLRTVKPFAWA	SVM	POSITIVE	0.950724
1342	XP_003863218.1	LILSTVAKELVPSAV	SVM	POSITIVE	0.472774
1343	XP_003863218.1	PRGKQIEFSSSASLI	SVM	POSITIVE	0.557662
1344	XP_003863218.1	PRQRSLRGAAVSPCR	SVM	NEGATIVE	-0.14958
1345	XP_003863218.1	QIEFSSSASLILSTV	SVM	POSITIVE	0.381916
1346	XP_003863218.1	QMLARMQGNIADVIE	SVM	POSITIVE	0.389241
1347	XP_003863218.1	QPLVSLIETAVAPLH	SVM	NEGATIVE	-0.39728
1348	XP_003863218.1	QPTVASTGAPLQHAQ	SVM	POSITIVE	0.129816
1349	XP_003863218.1	QRLLLTHTQLFPSQS	SVM	POSITIVE	0.129303
1350	XP_003863218.1	QRLLLTHTQLFPSQS	SVM	POSITIVE	0.129303
1351	XP_003863218.1	QRSLRGAAVSPCRTS	SVM	NEGATIVE	-0.00631273
1352	XP_003863218.1	RQRSLRGAAVSPCRT	SVM	POSITIVE	0.0265548
1353	XP_003863218.1	SQPLVSLIETAVAPL	SVM	NEGATIVE	-0.333695
1354	XP_003863218.1	SSQPLVSLIETAVAP	SVM	NEGATIVE	-0.756292
1355	XP_003863218.1	TQQRLLLTHTQLFPS	SVM	POSITIVE	0.0185847
1356	XP_003863218.1	YRWVDALAKATEAQR	SVM	POSITIVE	0.732539
1357	XP_003863218.1	AAALYRWVDALAKAT	SVM	POSITIVE	0.609646
1358	XP_003863218.1	AEKELLLARAGLRTV	SVM	POSITIVE	1.07145
1359	XP_003863218.1	AEKELLLARAGLRTV	SVM	POSITIVE	1.07145
1360	XP_003863218.1	AHQRISELLIEASEW	SVM	POSITIVE	0.53805
1361	XP_003863218.1	AQSDGTVAVLVQPRP	SVM	POSITIVE	0.0626217
1362	XP_003863218.1	DGTVAVLVQPRPLIL	SVM	POSITIVE	0.176911
1363	XP_003863218.1	FDDAIVQAVSLPKRL	SVM	NEGATIVE	-0.592479
1364	XP_003863218.1	HQRISELLIEASEWR	SVM	POSITIVE	0.56341
1365	XP_003863218.1	IELRHEVHRLREEVE	SVM	POSITIVE	0.411756
1366	XP_003863218.1	PRGKQIEFSSSASLI	SVM	POSITIVE	0.557662
1367	XP_003863218.1	QRALRFLKAWPTVAA	SVM	POSITIVE	0.574461
1368	XP_003863218.1	QRISELLIEASEWRR	SVM	POSITIVE	0.655749
1369	XP_003863218.1	RISELLIEASEWRRR	SVM	POSITIVE	0.609944
1370	XP_003863218.1	RISELLIEASEWRRR	SVM	POSITIVE	0.609944
1371	XP_003863218.1	TAYGSASRLSADVYP	SVM	POSITIVE	0.305868
1372	XP_003863218.1	TIELRHEVHRLREEV	SVM	POSITIVE	0.473263
1373	XP_003863218.1	VGVVASTPTVAQSDG	SVM	POSITIVE	0.0473214
1374	XP_003863218.1	VSLPKRLAAVKSMSV	SVM	NEGATIVE	-0.777518
1375	XP_003863218.1	ELEEVWERLEAAEAR	SVM	POSITIVE	0.770064
1376	XP_003863218.1	GGDSAPGAADAEVRS	SVM	NEGATIVE	-0.517334
1377	XP_003863218.1	GVSNAALVPVTEVTA	SVM	NEGATIVE	-0.336386
1378	XP_003863218.1	IADVIEKSTKELEAI	SVM	POSITIVE	0.438653
1379	XP_003863218.1	IAEAEALAISSPHGA	SVM	POSITIVE	0.441005
1380	XP_003863218.1	KEAEVQLLRDELDAK	SVM	NEGATIVE	-0.297584
1381	XP_003863218.1	KELEAIPALLERSRS	SVM	NEGATIVE	-0.116622
1382	XP_003863218.1	LEAIPALLERSRSEA	SVM	POSITIVE	0.0126362
1383	XP_003863218.1	LVGVVASTPTVAQSD	SVM	POSITIVE	0.302096
1384	XP_003863218.1	QSQLPQLNVSTPLPS	SVM	NEGATIVE	-0.234332
1385	XP_003863218.1	RGKQIEFSSSASLIL	SVM	POSITIVE	0.197966
1386	XP_003863218.1	SATLATTPNPLRAPS	SVM	POSITIVE	0.283534
1387	XP_003863218.1	SDGTVAVLVQPRPLI	SVM	POSITIVE	0.235909
1388	XP_003863218.1	TIVPALAVPTSWVAC	SVM	NEGATIVE	-0.0469035
1389	XP_003863218.1	VAVLVQPRPLILLAP	SVM	POSITIVE	0.113498
1390	XP_003863218.1	VSNAALVPVTEVTAA	SVM	NEGATIVE	-0.120565
1391	XP_003863218.1	AAVDALIAEAEALAI	SVM	POSITIVE	0.861982
1392	XP_003863218.1	AEKELLLARAGLRTV	SVM	POSITIVE	1.07145
1393	XP_003863218.1	ARLCAVSDELETQRQ	SVM	NEGATIVE	-0.128103
1394	XP_003863218.1	DAIVQAVSLPKRLAA	SVM	NEGATIVE	-0.420207
1395	XP_003863218.1	DDAIVQAVSLPKRLA	SVM	NEGATIVE	-0.437613
1396	XP_003863218.1	FLKAWPTVAAVAKEH	SVM	POSITIVE	0.0762655
1397	XP_003863218.1	LLEARLSAALQQNPK	SVM	NEGATIVE	-0.38934
1398	XP_003863218.1	LRTVKPFAWADLQRR	SVM	POSITIVE	0.286431
1399	XP_003863218.1	PIKPHRVVAFFTSAD	SVM	POSITIVE	0.351079
1400	XP_003863218.1	QQRLLLTHTQLFPSQ	SVM	NEGATIVE	-0.120835
1401	XP_003863218.1	RKDQMEYVQMAEEEL	SVM	POSITIVE	0.235437
1402	XP_003863218.1	RSQTNEDAMTIATNA	SVM	NEGATIVE	-0.247305
1403	XP_003863218.1	SAPGAADAEVRSQTN	SVM	NEGATIVE	-0.45306
1404	XP_003863218.1	SGLLTASISSPKWAN	SVM	POSITIVE	0.0092158
1405	XP_003863218.1	SQPLVSLIETAVAPL	SVM	NEGATIVE	-0.333695
1406	XP_003863218.1	TQQRLLLTHTQLFPS	SVM	POSITIVE	0.0185847
1407	XP_003863218.1	TQRALRFLKAWPTVA	SVM	POSITIVE	0.565683
1408	XP_003863218.1	AAVSPCRTSSSPMIT	SVM	NEGATIVE	-0.232231
1409	XP_003863218.1	AIVQAVSLPKRLAAV	SVM	NEGATIVE	-0.137494
1410	XP_003863218.1	ALYRWVDALAKATEA	SVM	POSITIVE	0.463993
1411	XP_003863218.1	CLVGVVASTPTVAQS	SVM	POSITIVE	0.0315731
1412	XP_003863218.1	DDTQRALRFLKAWPT	SVM	POSITIVE	0.431824
1413	XP_003863218.1	DTQRALRFLKAWPTV	SVM	POSITIVE	0.55486
1414	XP_003863218.1	ELEAIPALLERSRSE	SVM	NEGATIVE	-0.106362
1415	XP_003863218.1	LNADDVGTVMTAEEL	SVM	NEGATIVE	-0.434886
1416	XP_003863218.1	MAEEELAAVDALIAE	SVM	POSITIVE	0.569397
1417	XP_003863218.1	MSVTVDDTQRALRFL	SVM	NEGATIVE	-0.00224759
1418	XP_003863218.1	RTVKPFAWADLQRRH	SVM	POSITIVE	0.000416989
1419	XP_003863218.1	SMSVTVDDTQRALRF	SVM	NEGATIVE	-0.300667
1420	XP_003863218.1	STIELRHEVHRLREE	SVM	POSITIVE	0.52802
1421	XP_003863218.1	TIVPALAVPTSWVAC	SVM	NEGATIVE	-0.0469035
1422	XP_003863218.1	TKELEAIPALLERSR	SVM	NEGATIVE	-0.00536718
1423	XP_003863218.1	TQRALRFLKAWPTVA	SVM	POSITIVE	0.565683
1424	XP_003863218.1	AAVAKEHKTAAALYR	SVM	POSITIVE	0.183412
1425	XP_003863218.1	ARAARIQMLARMQGN	SVM	POSITIVE	0.259839
1426	XP_003863218.1	AVSPCRTSSSPMITQ	SVM	NEGATIVE	-0.470183
1427	XP_003863218.1	AWPTVAAVAKEHKTA	SVM	POSITIVE	0.252522
1428	XP_003863218.1	EFSSSASLILSTVAK	SVM	POSITIVE	0.459142
1429	XP_003863218.1	FSSSASLILSTVAKE	SVM	POSITIVE	0.383832
1430	XP_003863218.1	FSSSASLILSTVAKE	SVM	POSITIVE	0.383832
1431	XP_003863218.1	GAAVSPCRTSSSPMI	SVM	NEGATIVE	-0.251576
1432	XP_003863218.1	GKQIEFSSSASLILS	SVM	POSITIVE	0.0956451
1433	XP_003863218.1	HRVVAFFTSADRSHC	SVM	POSITIVE	0.17143
1434	XP_003863218.1	ILSTVAKELVPSAVV	SVM	POSITIVE	0.325874
1435	XP_003863218.1	IQMLARMQGNIADVI	SVM	POSITIVE	0.218687
1436	XP_003863218.1	KSMSVTVDDTQRALR	SVM	NEGATIVE	-0.179479
1437	XP_003863218.1	LRFLKAWPTVAAVAK	SVM	NEGATIVE	-0.00038838
1438	XP_003863218.1	LSTIELRHEVHRLRE	SVM	POSITIVE	0.68819
1439	XP_003863218.1	LTAAHQRISELLIEA	SVM	POSITIVE	0.575083
1440	XP_003863218.1	PTVAQSDGTVAVLVQ	SVM	POSITIVE	0.100269
1441	XP_003863218.1	QLSTIELRHEVHRLR	SVM	POSITIVE	0.775443
1442	XP_003863218.1	QRSLRGAAVSPCRTS	SVM	NEGATIVE	-0.00631273
1443	XP_003863218.1	RAARIQMLARMQGNI	SVM	POSITIVE	0.355948
1444	XP_003863218.1	RFLKAWPTVAAVAKE	SVM	NEGATIVE	-0.104327
1445	XP_003863218.1	RLLLTHTQLFPSQSQ	SVM	POSITIVE	0.0740155
1446	XP_003863218.1	RTVKPFAWADLQRRH	SVM	POSITIVE	0.000416989
1447	XP_003863218.1	RWVDALAKATEAQRR	SVM	POSITIVE	0.599347
1448	XP_003863218.1	SSASLILSTVAKELV	SVM	POSITIVE	0.397137
1449	XP_003863218.1	SSSASLILSTVAKEL	SVM	POSITIVE	0.334934
1450	XP_003863218.1	TAAHQRISELLIEAS	SVM	POSITIVE	0.76795
1451	XP_003863218.1	VKSMSVTVDDTQRAL	SVM	NEGATIVE	-0.388406
1452	XP_003863218.1	AARIQMLARMQGNIA	SVM	POSITIVE	0.220565
1453	XP_003863218.1	ARLCAVSDELETQRQ	SVM	NEGATIVE	-0.128103
1454	XP_003863218.1	EAQRRLKATQQALAA	SVM	NEGATIVE	-0.214728
1455	XP_003863218.1	EEKTRLLEARLSAAL	SVM	POSITIVE	0.117455
1456	XP_003863218.1	EKTRLLEARLSAALQ	SVM	POSITIVE	0.267312
1457	XP_003863218.1	FLKAWPTVAAVAKEH	SVM	POSITIVE	0.0762655
1458	XP_003863218.1	ISSPKWANSSGSATL	SVM	NEGATIVE	-0.108809
1459	XP_003863218.1	KTRLLEARLSAALQQ	SVM	NEGATIVE	-0.0447457
1460	XP_003863218.1	LARMQGNIADVIEKS	SVM	POSITIVE	0.229943
1461	XP_003863218.1	PTKKLDSVAEAALRK	SVM	POSITIVE	0.299541
1462	XP_003863218.1	QPTKKLDSVAEAALR	SVM	POSITIVE	0.263556
1463	XP_003863218.1	RAEEQELLTQQRLLL	SVM	POSITIVE	0.258549
1464	XP_003863218.1	RFLKAWPTVAAVAKE	SVM	NEGATIVE	-0.104327
1465	XP_003863218.1	SNAALVPVTEVTAAR	SVM	POSITIVE	0.201055
1466	XP_003863218.1	SQPTKKLDSVAEAAL	SVM	NEGATIVE	-0.113769
1467	XP_003863218.1	TKKLDSVAEAALRKE	SVM	POSITIVE	0.232628
1468	XP_003863218.1	YSRAPSALQSRPVEQ	SVM	POSITIVE	0.498744
1469	XP_003863218.1	STKELEAIPALLERS	SVM	NEGATIVE	-0.15421
1470	XP_003863218.1	AAALYRWVDALAKAT	SVM	POSITIVE	0.609646
1471	XP_003863218.1	AAEARAEEQELLTQQ	SVM	POSITIVE	0.121181
1472	XP_003863218.1	APAKAPIKPHRVVAF	SVM	POSITIVE	0.537642
1473	XP_003863218.1	APIKPHRVVAFFTSA	SVM	POSITIVE	0.438717
1474	XP_003863218.1	APLQHAQHTLSVQDV	SVM	POSITIVE	0.564324
1475	XP_003863218.1	AVLVQPRPLILLAPQ	SVM	NEGATIVE	-0.18298
1476	XP_003863218.1	EFSSSASLILSTVAK	SVM	POSITIVE	0.459142
1477	XP_003863218.1	EFSSSASLILSTVAK	SVM	POSITIVE	0.459142
1478	XP_003863218.1	EWRRRSPSLTAVSIA	SVM	POSITIVE	0.453765
1479	XP_003863218.1	GKQIEFSSSASLILS	SVM	POSITIVE	0.0956451
1480	XP_003863218.1	KTVDDAAKAADAAEK	SVM	POSITIVE	0.453531
1481	XP_003863218.1	MEYVQMAEEELAAVD	SVM	POSITIVE	0.527788
1482	XP_003863218.1	QYSRAPSALQSRPVE	SVM	POSITIVE	0.461192
1483	XP_003863218.1	RGKQIEFSSSASLIL	SVM	POSITIVE	0.197966
1484	XP_003863218.1	RLLLTHTQLFPSQSQ	SVM	POSITIVE	0.0740155
1485	XP_003863218.1	RLLLTHTQLFPSQSQ	SVM	POSITIVE	0.0740155
1486	XP_003863218.1	RQRSLRGAAVSPCRT	SVM	POSITIVE	0.0265548
1487	XP_003863218.1	RRLKATQQALAATPS	SVM	NEGATIVE	-0.181788
1488	XP_003863218.1	RSPSLTAVSIAPRAA	SVM	POSITIVE	0.343747
1489	XP_003863218.1	RTVSALDLAEPRKAL	SVM	NEGATIVE	-0.0254506
1490	XP_003863218.1	SLPKRLAAVKSMSVT	SVM	NEGATIVE	-0.95133
1491	XP_003863218.1	SQPLVSLIETAVAPL	SVM	NEGATIVE	-0.333695
1492	XP_003863218.1	SSASLILSTVAKELV	SVM	POSITIVE	0.397137
1493	XP_003863218.1	TKKLDSVAEAALRKE	SVM	POSITIVE	0.232628
1494	XP_003863218.1	TRLLEARLSAALQQN	SVM	POSITIVE	0.0701312
1495	XP_003863218.1	TVDDTQRALRFLKAW	SVM	POSITIVE	0.439771
1496	XP_003863218.1	AALRKERKDQMEYVQ	SVM	NEGATIVE	-0.0447754
1497	XP_003863218.1	AALYRWVDALAKATE	SVM	POSITIVE	0.630294
1498	XP_003863218.1	AEEKTRLLEARLSAA	SVM	POSITIVE	0.336412
1499	XP_003863218.1	ALYRWVDALAKATEA	SVM	POSITIVE	0.463993
1500	XP_003863218.1	CLVGVVASTPTVAQS	SVM	POSITIVE	0.0315731
1501	XP_003863218.1	DQMEYVQMAEEELAA	SVM	POSITIVE	0.427274
1502	XP_003863218.1	ELLLARAGLRTVKPF	SVM	POSITIVE	1.02859
1503	XP_003863218.1	HELEEVWERLEAAEA	SVM	POSITIVE	0.690939
1504	XP_003863218.1	KPHRVVAFFTSADRS	SVM	POSITIVE	0.152535
1505	XP_003863218.1	QELLTQQRLLLTHTQ	SVM	POSITIVE	0.402346
1506	XP_003863218.1	RKTVDDAAKAADAAE	SVM	POSITIVE	0.245031
1507	XP_003863218.1	SQYSRAPSALQSRPV	SVM	POSITIVE	0.531647
1508	XP_003863218.1	SSASLILSTVAKELV	SVM	POSITIVE	0.397137
1509	XP_003863218.1	SSSASLILSTVAKEL	SVM	POSITIVE	0.334934
1510	XP_003863218.1	SSSQPLVSLIETAVA	SVM	NEGATIVE	-0.341917
1511	XP_003863218.1	TAVSIAPRAAKSSRV	SVM	POSITIVE	0.765586
1512	XP_003863218.1	TQRALRFLKAWPTVA	SVM	POSITIVE	0.565683
1513	XP_003863218.1	VDASDPSVSGLLTAS	SVM	POSITIVE	0.826088
1514	XP_003863218.1	VDDTQRALRFLKAWP	SVM	POSITIVE	0.124138
1515	XP_003863218.1	VSQYSRAPSALQSRP	SVM	POSITIVE	0.115489
1516	XP_003863218.1	VTVDDTQRALRFLKA	SVM	POSITIVE	0.166895
1517	XP_003863218.1	FDDAIVQAVSLPKRL	SVM	NEGATIVE	-0.592479
1518	XP_003863218.1	ALIAEAEALAISSPH	SVM	POSITIVE	0.440484
1519	XP_003863218.1	ASLILSTVAKELVPS	SVM	POSITIVE	0.412662
1520	XP_003863218.1	FSSSASLILSTVAKE	SVM	POSITIVE	0.383832
1521	XP_003863218.1	KSTKELEAIPALLER	SVM	POSITIVE	0.125192
1522	XP_003863218.1	LPKRLAAVKSMSVTV	SVM	NEGATIVE	-0.936404
1523	XP_003863218.1	PKRLAAVKSMSVTVD	SVM	NEGATIVE	-0.79132
1524	XP_003863218.1	RAARIQMLARMQGNI	SVM	POSITIVE	0.355948
1525	XP_003863218.1	RQRSLRGAAVSPCRT	SVM	POSITIVE	0.0265548
1526	XP_003863218.1	SASLILSTVAKELVP	SVM	POSITIVE	0.327204
1527	XP_003863218.1	SLILSTVAKELVPSA	SVM	POSITIVE	0.575827
1528	XP_003863218.1	SSASLILSTVAKELV	SVM	POSITIVE	0.397137
1529	XP_003863218.1	SSSASLILSTVAKEL	SVM	POSITIVE	0.334934
1530	XP_003863218.1	STKELEAIPALLERS	SVM	NEGATIVE	-0.15421
1531	XP_003863218.1	TPTVAQSDGTVAVLV	SVM	POSITIVE	0.296852
1532	XP_003863218.1	TQQRLLLTHTQLFPS	SVM	POSITIVE	0.0185847
1533	XP_003863218.1	VGTVMTAEELREMQE	SVM	NEGATIVE	-0.0890401
1534	XP_003863218.1	YRWVDALAKATEAQR	SVM	POSITIVE	0.732539
1535	XP_003863218.1	AAALYRWVDALAKAT	SVM	POSITIVE	0.609646
1536	XP_003863218.1	AALYRWVDALAKATE	SVM	POSITIVE	0.630294
1537	XP_003863218.1	AERSIVSQYSRAPSA	SVM	NEGATIVE	-0.167185
1538	XP_003863218.1	AGLRTVKPFAWADLQ	SVM	POSITIVE	0.628378
1539	XP_003863218.1	ALHRRSEAEHMVLAQ	SVM	NEGATIVE	-0.586334
1540	XP_003863218.1	ALYRWVDALAKATEA	SVM	POSITIVE	0.463993
1541	XP_003863218.1	DAAEKELLLARAGLR	SVM	POSITIVE	0.615509
1542	XP_003863218.1	ERKRRRDARAARIQM	SVM	NEGATIVE	-0.0357417
1543	XP_003863218.1	FGGGGGVATSAAAAN	SVM	POSITIVE	0.594755
1544	XP_003863218.1	GVATSAAAANAAERS	SVM	POSITIVE	0.540359
1545	XP_003863218.1	HKTAAALYRWVDALA	SVM	POSITIVE	0.0581841
1546	XP_003863218.1	IQMLARMQGNIADVI	SVM	POSITIVE	0.218687
1547	XP_003863218.1	KTAAALYRWVDALAK	SVM	POSITIVE	0.52926
1548	XP_003863218.1	LERSRSEAEALMARR	SVM	POSITIVE	0.246457
1549	XP_003863218.1	LPKRLAAVKSMSVTV	SVM	NEGATIVE	-0.936404
1550	XP_003863218.1	PLVSLIETAVAPLHD	SVM	NEGATIVE	-0.456989
1551	XP_003863218.1	QMAEEELAAVDALIA	SVM	POSITIVE	0.199288
1552	XP_003863218.1	RAEEQELLTQQRLLL	SVM	POSITIVE	0.258549
1553	XP_003863218.1	RALRFLKAWPTVAAV	SVM	POSITIVE	0.558127
1554	XP_003863218.1	SDTPRQRSLRGAAVS	SVM	POSITIVE	0.399633
1555	XP_003863218.1	SSGSATLPLNADDVG	SVM	NEGATIVE	-0.0493991
1556	XP_003863218.1	TAAALYRWVDALAKA	SVM	POSITIVE	0.386497
1557	XP_003863218.1	VLVQPRPLILLAPQT	SVM	NEGATIVE	-0.0789079
1558	XP_003863218.1	VSGLLTASISSPKWA	SVM	POSITIVE	0.16213
1559	XP_003863218.1	AAHQRISELLIEASE	SVM	POSITIVE	0.450825
1560	XP_003863218.1	EDAMTIATNANTAYG	SVM	NEGATIVE	-0.789304
1561	XP_003863218.1	ISELLIEASEWRRRS	SVM	POSITIVE	0.617718
1562	XP_003863218.1	LQPTVASTGAPLQHA	SVM	POSITIVE	0.145529
1563	XP_003863218.1	LVSLIETAVAPLHDR	SVM	NEGATIVE	-0.507013
1564	XP_003863218.1	LYRWVDALAKATEAQ	SVM	POSITIVE	0.408401
1565	XP_003863218.1	PKRLAAVKSMSVTVD	SVM	NEGATIVE	-0.79132
1566	XP_003863218.1	PLVSLIETAVAPLHD	SVM	NEGATIVE	-0.456989
1567	XP_003863218.1	QPLVSLIETAVAPLH	SVM	NEGATIVE	-0.39728
1568	XP_003863218.1	QRALRFLKAWPTVAA	SVM	POSITIVE	0.574461
1569	XP_003863218.1	QRRLKATQQALAATP	SVM	NEGATIVE	-0.176987
1570	XP_003863218.1	RISELLIEASEWRRR	SVM	POSITIVE	0.609944
1571	XP_003863218.1	RMVMELQTLREKQKA	SVM	POSITIVE	0.215579
1572	XP_003863218.1	RSEAEHMVLAQKHEL	SVM	NEGATIVE	-0.623785
1573	XP_003863218.1	SEAEHMVLAQKHELE	SVM	NEGATIVE	-0.256903
1574	XP_003863218.1	SQPLVSLIETAVAPL	SVM	NEGATIVE	-0.333695
1575	XP_003863218.1	SSQPLVSLIETAVAP	SVM	NEGATIVE	-0.756292
1576	XP_003863218.1	SSSQPLVSLIETAVA	SVM	NEGATIVE	-0.341917
1577	XP_003863218.1	TVKPFAWADLQRRHS	SVM	POSITIVE	0.00896612
1578	XP_003863218.1	VATSAAAANAAERSI	SVM	POSITIVE	0.563486
1579	XP_003863218.1	VDDTQRALRFLKAWP	SVM	POSITIVE	0.124138
1580	XP_003863218.1	VKPFAWADLQRRHSG	SVM	NEGATIVE	-0.0548165
1581	XP_003863218.1	VSLIETAVAPLHDRT	SVM	NEGATIVE	-0.512456
1582	XP_003863218.1	AARIQMLARMQGNIA	SVM	POSITIVE	0.220565
1583	XP_003863218.1	IQMLARMQGNIADVI	SVM	POSITIVE	0.218687
1584	XP_003863218.1	AEEKTRLLEARLSAA	SVM	POSITIVE	0.336412
1585	XP_003863218.1	AEEKTRLLEARLSAA	SVM	POSITIVE	0.336412
1586	XP_003863218.1	AEKELLLARAGLRTV	SVM	POSITIVE	1.07145
1587	XP_003863218.1	ARAEEQELLTQQRLL	SVM	NEGATIVE	-0.136534
1588	XP_003863218.1	ASLILSTVAKELVPS	SVM	POSITIVE	0.412662
1589	XP_003863218.1	EAAEARAEEQELLTQ	SVM	POSITIVE	0.469969
1590	XP_003863218.1	HELEEVWERLEAAEA	SVM	POSITIVE	0.690939
1591	XP_003863218.1	ISELLIEASEWRRRS	SVM	POSITIVE	0.617718
1592	XP_003863218.1	LILSTVAKELVPSAV	SVM	POSITIVE	0.472774
1593	XP_003863218.1	LILSTVAKELVPSAV	SVM	POSITIVE	0.472774
1594	XP_003863218.1	LLEARLSAALQQNPK	SVM	NEGATIVE	-0.38934
1595	XP_003863218.1	LVGVVASTPTVAQSD	SVM	POSITIVE	0.302096
1596	XP_003863218.1	NSSGSATLPLNADDV	SVM	POSITIVE	0.103634
1597	XP_003863218.1	PKRLAAVKSMSVTVD	SVM	NEGATIVE	-0.79132
1598	XP_003863218.1	QRISELLIEASEWRR	SVM	POSITIVE	0.655749
1599	XP_003863218.1	SASLILSTVAKELVP	SVM	POSITIVE	0.327204
1600	XP_003863218.1	TAAALYRWVDALAKA	SVM	POSITIVE	0.386497
1601	XP_003863218.1	TQRALRFLKAWPTVA	SVM	POSITIVE	0.565683
1602	XP_003863218.1	TVAKELVPSAVVSTA	SVM	POSITIVE	0.242815
1603	XP_003863218.1	TVDDTQRALRFLKAW	SVM	POSITIVE	0.439771
1604	XP_003863218.1	DDAIVQAVSLPKRLA	SVM	NEGATIVE	-0.437613
1605	XP_003863218.1	AAALYRWVDALAKAT	SVM	POSITIVE	0.609646
1606	XP_003863218.1	AALYRWVDALAKATE	SVM	POSITIVE	0.630294
1607	XP_003863218.1	AEVQLLRDELDAKRT	SVM	NEGATIVE	-0.142598
1608	XP_003863218.1	AKAPIKPHRVVAFFT	SVM	POSITIVE	0.372536
1609	XP_003863218.1	ALYRWVDALAKATEA	SVM	POSITIVE	0.463993
1610	XP_003863218.1	AQRRLKATQQALAAT	SVM	NEGATIVE	-0.0777141
1611	XP_003863218.1	ASLILSTVAKELVPS	SVM	POSITIVE	0.412662
1612	XP_003863218.1	DALIAEAEALAISSP	SVM	POSITIVE	0.397944
1613	XP_003863218.1	DARAARIQMLARMQG	SVM	POSITIVE	0.194173
1614	XP_003863218.1	DGTVAVLVQPRPLIL	SVM	POSITIVE	0.176911
1615	XP_003863218.1	GGLVAGHLVDASDPS	SVM	POSITIVE	0.0464609
1616	XP_003863218.1	GSSRDRVREIDELIR	SVM	POSITIVE	0.168744
1617	XP_003863218.1	IEFSSSASLILSTVA	SVM	POSITIVE	0.536357
1618	XP_003863218.1	KRLAAVKSMSVTVDD	SVM	NEGATIVE	-0.674882
1619	XP_003863218.1	KTAAALYRWVDALAK	SVM	POSITIVE	0.52926
1620	XP_003863218.1	KTRLLEARLSAALQQ	SVM	NEGATIVE	-0.0447457
1621	XP_003863218.1	LARMQGNIADVIEKS	SVM	POSITIVE	0.229943
1622	XP_003863218.1	LAVPTSWVACALPED	SVM	NEGATIVE	-0.586049
1623	XP_003863218.1	LSTVAKELVPSAVVS	SVM	POSITIVE	0.144265
1624	XP_003863218.1	LVSLIETAVAPLHDR	SVM	NEGATIVE	-0.507013
1625	XP_003863218.1	LYRWVDALAKATEAQ	SVM	POSITIVE	0.408401
1626	XP_003863218.1	MLARMQGNIADVIEK	SVM	POSITIVE	0.332689
1627	XP_003863218.1	NPKEAEVQLLRDELD	SVM	NEGATIVE	-0.407586
1628	XP_003863218.1	NSSATLATTPNPLRA	SVM	POSITIVE	0.214107
1629	XP_003863218.1	PKRLAAVKSMSVTVD	SVM	NEGATIVE	-0.79132
1630	XP_003863218.1	PLVSLIETAVAPLHD	SVM	NEGATIVE	-0.456989
1631	XP_003863218.1	PQDRTVSALDLAEPR	SVM	POSITIVE	0.0818324
1632	XP_003863218.1	PTVASTGAPLQHAQH	SVM	POSITIVE	0.359773
1633	XP_003863218.1	QMLARMQGNIADVIE	SVM	POSITIVE	0.389241
1634	XP_003863218.1	QYSRAPSALQSRPVE	SVM	POSITIVE	0.461192
1635	XP_003863218.1	RPVEQLSTIELRHEV	SVM	POSITIVE	0.547035
1636	XP_003863218.1	STVAKELVPSAVVST	SVM	POSITIVE	0.176702
1637	XP_003863218.1	TAAALYRWVDALAKA	SVM	POSITIVE	0.386497
1638	XP_003863218.1	TLQPTVASTGAPLQH	SVM	NEGATIVE	-0.150153
1639	XP_003863218.1	TQEKNSSATLATTPN	SVM	NEGATIVE	-0.251395
1640	XP_003863218.1	TVAKELVPSAVVSTA	SVM	POSITIVE	0.242815
1641	XP_003863218.1	VAKELVPSAVVSTAT	SVM	POSITIVE	0.00101003
1642	XP_003863218.1	VSPCRTSSSPMITQE	SVM	NEGATIVE	-0.632658
1643	XP_003863218.1	AAAASTGVSNAALVP	SVM	POSITIVE	0.408815
1644	XP_003863218.1	AGLRTVKPFAWADLQ	SVM	POSITIVE	0.628378
1645	XP_003863218.1	ALRFLKAWPTVAAVA	SVM	POSITIVE	0.0633491
1646	XP_003863218.1	ASLILSTVAKELVPS	SVM	POSITIVE	0.412662
1647	XP_003863218.1	CSHASALQSPSTEEM	SVM	NEGATIVE	-0.0988065
1648	XP_003863218.1	EAEVQLLRDELDAKR	SVM	NEGATIVE	-0.0656024
1649	XP_003863218.1	EKELLLARAGLRTVK	SVM	POSITIVE	1.11731
1650	XP_003863218.1	EQELLTQQRLLLTHT	SVM	POSITIVE	0.402463
1651	XP_003863218.1	GGVATSAAAANAAER	SVM	POSITIVE	0.58185
1652	XP_003863218.1	IEFSSSASLILSTVA	SVM	POSITIVE	0.536357
1653	XP_003863218.1	KRLAAVKSMSVTVDD	SVM	NEGATIVE	-0.674882
1654	XP_003863218.1	LLQERCDRSSRYAAV	SVM	NEGATIVE	-0.481414
1655	XP_003863218.1	LPQLNVSTPLPSVSP	SVM	NEGATIVE	-0.462167
1656	XP_003863218.1	LRMVMELQTLREKQK	SVM	POSITIVE	0.122974
1657	XP_003863218.1	PTKKLDSVAEAALRK	SVM	POSITIVE	0.299541
1658	XP_003863218.1	RFLKAWPTVAAVAKE	SVM	NEGATIVE	-0.104327
1659	XP_003863218.1	SELLIEASEWRRRSP	SVM	NEGATIVE	-0.0844098
1660	XP_003863218.1	SIAPRAAKSSRVAIS	SVM	POSITIVE	0.85851
1661	XP_003863218.1	SLILSTVAKELVPSA	SVM	POSITIVE	0.575827
1662	XP_003863218.1	SRPVEQLSTIELRHE	SVM	POSITIVE	0.563182
1663	XP_003863218.1	TKELEAIPALLERSR	SVM	NEGATIVE	-0.00536718
1664	XP_003863218.1	TQEMYDDLQARLCAV	SVM	NEGATIVE	-0.231017
1665	XP_003863218.1	VDALIAEAEALAISS	SVM	POSITIVE	0.72527
1666	XP_003863218.1	VGVVASTPTVAQSDG	SVM	POSITIVE	0.0473214
1667	XP_003863218.1	VSIAPRAAKSSRVAI	SVM	POSITIVE	0.497777
1668	XP_003863218.1	WVACALPEDEAPRIG	SVM	NEGATIVE	-0.225171
1669	XP_003863218.1	ALYRWVDALAKATEA	SVM	POSITIVE	0.463993
1670	XP_003863218.1	GTVAVLVQPRPLILL	SVM	POSITIVE	0.347792
1671	XP_003863218.1	KNSSATLATTPNPLR	SVM	POSITIVE	0.0164778
1672	XP_003863218.1	KSTKELEAIPALLER	SVM	POSITIVE	0.125192
1673	XP_003863218.1	LARAGLRTVKPFAWA	SVM	POSITIVE	0.950724
1674	XP_003863218.1	LEARLSAALQQNPKE	SVM	NEGATIVE	-0.283943
1675	XP_003863218.1	LRFLKAWPTVAAVAK	SVM	NEGATIVE	-0.00038838
1676	XP_003863218.1	QMEYVQMAEEELAAV	SVM	POSITIVE	0.594918
1677	XP_003863218.1	QSDGTVAVLVQPRPL	SVM	POSITIVE	0.139548
1678	XP_003863218.1	SLTAVSIAPRAAKSS	SVM	POSITIVE	0.735318
1679	XP_003863218.1	SRDRVREIDELIRQH	SVM	NEGATIVE	-0.476757
1680	XP_003863218.1	SSGSATLPLNADDVG	SVM	NEGATIVE	-0.0493991
1681	XP_003863218.1	SSRDRVREIDELIRQ	SVM	NEGATIVE	-0.23187
1682	XP_003863218.1	TKELEAIPALLERSR	SVM	NEGATIVE	-0.00536718
1683	XP_003863218.1	TVKPFAWADLQRRHS	SVM	POSITIVE	0.00896612
1684	XP_003863218.1	VDALIAEAEALAISS	SVM	POSITIVE	0.72527
1685	XP_003863218.1	VSGLLTASISSPKWA	SVM	POSITIVE	0.16213
1686	XP_003863307.1	ELRFYAVTLSKHAFE	SVM	POSITIVE	0.172722
1687	XP_003863307.1	NELRFYAVTLSKHAF	SVM	POSITIVE	0.0240086
1688	XP_003863307.1	KGRLFRLPLPAAAAA	SVM	POSITIVE	0.786603
1689	XP_003863307.1	GRLFRLPLPAAAAAQ	SVM	POSITIVE	0.774128
1690	XP_003863307.1	RLFRLPLPAAAAAQR	SVM	POSITIVE	1.06239
1691	XP_003863307.1	GRLFRLPLPAAAAAQ	SVM	POSITIVE	0.774128
1692	XP_003863307.1	KGRLFRLPLPAAAAA	SVM	POSITIVE	0.786603
1693	XP_003863307.1	RLFRLPLPAAAAAQR	SVM	POSITIVE	1.06239
1694	XP_003863307.1	ANELRFYAVTLSKHA	SVM	NEGATIVE	-0.217698
1695	XP_003863307.1	LRFYAVTLSKHAFEA	SVM	POSITIVE	0.0192458
1696	XP_003863307.1	EKGRLFRLPLPAAAA	SVM	POSITIVE	0.77214
1697	XP_003863307.1	PVAFVTLAKLLGQSV	SVM	POSITIVE	0.879714
1698	XP_003863307.1	DPVAFVTLAKLLGQS	SVM	POSITIVE	0.832234
1699	XP_003863307.1	EMDPVAFVTLAKLLG	SVM	POSITIVE	0.505056
1700	XP_003863307.1	MDPVAFVTLAKLLGQ	SVM	POSITIVE	0.494889
1701	XP_003863307.1	VAFVTLAKLLGQSVT	SVM	POSITIVE	0.54488
1702	XP_003863307.1	YPDAVQTVIAMEEEN	SVM	POSITIVE	0.273956
1703	XP_003863307.1	GYPDAVQTVIAMEEE	SVM	POSITIVE	0.182315
1704	XP_003863307.1	GYPDAVQTVIAMEEE	SVM	POSITIVE	0.182315
1705	XP_003863307.1	PDAVQTVIAMEEENG	SVM	POSITIVE	0.161836
1706	XP_003863307.1	LYKKMWTSCFVAIFS	SVM	NEGATIVE	-0.448125
1707	XP_003863307.1	TLYKKMWTSCFVAIF	SVM	NEGATIVE	-0.448615
1708	XP_003863307.1	DAVQTVIAMEEENGE	SVM	POSITIVE	0.476331
1709	XP_003863307.1	YPDAVQTVIAMEEEN	SVM	POSITIVE	0.273956
1710	XP_003863307.1	YKKMWTSCFVAIFSD	SVM	NEGATIVE	-0.423679
1711	XP_003863307.1	AFVTLAKLLGQSVTL	SVM	POSITIVE	0.928388
1712	XP_003863307.1	FVTLAKLLGQSVTLT	SVM	POSITIVE	0.77638
1713	XP_003863307.1	YGYPDAVQTVIAMEE	SVM	POSITIVE	0.263213
1714	XP_003863307.1	HRSIRVDPNLTQQER	SVM	NEGATIVE	-0.176156
1715	XP_003863307.1	DVHIVLDYAVSEDCL	SVM	NEGATIVE	-0.0196068
1716	XP_003863307.1	VHIVLDYAVSEDCLH	SVM	NEGATIVE	-0.512264
1717	XP_003863307.1	EKGRLFRLPLPAAAA	SVM	POSITIVE	0.77214
1718	XP_003863307.1	RSIRVDPNLTQQERD	SVM	NEGATIVE	-0.462046
1719	XP_003863307.1	SKDVHIVLDYAVSED	SVM	POSITIVE	0.239277
1720	XP_003863307.1	KDVHIVLDYAVSEDC	SVM	POSITIVE	0.173393
1721	XP_003863307.1	PDAVQTVIAMEEENG	SVM	POSITIVE	0.161836
1722	XP_003863307.1	RALYVLLQASRYQPR	SVM	POSITIVE	0.606779
1723	XP_003863307.1	YPDAVQTVIAMEEEN	SVM	POSITIVE	0.273956
1724	XP_003863307.1	SRALYVLLQASRYQP	SVM	POSITIVE	0.168
1725	XP_003863307.1	GYPDAVQTVIAMEEE	SVM	POSITIVE	0.182315
1726	XP_003863307.1	GHRSIRVDPNLTQQE	SVM	NEGATIVE	-0.394382
1727	XP_003863307.1	DAVQTVIAMEEENGE	SVM	POSITIVE	0.476331
1728	XP_003863307.1	LSRALYVLLQASRYQ	SVM	POSITIVE	0.273251
1729	XP_003863307.1	ETLYKKMWTSCFVAI	SVM	NEGATIVE	-0.395423
1730	XP_003863307.1	VKISRLWKAMLAGGG	SVM	POSITIVE	0.0676195
1731	XP_003863307.1	KRDKFLALLRQATQA	SVM	POSITIVE	0.32249
1732	XP_003863307.1	GANELRFYAVTLSKH	SVM	NEGATIVE	-0.446461
1733	XP_003863307.1	LFRLPLPAAAAAQRD	SVM	POSITIVE	0.996562
1734	XP_003863307.1	ALYVLLQASRYQPRW	SVM	POSITIVE	0.406643
1735	XP_003863307.1	GSKDVHIVLDYAVSE	SVM	NEGATIVE	-0.116254
1736	XP_003863307.1	RFYAVTLSKHAFEAA	SVM	POSITIVE	0.112433
1737	XP_003863307.1	RDKFLALLRQATQAE	SVM	POSITIVE	0.191237
1738	XP_003863307.1	KKMWTSCFVAIFSDS	SVM	NEGATIVE	-0.371551
1739	XP_003863307.1	LFRLPLPAAAAAQRD	SVM	POSITIVE	0.996562
1740	XP_003863307.1	ALYVLLQASRYQPRW	SVM	POSITIVE	0.406643
1741	XP_003863307.1	LSRALYVLLQASRYQ	SVM	POSITIVE	0.273251
1742	XP_003863307.1	RALYVLLQASRYQPR	SVM	POSITIVE	0.606779
1743	XP_003863307.1	SRALYVLLQASRYQP	SVM	POSITIVE	0.168
1744	XP_003863307.1	TLSRALYVLLQASRY	SVM	POSITIVE	0.402282
1745	XP_003863307.1	REKGRLFRLPLPAAA	SVM	POSITIVE	0.678734
1746	XP_003863307.1	EDVNEAISLAHQYES	SVM	NEGATIVE	-0.264648
1747	XP_003863307.1	NGHRSIRVDPNLTQQ	SVM	NEGATIVE	-0.658042
1748	XP_003863307.1	PDAVQTVIAMEEENG	SVM	POSITIVE	0.161836
1749	XP_003863307.1	CHFSQVVKISRLWKA	SVM	POSITIVE	0.555757
1750	XP_003863307.1	DEDVNEAISLAHQYE	SVM	NEGATIVE	-0.0827076
1751	XP_003863307.1	DVNEAISLAHQYESH	SVM	NEGATIVE	-0.371606
1752	XP_003863307.1	FSQVVKISRLWKAML	SVM	POSITIVE	0.308347
1753	XP_003863307.1	GLAFSRYSAPAMYGS	SVM	NEGATIVE	-0.14508
1754	XP_003863307.1	HFSQVVKISRLWKAM	SVM	POSITIVE	0.323604
1755	XP_003863307.1	IIDKMNLDAKMNHDY	SVM	NEGATIVE	-0.380378
1756	XP_003863307.1	LAFSRYSAPAMYGSP	SVM	NEGATIVE	-0.688073
1757	XP_003863307.1	SQVVKISRLWKAMLA	SVM	POSITIVE	0.318139
1758	XP_003863307.1	LYVLLQASRYQPRWV	SVM	POSITIVE	0.56936
1759	XP_003863307.1	ANELRFYAVTLSKHA	SVM	NEGATIVE	-0.217698
1760	XP_003863307.1	AVQTVIAMEEENGEC	SVM	POSITIVE	0.451844
1761	XP_003863307.1	CGGGGVGGCAPSSAN	SVM	POSITIVE	0.947268
1762	XP_003863307.1	CVMYGADASGKVVRL	SVM	POSITIVE	0.111934
1763	XP_003863307.1	DAVQTVIAMEEENGE	SVM	POSITIVE	0.476331
1764	XP_003863307.1	EGCVMYGADASGKVV	SVM	NEGATIVE	-0.0630319
1765	XP_003863307.1	ELRFYAVTLSKHAFE	SVM	POSITIVE	0.172722
1766	XP_003863307.1	GCVMYGADASGKVVR	SVM	POSITIVE	0.119206
1767	XP_003863307.1	LEGCVMYGADASGKV	SVM	NEGATIVE	-0.00238905
1768	XP_003863307.1	MWTSCFVAIFSDSQH	SVM	NEGATIVE	-0.674424
1769	XP_003863307.1	NELRFYAVTLSKHAF	SVM	POSITIVE	0.0240086
1770	XP_003863307.1	RALYVLLQASRYQPR	SVM	POSITIVE	0.606779
1771	XP_003863307.1	SCFVAIFSDSQHLMV	SVM	NEGATIVE	-0.662686
1772	XP_003863307.1	TSCFVAIFSDSQHLM	SVM	NEGATIVE	-0.942407
1773	XP_003863307.1	VMYGADASGKVVRLW	SVM	POSITIVE	0.326734
1774	XP_003863307.1	VNRMPWLLHFAAWLQ	SVM	POSITIVE	0.128397
1775	XP_003863307.1	WTSCFVAIFSDSQHL	SVM	NEGATIVE	-0.713638
1776	XP_003863307.1	AAWLQMTRRLTPNMQ	SVM	NEGATIVE	-0.147984
1777	XP_003863307.1	AVQTVIAMEEENGEC	SVM	POSITIVE	0.451844
1778	XP_003863307.1	CFVAIFSDSQHLMVD	SVM	NEGATIVE	-0.674311
1779	XP_003863307.1	DKFLALLRQATQAES	SVM	POSITIVE	0.402666
1780	XP_003863307.1	FAAWLQMTRRLTPNM	SVM	NEGATIVE	-0.291631
1781	XP_003863307.1	GKRDKFLALLRQATQ	SVM	POSITIVE	0.154985
1782	XP_003863307.1	HIVLDYAVSEDCLHY	SVM	NEGATIVE	-0.432827
1783	XP_003863307.1	IDKMNLDAKMNHDYD	SVM	NEGATIVE	-0.0627917
1784	XP_003863307.1	LRFYAVTLSKHAFEA	SVM	POSITIVE	0.0192458
1785	XP_003863307.1	TDEDVNEAISLAHQY	SVM	POSITIVE	0.0872514
1786	XP_003863307.1	FVTLAKLLGQSVTLT	SVM	POSITIVE	0.77638
1787	XP_003863307.1	GCHFSQVVKISRLWK	SVM	POSITIVE	0.428129
1788	XP_003863307.1	GNGHRSIRVDPNLTQ	SVM	NEGATIVE	-0.498477
1789	XP_003863307.1	KMWTSCFVAIFSDSQ	SVM	NEGATIVE	-0.688846
1790	XP_003863307.1	QDVEKLLALVPPEFT	SVM	POSITIVE	0.133881
1791	XP_003863307.1	QVVKISRLWKAMLAG	SVM	NEGATIVE	-0.12279
1792	XP_003863307.1	RCGGGGVGGCAPSSA	SVM	POSITIVE	0.927983
1793	XP_003863307.1	ALYVLLQASRYQPRW	SVM	POSITIVE	0.406643
1794	XP_003863307.1	DVEKLLALVPPEFTA	SVM	NEGATIVE	-0.0136
1795	XP_003863307.1	ELVLELDVTSPLSDM	SVM	POSITIVE	0.0163644
1796	XP_003863307.1	EVNRMPWLLHFAAWL	SVM	POSITIVE	0.181863
1797	XP_003863307.1	HFAAWLQMTRRLTPN	SVM	NEGATIVE	-0.00714597
1798	XP_003863307.1	LSRALYVLLQASRYQ	SVM	POSITIVE	0.273251
1799	XP_003863307.1	LVLELDVTSPLSDMV	SVM	NEGATIVE	-0.388492
1800	XP_003863307.1	PELVLELDVTSPLSD	SVM	POSITIVE	0.0143635
1801	XP_003863307.1	PPELVLELDVTSPLS	SVM	NEGATIVE	-0.147402
1802	XP_003863307.1	SCFVAIFSDSQHLMV	SVM	NEGATIVE	-0.662686
1803	XP_003863307.1	SRALYVLLQASRYQP	SVM	POSITIVE	0.168
1804	XP_003863307.1	TLSRALYVLLQASRY	SVM	POSITIVE	0.402282
1805	XP_003863307.1	TSCFVAIFSDSQHLM	SVM	NEGATIVE	-0.942407
1806	XP_003863307.1	VEKLLALVPPEFTAG	SVM	NEGATIVE	-0.328653
1807	XP_003863307.1	WTSCFVAIFSDSQHL	SVM	NEGATIVE	-0.713638
1808	XP_003863307.1	AWLQMTRRLTPNMQR	SVM	NEGATIVE	-0.0844725
1809	XP_003863307.1	GGGGVGGCAPSSANA	SVM	POSITIVE	0.920448
1810	XP_003863307.1	ISRLWKAMLAGGGAS	SVM	POSITIVE	0.779234
1811	XP_003863307.1	KISRLWKAMLAGGGA	SVM	POSITIVE	0.593632
1812	XP_003863307.1	LIIDKMNLDAKMNHD	SVM	NEGATIVE	-0.431835
1813	XP_003863307.1	NELRFYAVTLSKHAF	SVM	POSITIVE	0.0240086
1814	XP_003863307.1	QQDVEKLLALVPPEF	SVM	NEGATIVE	-0.0338454
1815	XP_003863307.1	QVVKISRLWKAMLAG	SVM	NEGATIVE	-0.12279
1816	XP_003863307.1	SIRVDPNLTQQERDE	SVM	NEGATIVE	-0.428645
1817	XP_003863307.1	VTLAKLLGQSVTLTL	SVM	POSITIVE	1.21666
1818	XP_003863307.1	AGKRDKFLALLRQAT	SVM	POSITIVE	0.195384
1819	XP_003863307.1	DEAGKRDKFLALLRQ	SVM	POSITIVE	0.168337
1820	XP_003863307.1	DPPELVLELDVTSPL	SVM	NEGATIVE	-0.381939
1821	XP_003863307.1	EAGKRDKFLALLRQA	SVM	POSITIVE	0.150592
1822	XP_003863307.1	GKRDKFLALLRQATQ	SVM	POSITIVE	0.154985
1823	XP_003863307.1	KFLALLRQATQAEST	SVM	POSITIVE	0.457607
1824	XP_003863307.1	KMWTSCFVAIFSDSQ	SVM	NEGATIVE	-0.688846
1825	XP_003863307.1	KRDKFLALLRQATQA	SVM	POSITIVE	0.32249
1826	XP_003863307.1	MWTSCFVAIFSDSQH	SVM	NEGATIVE	-0.674424
1827	XP_003863307.1	CFVAIFSDSQHLMVD	SVM	NEGATIVE	-0.674311
1828	XP_003863307.1	FVAIFSDSQHLMVDS	SVM	NEGATIVE	-0.619437
1829	XP_003863307.1	KDVHIVLDYAVSEDC	SVM	POSITIVE	0.173393
1830	XP_003863307.1	KMWTSCFVAIFSDSQ	SVM	NEGATIVE	-0.688846
1831	XP_003863307.1	QRDFVVVERTISGID	SVM	POSITIVE	0.0156201
1832	XP_003863307.1	RMPWLLHFAAWLQMT	SVM	POSITIVE	0.203528
1833	XP_003863307.1	SCFVAIFSDSQHLMV	SVM	NEGATIVE	-0.662686
1834	XP_003863307.1	SKDVHIVLDYAVSED	SVM	POSITIVE	0.239277
1835	XP_003863307.1	VGLAFSRYSAPAMYG	SVM	NEGATIVE	-0.156199
1836	XP_003863307.1	VVKISRLWKAMLAGG	SVM	NEGATIVE	-0.0278409
1837	XP_003863307.1	ADASGKVVRLWKEKS	SVM	POSITIVE	0.380743
1838	XP_003863307.1	AQRDFVVVERTISGI	SVM	POSITIVE	0.335096
1839	XP_003863307.1	ASGKVVRLWKEKSYP	SVM	POSITIVE	0.110396
1840	XP_003863307.1	DASGKVVRLWKEKSY	SVM	POSITIVE	0.494654
1841	XP_003863307.1	DVHIVLDYAVSEDCL	SVM	NEGATIVE	-0.0196068
1842	XP_003863307.1	EDCLHYYSSLGCHFS	SVM	NEGATIVE	-0.772525
1843	XP_003863307.1	EKLLALVPPEFTAGQ	SVM	NEGATIVE	-0.0767548
1844	XP_003863307.1	ELRFYAVTLSKHAFE	SVM	POSITIVE	0.172722
1845	XP_003863307.1	GKVVRLWKEKSYPYA	SVM	POSITIVE	0.49961
1846	XP_003863307.1	NRMPWLLHFAAWLQM	SVM	POSITIVE	0.206598
1847	XP_003863307.1	RDFVVVERTISGIDE	SVM	NEGATIVE	-0.15576
1848	XP_003863307.1	RMPWLLHFAAWLQMT	SVM	POSITIVE	0.203528
1849	XP_003863307.1	SGKVVRLWKEKSYPY	SVM	POSITIVE	0.207969
1850	XP_003863307.1	SQVVKISRLWKAMLA	SVM	POSITIVE	0.318139
1851	XP_003863307.1	VAIFSDSQHLMVDSG	SVM	NEGATIVE	-0.544241
1852	XP_003863307.1	ACGQYRPDPVQWGSG	SVM	NEGATIVE	-0.215998
1853	XP_003863307.1	AFVTLAKLLGQSVTL	SVM	POSITIVE	0.928388
1854	XP_003863307.1	AKRKVLQLPANCTVM	SVM	NEGATIVE	-0.428769
1855	XP_003863307.1	CGQYRPDPVQWGSGT	SVM	NEGATIVE	-0.191609
1856	XP_003863307.1	GGGVGGCAPSSANAD	SVM	POSITIVE	0.686644
1857	XP_003863307.1	GQYRPDPVQWGSGTH	SVM	NEGATIVE	-0.353627
1858	XP_003863307.1	KRKVLQLPANCTVMG	SVM	NEGATIVE	-0.313274
1859	XP_003863307.1	RDKFLALLRQATQAE	SVM	POSITIVE	0.191237
1860	XP_003863307.1	RKVLQLPANCTVMGI	SVM	NEGATIVE	-0.369417
1861	XP_003863307.1	SEDCLHYYSSLGCHF	SVM	NEGATIVE	-0.87168
1862	XP_003863307.1	TSCFVAIFSDSQHLM	SVM	NEGATIVE	-0.942407
1863	XP_003863307.1	WKAMLAGGGASSRCG	SVM	POSITIVE	0.139289
1864	XP_003863307.1	AFSRYSAPAMYGSPE	SVM	NEGATIVE	-0.367204
1865	XP_003863307.1	DACGQYRPDPVQWGS	SVM	NEGATIVE	-0.105264
1866	XP_003863307.1	LHFAAWLQMTRRLTP	SVM	NEGATIVE	-0.344352
1867	XP_003863307.1	LYVLLQASRYQPRWV	SVM	POSITIVE	0.56936
1868	XP_003863307.1	NRMPWLLHFAAWLQM	SVM	POSITIVE	0.206598
1869	XP_003863307.1	VVKISRLWKAMLAGG	SVM	NEGATIVE	-0.0278409
1870	XP_003863307.1	AGVGLAFSRYSAPAM	SVM	NEGATIVE	-0.0554824
1871	XP_003863307.1	ANELRFYAVTLSKHA	SVM	NEGATIVE	-0.217698
1872	XP_003863307.1	DCLHYYSSLGCHFSQ	SVM	NEGATIVE	-0.564188
1873	XP_003863307.1	DSGANELRFYAVTLS	SVM	NEGATIVE	-0.270283
1874	XP_003863307.1	GANELRFYAVTLSKH	SVM	NEGATIVE	-0.446461
1875	XP_003863307.1	KKMWTSCFVAIFSDS	SVM	NEGATIVE	-0.371551
1876	XP_003863307.1	KRDKFLALLRQATQA	SVM	POSITIVE	0.32249
1877	XP_003863307.1	KRDKFLALLRQATQA	SVM	POSITIVE	0.32249
1878	XP_003863307.1	LKEWEVNRMPWLLHF	SVM	NEGATIVE	-0.0830585
1879	XP_003863307.1	LWKAMLAGGGASSRC	SVM	POSITIVE	0.562594
1880	XP_003863307.1	LYKKMWTSCFVAIFS	SVM	NEGATIVE	-0.448125
1881	XP_003863307.1	NELRFYAVTLSKHAF	SVM	POSITIVE	0.0240086
1882	XP_003863307.1	PAKRKVLQLPANCTV	SVM	NEGATIVE	-0.16158
1883	XP_003863307.1	PEYVQRVRTINRRID	SVM	NEGATIVE	-0.226209
1884	XP_003863307.1	RDKFLALLRQATQAE	SVM	POSITIVE	0.191237
1885	XP_003863307.1	REKGRLFRLPLPAAA	SVM	POSITIVE	0.678734
1886	XP_003863307.1	SGANELRFYAVTLSK	SVM	NEGATIVE	-0.401645
1887	XP_003863307.1	TLYKKMWTSCFVAIF	SVM	NEGATIVE	-0.448615
1888	XP_003863307.1	AGKRDKFLALLRQAT	SVM	POSITIVE	0.195384
1889	XP_003863307.1	AGKRDKFLALLRQAT	SVM	POSITIVE	0.195384
1890	XP_003863307.1	DACGQYRPDPVQWGS	SVM	NEGATIVE	-0.105264
1891	XP_003863307.1	DKFLALLRQATQAES	SVM	POSITIVE	0.402666
1892	XP_003863307.1	GKRDKFLALLRQATQ	SVM	POSITIVE	0.154985
1893	XP_003863307.1	MPWLLHFAAWLQMTR	SVM	POSITIVE	0.354732
1894	XP_003863307.1	CFVAIFSDSQHLMVD	SVM	NEGATIVE	-0.674311
1895	XP_003863307.1	DKMNLDAKMNHDYDN	SVM	NEGATIVE	-0.148016
1896	XP_003863307.1	DPVAFVTLAKLLGQS	SVM	POSITIVE	0.832234
1897	XP_003863307.1	EMDPVAFVTLAKLLG	SVM	POSITIVE	0.505056
1898	XP_003863307.1	GANELRFYAVTLSKH	SVM	NEGATIVE	-0.446461
1899	XP_003863307.1	GEMDPVAFVTLAKLL	SVM	POSITIVE	0.351804
1900	XP_003863307.1	GGEMDPVAFVTLAKL	SVM	NEGATIVE	-0.0491046
1901	XP_003863307.1	GRLFRLPLPAAAAAQ	SVM	POSITIVE	0.774128
1902	XP_003863307.1	GSPEYVQRVRTINRR	SVM	NEGATIVE	-0.339013
1903	XP_003863307.1	IVLDYAVSEDCLHYY	SVM	NEGATIVE	-0.191671
1904	XP_003863307.1	KGRLFRLPLPAAAAA	SVM	POSITIVE	0.786603
1905	XP_003863307.1	MDPVAFVTLAKLLGQ	SVM	POSITIVE	0.494889
1906	XP_003863307.1	MPWLLHFAAWLQMTR	SVM	POSITIVE	0.354732
1907	XP_003863307.1	QSVTLTLESVVADAD	SVM	POSITIVE	0.781008
1908	XP_003863307.1	SPEYVQRVRTINRRI	SVM	NEGATIVE	-0.269614
1909	XP_003863307.1	SQVVKISRLWKAMLA	SVM	POSITIVE	0.318139
1910	XP_003863307.1	SRRYWVIGSKDVHIV	SVM	NEGATIVE	-0.113794
1911	XP_003863307.1	TSRRYWVIGSKDVHI	SVM	NEGATIVE	-0.381381
1912	XP_003863307.1	AAAQRDFVVVERTIS	SVM	POSITIVE	0.908599
1913	XP_003863307.1	AAQRDFVVVERTISG	SVM	POSITIVE	0.506945
1914	XP_003863307.1	AGKRDKFLALLRQAT	SVM	POSITIVE	0.195384
1915	XP_003863307.1	AQRDFVVVERTISGI	SVM	POSITIVE	0.335096
1916	XP_003863307.1	AVQTVIAMEEENGEC	SVM	POSITIVE	0.451844
1917	XP_003863307.1	DPAKRKVLQLPANCT	SVM	POSITIVE	0.0883211
1918	XP_003863307.1	EAGKRDKFLALLRQA	SVM	POSITIVE	0.150592
1919	XP_003863307.1	EKGRLFRLPLPAAAA	SVM	POSITIVE	0.77214
1920	XP_003863307.1	EYVQRVRTINRRIDL	SVM	NEGATIVE	-0.465196
1921	XP_003863307.1	FSQVVKISRLWKAML	SVM	POSITIVE	0.308347
1922	XP_003863307.1	GKRDKFLALLRQATQ	SVM	POSITIVE	0.154985
1923	XP_003863307.1	KAMLAGGGASSRCGG	SVM	POSITIVE	0.38686
1924	XP_003863307.1	KRDKFLALLRQATQA	SVM	POSITIVE	0.32249
1925	XP_003863307.1	LRFYAVTLSKHAFEA	SVM	POSITIVE	0.0192458
1926	XP_003863307.1	LSRALYVLLQASRYQ	SVM	POSITIVE	0.273251
1927	XP_003863307.1	PWLLHFAAWLQMTRR	SVM	POSITIVE	0.289025
1928	XP_003863307.1	QDEAGKRDKFLALLR	SVM	POSITIVE	0.428747
1929	XP_003863307.1	QRDFVVVERTISGID	SVM	POSITIVE	0.0156201
1930	XP_003863307.1	QVVKISRLWKAMLAG	SVM	NEGATIVE	-0.12279
1931	XP_003863307.1	RDFVVVERTISGIDE	SVM	NEGATIVE	-0.15576
1932	XP_003863307.1	RSIRVDPNLTQQERD	SVM	NEGATIVE	-0.462046
1933	XP_003863307.1	SGANELRFYAVTLSK	SVM	NEGATIVE	-0.401645
1934	XP_003863307.1	SRLWKAMLAGGGASS	SVM	POSITIVE	0.615986
1935	XP_003863307.1	SRTLTPAQARAFHET	SVM	POSITIVE	0.556997
1936	XP_003863307.1	STLSRALYVLLQASR	SVM	POSITIVE	0.574867
1937	XP_003863307.1	VVKISRLWKAMLAGG	SVM	NEGATIVE	-0.0278409
1938	XP_003863307.1	ASRTLTPAQARAFHE	SVM	POSITIVE	0.567026
1939	XP_003863307.1	ELRFYAVTLSKHAFE	SVM	POSITIVE	0.172722
1940	XP_003863307.1	GVGLAFSRYSAPAMY	SVM	POSITIVE	0.0401054
1941	XP_003863307.1	HLKEWEVNRMPWLLH	SVM	NEGATIVE	-0.168506
1942	XP_003863307.1	HRSIRVDPNLTQQER	SVM	NEGATIVE	-0.176156
1943	XP_003863307.1	NELRFYAVTLSKHAF	SVM	POSITIVE	0.0240086
1944	XP_003863307.1	QARAFHETLYKKMWT	SVM	POSITIVE	0.0473676
1945	XP_003863307.1	RDKFLALLRQATQAE	SVM	POSITIVE	0.191237
1946	XP_003863307.1	REKGRLFRLPLPAAA	SVM	POSITIVE	0.678734
1947	XP_003863307.1	RFYAVTLSKHAFEAA	SVM	POSITIVE	0.112433
1948	XP_003863307.1	VKISRLWKAMLAGGG	SVM	POSITIVE	0.0676195
1949	XP_003863307.1	WLLHFAAWLQMTRRL	SVM	NEGATIVE	-0.0671818
1950	XP_003863307.1	YGSPEYVQRVRTINR	SVM	POSITIVE	0.0638918
1951	XP_003863307.1	ANELRFYAVTLSKHA	SVM	NEGATIVE	-0.217698
1952	XP_003863307.1	AQARAFHETLYKKMW	SVM	NEGATIVE	-0.0374824
1953	XP_003863307.1	DKFLALLRQATQAES	SVM	POSITIVE	0.402666
1954	XP_003863307.1	GHRSIRVDPNLTQQE	SVM	NEGATIVE	-0.394382
1955	XP_003863307.1	MWTSCFVAIFSDSQH	SVM	NEGATIVE	-0.674424
1956	XP_003863307.1	NGHRSIRVDPNLTQQ	SVM	NEGATIVE	-0.658042
1957	XP_003863307.1	RDACGQYRPDPVQWG	SVM	NEGATIVE	-0.229053
1958	XP_003863307.1	VGLAFSRYSAPAMYG	SVM	NEGATIVE	-0.156199
1959	XP_003863307.1	WEKLQANGTHTLPPV	SVM	NEGATIVE	-0.125261
1960	XP_003863307.1	ACGQYRPDPVQWGSG	SVM	NEGATIVE	-0.215998
1961	XP_003863307.1	DPVAFVTLAKLLGQS	SVM	POSITIVE	0.832234
1962	XP_003863307.1	DTSRRYWVIGSKDVH	SVM	NEGATIVE	-0.629474
1963	XP_003863307.1	ELRFYAVTLSKHAFE	SVM	POSITIVE	0.172722
1964	XP_003863307.1	EMDPVAFVTLAKLLG	SVM	POSITIVE	0.505056
1965	XP_003863307.1	GLAFSRYSAPAMYGS	SVM	NEGATIVE	-0.14508
1966	XP_003863307.1	GNGHRSIRVDPNLTQ	SVM	NEGATIVE	-0.498477
1967	XP_003863307.1	MDPVAFVTLAKLLGQ	SVM	POSITIVE	0.494889
1968	XP_003863307.1	QRDFVVVERTISGID	SVM	POSITIVE	0.0156201
1969	XP_003863307.1	RDFVVVERTISGIDE	SVM	NEGATIVE	-0.15576
1970	XP_003863307.1	RLFRLPLPAAAAAQR	SVM	POSITIVE	1.06239
1971	XP_003863307.1	RQDGLCVPVAEAEAL	SVM	POSITIVE	0.39262
1972	XP_003863307.1	VKISRLWKAMLAGGG	SVM	POSITIVE	0.0676195
1973	XP_003863307.1	ARAFHETLYKKMWTS	SVM	NEGATIVE	-0.030962
1974	XP_003863307.1	GEMDPVAFVTLAKLL	SVM	POSITIVE	0.351804
1975	XP_003863307.1	GKRDKFLALLRQATQ	SVM	POSITIVE	0.154985
1976	XP_003863307.1	HLIIDKMNLDAKMNH	SVM	NEGATIVE	-0.491303
1977	XP_003863307.1	LAFSRYSAPAMYGSP	SVM	NEGATIVE	-0.688073
1978	XP_003863307.1	RIDLEGCVMYGADAS	SVM	NEGATIVE	-0.088492
1979	XP_003863307.1	STVTHLIIDKMNLDA	SVM	NEGATIVE	-0.745967
1980	XP_003863307.1	SVTLTLESVVADADG	SVM	POSITIVE	0.628977
1981	XP_003863307.1	TLAKLLGQSVTLTLE	SVM	POSITIVE	1.09671
1982	XP_003863307.1	TLYKKMWTSCFVAIF	SVM	NEGATIVE	-0.448615
1983	XP_003863307.1	WLLHFAAWLQMTRRL	SVM	NEGATIVE	-0.0671818
1984	XP_003863307.1	FRLPLPAAAAAQRDF	SVM	POSITIVE	0.821081
1985	XP_003863307.1	IDLEGCVMYGADASG	SVM	NEGATIVE	-0.24183
1986	XP_003863307.1	INRRIDLEGCVMYGA	SVM	NEGATIVE	-0.304162
1987	XP_003863307.1	KEWEVNRMPWLLHFA	SVM	POSITIVE	0.153242
1988	XP_003863307.1	KMWTSCFVAIFSDSQ	SVM	NEGATIVE	-0.688846
1989	XP_003863307.1	LYVLLQASRYQPRWV	SVM	POSITIVE	0.56936
1990	XP_003863307.1	MPWLLHFAAWLQMTR	SVM	POSITIVE	0.354732
1991	XP_003863307.1	NRRIDLEGCVMYGAD	SVM	NEGATIVE	-0.111933
1992	XP_003863307.1	PWLLHFAAWLQMTRR	SVM	POSITIVE	0.289025
1993	XP_003863307.1	RRIDLEGCVMYGADA	SVM	NEGATIVE	-0.313077
1994	XP_003863307.1	SCFVAIFSDSQHLMV	SVM	NEGATIVE	-0.662686
1995	XP_003863307.1	SVTLTLESVVADADG	SVM	POSITIVE	0.628977
1996	XP_003863307.1	VHIVLDYAVSEDCLH	SVM	NEGATIVE	-0.512264
1997	XP_003863307.1	YGYPDAVQTVIAMEE	SVM	POSITIVE	0.263213
1998	XP_003863307.1	CFVAIFSDSQHLMVD	SVM	NEGATIVE	-0.674311
[truncated: 3,871 more rows]

## Sheet: 118-121
IFNepitope: XP_003863455.1, XP_003863505.1, XP_003863678.1, XP_003863780.1
Serial No.	Accession	Sequence	Method	Result	Score
1	XP_003863455.1	QSTRFRASFNNNIGS	SVM	POSITIVE	0.11916
2	XP_003863455.1	STRFRASFNNNIGSG	SVM	POSITIVE	0.00438223
3	XP_003863455.1	TRFRASFNNNIGSGE	SVM	POSITIVE	0.0103754
4	XP_003863455.1	GQSTRFRASFNNNIG	SVM	NEGATIVE	-0.107367
5	XP_003863455.1	RFRASFNNNIGSGEP	SVM	NEGATIVE	-0.304537
6	XP_003863455.1	REKSFNAGASMWATM	SVM	NEGATIVE	-0.414871
7	XP_003863455.1	EKSFNAGASMWATME	SVM	POSITIVE	0.0158435
8	XP_003863455.1	KSFNAGASMWATMEA	SVM	NEGATIVE	-0.310085
9	XP_003863455.1	PREKSFNAGASMWAT	SVM	NEGATIVE	-0.377656
10	XP_003863455.1	GGQSTRFRASFNNNI	SVM	NEGATIVE	-0.126978
11	XP_003863455.1	AGKFIPDEQLLSSTK	SVM	NEGATIVE	-0.719454
12	XP_003863455.1	LRAERRALGLAEEEE	SVM	POSITIVE	0.901644
13	XP_003863455.1	RAERRALGLAEEEEP	SVM	POSITIVE	0.474397
14	XP_003863455.1	NAGKFIPDEQLLSST	SVM	NEGATIVE	-0.527668
15	XP_003863455.1	RAERRALGLAEEEEP	SVM	POSITIVE	0.474397
16	XP_003863455.1	LRAERRALGLAEEEE	SVM	POSITIVE	0.901644
17	XP_003863455.1	GKFIPDEQLLSSTKR	SVM	NEGATIVE	-0.542875
18	XP_003863455.1	AERRALGLAEEEEPV	SVM	POSITIVE	0.303941
19	XP_003863455.1	ERRALGLAEEEEPVS	SVM	POSITIVE	0.0541172
20	XP_003863455.1	RAERRALGLAEEEEP	SVM	POSITIVE	0.474397
21	XP_003863455.1	AERRALGLAEEEEPV	SVM	POSITIVE	0.303941
22	XP_003863455.1	AERRALGLAEEEEPV	SVM	POSITIVE	0.303941
23	XP_003863455.1	QSTRFRASFNNNIGS	SVM	POSITIVE	0.11916
24	XP_003863455.1	STRFRASFNNNIGSG	SVM	POSITIVE	0.00438223
25	XP_003863455.1	GQSTRFRASFNNNIG	SVM	NEGATIVE	-0.107367
26	XP_003863455.1	STRFRASFNNNIGSG	SVM	POSITIVE	0.00438223
27	XP_003863455.1	QSTRFRASFNNNIGS	SVM	POSITIVE	0.11916
28	XP_003863455.1	KNAGKFIPDEQLLSS	SVM	NEGATIVE	-0.606477
29	XP_003863455.1	TRFRASFNNNIGSGE	SVM	POSITIVE	0.0103754
30	XP_003863455.1	MQQRLSSGAATPASR	SVM	NEGATIVE	-0.417132
31	XP_003863455.1	QQRLSSGAATPASRC	SVM	NEGATIVE	-0.546658
32	XP_003863455.1	ERRALGLAEEEEPVS	SVM	POSITIVE	0.0541172
33	XP_003863455.1	GGQSTRFRASFNNNI	SVM	NEGATIVE	-0.126978
34	XP_003863455.1	QPREKSFNAGASMWA	SVM	NEGATIVE	-0.283981
35	XP_003863455.1	RRALGLAEEEEPVSA	SVM	POSITIVE	0.166937
36	XP_003863455.1	GQSTRFRASFNNNIG	SVM	NEGATIVE	-0.107367
37	XP_003863455.1	GQSTRFRASFNNNIG	SVM	NEGATIVE	-0.107367
38	XP_003863455.1	QRLSSGAATPASRCS	SVM	NEGATIVE	-0.586643
39	XP_003863455.1	QSTRFRASFNNNIGS	SVM	POSITIVE	0.11916
40	XP_003863455.1	LQELVLLEHKERLRE	SVM	POSITIVE	0.188219
41	XP_003863455.1	QELVLLEHKERLREE	SVM	POSITIVE	0.310537
42	XP_003863455.1	REAKELALAAELVPV	SVM	POSITIVE	0.510331
43	XP_003863455.1	STRFRASFNNNIGSG	SVM	POSITIVE	0.00438223
44	XP_003863455.1	TRFRASFNNNIGSGE	SVM	POSITIVE	0.0103754
45	XP_003863455.1	TRFRASFNNNIGSGE	SVM	POSITIVE	0.0103754
46	XP_003863455.1	ALRAERRALGLAEEE	SVM	POSITIVE	1.07125
47	XP_003863455.1	ERRALGLAEEEEPVS	SVM	POSITIVE	0.0541172
48	XP_003863455.1	GGQSTRFRASFNNNI	SVM	NEGATIVE	-0.126978
49	XP_003863455.1	GGQSTRFRASFNNNI	SVM	NEGATIVE	-0.126978
50	XP_003863455.1	RLSSGAATPASRCSA	SVM	NEGATIVE	-0.717812
51	XP_003863455.1	RLQELVLLEHKERLR	SVM	POSITIVE	0.412082
52	XP_003863455.1	SFNAGASMWATMEAL	SVM	NEGATIVE	-0.251513
53	XP_003863455.1	ANEPKATATAAPEQP	SVM	NEGATIVE	-0.686301
54	XP_003863455.1	EKSFNAGASMWATME	SVM	POSITIVE	0.0158435
55	XP_003863455.1	SMQQRLSSGAATPAS	SVM	NEGATIVE	-0.533963
56	XP_003863455.1	STRFRASFNNNIGSG	SVM	POSITIVE	0.00438223
57	XP_003863455.1	AGKFIPDEQLLSSTK	SVM	NEGATIVE	-0.719454
58	XP_003863455.1	AKELALAAELVPVRR	SVM	POSITIVE	0.418499
59	XP_003863455.1	ELVLLEHKERLREEA	SVM	POSITIVE	0.424467
60	XP_003863455.1	GMVFLPVSSLNGGSG	SVM	NEGATIVE	-0.234689
61	XP_003863455.1	KNAGKFIPDEQLLSS	SVM	NEGATIVE	-0.606477
62	XP_003863455.1	KSFNAGASMWATMEA	SVM	NEGATIVE	-0.310085
63	XP_003863455.1	NAGKFIPDEQLLSST	SVM	NEGATIVE	-0.527668
64	XP_003863455.1	QSTRFRASFNNNIGS	SVM	POSITIVE	0.11916
65	XP_003863455.1	REKSFNAGASMWATM	SVM	NEGATIVE	-0.414871
66	XP_003863455.1	TGMVFLPVSSLNGGS	SVM	NEGATIVE	-0.0416212
67	XP_003863455.1	TRFRASFNNNIGSGE	SVM	POSITIVE	0.0103754
68	XP_003863455.1	KELALAAELVPVRRR	SVM	POSITIVE	0.306251
69	XP_003863455.1	GQSTRFRASFNNNIG	SVM	NEGATIVE	-0.107367
70	XP_003863455.1	KRREAKELALAAELV	SVM	POSITIVE	0.541867
71	XP_003863455.1	PREKSFNAGASMWAT	SVM	NEGATIVE	-0.377656
72	XP_003863455.1	RALGLAEEEEPVSAV	SVM	POSITIVE	0.348948
73	XP_003863455.1	RFRASFNNNIGSGEP	SVM	NEGATIVE	-0.304537
74	XP_003863455.1	EAKELALAAELVPVR	SVM	POSITIVE	0.647838
75	XP_003863455.1	GGQSTRFRASFNNNI	SVM	NEGATIVE	-0.126978
76	XP_003863455.1	LDMKRFMEFQQKLKA	SVM	NEGATIVE	-0.125879
77	XP_003863455.1	NEPKATATAAPEQPT	SVM	NEGATIVE	-0.460769
78	XP_003863455.1	REAKELALAAELVPV	SVM	POSITIVE	0.510331
79	XP_003863455.1	ELDMKRFMEFQQKLK	SVM	POSITIVE	0.0112812
80	XP_003863455.1	FRASFNNNIGSGEPV	SVM	POSITIVE	0.100668
81	XP_003863455.1	RLQELVLLEHKERLR	SVM	POSITIVE	0.412082
82	XP_003863455.1	SKNAGKFIPDEQLLS	SVM	NEGATIVE	-0.624079
83	XP_003863455.1	YKLRQLMHTQKKKTR	SVM	NEGATIVE	-0.463852
84	XP_003863455.1	ANEPKATATAAPEQP	SVM	NEGATIVE	-0.686301
85	XP_003863455.1	EPKATATAAPEQPTY	SVM	NEGATIVE	-0.396729
86	XP_003863455.1	KLRQLMHTQKKKTRE	SVM	NEGATIVE	-0.689007
87	XP_003863455.1	NEPKATATAAPEQPT	SVM	NEGATIVE	-0.460769
88	XP_003863455.1	RQLMHTQKKKTREMI	SVM	NEGATIVE	-0.71548
89	XP_003863455.1	RRALGLAEEEEPVSA	SVM	POSITIVE	0.166937
90	XP_003863455.1	EAKELALAAELVPVR	SVM	POSITIVE	0.647838
91	XP_003863455.1	FNNNIGSGEPVEEEL	SVM	NEGATIVE	-0.575989
92	XP_003863455.1	LRQLMHTQKKKTREM	SVM	NEGATIVE	-0.745753
93	XP_003863455.1	NNNIGSGEPVEEELQ	SVM	NEGATIVE	-0.31543
94	XP_003863455.1	EPKATATAAPEQPTY	SVM	NEGATIVE	-0.396729
95	XP_003863455.1	EQLLSSTKRREAKEL	SVM	NEGATIVE	-0.433481
96	XP_003863455.1	GKFIPDEQLLSSTKR	SVM	NEGATIVE	-0.542875
97	XP_003863455.1	RRALGLAEEEEPVSA	SVM	POSITIVE	0.166937
98	XP_003863455.1	RREAKELALAAELVP	SVM	POSITIVE	0.443468
99	XP_003863455.1	SFNAGASMWATMEAL	SVM	NEGATIVE	-0.251513
100	XP_003863455.1	SKNAGKFIPDEQLLS	SVM	NEGATIVE	-0.624079
101	XP_003863455.1	ALRAERRALGLAEEE	SVM	POSITIVE	1.07125
102	XP_003863455.1	EFQQKLKANSKRVYA	SVM	NEGATIVE	-0.151414
103	XP_003863455.1	GTGMVFLPVSSLNGG	SVM	NEGATIVE	-0.340549
104	XP_003863455.1	KFIPDEQLLSSTKRR	SVM	NEGATIVE	-0.842685
105	XP_003863455.1	NNIGSGEPVEEELQF	SVM	NEGATIVE	-0.573617
106	XP_003863455.1	DEQLLSSTKRREAKE	SVM	NEGATIVE	-0.922552
107	XP_003863455.1	LSSGAATPASRCSAE	SVM	NEGATIVE	-0.714768
108	XP_003863455.1	SFNNNIGSGEPVEEE	SVM	NEGATIVE	-0.359225
109	XP_003863455.1	DRLQELVLLEHKERL	SVM	POSITIVE	0.260469
110	XP_003863455.1	MKRFMEFQQKLKANS	SVM	NEGATIVE	-0.107219
111	XP_003863455.1	MVFLPVSSLNGGSGS	SVM	POSITIVE	0.250378
112	XP_003863455.1	NAGASMWATMEALDR	SVM	POSITIVE	0.134219
113	XP_003863455.1	PDEQLLSSTKRREAK	SVM	NEGATIVE	-0.98956
114	XP_003863455.1	QLLSSTKRREAKELA	SVM	NEGATIVE	-0.0260931
115	XP_003863455.1	AGASMWATMEALDRP	SVM	POSITIVE	0.192214
116	XP_003863455.1	AKELALAAELVPVRR	SVM	POSITIVE	0.418499
117	XP_003863455.1	ASMWATMEALDRPGM	SVM	POSITIVE	0.41287
118	XP_003863455.1	DMKRFMEFQQKLKAN	SVM	NEGATIVE	-0.283302
119	XP_003863455.1	FQQKLKANSKRVYAE	SVM	NEGATIVE	-0.306746
120	XP_003863455.1	GANEPKATATAAPEQ	SVM	NEGATIVE	-0.757509
121	XP_003863455.1	GANEPKATATAAPEQ	SVM	NEGATIVE	-0.757509
122	XP_003863455.1	LALAAELVPVRRRDR	SVM	POSITIVE	0.224159
123	XP_003863455.1	SKRVYAETASRSAKA	SVM	NEGATIVE	-0.306938
124	XP_003863455.1	GASMWATMEALDRPG	SVM	POSITIVE	0.569383
125	XP_003863455.1	MEFQQKLKANSKRVY	SVM	NEGATIVE	-0.164059
126	XP_003863455.1	SMWATMEALDRPGMS	SVM	POSITIVE	0.536676
127	XP_003863455.1	VYKLRQLMHTQKKKT	SVM	NEGATIVE	-0.473041
128	XP_003863455.1	KSLHQSLRAKAFLDS	SVM	NEGATIVE	-0.121329
129	XP_003863455.1	LYMKSLHQSLRAKAF	SVM	NEGATIVE	-0.377383
130	XP_003863455.1	MKSLHQSLRAKAFLD	SVM	POSITIVE	0.153497
131	XP_003863455.1	VYAETASRSAKALSA	SVM	POSITIVE	0.120035
132	XP_003863455.1	AAELVPVRRRDRLQE	SVM	POSITIVE	0.14438
133	XP_003863455.1	AALRAERRALGLAEE	SVM	POSITIVE	1.02684
134	XP_003863455.1	AELVPVRRRDRLQEL	SVM	POSITIVE	0.0497187
135	XP_003863455.1	LAAELVPVRRRDRLQ	SVM	POSITIVE	0.0681856
136	XP_003863455.1	KRFMEFQQKLKANSK	SVM	NEGATIVE	-0.373596
137	XP_003863455.1	RREAKELALAAELVP	SVM	POSITIVE	0.443468
138	XP_003863455.1	ALAAELVPVRRRDRL	SVM	NEGATIVE	-0.0173424
139	XP_003863455.1	NIGSGEPVEEELQFP	SVM	NEGATIVE	-0.598742
140	XP_003863455.1	REKSFNAGASMWATM	SVM	NEGATIVE	-0.414871
141	XP_003863455.1	CRCSYCAQQPREKSF	SVM	NEGATIVE	-0.352265
142	XP_003863455.1	EKSFNAGASMWATME	SVM	POSITIVE	0.0158435
143	XP_003863455.1	EQPTYSSSAAMWMTT	SVM	NEGATIVE	-0.0856432
144	XP_003863455.1	LRAERRALGLAEEEE	SVM	POSITIVE	0.901644
145	XP_003863455.1	PKATATAAPEQPTYS	SVM	NEGATIVE	-0.371446
146	XP_003863455.1	RCSYCAQQPREKSFN	SVM	NEGATIVE	-0.158088
147	XP_003863455.1	YMKSLHQSLRAKAFL	SVM	NEGATIVE	-0.0597854
148	XP_003863455.1	APEQPTYSSSAAMWM	SVM	NEGATIVE	-0.52691
149	XP_003863455.1	FIPDEQLLSSTKRRE	SVM	NEGATIVE	-1.03889
150	XP_003863455.1	NSKRVYAETASRSAK	SVM	NEGATIVE	-0.374071
151	XP_003863455.1	PEQPTYSSSAAMWMT	SVM	NEGATIVE	-0.271725
152	XP_003863455.1	QPTYSSSAAMWMTTN	SVM	NEGATIVE	-0.412428
153	XP_003863455.1	RFRASFNNNIGSGEP	SVM	NEGATIVE	-0.304537
154	XP_003863455.1	YCRCSYCAQQPREKS	SVM	NEGATIVE	-0.0812899
155	XP_003863455.1	CSYCAQQPREKSFNA	SVM	NEGATIVE	-0.0780836
156	XP_003863455.1	ELYMKSLHQSLRAKA	SVM	POSITIVE	0.0479189
157	XP_003863455.1	KSFNAGASMWATMEA	SVM	NEGATIVE	-0.310085
158	XP_003863455.1	PREKSFNAGASMWAT	SVM	NEGATIVE	-0.377656
159	XP_003863455.1	PTYSSSAAMWMTTNQ	SVM	NEGATIVE	-0.302457
160	XP_003863455.1	EQVYKLRQLMHTQKK	SVM	NEGATIVE	-0.423115
161	XP_003863455.1	GTGMVFLPVSSLNGG	SVM	NEGATIVE	-0.340549
162	XP_003863455.1	KELALAAELVPVRRR	SVM	POSITIVE	0.306251
163	XP_003863455.1	KRVYAETASRSAKAL	SVM	POSITIVE	0.00213299
164	XP_003863455.1	ALAAELVPVRRRDRL	SVM	NEGATIVE	-0.0173424
165	XP_003863455.1	ELDMKRFMEFQQKLK	SVM	POSITIVE	0.0112812
166	XP_003863455.1	ESMQQRLSSGAATPA	SVM	NEGATIVE	-0.689695
167	XP_003863455.1	QRTVKIDTASSNESS	SVM	NEGATIVE	-0.10509
168	XP_003863455.1	SKRVYAETASRSAKA	SVM	NEGATIVE	-0.306938
169	XP_003863455.1	FNAGASMWATMEALD	SVM	NEGATIVE	-0.227627
170	XP_003863455.1	RDRLQELVLLEHKER	SVM	POSITIVE	0.15166
171	XP_003863455.1	TGMVFLPVSSLNGGS	SVM	NEGATIVE	-0.0416212
172	XP_003863455.1	DRLQELVLLEHKERL	SVM	POSITIVE	0.260469
173	XP_003863455.1	FMEFQQKLKANSKRV	SVM	NEGATIVE	-0.222352
174	XP_003863455.1	LVLLEHKERLREEAA	SVM	POSITIVE	0.16767
175	XP_003863455.1	MKRFMEFQQKLKANS	SVM	NEGATIVE	-0.107219
176	XP_003863455.1	PKATATAAPEQPTYS	SVM	NEGATIVE	-0.371446
177	XP_003863455.1	RELDMKRFMEFQQKL	SVM	NEGATIVE	-0.252869
178	XP_003863455.1	SLNGGSGSAVGGQST	SVM	POSITIVE	0.377569
179	XP_003863455.1	AQRTVKIDTASSNES	SVM	NEGATIVE	-0.0797336
180	XP_003863455.1	FNAGASMWATMEALD	SVM	NEGATIVE	-0.227627
181	XP_003863455.1	LDMKRFMEFQQKLKA	SVM	NEGATIVE	-0.125879
182	XP_003863455.1	MKSLHQSLRAKAFLD	SVM	POSITIVE	0.153497
183	XP_003863455.1	TKRREAKELALAAEL	SVM	POSITIVE	0.22409
184	XP_003863455.1	NAGASMWATMEALDR	SVM	POSITIVE	0.134219
185	XP_003863455.1	RFRASFNNNIGSGEP	SVM	NEGATIVE	-0.304537
186	XP_003863455.1	YKLRQLMHTQKKKTR	SVM	NEGATIVE	-0.463852
187	XP_003863455.1	DRELDMKRFMEFQQK	SVM	NEGATIVE	-0.0155652
188	XP_003863455.1	KRVYAETASRSAKAL	SVM	POSITIVE	0.00213299
189	XP_003863455.1	NSKRVYAETASRSAK	SVM	NEGATIVE	-0.374071
190	XP_003863455.1	QDRELDMKRFMEFQQ	SVM	POSITIVE	0.16039
191	XP_003863455.1	RFRASFNNNIGSGEP	SVM	NEGATIVE	-0.304537
192	XP_003863455.1	ANSKRVYAETASRSA	SVM	NEGATIVE	-0.672888
193	XP_003863455.1	DRLQELVLLEHKERL	SVM	POSITIVE	0.260469
194	XP_003863455.1	DRLQELVLLEHKERL	SVM	POSITIVE	0.260469
195	XP_003863455.1	KSLHQSLRAKAFLDS	SVM	NEGATIVE	-0.121329
196	XP_003863455.1	RFMEFQQKLKANSKR	SVM	NEGATIVE	-0.402861
197	XP_003863455.1	DMKRFMEFQQKLKAN	SVM	NEGATIVE	-0.283302
198	XP_003863455.1	LPVSSLNGGSGSAVG	SVM	POSITIVE	0.111887
199	XP_003863455.1	RHLSASPHGSVAYGL	SVM	NEGATIVE	-0.157287
200	XP_003863455.1	VSSLNGGSGSAVGGQ	SVM	POSITIVE	0.702984
201	XP_003863455.1	YGTGMVFLPVSSLNG	SVM	NEGATIVE	-0.363027
202	XP_003863455.1	MKRFMEFQQKLKANS	SVM	NEGATIVE	-0.107219
203	XP_003863455.1	RALGLAEEEEPVSAV	SVM	POSITIVE	0.348948
204	XP_003863455.1	SFNAGASMWATMEAL	SVM	NEGATIVE	-0.251513
205	XP_003863455.1	DMKRFMEFQQKLKAN	SVM	NEGATIVE	-0.283302
206	XP_003863455.1	EFQQKLKANSKRVYA	SVM	NEGATIVE	-0.151414
207	XP_003863455.1	EQVYKLRQLMHTQKK	SVM	NEGATIVE	-0.423115
208	XP_003863455.1	FMEFQQKLKANSKRV	SVM	NEGATIVE	-0.222352
209	XP_003863455.1	FQQKLKANSKRVYAE	SVM	NEGATIVE	-0.306746
210	XP_003863455.1	HLSASPHGSVAYGLT	SVM	NEGATIVE	-0.106815
211	XP_003863455.1	KLRQLMHTQKKKTRE	SVM	NEGATIVE	-0.689007
212	XP_003863455.1	KRFMEFQQKLKANSK	SVM	NEGATIVE	-0.373596
213	XP_003863455.1	LRQLMHTQKKKTREM	SVM	NEGATIVE	-0.745753
214	XP_003863455.1	LYMKSLHQSLRAKAF	SVM	NEGATIVE	-0.377383
215	XP_003863455.1	MEFQQKLKANSKRVY	SVM	NEGATIVE	-0.164059
216	XP_003863455.1	PVSSLNGGSGSAVGG	SVM	POSITIVE	0.504006
217	XP_003863455.1	QRTVKIDTASSNESS	SVM	NEGATIVE	-0.10509
218	XP_003863455.1	QVYKLRQLMHTQKKK	SVM	NEGATIVE	-0.322392
219	XP_003863455.1	RFMEFQQKLKANSKR	SVM	NEGATIVE	-0.402861
220	XP_003863455.1	RTVKIDTASSNESSQ	SVM	NEGATIVE	-0.229859
221	XP_003863455.1	SSLNGGSGSAVGGQS	SVM	POSITIVE	0.477146
222	XP_003863455.1	VYKLRQLMHTQKKKT	SVM	NEGATIVE	-0.473041
223	XP_003863455.1	FLPVSSLNGGSGSAV	SVM	POSITIVE	0.263535
224	XP_003863455.1	KRVYAETASRSAKAL	SVM	POSITIVE	0.00213299
225	XP_003863455.1	LAAELVPVRRRDRLQ	SVM	POSITIVE	0.0681856
226	XP_003863455.1	LNGGSGSAVGGQSTR	SVM	POSITIVE	0.212525
227	XP_003863455.1	RALGLAEEEEPVSAV	SVM	POSITIVE	0.348948
228	XP_003863455.1	VYAETASRSAKALSA	SVM	POSITIVE	0.120035
229	XP_003863455.1	MEFQQKLKANSKRVY	SVM	NEGATIVE	-0.164059
230	XP_003863455.1	AEHDLHVMLKGIRDI	SVM	NEGATIVE	-0.596353
231	XP_003863455.1	AKELALAAELVPVRR	SVM	POSITIVE	0.418499
232	XP_003863455.1	ANSKRVYAETASRSA	SVM	NEGATIVE	-0.672888
233	XP_003863455.1	CSAEHDLHVMLKGIR	SVM	NEGATIVE	-0.466033
234	XP_003863455.1	DELYMKSLHQSLRAK	SVM	NEGATIVE	-0.195354
235	XP_003863455.1	EAKELALAAELVPVR	SVM	POSITIVE	0.647838
236	XP_003863455.1	EHDLHVMLKGIRDIV	SVM	NEGATIVE	-0.635865
237	XP_003863455.1	ELYMKSLHQSLRAKA	SVM	POSITIVE	0.0479189
238	XP_003863455.1	HDLHVMLKGIRDIVD	SVM	NEGATIVE	-0.639398
239	XP_003863455.1	KDELYMKSLHQSLRA	SVM	NEGATIVE	-0.222213
240	XP_003863455.1	KELALAAELVPVRRR	SVM	POSITIVE	0.306251
241	XP_003863455.1	KRREAKELALAAELV	SVM	POSITIVE	0.541867
242	XP_003863455.1	KRREAKELALAAELV	SVM	POSITIVE	0.541867
243	XP_003863455.1	MSKDELYMKSLHQSL	SVM	NEGATIVE	-0.819551
244	XP_003863455.1	QPTYSSSAAMWMTTN	SVM	NEGATIVE	-0.412428
245	XP_003863455.1	REAKELALAAELVPV	SVM	POSITIVE	0.510331
246	XP_003863455.1	RREAKELALAAELVP	SVM	POSITIVE	0.443468
247	XP_003863455.1	SAEHDLHVMLKGIRD	SVM	NEGATIVE	-0.591765
248	XP_003863455.1	SKDELYMKSLHQSLR	SVM	NEGATIVE	-0.671794
249	XP_003863455.1	YMKSLHQSLRAKAFL	SVM	NEGATIVE	-0.0597854
250	XP_003863455.1	AYCRCSYCAQQPREK	SVM	NEGATIVE	-0.00619464
251	XP_003863455.1	CGANEPKATATAAPE	SVM	NEGATIVE	-0.866023
252	XP_003863455.1	ELALAAELVPVRRRD	SVM	POSITIVE	0.459223
253	XP_003863455.1	EQPTYSSSAAMWMTT	SVM	NEGATIVE	-0.0856432
254	XP_003863455.1	QQKLKANSKRVYAET	SVM	NEGATIVE	-0.620756
255	XP_003863455.1	REQVYKLRQLMHTQK	SVM	NEGATIVE	-0.682148
256	XP_003863455.1	RVYAETASRSAKALS	SVM	POSITIVE	0.0354969
257	XP_003863455.1	SSGAATPASRCSAEH	SVM	NEGATIVE	-0.79242
258	XP_003863455.1	AKELALAAELVPVRR	SVM	POSITIVE	0.418499
259	XP_003863455.1	EAKELALAAELVPVR	SVM	POSITIVE	0.647838
260	XP_003863455.1	PTYSSSAAMWMTTNQ	SVM	NEGATIVE	-0.302457
261	XP_003863455.1	QLMHTQKKKTREMID	SVM	NEGATIVE	-0.583523
262	XP_003863455.1	STRFRASFNNNIGSG	SVM	POSITIVE	0.00438223
263	XP_003863455.1	FRASFNNNIGSGEPV	SVM	POSITIVE	0.100668
264	XP_003863455.1	SGLFNASTVDPAMVS	SVM	NEGATIVE	-0.00103478
265	XP_003863455.1	ANSKRVYAETASRSA	SVM	NEGATIVE	-0.672888
266	XP_003863455.1	FNNNIGSGEPVEEEL	SVM	NEGATIVE	-0.575989
267	XP_003863455.1	FRASFNNNIGSGEPV	SVM	POSITIVE	0.100668
268	XP_003863455.1	KAQRTVKIDTASSNE	SVM	NEGATIVE	-0.0272573
269	XP_003863455.1	NSKRVYAETASRSAK	SVM	NEGATIVE	-0.374071
270	XP_003863455.1	QSTRFRASFNNNIGS	SVM	POSITIVE	0.11916
271	XP_003863455.1	RTVKIDTASSNESSQ	SVM	NEGATIVE	-0.229859
272	XP_003863455.1	SKRVYAETASRSAKA	SVM	NEGATIVE	-0.306938
273	XP_003863455.1	SKRVYAETASRSAKA	SVM	NEGATIVE	-0.306938
274	XP_003863455.1	SPHGSVAYGLTGKVI	SVM	POSITIVE	0.351279
275	XP_003863455.1	EFQQKLKANSKRVYA	SVM	NEGATIVE	-0.151414
276	XP_003863455.1	GQSTRFRASFNNNIG	SVM	NEGATIVE	-0.107367
277	XP_003863455.1	KATATAAPEQPTYSS	SVM	NEGATIVE	-0.338347
278	XP_003863455.1	KRVYAETASRSAKAL	SVM	POSITIVE	0.00213299
279	XP_003863455.1	LDMKRFMEFQQKLKA	SVM	NEGATIVE	-0.125879
280	XP_003863455.1	YGTGMVFLPVSSLNG	SVM	NEGATIVE	-0.363027
281	XP_003863455.1	ASPHGSVAYGLTGKV	SVM	POSITIVE	0.4146
282	XP_003863455.1	MKRFMEFQQKLKANS	SVM	NEGATIVE	-0.107219
283	XP_003863455.1	SREQVYKLRQLMHTQ	SVM	NEGATIVE	-0.529147
284	XP_003863455.1	VRRRDRLQELVLLEH	SVM	POSITIVE	0.172422
285	XP_003863455.1	DIVDEDPAASSDPLS	SVM	POSITIVE	0.052496
286	XP_003863455.1	EFQQKLKANSKRVYA	SVM	NEGATIVE	-0.151414
287	XP_003863455.1	FQQKLKANSKRVYAE	SVM	NEGATIVE	-0.306746
288	XP_003863455.1	GGQSTRFRASFNNNI	SVM	NEGATIVE	-0.126978
289	XP_003863455.1	IVDEDPAASSDPLSR	SVM	POSITIVE	0.292297
290	XP_003863455.1	QSTRFRASFNNNIGS	SVM	POSITIVE	0.11916
291	XP_003863455.1	RDIVDEDPAASSDPL	SVM	POSITIVE	0.199361
292	XP_003863455.1	FMEFQQKLKANSKRV	SVM	NEGATIVE	-0.222352
293	XP_003863455.1	NNNIGSGEPVEEELQ	SVM	NEGATIVE	-0.31543
294	XP_003863455.1	PHGSVAYGLTGKVIN	SVM	POSITIVE	0.602969
295	XP_003863455.1	TGLAKEATPQAGAKA	SVM	POSITIVE	0.175735
296	XP_003863455.1	VKFGTDTQRDPSGLF	SVM	NEGATIVE	-0.00988827
297	XP_003863455.1	AGKFIPDEQLLSSTK	SVM	NEGATIVE	-0.719454
298	XP_003863455.1	DEQLLSSTKRREAKE	SVM	NEGATIVE	-0.922552
299	XP_003863455.1	EAALRAERRALGLAE	SVM	POSITIVE	0.905803
300	XP_003863455.1	GKFIPDEQLLSSTKR	SVM	NEGATIVE	-0.542875
301	XP_003863455.1	KATATAAPEQPTYSS	SVM	NEGATIVE	-0.338347
302	XP_003863455.1	KFIPDEQLLSSTKRR	SVM	NEGATIVE	-0.842685
303	XP_003863455.1	KNAGKFIPDEQLLSS	SVM	NEGATIVE	-0.606477
304	XP_003863455.1	NAGKFIPDEQLLSST	SVM	NEGATIVE	-0.527668
305	XP_003863455.1	PDEQLLSSTKRREAK	SVM	NEGATIVE	-0.98956
306	XP_003863455.1	REAKELALAAELVPV	SVM	POSITIVE	0.510331
307	XP_003863455.1	RELDMKRFMEFQQKL	SVM	NEGATIVE	-0.252869
308	XP_003863455.1	SKNAGKFIPDEQLLS	SVM	NEGATIVE	-0.624079
309	XP_003863455.1	SYCAQQPREKSFNAG	SVM	NEGATIVE	-0.19625
310	XP_003863455.1	EEAALRAERRALGLA	SVM	POSITIVE	0.501663
311	XP_003863455.1	KERLREEAALRAERR	SVM	POSITIVE	0.357979
312	XP_003863455.1	KRREAKELALAAELV	SVM	POSITIVE	0.541867
313	XP_003863455.1	NNIGSGEPVEEELQF	SVM	NEGATIVE	-0.573617
314	XP_003863455.1	RQLMHTQKKKTREMI	SVM	NEGATIVE	-0.71548
315	XP_003863455.1	SFNNNIGSGEPVEEE	SVM	NEGATIVE	-0.359225
316	XP_003863455.1	ELALAAELVPVRRRD	SVM	POSITIVE	0.459223
317	XP_003863455.1	FNAGASMWATMEALD	SVM	NEGATIVE	-0.227627
318	XP_003863455.1	LSREQVYKLRQLMHT	SVM	NEGATIVE	-0.833516
319	XP_003863455.1	EQPTYSSSAAMWMTT	SVM	NEGATIVE	-0.0856432
320	XP_003863455.1	HGSVAYGLTGKVINP	SVM	POSITIVE	0.448457
321	XP_003863455.1	LALAAELVPVRRRDR	SVM	POSITIVE	0.224159
322	XP_003863455.1	PTYSSSAAMWMTTNQ	SVM	NEGATIVE	-0.302457
323	XP_003863455.1	QPTYSSSAAMWMTTN	SVM	NEGATIVE	-0.412428
324	XP_003863455.1	RRDRLQELVLLEHKE	SVM	POSITIVE	0.145223
325	XP_003863455.1	RRRDRLQELVLLEHK	SVM	POSITIVE	0.276524
326	XP_003863455.1	TRFRASFNNNIGSGE	SVM	POSITIVE	0.0103754
327	XP_003863455.1	TYSSSAAMWMTTNQD	SVM	NEGATIVE	-0.250196
328	XP_003863455.1	TYSSSAAMWMTTNQD	SVM	NEGATIVE	-0.250196
329	XP_003863455.1	ARHLSASPHGSVAYG	SVM	NEGATIVE	-0.137239
330	XP_003863455.1	DLHVMLKGIRDIVDE	SVM	NEGATIVE	-0.341582
331	XP_003863455.1	HDLHVMLKGIRDIVD	SVM	NEGATIVE	-0.639398
332	XP_003863455.1	LALAAELVPVRRRDR	SVM	POSITIVE	0.224159
333	XP_003863455.1	LSASPHGSVAYGLTG	SVM	POSITIVE	0.147236
334	XP_003863455.1	PSGLFNASTVDPAMV	SVM	POSITIVE	0.0297783
335	XP_003863455.1	RDRLQELVLLEHKER	SVM	POSITIVE	0.15166
336	XP_003863455.1	IPDEQLLSSTKRREA	SVM	NEGATIVE	-1.04665
337	XP_003863455.1	NAGASMWATMEALDR	SVM	POSITIVE	0.134219
338	XP_003863455.1	FQQKLKANSKRVYAE	SVM	NEGATIVE	-0.306746
339	XP_003863455.1	AQRTVKIDTASSNES	SVM	NEGATIVE	-0.0797336
340	XP_003863455.1	DTGLAKEATPQAGAK	SVM	POSITIVE	0.237192
341	XP_003863455.1	FRASFNNNIGSGEPV	SVM	POSITIVE	0.100668
342	XP_003863455.1	GIRDIVDEDPAASSD	SVM	POSITIVE	0.0111878
343	XP_003863455.1	KFGTDTQRDPSGLFN	SVM	NEGATIVE	-0.135171
344	XP_003863455.1	LQELVLLEHKERLRE	SVM	POSITIVE	0.188219
345	XP_003863455.1	RLQELVLLEHKERLR	SVM	POSITIVE	0.412082
346	XP_003863455.1	RLQELVLLEHKERLR	SVM	POSITIVE	0.412082
347	XP_003863455.1	RREAKELALAAELVP	SVM	POSITIVE	0.443468
348	XP_003863455.1	RVYAETASRSAKALS	SVM	POSITIVE	0.0354969
349	XP_003863455.1	AALRAERRALGLAEE	SVM	POSITIVE	1.02684
350	XP_003863455.1	AGASMWATMEALDRP	SVM	POSITIVE	0.192214
351	XP_003863455.1	AGASMWATMEALDRP	SVM	POSITIVE	0.192214
352	XP_003863455.1	DKAQRTVKIDTASSN	SVM	NEGATIVE	-0.104835
353	XP_003863455.1	KAQRTVKIDTASSNE	SVM	NEGATIVE	-0.0272573
354	XP_003863455.1	KDELYMKSLHQSLRA	SVM	NEGATIVE	-0.222213
355	XP_003863455.1	QELVLLEHKERLREE	SVM	POSITIVE	0.310537
356	XP_003863455.1	QQKLKANSKRVYAET	SVM	NEGATIVE	-0.620756
357	XP_003863455.1	QSTRFRASFNNNIGS	SVM	POSITIVE	0.11916
358	XP_003863455.1	QQKLKANSKRVYAET	SVM	NEGATIVE	-0.620756
359	XP_003863455.1	AQRTVKIDTASSNES	SVM	NEGATIVE	-0.0797336
360	XP_003863455.1	RRDRLQELVLLEHKE	SVM	POSITIVE	0.145223
361	XP_003863455.1	RRRDRLQELVLLEHK	SVM	POSITIVE	0.276524
362	XP_003863455.1	SASPHGSVAYGLTGK	SVM	POSITIVE	0.652954
363	XP_003863455.1	YDTGLAKEATPQAGA	SVM	POSITIVE	0.0403977
364	XP_003863455.1	IRDIVDEDPAASSDP	SVM	POSITIVE	0.0729279
365	XP_003863455.1	QKLKANSKRVYAETA	SVM	NEGATIVE	-0.625161
366	XP_003863455.1	QRTVKIDTASSNESS	SVM	NEGATIVE	-0.10509
367	XP_003863455.1	RELDMKRFMEFQQKL	SVM	NEGATIVE	-0.252869
368	XP_003863455.1	RVYAETASRSAKALS	SVM	POSITIVE	0.0354969
369	XP_003863455.1	EAALRAERRALGLAE	SVM	POSITIVE	0.905803
370	XP_003863455.1	ELYMKSLHQSLRAKA	SVM	POSITIVE	0.0479189
371	XP_003863455.1	EQLLSSTKRREAKEL	SVM	NEGATIVE	-0.433481
372	XP_003863455.1	REQVYKLRQLMHTQK	SVM	NEGATIVE	-0.682148
373	XP_003863455.1	STRFRASFNNNIGSG	SVM	POSITIVE	0.00438223
374	XP_003863455.1	CGANEPKATATAAPE	SVM	NEGATIVE	-0.866023
375	XP_003863455.1	EEAALRAERRALGLA	SVM	POSITIVE	0.501663
376	XP_003863455.1	GQSTRFRASFNNNIG	SVM	NEGATIVE	-0.107367
377	XP_003863455.1	GSVAYGLTGKVINPE	SVM	POSITIVE	0.517424
378	XP_003863455.1	LYMKSLHQSLRAKAF	SVM	NEGATIVE	-0.377383
379	XP_003863455.1	REEAALRAERRALGL	SVM	POSITIVE	0.722657
380	XP_003863455.1	YSSSAAMWMTTNQDR	SVM	NEGATIVE	-0.168614
381	XP_003863455.1	KRFMEFQQKLKANSK	SVM	NEGATIVE	-0.373596
382	XP_003863455.1	REEAALRAERRALGL	SVM	POSITIVE	0.722657
383	XP_003863455.1	STRFRASFNNNIGSG	SVM	POSITIVE	0.00438223
384	XP_003863455.1	VYDTGLAKEATPQAG	SVM	NEGATIVE	-0.369658
385	XP_003863455.1	AALRAERRALGLAEE	SVM	POSITIVE	1.02684
386	XP_003863455.1	GLAKEATPQAGAKAD	SVM	POSITIVE	0.175955
387	XP_003863455.1	HKERLREEAALRAER	SVM	POSITIVE	0.576947
388	XP_003863455.1	NSKRVYAETASRSAK	SVM	NEGATIVE	-0.374071
389	XP_003863455.1	QARHLSASPHGSVAY	SVM	POSITIVE	0.0477786
390	XP_003863455.1	QPREKSFNAGASMWA	SVM	NEGATIVE	-0.283981
391	XP_003863455.1	RDRLQELVLLEHKER	SVM	POSITIVE	0.15166
392	XP_003863455.1	RRDRLQELVLLEHKE	SVM	POSITIVE	0.145223
393	XP_003863455.1	ALGLAEEEEPVSAVH	SVM	NEGATIVE	-0.145937
394	XP_003863455.1	EQVYKLRQLMHTQKK	SVM	NEGATIVE	-0.423115
395	XP_003863455.1	KRFMEFQQKLKANSK	SVM	NEGATIVE	-0.373596
396	XP_003863455.1	QVYKLRQLMHTQKKK	SVM	NEGATIVE	-0.322392
397	XP_003863455.1	DELYMKSLHQSLRAK	SVM	NEGATIVE	-0.195354
398	XP_003863455.1	GLFNASTVDPAMVSG	SVM	NEGATIVE	-0.12622
399	XP_003863455.1	QVYKLRQLMHTQKKK	SVM	NEGATIVE	-0.322392
400	XP_003863455.1	RLQELVLLEHKERLR	SVM	POSITIVE	0.412082
401	XP_003863455.1	GTGMVFLPVSSLNGG	SVM	NEGATIVE	-0.340549
402	XP_003863455.1	PYGTGMVFLPVSSLN	SVM	NEGATIVE	-0.391956
403	XP_003863455.1	TGMVFLPVSSLNGGS	SVM	NEGATIVE	-0.0416212
404	XP_003863455.1	VRRRDRLQELVLLEH	SVM	POSITIVE	0.172422
405	XP_003863455.1	YGTGMVFLPVSSLNG	SVM	NEGATIVE	-0.363027
406	XP_003863455.1	YSSSAAMWMTTNQDR	SVM	NEGATIVE	-0.168614
407	XP_003863455.1	MKSLHQSLRAKAFLD	SVM	POSITIVE	0.153497
408	XP_003863455.1	NIGSGEPVEEELQFP	SVM	NEGATIVE	-0.598742
409	XP_003863455.1	TGLAKEATPQAGAKA	SVM	POSITIVE	0.175735
410	XP_003863455.1	ERLREEAALRAERRA	SVM	POSITIVE	0.67868
411	XP_003863455.1	HKERLREEAALRAER	SVM	POSITIVE	0.576947
412	XP_003863455.1	HPYGTGMVFLPVSSL	SVM	NEGATIVE	-0.24178
413	XP_003863455.1	KERLREEAALRAERR	SVM	POSITIVE	0.357979
414	XP_003863455.1	MEFQQKLKANSKRVY	SVM	NEGATIVE	-0.164059
415	XP_003863455.1	MLKGIRDIVDEDPAA	SVM	POSITIVE	0.0159664
416	XP_003863455.1	RLREEAALRAERRAL	SVM	POSITIVE	0.552942
417	XP_003863455.1	ELDMKRFMEFQQKLK	SVM	POSITIVE	0.0112812
418	XP_003863455.1	LHVMLKGIRDIVDED	SVM	NEGATIVE	-0.450894
419	XP_003863455.1	LSREQVYKLRQLMHT	SVM	NEGATIVE	-0.833516
420	XP_003863455.1	RTVKIDTASSNESSQ	SVM	NEGATIVE	-0.229859
421	XP_003863455.1	YGTGMVFLPVSSLNG	SVM	NEGATIVE	-0.363027
422	XP_003863455.1	AALRAERRALGLAEE	SVM	POSITIVE	1.02684
423	XP_003863455.1	DMKRFMEFQQKLKAN	SVM	NEGATIVE	-0.283302
424	XP_003863455.1	FNAGASMWATMEALD	SVM	NEGATIVE	-0.227627
425	XP_003863455.1	KSLHQSLRAKAFLDS	SVM	NEGATIVE	-0.121329
426	XP_003863455.1	QPTYSSSAAMWMTTN	SVM	NEGATIVE	-0.412428
427	XP_003863455.1	QRTVKIDTASSNESS	SVM	NEGATIVE	-0.10509
428	XP_003863455.1	REKSFNAGASMWATM	SVM	NEGATIVE	-0.414871
429	XP_003863455.1	SREQVYKLRQLMHTQ	SVM	NEGATIVE	-0.529147
430	XP_003863455.1	VFLPVSSLNGGSGSA	SVM	POSITIVE	0.499204
431	XP_003863455.1	EQPTYSSSAAMWMTT	SVM	NEGATIVE	-0.0856432
432	XP_003863455.1	LQELVLLEHKERLRE	SVM	POSITIVE	0.188219
433	XP_003863455.1	GASMWATMEALDRPG	SVM	POSITIVE	0.569383
434	XP_003863455.1	HVMLKGIRDIVDEDP	SVM	NEGATIVE	-0.493194
435	XP_003863455.1	NAGASMWATMEALDR	SVM	POSITIVE	0.134219
436	XP_003863455.1	RTVKIDTASSNESSQ	SVM	NEGATIVE	-0.229859
437	XP_003863455.1	AKEATPQAGAKADKA	SVM	NEGATIVE	-0.229177
438	XP_003863455.1	GMVFLPVSSLNGGSG	SVM	NEGATIVE	-0.234689
439	XP_003863455.1	RELDMKRFMEFQQKL	SVM	NEGATIVE	-0.252869
440	XP_003863455.1	REQVYKLRQLMHTQK	SVM	NEGATIVE	-0.682148
441	XP_003863455.1	TGMVFLPVSSLNGGS	SVM	NEGATIVE	-0.0416212
442	XP_003863455.1	ALGLAEEEEPVSAVH	SVM	NEGATIVE	-0.145937
443	XP_003863455.1	GTGMVFLPVSSLNGG	SVM	NEGATIVE	-0.340549
444	XP_003863455.1	HVMLKGIRDIVDEDP	SVM	NEGATIVE	-0.493194
445	XP_003863455.1	IPDEQLLSSTKRREA	SVM	NEGATIVE	-1.04665
446	XP_003863455.1	MLKGIRDIVDEDPAA	SVM	POSITIVE	0.0159664
447	XP_003863455.1	VMLKGIRDIVDEDPA	SVM	NEGATIVE	-0.0179363
448	XP_003863455.1	VMLKGIRDIVDEDPA	SVM	NEGATIVE	-0.0179363
449	XP_003863455.1	QKLKANSKRVYAETA	SVM	NEGATIVE	-0.625161
450	XP_003863455.1	KDELYMKSLHQSLRA	SVM	NEGATIVE	-0.222213
451	XP_003863455.1	NGGSGSAVGGQSTRF	SVM	NEGATIVE	-0.195993
452	XP_003863455.1	DTGLAKEATPQAGAK	SVM	POSITIVE	0.237192
453	XP_003863455.1	ELYMKSLHQSLRAKA	SVM	POSITIVE	0.0479189
454	XP_003863455.1	MKRFMEFQQKLKANS	SVM	NEGATIVE	-0.107219
455	XP_003863455.1	DRELDMKRFMEFQQK	SVM	NEGATIVE	-0.0155652
456	XP_003863455.1	ELVLLEHKERLREEA	SVM	POSITIVE	0.424467
457	XP_003863455.1	LDMKRFMEFQQKLKA	SVM	NEGATIVE	-0.125879
458	XP_003863455.1	LQELVLLEHKERLRE	SVM	POSITIVE	0.188219
459	XP_003863455.1	MVFLPVSSLNGGSGS	SVM	POSITIVE	0.250378
460	XP_003863455.1	QELVLLEHKERLREE	SVM	POSITIVE	0.310537
461	XP_003863455.1	RFMEFQQKLKANSKR	SVM	NEGATIVE	-0.402861
462	XP_003863455.1	HDLHVMLKGIRDIVD	SVM	NEGATIVE	-0.639398
463	XP_003863455.1	REQVYKLRQLMHTQK	SVM	NEGATIVE	-0.682148
464	XP_003863455.1	RLREEAALRAERRAL	SVM	POSITIVE	0.552942
465	XP_003863455.1	RRRDRLQELVLLEHK	SVM	POSITIVE	0.276524
466	XP_003863455.1	SFNAGASMWATMEAL	SVM	NEGATIVE	-0.251513
467	XP_003863455.1	VYKLRQLMHTQKKKT	SVM	NEGATIVE	-0.473041
468	XP_003863455.1	EQPTYSSSAAMWMTT	SVM	NEGATIVE	-0.0856432
469	XP_003863455.1	EQVYKLRQLMHTQKK	SVM	NEGATIVE	-0.423115
470	XP_003863455.1	LKGIRDIVDEDPAAS	SVM	NEGATIVE	-0.0820507
471	XP_003863455.1	PEQPTYSSSAAMWMT	SVM	NEGATIVE	-0.271725
472	XP_003863455.1	SREQVYKLRQLMHTQ	SVM	NEGATIVE	-0.529147
473	XP_003863455.1	YDTGLAKEATPQAGA	SVM	POSITIVE	0.0403977
474	XP_003863455.1	APEQPTYSSSAAMWM	SVM	NEGATIVE	-0.52691
475	XP_003863455.1	DKAQRTVKIDTASSN	SVM	NEGATIVE	-0.104835
476	XP_003863455.1	EPKATATAAPEQPTY	SVM	NEGATIVE	-0.396729
477	XP_003863455.1	LVLLEHKERLREEAA	SVM	POSITIVE	0.16767
478	XP_003863455.1	TRFRASFNNNIGSGE	SVM	POSITIVE	0.0103754
479	XP_003863455.1	VMLKGIRDIVDEDPA	SVM	NEGATIVE	-0.0179363
480	XP_003863455.1	VRRRDRLQELVLLEH	SVM	POSITIVE	0.172422
481	XP_003863455.1	LYMKSLHQSLRAKAF	SVM	NEGATIVE	-0.377383
482	XP_003863455.1	PLSREQVYKLRQLMH	SVM	NEGATIVE	-1.05659
483	XP_003863455.1	QKLKANSKRVYAETA	SVM	NEGATIVE	-0.625161
484	XP_003863455.1	DRLQELVLLEHKERL	SVM	POSITIVE	0.260469
485	XP_003863455.1	DRLQELVLLEHKERL	SVM	POSITIVE	0.260469
486	XP_003863455.1	EHDLHVMLKGIRDIV	SVM	NEGATIVE	-0.635865
487	XP_003863455.1	ELYMKSLHQSLRAKA	SVM	POSITIVE	0.0479189
488	XP_003863455.1	GGSGSAVGGQSTRFR	SVM	POSITIVE	0.340825
489	XP_003863455.1	HDLHVMLKGIRDIVD	SVM	NEGATIVE	-0.639398
490	XP_003863455.1	MEFQQKLKANSKRVY	SVM	NEGATIVE	-0.164059
491	XP_003863455.1	DMKRFMEFQQKLKAN	SVM	NEGATIVE	-0.283302
492	XP_003863455.1	DPSGLFNASTVDPAM	SVM	POSITIVE	0.308782
493	XP_003863455.1	EAALRAERRALGLAE	SVM	POSITIVE	0.905803
494	XP_003863455.1	ELYMKSLHQSLRAKA	SVM	POSITIVE	0.0479189
495	XP_003863455.1	FRASFNNNIGSGEPV	SVM	POSITIVE	0.100668
496	XP_003863455.1	PSGLFNASTVDPAMV	SVM	POSITIVE	0.0297783
497	XP_003863455.1	SGLFNASTVDPAMVS	SVM	NEGATIVE	-0.00103478
498	XP_003863455.1	TVKIDTASSNESSQC	SVM	NEGATIVE	-0.0755082
499	XP_003863455.1	YMKSLHQSLRAKAFL	SVM	NEGATIVE	-0.0597854
500	XP_003863505.1	EEQFSGAVAAASWVR	SVM	POSITIVE	0.623606
501	XP_003863505.1	EQFSGAVAAASWVRD	SVM	POSITIVE	0.354881
502	XP_003863505.1	PEEQFSGAVAAASWV	SVM	POSITIVE	0.308073
503	XP_003863505.1	AHPEEQFSGAVAAAS	SVM	POSITIVE	0.322742
504	XP_003863505.1	HPEEQFSGAVAAASW	SVM	POSITIVE	0.215666
505	XP_003863505.1	ARRILTVALPAGYRW	SVM	POSITIVE	0.529148
506	XP_003863505.1	PARRILTVALPAGYR	SVM	POSITIVE	0.474818
507	XP_003863505.1	WPARRILTVALPAGY	SVM	POSITIVE	0.615188
508	XP_003863505.1	QFSGAVAAASWVRDS	SVM	POSITIVE	0.239042
509	XP_003863505.1	QWPARRILTVALPAG	SVM	POSITIVE	0.531369
510	XP_003863505.1	FSGAVAAASWVRDSR	SVM	POSITIVE	0.538362
511	XP_003863505.1	RRILTVALPAGYRWV	SVM	POSITIVE	0.572821
512	XP_003863505.1	PQWPARRILTVALPA	SVM	POSITIVE	0.349758
513	XP_003863505.1	DLPVFCFVPPAYRLC	SVM	POSITIVE	0.345135
514	XP_003863505.1	LPVFCFVPPAYRLCG	SVM	POSITIVE	0.22883
515	XP_003863505.1	SRTDGADAAAENAVD	SVM	POSITIVE	0.203236
516	XP_003863505.1	TDLPVFCFVPPAYRL	SVM	POSITIVE	0.107532
517	XP_003863505.1	EEQFSGAVAAASWVR	SVM	POSITIVE	0.623606
518	XP_003863505.1	PVFCFVPPAYRLCGA	SVM	POSITIVE	0.655109
519	XP_003863505.1	ADFRAIFSQFMTPSG	SVM	POSITIVE	0.217833
520	XP_003863505.1	DADFRAIFSQFMTPS	SVM	POSITIVE	0.180189
521	XP_003863505.1	DPTDADFRAIFSQFM	SVM	NEGATIVE	-0.0277471
522	XP_003863505.1	PTDADFRAIFSQFMT	SVM	POSITIVE	0.0623345
523	XP_003863505.1	TDADFRAIFSQFMTP	SVM	NEGATIVE	-0.031299
524	XP_003863505.1	AAASWVRDSRSNRAA	SVM	POSITIVE	0.570941
525	XP_003863505.1	VAAASWVRDSRSNRA	SVM	POSITIVE	0.489425
526	XP_003863505.1	RRLWRRRVALAGVDE	SVM	POSITIVE	0.297316
527	XP_003863505.1	RRRLWRRRVALAGVD	SVM	POSITIVE	0.723605
528	XP_003863505.1	VRRRLWRRRVALAGV	SVM	POSITIVE	0.761517
529	XP_003863505.1	VVRRRLWRRRVALAG	SVM	POSITIVE	0.614729
530	XP_003863505.1	VFCFVPPAYRLCGAH	SVM	POSITIVE	0.327626
531	XP_003863505.1	AVAAASWVRDSRSNR	SVM	POSITIVE	0.36498
532	XP_003863505.1	AASWVRDSRSNRAAP	SVM	POSITIVE	0.24997
533	XP_003863505.1	ASWVRDSRSNRAAPA	SVM	POSITIVE	0.407026
534	XP_003863505.1	HLKEAEFMAAQAGEP	SVM	NEGATIVE	-0.9267
535	XP_003863505.1	LKEAEFMAAQAGEPW	SVM	NEGATIVE	-0.28177
536	XP_003863505.1	PEEQFSGAVAAASWV	SVM	POSITIVE	0.308073
537	XP_003863505.1	SRSNRAAPAVSSPVA	SVM	POSITIVE	0.215978
538	XP_003863505.1	TDGADAAAENAVDQF	SVM	NEGATIVE	-0.365969
539	XP_003863505.1	EHLKEAEFMAAQAGE	SVM	NEGATIVE	-0.533874
540	XP_003863505.1	HPEEQFSGAVAAASW	SVM	POSITIVE	0.215666
541	XP_003863505.1	KEAEFMAAQAGEPWS	SVM	NEGATIVE	-0.306583
542	XP_003863505.1	PLCVVRRRLWRRRVA	SVM	POSITIVE	0.690685
543	XP_003863505.1	RRRLWRRRVALAGVD	SVM	POSITIVE	0.723605
544	XP_003863505.1	RSNRAAPAVSSPVAT	SVM	POSITIVE	0.345478
545	XP_003863505.1	RSRTDGADAAAENAV	SVM	NEGATIVE	-0.0496293
546	XP_003863505.1	TPLCVVRRRLWRRRV	SVM	POSITIVE	0.522482
547	XP_003863505.1	DSRSNRAAPAVSSPV	SVM	POSITIVE	0.27778
548	XP_003863505.1	ERSRTDGADAAAENA	SVM	NEGATIVE	-0.289725
549	XP_003863505.1	RRLWRRRVALAGVDE	SVM	POSITIVE	0.297316
550	XP_003863505.1	TDGADAAAENAVDQF	SVM	NEGATIVE	-0.365969
551	XP_003863505.1	VRRRLWRRRVALAGV	SVM	POSITIVE	0.761517
552	XP_003863505.1	AERSRTDGADAAAEN	SVM	NEGATIVE	-0.255896
553	XP_003863505.1	AHPEEQFSGAVAAAS	SVM	POSITIVE	0.322742
554	XP_003863505.1	EQFSGAVAAASWVRD	SVM	POSITIVE	0.354881
555	XP_003863505.1	GYRWVGFWEVHTEHP	SVM	POSITIVE	0.51892
556	XP_003863505.1	LWRRRVALAGVDEPA	SVM	NEGATIVE	-0.0463039
557	XP_003863505.1	RRRVALAGVDEPASS	SVM	NEGATIVE	-0.0140728
558	XP_003863505.1	RTDGADAAAENAVDQ	SVM	NEGATIVE	-0.034692
559	XP_003863505.1	VEAYSTTAPSRVDGS	SVM	NEGATIVE	-0.457949
560	XP_003863505.1	WRRRVALAGVDEPAS	SVM	POSITIVE	0.165375
561	XP_003863505.1	YRWVGFWEVHTEHPH	SVM	POSITIVE	0.655309
562	XP_003863505.1	EEQFSGAVAAASWVR	SVM	POSITIVE	0.623606
563	XP_003863505.1	EEQFSGAVAAASWVR	SVM	POSITIVE	0.623606
564	XP_003863505.1	HTPLCVVRRRLWRRR	SVM	POSITIVE	0.462081
565	XP_003863505.1	LCVVRRRLWRRRVAL	SVM	POSITIVE	0.569172
566	XP_003863505.1	RLWRRRVALAGVDEP	SVM	NEGATIVE	-0.18061
567	XP_003863505.1	AGYRWVGFWEVHTEH	SVM	POSITIVE	0.269297
568	XP_003863505.1	DFRAIFSQFMTPSGG	SVM	POSITIVE	0.313409
569	XP_003863505.1	EAEFMAAQAGEPWSQ	SVM	NEGATIVE	-0.412623
570	XP_003863505.1	FRAIFSQFMTPSGGQ	SVM	POSITIVE	0.106702
571	XP_003863505.1	RRVALAGVDEPASST	SVM	NEGATIVE	-0.0510866
572	XP_003863505.1	RILTVALPAGYRWVG	SVM	POSITIVE	0.416442
573	XP_003863505.1	TVEAYSTTAPSRVDG	SVM	NEGATIVE	-0.384565
574	XP_003863505.1	VVRRRLWRRRVALAG	SVM	POSITIVE	0.614729
575	XP_003863505.1	CVVRRRLWRRRVALA	SVM	POSITIVE	0.608405
576	XP_003863505.1	EQFSGAVAAASWVRD	SVM	POSITIVE	0.354881
577	XP_003863505.1	QFSGAVAAASWVRDS	SVM	POSITIVE	0.239042
578	XP_003863505.1	DADFRAIFSQFMTPS	SVM	POSITIVE	0.180189
579	XP_003863505.1	EAYSTTAPSRVDGSD	SVM	NEGATIVE	-0.163511
580	XP_003863505.1	EHLKEAEFMAAQAGE	SVM	NEGATIVE	-0.533874
581	XP_003863505.1	FCFVPPAYRLCGAHP	SVM	POSITIVE	0.452221
582	XP_003863505.1	HLKEAEFMAAQAGEP	SVM	NEGATIVE	-0.9267
583	XP_003863505.1	LTDLPVFCFVPPAYR	SVM	POSITIVE	0.193074
584	XP_003863505.1	SNRAAPAVSSPVATP	SVM	POSITIVE	0.297371
585	XP_003863505.1	EQFSGAVAAASWVRD	SVM	POSITIVE	0.354881
586	XP_003863505.1	HPEEQFSGAVAAASW	SVM	POSITIVE	0.215666
587	XP_003863505.1	LKEAEFMAAQAGEPW	SVM	NEGATIVE	-0.28177
588	XP_003863505.1	NRAAPAVSSPVATPD	SVM	POSITIVE	0.497926
589	XP_003863505.1	RLWRRRVALAGVDEP	SVM	NEGATIVE	-0.18061
590	XP_003863505.1	CTVEAYSTTAPSRVD	SVM	NEGATIVE	-0.311367
591	XP_003863505.1	DSRSNRAAPAVSSPV	SVM	POSITIVE	0.27778
592	XP_003863505.1	PAGYRWVGFWEVHTE	SVM	POSITIVE	0.584223
593	XP_003863505.1	PEEQFSGAVAAASWV	SVM	POSITIVE	0.308073
594	XP_003863505.1	RDSRSNRAAPAVSSP	SVM	NEGATIVE	-0.00379356
595	XP_003863505.1	THTPLCVVRRRLWRR	SVM	POSITIVE	0.194322
596	XP_003863505.1	VALPAGYRWVGFWEV	SVM	POSITIVE	0.268768
597	XP_003863505.1	AHPEEQFSGAVAAAS	SVM	POSITIVE	0.322742
598	XP_003863505.1	ADFRAIFSQFMTPSG	SVM	POSITIVE	0.217833
599	XP_003863505.1	ASRMRTINPSFANPF	SVM	POSITIVE	0.191523
600	XP_003863505.1	SRMRTINPSFANPFR	SVM	POSITIVE	0.446713
601	XP_003863505.1	TDADFRAIFSQFMTP	SVM	NEGATIVE	-0.031299
602	XP_003863505.1	ADFRAIFSQFMTPSG	SVM	POSITIVE	0.217833
603	XP_003863505.1	AERSRTDGADAAAEN	SVM	NEGATIVE	-0.255896
604	XP_003863505.1	ALPAGYRWVGFWEVH	SVM	NEGATIVE	-0.0832787
605	XP_003863505.1	DADFRAIFSQFMTPS	SVM	POSITIVE	0.180189
606	XP_003863505.1	DAERSRTDGADAAAE	SVM	POSITIVE	0.00732223
607	XP_003863505.1	DFRAIFSQFMTPSGG	SVM	POSITIVE	0.313409
608	XP_003863505.1	DPTDADFRAIFSQFM	SVM	NEGATIVE	-0.0277471
609	XP_003863505.1	ERSRTDGADAAAENA	SVM	NEGATIVE	-0.289725
610	XP_003863505.1	FRAIFSQFMTPSGGQ	SVM	POSITIVE	0.106702
611	XP_003863505.1	GADAAAENAVDQFVA	SVM	NEGATIVE	-0.405602
612	XP_003863505.1	PTDADFRAIFSQFMT	SVM	POSITIVE	0.0623345
613	XP_003863505.1	RMRTINPSFANPFRQ	SVM	POSITIVE	0.149746
614	XP_003863505.1	RSRTDGADAAAENAV	SVM	NEGATIVE	-0.0496293
615	XP_003863505.1	RTDGADAAAENAVDQ	SVM	NEGATIVE	-0.034692
616	XP_003863505.1	SRSNRAAPAVSSPVA	SVM	POSITIVE	0.215978
617	XP_003863505.1	SRTDGADAAAENAVD	SVM	POSITIVE	0.203236
618	XP_003863505.1	TDADFRAIFSQFMTP	SVM	NEGATIVE	-0.031299
619	XP_003863505.1	DGADAAAENAVDQFV	SVM	NEGATIVE	-0.336562
620	XP_003863505.1	DTAGWRYGEQFLRPV	SVM	POSITIVE	0.785805
621	XP_003863505.1	PEEQFSGAVAAASWV	SVM	POSITIVE	0.308073
622	XP_003863505.1	RDSRSNRAAPAVSSP	SVM	NEGATIVE	-0.00379356
623	XP_003863505.1	TAGWRYGEQFLRPVD	SVM	POSITIVE	0.854306
624	XP_003863505.1	AHPEEQFSGAVAAAS	SVM	POSITIVE	0.322742
625	XP_003863505.1	HPEEQFSGAVAAASW	SVM	POSITIVE	0.215666
626	XP_003863505.1	LPAGYRWVGFWEVHT	SVM	POSITIVE	0.364083
627	XP_003863505.1	LPAGYRWVGFWEVHT	SVM	POSITIVE	0.364083
628	XP_003863505.1	NAHPEEQFSGAVAAA	SVM	POSITIVE	0.157729
629	XP_003863505.1	QFSGAVAAASWVRDS	SVM	POSITIVE	0.239042
630	XP_003863505.1	QRWYPVIGWGTSRFL	SVM	POSITIVE	0.325194
631	XP_003863505.1	AGWRYGEQFLRPVDG	SVM	POSITIVE	0.559094
632	XP_003863505.1	CVVRRRLWRRRVALA	SVM	POSITIVE	0.608405
633	XP_003863505.1	EEQFSGAVAAASWVR	SVM	POSITIVE	0.623606
634	XP_003863505.1	GTSRFLTDLPVFCFV	SVM	NEGATIVE	-0.166651
635	XP_003863505.1	LPAGYRWVGFWEVHT	SVM	POSITIVE	0.364083
636	XP_003863505.1	VQEFVASTPTDAERS	SVM	NEGATIVE	-0.52784
637	XP_003863505.1	APFKKTHTPLCVVRR	SVM	POSITIVE	0.179695
638	XP_003863505.1	LAPFKKTHTPLCVVR	SVM	POSITIVE	0.207296
639	XP_003863505.1	PAGYRWVGFWEVHTE	SVM	POSITIVE	0.584223
640	XP_003863505.1	PAGYRWVGFWEVHTE	SVM	POSITIVE	0.584223
641	XP_003863505.1	QFSGAVAAASWVRDS	SVM	POSITIVE	0.239042
642	XP_003863505.1	TSRFLTDLPVFCFVP	SVM	NEGATIVE	-0.479736
643	XP_003863505.1	VQEFVASTPTDAERS	SVM	NEGATIVE	-0.52784
644	XP_003863505.1	WGTSRFLTDLPVFCF	SVM	NEGATIVE	-0.588631
645	XP_003863505.1	ADFRAIFSQFMTPSG	SVM	POSITIVE	0.217833
646	XP_003863505.1	DADFRAIFSQFMTPS	SVM	POSITIVE	0.180189
647	XP_003863505.1	DPTDADFRAIFSQFM	SVM	NEGATIVE	-0.0277471
648	XP_003863505.1	DPTDADFRAIFSQFM	SVM	NEGATIVE	-0.0277471
649	XP_003863505.1	FSGAVAAASWVRDSR	SVM	POSITIVE	0.538362
650	XP_003863505.1	PTDADFRAIFSQFMT	SVM	POSITIVE	0.0623345
651	XP_003863505.1	PTDADFRAIFSQFMT	SVM	POSITIVE	0.0623345
652	XP_003863505.1	SRFLTDLPVFCFVPP	SVM	NEGATIVE	-0.401073
653	XP_003863505.1	TDADFRAIFSQFMTP	SVM	NEGATIVE	-0.031299
654	XP_003863505.1	TDTAGWRYGEQFLRP	SVM	POSITIVE	0.476588
655	XP_003863505.1	ADFRAIFSQFMTPSG	SVM	POSITIVE	0.217833
656	XP_003863505.1	ALPAGYRWVGFWEVH	SVM	NEGATIVE	-0.0832787
657	XP_003863505.1	DADFRAIFSQFMTPS	SVM	POSITIVE	0.180189
658	XP_003863505.1	NAHPEEQFSGAVAAA	SVM	POSITIVE	0.157729
659	XP_003863505.1	TDADFRAIFSQFMTP	SVM	NEGATIVE	-0.031299
660	XP_003863505.1	VRDSRSNRAAPAVSS	SVM	POSITIVE	0.490145
661	XP_003863505.1	AGYRWVGFWEVHTEH	SVM	POSITIVE	0.269297
662	XP_003863505.1	RMRTINPSFANPFRQ	SVM	POSITIVE	0.149746
663	XP_003863505.1	SRMRTINPSFANPFR	SVM	POSITIVE	0.446713
664	XP_003863505.1	KTHTPLCVVRRRLWR	SVM	POSITIVE	0.111062
665	XP_003863505.1	SGAVAAASWVRDSRS	SVM	POSITIVE	0.286724
666	XP_003863505.1	TVQEFVASTPTDAER	SVM	NEGATIVE	-0.118481
667	XP_003863505.1	NPQWPARRILTVALP	SVM	NEGATIVE	-0.104314
668	XP_003863505.1	AGYRWVGFWEVHTEH	SVM	POSITIVE	0.269297
669	XP_003863505.1	AYSTTAPSRVDGSDL	SVM	NEGATIVE	-0.275175
670	XP_003863505.1	PTDADFRAIFSQFMT	SVM	POSITIVE	0.0623345
671	XP_003863505.1	SWVRDSRSNRAAPAV	SVM	POSITIVE	0.629951
672	XP_003863505.1	VRDSRSNRAAPAVSS	SVM	POSITIVE	0.490145
673	XP_003863505.1	GTSRFLTDLPVFCFV	SVM	NEGATIVE	-0.166651
674	XP_003863505.1	GWGTSRFLTDLPVFC	SVM	POSITIVE	0.00603869
675	XP_003863505.1	GWGTSRFLTDLPVFC	SVM	POSITIVE	0.00603869
676	XP_003863505.1	LKEAEFMAAQAGEPW	SVM	NEGATIVE	-0.28177
677	XP_003863505.1	MRTINPSFANPFRQP	SVM	NEGATIVE	-0.0914798
678	XP_003863505.1	PEEQFSGAVAAASWV	SVM	POSITIVE	0.308073
679	XP_003863505.1	TVQEFVASTPTDAER	SVM	NEGATIVE	-0.118481
680	XP_003863505.1	WGTSRFLTDLPVFCF	SVM	NEGATIVE	-0.588631
681	XP_003863505.1	WPARRILTVALPAGY	SVM	POSITIVE	0.615188
682	XP_003863505.1	CGAHPNDFDAAFHSV	SVM	POSITIVE	0.0663347
683	XP_003863505.1	DFRAIFSQFMTPSGG	SVM	POSITIVE	0.313409
684	XP_003863505.1	DPTDADFRAIFSQFM	SVM	NEGATIVE	-0.0277471
685	XP_003863505.1	EEQFSGAVAAASWVR	SVM	POSITIVE	0.623606
686	XP_003863505.1	GAHPNDFDAAFHSVN	SVM	POSITIVE	0.158256
687	XP_003863505.1	GYRWVGFWEVHTEHP	SVM	POSITIVE	0.51892
688	XP_003863505.1	PFKKTHTPLCVVRRR	SVM	POSITIVE	0.120499
689	XP_003863505.1	RLWRRRVALAGVDEP	SVM	NEGATIVE	-0.18061
690	XP_003863505.1	RWYPVIGWGTSRFLT	SVM	POSITIVE	0.298982
691	XP_003863505.1	TSRFLTDLPVFCFVP	SVM	NEGATIVE	-0.479736
692	XP_003863505.1	YRLCGAHPNDFDAAF	SVM	POSITIVE	0.0357618
693	XP_003863505.1	DGADAAAENAVDQFV	SVM	NEGATIVE	-0.336562
694	XP_003863505.1	LCGAHPNDFDAAFHS	SVM	POSITIVE	0.10242
695	XP_003863505.1	QEFVASTPTDAERSR	SVM	NEGATIVE	-0.391736
696	XP_003863505.1	YRWVGFWEVHTEHPH	SVM	POSITIVE	0.655309
697	XP_003863505.1	RLCGAHPNDFDAAFH	SVM	POSITIVE	0.0944718
698	XP_003863505.1	IGWGTSRFLTDLPVF	SVM	NEGATIVE	-0.471871
699	XP_003863505.1	VRRRLWRRRVALAGV	SVM	POSITIVE	0.761517
700	XP_003863505.1	AEHLKEAEFMAAQAG	SVM	NEGATIVE	-0.41165
701	XP_003863505.1	EHLKEAEFMAAQAGE	SVM	NEGATIVE	-0.533874
702	XP_003863505.1	KEAEFMAAQAGEPWS	SVM	NEGATIVE	-0.306583
703	XP_003863505.1	LWRRRVALAGVDEPA	SVM	NEGATIVE	-0.0463039
704	XP_003863505.1	NTVQEFVASTPTDAE	SVM	NEGATIVE	-0.0603364
705	XP_003863505.1	RSNRAAPAVSSPVAT	SVM	POSITIVE	0.345478
706	XP_003863505.1	EQFSGAVAAASWVRD	SVM	POSITIVE	0.354881
707	XP_003863505.1	EQFSGAVAAASWVRD	SVM	POSITIVE	0.354881
708	XP_003863505.1	GAVAAASWVRDSRSN	SVM	POSITIVE	0.300527
709	XP_003863505.1	QEFVASTPTDAERSR	SVM	NEGATIVE	-0.391736
710	XP_003863505.1	RAAPAVSSPVATPDD	SVM	POSITIVE	0.468616
711	XP_003863505.1	WVRDSRSNRAAPAVS	SVM	POSITIVE	0.692112
712	XP_003863505.1	ADAAAENAVDQFVAS	SVM	NEGATIVE	-0.326247
713	XP_003863505.1	GADAAAENAVDQFVA	SVM	NEGATIVE	-0.405602
714	XP_003863505.1	HPEEQFSGAVAAASW	SVM	POSITIVE	0.215666
715	XP_003863505.1	RWVGFWEVHTEHPHG	SVM	POSITIVE	0.775208
716	XP_003863505.1	VALPAGYRWVGFWEV	SVM	POSITIVE	0.268768
717	XP_003863505.1	EAEFMAAQAGEPWSQ	SVM	NEGATIVE	-0.412623
718	XP_003863505.1	KEAEFMAAQAGEPWS	SVM	NEGATIVE	-0.306583
719	XP_003863505.1	PEEQFSGAVAAASWV	SVM	POSITIVE	0.308073
720	XP_003863505.1	PVIGWGTSRFLTDLP	SVM	NEGATIVE	-0.280534
721	XP_003863505.1	TLWVEMWENQRWYPV	SVM	POSITIVE	0.65787
722	XP_003863505.1	VIGWGTSRFLTDLPV	SVM	POSITIVE	0.0264379
723	XP_003863505.1	YPVIGWGTSRFLTDL	SVM	NEGATIVE	-0.13422
724	XP_003863505.1	ADFRAIFSQFMTPSG	SVM	POSITIVE	0.217833
725	XP_003863505.1	ASRMRTINPSFANPF	SVM	POSITIVE	0.191523
726	XP_003863505.1	GYRWVGFWEVHTEHP	SVM	POSITIVE	0.51892
727	XP_003863505.1	IGWGTSRFLTDLPVF	SVM	NEGATIVE	-0.471871
728	XP_003863505.1	VVRRRLWRRRVALAG	SVM	POSITIVE	0.614729
729	XP_003863505.1	ANADPANAASPQQVL	SVM	NEGATIVE	-0.213672
730	XP_003863505.1	EEQFSGAVAAASWVR	SVM	POSITIVE	0.623606
731	XP_003863505.1	EQFSGAVAAASWVRD	SVM	POSITIVE	0.354881
732	XP_003863505.1	WYPVIGWGTSRFLTD	SVM	POSITIVE	0.078395
733	XP_003863505.1	GCTVEAYSTTAPSRV	SVM	NEGATIVE	-0.404885
734	XP_003863505.1	AHPEEQFSGAVAAAS	SVM	POSITIVE	0.322742
735	XP_003863505.1	HLKEAEFMAAQAGEP	SVM	NEGATIVE	-0.9267
736	XP_003863505.1	LWRRRVALAGVDEPA	SVM	NEGATIVE	-0.0463039
737	XP_003863505.1	RRRLWRRRVALAGVD	SVM	POSITIVE	0.723605
738	XP_003863505.1	PEEQFSGAVAAASWV	SVM	POSITIVE	0.308073
739	XP_003863505.1	DGPTDVNAHPEEQFS	SVM	NEGATIVE	-0.409527
740	XP_003863505.1	MRTINPSFANPFRQP	SVM	NEGATIVE	-0.0914798
741	XP_003863505.1	CETALQLGPTLWVEM	SVM	NEGATIVE	-0.708554
742	XP_003863505.1	DDGPTDVNAHPEEQF	SVM	NEGATIVE	-0.620214
743	XP_003863505.1	FKKTHTPLCVVRRRL	SVM	NEGATIVE	-0.0136155
744	XP_003863505.1	FLTDLPVFCFVPPAY	SVM	POSITIVE	0.180742
745	XP_003863505.1	LGPTLWVEMWENQRW	SVM	POSITIVE	0.573095
746	XP_003863505.1	LTDLPVFCFVPPAYR	SVM	POSITIVE	0.193074
747	XP_003863505.1	QWPARRILTVALPAG	SVM	POSITIVE	0.531369
748	XP_003863505.1	TDLPVFCFVPPAYRL	SVM	POSITIVE	0.107532
749	XP_003863505.1	AEFMAAQAGEPWSQE	SVM	NEGATIVE	-0.37106
750	XP_003863505.1	APFKKTHTPLCVVRR	SVM	POSITIVE	0.179695
751	XP_003863505.1	ETALQLGPTLWVEMW	SVM	NEGATIVE	-0.415771
752	XP_003863505.1	LAPFKKTHTPLCVVR	SVM	POSITIVE	0.207296
753	XP_003863505.1	SGAVAAASWVRDSRS	SVM	POSITIVE	0.286724
754	XP_003863505.1	DAERSRTDGADAAAE	SVM	POSITIVE	0.00732223
755	XP_003863505.1	DDDGPTDVNAHPEEQ	SVM	NEGATIVE	-0.309953
756	XP_003863505.1	LAPFKKTHTPLCVVR	SVM	POSITIVE	0.207296
757	XP_003863505.1	LWVEMWENQRWYPVI	SVM	POSITIVE	0.877081
758	XP_003863505.1	PCETALQLGPTLWVE	SVM	NEGATIVE	-0.507937
759	XP_003863505.1	TALQLGPTLWVEMWE	SVM	NEGATIVE	-0.0266943
760	XP_003863505.1	TSRFLTDLPVFCFVP	SVM	NEGATIVE	-0.479736
761	XP_003863505.1	WVEMWENQRWYPVIG	SVM	POSITIVE	0.715486
762	XP_003863505.1	WYPVIGWGTSRFLTD	SVM	POSITIVE	0.078395
763	XP_003863505.1	ASRMRTINPSFANPF	SVM	POSITIVE	0.191523
764	XP_003863505.1	DADFRAIFSQFMTPS	SVM	POSITIVE	0.180189
765	XP_003863505.1	GPTLWVEMWENQRWY	SVM	POSITIVE	0.641086
766	XP_003863505.1	GSDLVGQNTVQEFVA	SVM	POSITIVE	0.156948
767	XP_003863505.1	PVDGANADPANAASP	SVM	NEGATIVE	-0.267599
768	XP_003863505.1	VLAPFKKTHTPLCVV	SVM	POSITIVE	0.316121
769	XP_003863505.1	DGSDLVGQNTVQEFV	SVM	POSITIVE	0.0104111
770	XP_003863505.1	GTSRFLTDLPVFCFV	SVM	NEGATIVE	-0.166651
771	XP_003863505.1	IPCETALQLGPTLWV	SVM	NEGATIVE	-0.700294
772	XP_003863505.1	SRMRTINPSFANPFR	SVM	POSITIVE	0.446713
773	XP_003863505.1	DAAAENAVDQFVASS	SVM	NEGATIVE	-0.368556
774	XP_003863505.1	PEEQFSGAVAAASWV	SVM	POSITIVE	0.308073
775	XP_003863505.1	RRILTVALPAGYRWV	SVM	POSITIVE	0.572821
776	XP_003863505.1	VLAPFKKTHTPLCVV	SVM	POSITIVE	0.316121
777	XP_003863505.1	AEHLKEAEFMAAQAG	SVM	NEGATIVE	-0.41165
778	XP_003863505.1	CTVEAYSTTAPSRVD	SVM	NEGATIVE	-0.311367
779	XP_003863505.1	DADFRAIFSQFMTPS	SVM	POSITIVE	0.180189
780	XP_003863505.1	GGIRDPTDADFRAIF	SVM	NEGATIVE	-0.431361
781	XP_003863505.1	RDPTDADFRAIFSQF	SVM	NEGATIVE	-0.260015
782	XP_003863505.1	SRFLTDLPVFCFVPP	SVM	NEGATIVE	-0.401073
783	XP_003863505.1	DFRAIFSQFMTPSGG	SVM	POSITIVE	0.313409
784	XP_003863505.1	GIRDPTDADFRAIFS	SVM	NEGATIVE	-0.0624782
785	XP_003863505.1	IRDPTDADFRAIFSQ	SVM	NEGATIVE	-0.0819217
786	XP_003863505.1	NTVQEFVASTPTDAE	SVM	NEGATIVE	-0.0603364
787	XP_003863505.1	RTINPSFANPFRQPE	SVM	POSITIVE	0.25219
788	XP_003863505.1	VDGANADPANAASPQ	SVM	NEGATIVE	-0.345976
789	XP_003863505.1	WPARRILTVALPAGY	SVM	POSITIVE	0.615188
790	XP_003863505.1	ARRILTVALPAGYRW	SVM	POSITIVE	0.529148
791	XP_003863505.1	ASRMRTINPSFANPF	SVM	POSITIVE	0.191523
792	XP_003863505.1	AVAAASWVRDSRSNR	SVM	POSITIVE	0.36498
793	XP_003863505.1	EEQFSGAVAAASWVR	SVM	POSITIVE	0.623606
794	XP_003863505.1	NAHPEEQFSGAVAAA	SVM	POSITIVE	0.157729
795	XP_003863505.1	PARRILTVALPAGYR	SVM	POSITIVE	0.474818
796	XP_003863505.1	RILTVALPAGYRWVG	SVM	POSITIVE	0.416442
797	XP_003863505.1	RRILTVALPAGYRWV	SVM	POSITIVE	0.572821
798	XP_003863505.1	ADFRAIFSQFMTPSG	SVM	POSITIVE	0.217833
799	XP_003863505.1	PTLWVEMWENQRWYP	SVM	POSITIVE	0.33981
800	XP_003863505.1	ADAAAENAVDQFVAS	SVM	NEGATIVE	-0.326247
801	XP_003863505.1	DFRAIFSQFMTPSGG	SVM	POSITIVE	0.313409
802	XP_003863505.1	PARRILTVALPAGYR	SVM	POSITIVE	0.474818
803	XP_003863505.1	RMRTINPSFANPFRQ	SVM	POSITIVE	0.149746
804	XP_003863505.1	AAPAVSSPVATPDDT	SVM	NEGATIVE	-0.22089
805	XP_003863505.1	ARRILTVALPAGYRW	SVM	POSITIVE	0.529148
806	XP_003863505.1	FRAIFSQFMTPSGGQ	SVM	POSITIVE	0.106702
807	XP_003863505.1	GANADPANAASPQQV	SVM	NEGATIVE	-0.250193
808	XP_003863505.1	NTVQEFVASTPTDAE	SVM	NEGATIVE	-0.0603364
809	XP_003863505.1	PQQVLAPFKKTHTPL	SVM	NEGATIVE	-0.176385
810	XP_003863505.1	QEFVASTPTDAERSR	SVM	NEGATIVE	-0.391736
811	XP_003863505.1	QQVLAPFKKTHTPLC	SVM	POSITIVE	0.246005
812	XP_003863505.1	RPVDGANADPANAAS	SVM	POSITIVE	0.377044
813	XP_003863505.1	TVQEFVASTPTDAER	SVM	NEGATIVE	-0.118481
814	XP_003863505.1	VQEFVASTPTDAERS	SVM	NEGATIVE	-0.52784
815	XP_003863505.1	GCTVEAYSTTAPSRV	SVM	NEGATIVE	-0.404885
816	XP_003863505.1	PFKKTHTPLCVVRRR	SVM	POSITIVE	0.120499
817	XP_003863505.1	EFMAAQAGEPWSQEQ	SVM	NEGATIVE	-0.213554
818	XP_003863505.1	GVDEPASSTDDLFPG	SVM	NEGATIVE	-0.337481
819	XP_003863505.1	HLKEAEFMAAQAGEP	SVM	NEGATIVE	-0.9267
820	XP_003863505.1	MAEHLKEAEFMAAQA	SVM	NEGATIVE	-0.110964
821	XP_003863505.1	NADPANAASPQQVLA	SVM	NEGATIVE	-0.421414
822	XP_003863505.1	NAHPEEQFSGAVAAA	SVM	POSITIVE	0.157729
823	XP_003863505.1	QVLAPFKKTHTPLCV	SVM	POSITIVE	0.202794
824	XP_003863505.1	SRFLTDLPVFCFVPP	SVM	NEGATIVE	-0.401073
825	XP_003863505.1	HPEEQFSGAVAAASW	SVM	POSITIVE	0.215666
826	XP_003863505.1	KKTHTPLCVVRRRLW	SVM	POSITIVE	0.0578442
827	XP_003863505.1	MAEHLKEAEFMAAQA	SVM	NEGATIVE	-0.110964
828	XP_003863505.1	VLAPFKKTHTPLCVV	SVM	POSITIVE	0.316121
829	XP_003863505.1	ADPANAASPQQVLAP	SVM	NEGATIVE	-0.73963
830	XP_003863505.1	AGVDEPASSTDDLFP	SVM	NEGATIVE	-0.449511
831	XP_003863505.1	AIFSQFMTPSGGQKP	SVM	NEGATIVE	-0.601829
832	XP_003863505.1	DLPVFCFVPPAYRLC	SVM	POSITIVE	0.345135
833	XP_003863505.1	DPTDADFRAIFSQFM	SVM	NEGATIVE	-0.0277471
834	XP_003863505.1	DTAGWRYGEQFLRPV	SVM	POSITIVE	0.785805
[truncated: 2,970 more rows]

## Sheet: 122-125
IFNepitope: XP_003863870.1, XP_003863911.1, XP_003863937.1, XP_003863972.1
[truncated: 2,120 more rows]

[truncated: 8 more sheets: 126-129, 130-133, 134-137, 138-141, 142-145, 146-149, 150-153, 154-155]
