# Supplementary material for: Screening Novel Vaccine Candidates for Leishmania Donovani by Combining Differential Proteomics and Immunoinformatics Analysis
Source: Front Immunol. 2022 Jun 23;13:902066. doi: 10.3389/fimmu.2022.902066 (PMC9260594; doi:10.3389/fimmu.2022.902066)
Supplement: Supplementary file 9 [file Table_9.xlsx]

## Sheet: Introduction
	Supplementary table 6: the predictions of CTL epitope
	NetMHC-4.0 server (URL: https://services.healthtech.dtu.dk/service.php?NetMHC-4.0) was applied to predict CTL epitopes. A2, A3 and B7 were selected to predict MHC I binding epitopes. The best candidates were sorted, based on a half-maximal inhibitory concentration (IC50)<500 nM. The raw dates of CTL epitope prediction of LeIF, LmST1, TSA, Leish-111f and different expression proteins and the avera…

## Sheet: CTL epitope percentage
The average percentage of three supertype binding peptides
1. All the consecutive 9 mer length peptides from protein were defined as totall peptides. The consecutive 9 mer length peptides were analyzed for MHC I epitopes. Peptides whose IC50 were <500nM, were employed as binding peptides. 2. The average percentage of three supertype binding peptides was calculated as follow: the average percentage of three supertype binding peptides = ((No. of binding pe…
No	Accession	A2	A3	B7	the sum of binding peptides from A2, A3 and B7	total peptides	The average percentage of binding peptides
68	XP_003859515.1	15	3	15	33	140	0.0785714
97	XP_003861952.1	23	7	5	35	189	0.0617284
144	XP_003864954.1	22	7	5	34	245	0.0462585
28	XP_001467102.1	20	3	2	25	189	0.0440917
26	XP_001466761.1	18	10	9	37	299	0.0412486
104	XP_003862657.1	17	10	8	35	299	0.039019
112	XP_003863151.1	45	8	7	60	533	0.0375235
148	XP_003865349.1	44	3	8	55	503	0.036448
61	XP_003859056.1	9	2	4	15	139	0.0359712
31	XP_001468203.1	39	8	46	93	879	0.0352673
42	XP_003392714.1	51	9	3	63	597	0.0351759
102	XP_003862449.1	6	4	2	12	115	0.0347826
106	XP_003862805.1	17	1	1	19	190	0.0333333
149	XP_003865405.1	41	11	7	59	599	0.0328325
87	XP_003861362.1	6	1	1	8	82	0.0325203
116	XP_003863326.1	22	7	7	36	370	0.0324324
51	XP_003858420.1	10	8	10	28	294	0.031746
146	XP_003865035.1	10	6	5	21	223	0.0313901
39	XP_003392224.1	38	14	8	60	645	0.0310078
86	XP_003861228.1	4	2	1	7	77	0.030303
101	XP_003862445.1	7	15	16	38	426	0.029734
13	XP_001464676.1	68	18	34	120	1391	0.0287563
27	XP_001466815.1	16	9	10	35	417	0.0279776
4	XP_001463309.2	107	25	72	204	2440	0.0278689
3	XP_001463248.1	101	24	60	185	2217	0.0278154
147	XP_003865225.1	27	6	11	44	540	0.0271605
132	XP_003864152.1	53	12	16	81	997	0.0270812
78	XP_003860763.1	15	5	2	22	274	0.026764
36	XP_001470198.1	17	5	5	27	338	0.0266272
91	XP_003861510.1	70	14	40	124	1562	0.0264618
35	XP_001469780.1	54	26	50	130	1647	0.0263105
103	XP_003862641.1	68	22	45	135	1748	0.0257437
53	XP_003858564.1	110	24	61	195	2534	0.0256511
124	XP_003863937.1	12	3	3	18	235	0.0255319
19	XP_001465875.2	48	16	40	104	1367	0.0253597
50	XP_003858411.1	30	9	18	57	756	0.0251323
5	XP_001463403.1	14	6	2	22	292	0.0251142
107	XP_003862806.1	12	2	2	16	214	0.0249221
121	XP_003863780.1	23	6	21	50	677	0.0246184
56	XP_003858761.1	201	53	148	402	5451	0.0245826
81	XP_003860857.1	12	3	13	28	382	0.0244328
120	XP_003863678.1	26	4	17	47	657	0.0238458
100	XP_003862413.1	13	2	7	22	314	0.0233546
44	XP_003857869.1	13	6	28	47	672	0.0233135
20	XP_001465876.1	24	9	21	54	773	0.0232859
151	XP_003865693.1	28	6	24	58	831	0.0232651
159	TSA	8	6	3	17	247	0.022942
15	XP_001464943.1	26	6	23	55	801	0.0228881
67	XP_003859510.1	20	6	16	42	614	0.0228013
108	XP_003862834.1	22	19	17	58	852	0.0226917
95	XP_003861733.1	29	13	25	67	1011	0.0220903
83	XP_003860983.1	22	10	26	58	878	0.0220197
139	XP_003864446.1	20	7	12	39	591	0.0219966
129	XP_003864124.1	11	4	11	26	396	0.0218855
12	XP_001464576.2	54	26	28	108	1647	0.0218579
32	XP_001468430.1	13	7	7	27	412	0.0218447
130	XP_003864125.1	16	4	11	31	476	0.0217087
135	XP_003864301.1	10	3	9	22	338	0.0216963
154	XP_003865796.1	8	2	5	15	232	0.0215517
45	XP_003857924.1	19	5	20	44	682	0.0215054
46	XP_003857947.1	5	1	4	10	155	0.0215054
34	XP_001468752.1	9	0	8	17	266	0.0213033
30	XP_001468165.1	15	12	19	46	722	0.0212373
123	XP_003863911.1	14	12	19	45	722	0.0207756
62	XP_003859080.1	12	6	32	50	806	0.0206782
110	XP_003862952.1	121	27	86	234	3782	0.020624
25	XP_001466502.1	23	9	24	56	906	0.0206034
73	XP_003860100.1	13	5	14	32	526	0.0202788
76	XP_003860436.1	15	4	23	42	691	0.0202605
41	XP_003392354.1	17	10	5	32	530	0.0201258
17	XP_001465425.1	8	3	10	21	348	0.0201149
7	XP_001463579.1	21	11	12	44	731	0.0200638
74	XP_003860189.1	2	7	8	17	283	0.0200236
158	LeIF	7	1	5	13	217	0.0199693
80	XP_003860823.1	23	10	19	52	876	0.0197869
75	XP_003860385.1	13	2	9	24	405	0.0197531
98	XP_003862056.1	36	21	52	109	1845	0.0196929
134	XP_003864190.1	25	8	9	42	711	0.0196906
48	XP_003858192.1	28	6	14	48	825	0.0193939
11	XP_001463910.1	1	3	4	8	139	0.0191847
156	Leish-111f	28	14	14	56	973	0.0191847
84	XP_003861011.1	11	6	5	22	384	0.0190972
10	XP_001463700.1	22	3	11	36	633	0.0189573
23	XP_001466276.1	10	2	8	20	356	0.0187266
58	XP_003858802.1	13	3	24	40	716	0.018622
64	XP_003859292.1	34	17	33	84	1514	0.0184941
140	XP_003864731.1	74	23	70	167	3018	0.0184449
8	XP_001463661.1	17	10	13	40	729	0.0182899
93	XP_003861668.1	6	3	8	17	313	0.0181044
141	XP_003864815.1	7	1	5	13	240	0.0180556
37	XP_001470499.1	9	7	5	21	389	0.0179949
59	XP_003858874.1	10	7	6	23	427	0.0179547
47	XP_003858001.1	9	0	3	12	224	0.0178571
157	LmSTI1	13	7	6	26	486	0.0178326
55	XP_003858755.1	6	8	13	27	507	0.0177515
89	XP_003861438.1	12	12	27	51	959	0.0177268
72	XP_003860098.1	41	25	84	150	2823	0.0177117
52	XP_003858483.1	10	4	5	19	358	0.0176909
92	XP_003861548.1	7	2	6	15	285	0.0175439
40	XP_003392249.1	17	3	11	31	591	0.0174845
115	XP_003863307.1	19	13	16	48	921	0.0173724
109	XP_003862947.1	18	8	33	59	1146	0.0171611
117	XP_003863399.1	27	11	53	91	1769	0.0171472
133	XP_003864163.1	6	6	11	23	449	0.017075
9	XP_001463697.2	15	3	12	30	590	0.0169492
24	XP_001466299.1	9	20	25	54	1063	0.0169332
16	XP_001465035.1	12	5	5	22	439	0.0167046
70	XP_003859900.1	11	6	21	38	761	0.0166448
66	XP_003859497.1	26	6	14	46	923	0.0166125
85	XP_003861105.1	3	7	4	14	281	0.0166074
6	XP_001463417.1	2	4	8	14	282	0.0165485
127	XP_003864082.1	33	12	36	81	1633	0.016534
138	XP_003864402.1	1	3	0	4	81	0.0164609
21	XP_001466076.1	32	10	37	79	1602	0.0164378
143	XP_003864902.1	6	0	3	9	184	0.0163043
142	XP_003864896.1	35	10	33	78	1619	0.0160593
114	XP_003863218.1	21	10	21	52	1082	0.0160197
113	XP_003863197.1	1	8	9	18	376	0.0159574
94	XP_003861703.1	15	4	13	32	671	0.0158967
137	XP_003864395.1	19	7	7	33	695	0.0158273
22	XP_001466139.1	15	5	20	40	843	0.0158165
14	XP_001464936.1	19	6	13	38	802	0.0157938
136	XP_003864389.1	14	4	7	25	528	0.0157828
96	XP_003861842.1	2	0	2	4	86	0.0155039
153	XP_003865760.1	23	9	34	66	1419	0.0155039
90	XP_003861441.1	10	12	17	39	850	0.0152941
118	XP_003863455.1	6	7	8	21	458	0.0152838
125	XP_003863972.1	1	1	17	19	416	0.0152244
128	XP_003864102.1	8	4	7	19	421	0.0150435
69	XP_003859761.1	10	7	16	33	732	0.0150273
150	XP_003865536.1	7	2	3	12	268	0.0149254
38	XP_001470563.1	13	5	18	36	817	0.0146879
79	XP_003860820.1	2	1	2	5	114	0.0146199
54	XP_003858742.1	10	3	8	21	481	0.014553
145	XP_003865012.1	5	1	1	7	161	0.0144928
2	XP_001463239.1	13	5	18	36	842	0.0142518
155	XP_003865799.1	6	3	6	15	354	0.0141243
82	XP_003860895.1	2	0	2	4	95	0.0140351
63	XP_003859286.1	4	4	8	16	384	0.0138889
119	XP_003863505.1	9	2	8	19	458	0.0138282
33	XP_001468598.2	36	18	20	74	1815	0.0135904
71	XP_003859967.1	15	7	11	33	814	0.0135135
1	XP_001462843.1	4	12	5	21	521	0.0134357
18	XP_001465520.2	62	20	45	127	3197	0.0132416
77	XP_003860454.1	6	19	21	46	1180	0.0129944
65	XP_003859402.1	5	1	3	9	232	0.012931
152	XP_003865723.1	5	3	12	20	522	0.0127714
131	XP_003864136.1	8	7	14	29	761	0.0127026
57	XP_003858795.1	3	4	10	17	450	0.0125926
88	XP_003861433.1	8	6	7	21	577	0.0121317
99	XP_003862191.1	3	2	1	6	168	0.0119048
122	XP_003863870.1	2	4	1	7	208	0.0112179
111	XP_003863009.1	1	2	4	7	217	0.0107527
29	XP_001467883.1	6	6	12	24	774	0.0103359
105	XP_003862685.1	1	4	4	9	332	0.00903614
126	XP_003864081.1	3	5	5	13	498	0.00870147
60	XP_003859055.1	2	4	0	6	248	0.00806452
43	XP_003392747.1	1	9	1	11	532	0.00689223
49	XP_003858376.1	0	2	2	4	235	0.00567376

## Sheet: Raw dates of CTL epitope
The predictions of CTL epitope (Raw dates)
			HLA-A0201			HLA-A0301			HLA-B0702
Pos	Peptide	Accession	IC50(nM)	Rank	Core	IC50(nM)	Rank	Core	IC50(nM)	Rank	Core	H_Avg_Ranks	N_binders
0	MRSTELIVE	XP_001462843_1_	33649.8	60	MRSTELIVE	37059.8	65	MRSTELIVE	32011.2	40	MRSTELIVE	52.584	0
1	RSTELIVER	XP_001462843_1_	27386.6	40	RSTELIVER	4930.6	5	RSTELIVER	27238.8	27	RSTELIVER	11.449	0
2	STELIVERG	XP_001462843_1_	25275	36	STELIVERG	39175.4	75	STELIVERG	32735.5	43	STELIVERG	46.608	0
3	TELIVERGP	XP_001462843_1_	37037.3	70	TELIVERGP	39850.4	80	TELIVERGP	34578.1	50	TELIVERGP	64.122	0
4	ELIVERGPL	XP_001462843_1_	16597.1	23	ELIVERGPL	29014	36	ELIVERGPL	15002.3	11	ELIVERGPL	18.5	0
5	LIVERGPLH	XP_001462843_1_	31136.4	50	LIVERGPLH	9862.6	8.5	LIVERGPLH	25045.5	22	LIVERGPLH	16.384	0
6	IVERGPLHH	XP_001462843_1_	34549.7	60	IVERGPLHH	11371.6	9.5	IVERGPLHH	30658.7	36	IVERGPLHH	20.039	0
7	VERGPLHHE	XP_001462843_1_	38195.5	75	VERGPLHHE	36767.8	65	VERGPLHHE	29435.1	32	VERGPLHHE	50.027	0
8	ERGPLHHEA	XP_001462843_1_	39978.2	85	ERGPLHHEA	43760.1	95	ERGPLHHEA	29287.4	32	ERGPLHHEA	56.032	0
9	RGPLHHEAH	XP_001462843_1_	40226	85	RGPLHHEAH	28212.2	33	RGPLHHEAH	25504.9	23	RGPLHHEAH	35.069	0
10	GPLHHEAHS	XP_001462843_1_	42250.4	95	GPLHHEAHS	41263.2	85	GPLHHEAHS	18326.3	13	GPLHHEAHS	30.238	0
11	PLHHEAHSM	XP_001462843_1_	21526	30	PLHHEAHSM	34857.6	55	PLHHEAHSM	25806.4	24	PLHHEAHSM	32.195	0
12	LHHEAHSMA	XP_001462843_1_	35623.6	65	LHHEAHSMA	34297.9	55	LHHEAHSMA	21420.7	17	LHHEAHSMA	32.471	0
13	HHEAHSMAN	XP_001462843_1_	41832.8	90	HHEAHSMAN	33315.8	49	HHEAHSMAN	27407.6	27	HHEAHSMAN	43.76	0
14	HEAHSMANE	XP_001462843_1_	41960.2	90	HEAHSMANE	34075.6	55	HEAHSMANE	31216.7	37	HEAHSMANE	53.267	0
15	EAHSMANES	XP_001462843_1_	39959.2	85	EAHSMANES	42633.4	90	EAHSMANES	30437.2	35	EAHSMANES	58.312	0
16	AHSMANESP	XP_001462843_1_	40927.5	90	AHSMANESP	38259.7	70	AHSMANESP	34636.1	50	AHSMANESP	66.084	0
17	HSMANESPL	XP_001462843_1_	10481.9	16	HSMANESPL	21524.1	21	HSMANESPL	745.8	1.4	HSMANESPL	3.639	1
18	SMANESPLN	XP_001462843_1_	20581.7	28	SMANESPLN	19092.4	17	SMANESPLN	33267.9	45	SMANESPLN	25.694	0
19	MANESPLNQ	XP_001462843_1_	28985.7	44	MANESPLNQ	24624.4	26	MANESPLNQ	31237.9	37	MANESPLNQ	34.007	0
20	ANESPLNQP	XP_001462843_1_	39042.9	80	ANESPLNQP	39048.8	75	ANESPLNQP	35727.8	55	ANESPLNQP	68.158	0
21	NESPLNQPQ	XP_001462843_1_	39334.2	80	NESPLNQPQ	40491.5	85	NESPLNQPQ	28981.3	31	NESPLNQPQ	53.076	0
22	ESPLNQPQE	XP_001462843_1_	44771.6	99	ESPLNQPQE	42970.9	95	ESPLNQPQE	38465.5	70	ESPLNQPQE	85.928	0
23	SPLNQPQEQ	XP_001462843_1_	42387.3	95	SPLNQPQEQ	43698.2	95	SPLNQPQEQ	8541.8	6.5	SPLNQPQEQ	17.153	0
24	PLNQPQEQF	XP_001462843_1_	31986.3	55	PLNQPQEQF	30863.3	41	PLNQPQEQF	36462.3	60	PLNQPQEQF	50.643	0
25	LNQPQEQFS	XP_001462843_1_	41483.9	90	LNQPQEQFS	43429	95	LNQPQEQFS	37740	65	LNQPQEQFS	81.033	0
26	NQPQEQFSL	XP_001462843_1_	5919.1	11	NQPQEQFSL	35946.5	60	NQPQEQFSL	33493.6	45	NQPQEQFSL	23.113	0
27	QPQEQFSLE	XP_001462843_1_	39293.4	80	QPQEQFSLE	40313.6	80	QPQEQFSLE	16201.8	12	QPQEQFSLE	27.692	0
28	PQEQFSLEP	XP_001462843_1_	33671.3	60	PQEQFSLEP	40206.4	80	PQEQFSLEP	38755.4	75	PQEQFSLEP	70.588	0
29	QEQFSLEPK	XP_001462843_1_	32588.5	55	QEQFSLEPK	14331	12	QEQFSLEPK	31577.8	39	QEQFSLEPK	23.593	0
30	EQFSLEPKL	XP_001462843_1_	10771	16	EQFSLEPKL	33671	50	EQFSLEPKL	28247	29	EQFSLEPKL	25.645	0
31	QFSLEPKLE	XP_001462843_1_	39441.6	80	QFSLEPKLE	38333.4	75	QFSLEPKLE	37666.9	65	QFSLEPKLE	72.784	0
32	FSLEPKLEK	XP_001462843_1_	28575.6	43	FSLEPKLEK	719.6	1.6	FSLEPKLEK	29484.5	32	FSLEPKLEK	4.415	1
33	SLEPKLEKV	XP_001462843_1_	502.7	3	SLEPKLEKV	30382.2	39	SLEPKLEKV	27489.6	27	SLEPKLEKV	7.576	0
34	LEPKLEKVT	XP_001462843_1_	42243.1	95	LEPKLEKVT	42346.5	90	LEPKLEKVT	34886.6	55	LEPKLEKVT	75.34	0
35	EPKLEKVTA	XP_001462843_1_	39554.4	80	EPKLEKVTA	41418.9	85	EPKLEKVTA	14768.8	10	EPKLEKVTA	24.142	0
36	PKLEKVTAP	XP_001462843_1_	41813.8	90	PKLEKVTAP	44616.9	99	PKLEKVTAP	35618.9	55	PKLEKVTAP	76.154	0
37	KLEKVTAPS	XP_001462843_1_	5226.9	10	KLEKVTAPS	20922.5	20	KLEKVTAPS	17410.3	13	KLEKVTAPS	13.22	0
38	LEKVTAPSC	XP_001462843_1_	37206.4	70	LEKVTAPSC	35709.6	60	LEKVTAPSC	35159.1	55	LEKVTAPSC	61.057	0
39	EKVTAPSCE	XP_001462843_1_	44997.9	99	EKVTAPSCE	44832.7	99	EKVTAPSCE	34068.9	48	EKVTAPSCE	73.108	0
40	KVTAPSCES	XP_001462843_1_	29426.9	45	KVTAPSCES	19530.7	18	KVTAPSCES	22175.1	18	KVTAPSCES	22.5	0
41	VTAPSCESS	XP_001462843_1_	26190.3	38	VTAPSCESS	36151.2	65	VTAPSCESS	28032.4	28	VTAPSCESS	38.752	0
42	TAPSCESSS	XP_001462843_1_	40134.3	85	TAPSCESSS	41853.6	90	TAPSCESSS	30399.4	35	TAPSCESSS	58.312	0
43	APSCESSSD	XP_001462843_1_	44505	99	APSCESSSD	40856.7	85	APSCESSSD	7180.6	5.5	APSCESSSD	14.729	0
44	PSCESSSDE	XP_001462843_1_	45135.5	99	PSCESSSDE	42558.7	90	PSCESSSDE	38237.3	70	PSCESSSDE	84.512	0
45	SCESSSDEA	XP_001462843_1_	35267.3	65	SCESSSDEA	43489.7	95	SCESSSDEA	32917.7	43	SCESSSDEA	61.017	0
46	CESSSDEAA	XP_001462843_1_	35411	65	CESSSDEAA	41003.8	85	CESSSDEAA	32374.1	41	CESSSDEAA	58.208	0
47	ESSSDEAAY	XP_001462843_1_	39632.4	85	ESSSDEAAY	27747.2	32	ESSSDEAAY	31287.3	38	ESSSDEAAY	43.271	0
48	SSSDEAAYP	XP_001462843_1_	33521.2	60	SSSDEAAYP	31867.1	44	SSSDEAAYP	36993.6	65	SSSDEAAYP	54.766	0
49	SSDEAAYPK	XP_001462843_1_	29388.7	45	SSDEAAYPK	3637.6	4.5	SSDEAAYPK	29945.9	33	SSDEAAYPK	10.919	0
50	SDEAAYPKG	XP_001462843_1_	42677.6	95	SDEAAYPKG	41685.5	90	SDEAAYPKG	37894.2	70	SDEAAYPKG	83.512	0
51	DEAAYPKGN	XP_001462843_1_	45065.2	99	DEAAYPKGN	43549	95	DEAAYPKGN	39022.2	75	DEAAYPKGN	88.338	0
52	EAAYPKGNE	XP_001462843_1_	46172.7	99	EAAYPKGNE	40868.7	85	EAAYPKGNE	32145.9	40	EAAYPKGNE	64.013	0
53	AAYPKGNEE	XP_001462843_1_	39090.2	80	AAYPKGNEE	31182.9	42	AAYPKGNEE	19271.3	14	AAYPKGNEE	27.845	0
54	AYPKGNEEE	XP_001462843_1_	44353.6	99	AYPKGNEEE	42614.4	90	AYPKGNEEE	34559.4	50	AYPKGNEEE	72.794	0
55	YPKGNEEEE	XP_001462843_1_	43069.2	95	YPKGNEEEE	45064.2	99	YPKGNEEEE	16693.6	12	YPKGNEEEE	28.857	0
56	PKGNEEEER	XP_001462843_1_	45598.3	99	PKGNEEEER	45780.2	99	PKGNEEEER	41111.7	90	PKGNEEEER	95.806	0
57	KGNEEEERN	XP_001462843_1_	44469.4	99	KGNEEEERN	43411.6	95	KGNEEEERN	41545	90	KGNEEEERN	94.523	0
58	GNEEEERNE	XP_001462843_1_	44959.5	99	GNEEEERNE	45994.2	99	GNEEEERNE	40738.4	85	GNEEEERNE	93.848	0
59	NEEEERNET	XP_001462843_1_	43968.5	99	NEEEERNET	44994.5	99	NEEEERNET	34821.7	55	NEEEERNET	78.158	0
60	EEEERNETP	XP_001462843_1_	43485	95	EEEERNETP	44930.8	99	EEEERNETP	37800.4	70	EEEERNETP	85.928	0
61	EEERNETPR	XP_001462843_1_	44143.9	99	EEERNETPR	39478.3	80	EEERNETPR	34230.4	48	EEERNETPR	69.07	0
62	EERNETPRD	XP_001462843_1_	45460.9	99	EERNETPRD	43347.8	95	EERNETPRD	36713.7	60	EERNETPRD	80.442	0
63	ERNETPRDP	XP_001462843_1_	43154.5	95	ERNETPRDP	44792	99	ERNETPRDP	40038.8	80	ERNETPRDP	90.56	0
64	RNETPRDPC	XP_001462843_1_	43670.8	95	RNETPRDPC	36820.3	65	RNETPRDPC	25133.2	22	RNETPRDPC	42.037	0
65	NETPRDPCK	XP_001462843_1_	44630.4	99	NETPRDPCK	25623.8	28	NETPRDPCK	35167.1	55	NETPRDPCK	46.877	0
66	ETPRDPCKL	XP_001462843_1_	34128.3	60	ETPRDPCKL	38308.1	70	ETPRDPCKL	32418.7	41	ETPRDPCKL	54.208	0
67	TPRDPCKLT	XP_001462843_1_	39232.6	80	TPRDPCKLT	38627.8	75	TPRDPCKLT	2619.8	3	TPRDPCKLT	8.353	0
68	PRDPCKLTD	XP_001462843_1_	42495.2	95	PRDPCKLTD	44094.3	99	PRDPCKLTD	34521.6	50	PRDPCKLTD	73.842	0
69	RDPCKLTDV	XP_001462843_1_	27892.6	42	RDPCKLTDV	33350.4	49	RDPCKLTDV	33338.9	45	RDPCKLTDV	45.154	0
70	DPCKLTDVS	XP_001462843_1_	40701.4	85	DPCKLTDVS	43564.1	95	DPCKLTDVS	28305.4	29	DPCKLTDVS	52.841	0
71	PCKLTDVST	XP_001462843_1_	38951.4	80	PCKLTDVST	44169.2	99	PCKLTDVST	38520.9	70	PCKLTDVST	81.33	0
72	CKLTDVSTD	XP_001462843_1_	40604.7	85	CKLTDVSTD	45137.4	99	CKLTDVSTD	35415.6	55	CKLTDVSTD	74.911	0
73	KLTDVSTDH	XP_001462843_1_	25500.8	37	KLTDVSTDH	6098.8	6	KLTDVSTDH	24294.4	21	KLTDVSTDH	12.432	0
74	LTDVSTDHY	XP_001462843_1_	30119.1	47	LTDVSTDHY	15994.9	14	LTDVSTDHY	30092.7	34	LTDVSTDHY	24.567	0
75	TDVSTDHYA	XP_001462843_1_	34358	60	TDVSTDHYA	40541.5	85	TDVSTDHYA	33007.6	44	TDVSTDHYA	58.641	0
76	DVSTDHYAK	XP_001462843_1_	41813.8	90	DVSTDHYAK	10297.1	9	DVSTDHYAK	38270.4	70	DVSTDHYAK	21.977	0
77	VSTDHYAKD	XP_001462843_1_	44164	99	VSTDHYAKD	38925.6	75	VSTDHYAKD	35832.3	60	VSTDHYAKD	74.811	0
78	STDHYAKDL	XP_001462843_1_	19408.6	27	STDHYAKDL	32686.7	47	STDHYAKDL	20068.6	15	STDHYAKDL	24.004	0
79	TDHYAKDLD	XP_001462843_1_	45792.1	99	TDHYAKDLD	42438.7	90	TDHYAKDLD	37052.1	65	TDHYAKDLD	81.975	0
80	DHYAKDLDS	XP_001462843_1_	40382.5	85	DHYAKDLDS	42192.4	90	DHYAKDLDS	37537.6	65	DHYAKDLDS	78.41	0
81	HYAKDLDSE	XP_001462843_1_	40932.4	90	HYAKDLDSE	41269.5	85	HYAKDLDSE	30146.8	34	HYAKDLDSE	57.375	0
82	YAKDLDSEE	XP_001462843_1_	37835.2	75	YAKDLDSEE	43681.6	95	YAKDLDSEE	27734	28	YAKDLDSEE	50.358	0
83	AKDLDSEEE	XP_001462843_1_	40655.7	85	AKDLDSEEE	44483.4	99	AKDLDSEEE	33679.7	46	AKDLDSEEE	68.8	0
84	KDLDSEEEE	XP_001462843_1_	43837.4	99	KDLDSEEEE	43715.2	95	KDLDSEEEE	36834.3	65	KDLDSEEEE	83.306	0
85	DLDSEEEEA	XP_001462843_1_	17254.1	24	DLDSEEEEA	43384.9	95	DLDSEEEEA	40326.6	85	DLDSEEEEA	46.906	0
86	LDSEEEEAA	XP_001462843_1_	34949.3	65	LDSEEEEAA	43380.6	95	LDSEEEEAA	37601.4	65	LDSEEEEAA	72.647	0
87	DSEEEEAAA	XP_001462843_1_	38470.5	80	DSEEEEAAA	44673.9	99	DSEEEEAAA	37021.3	65	DSEEEEAAA	78.977	0
88	SEEEEAAAA	XP_001462843_1_	32904.6	55	SEEEEAAAA	42003.8	90	SEEEEAAAA	29204.8	31	SEEEEAAAA	48.74	0
89	EEEEAAAAS	XP_001462843_1_	40367.7	85	EEEEAAAAS	43203.6	95	EEEEAAAAS	32905.6	43	EEEEAAAAS	65.866	0
90	EEEAAAASL	XP_001462843_1_	34476.8	60	EEEAAAASL	36020.1	60	EEEAAAASL	22586.3	18	EEEAAAASL	33.75	0
91	EEAAAASLA	XP_001462843_1_	38516.8	80	EEAAAASLA	35132.1	60	EEAAAASLA	26245.3	24	EEAAAASLA	42.353	0
92	EAAAASLAN	XP_001462843_1_	39141	80	EAAAASLAN	32045.5	45	EAAAASLAN	23862.7	20	EAAAASLAN	35.41	0
93	AAAASLANK	XP_001462843_1_	31089.6	50	AAAASLANK	111.4	0.5	AAAASLANK	20746.2	16	AAAASLANK	1.441	1
94	AAASLANKE	XP_001462843_1_	39267	80	AAASLANKE	35484.3	60	AAASLANKE	26361.5	25	AAASLANKE	43.373	0
95	AASLANKEP	XP_001462843_1_	40875.3	90	AASLANKEP	36002.9	60	AASLANKEP	31449.2	38	AASLANKEP	55.459	0
96	ASLANKEPE	XP_001462843_1_	41345	90	ASLANKEPE	37503.5	70	ASLANKEPE	26746.2	26	ASLANKEPE	46.979	0
97	SLANKEPEE	XP_001462843_1_	24866.7	35	SLANKEPEE	33078.4	48	SLANKEPEE	31688.3	39	SLANKEPEE	39.976	0
98	LANKEPEED	XP_001462843_1_	41803.8	90	LANKEPEED	43445.5	95	LANKEPEED	39005.3	75	LANKEPEED	85.786	0
99	ANKEPEEDA	XP_001462843_1_	40850.5	90	ANKEPEEDA	43345.9	95	ANKEPEEDA	34565	50	ANKEPEEDA	72.051	0
100	NKEPEEDAQ	XP_001462843_1_	43410.2	95	NKEPEEDAQ	46529.3	99	NKEPEEDAQ	35574.2	55	NKEPEEDAQ	77.301	0
101	KEPEEDAQD	XP_001462843_1_	44455.9	99	KEPEEDAQD	44731	99	KEPEEDAQD	38466.4	70	KEPEEDAQD	86.987	0
102	EPEEDAQDE	XP_001462843_1_	42993.3	95	EPEEDAQDE	46408.6	99	EPEEDAQDE	30128.2	34	EPEEDAQDE	59.953	0
103	PEEDAQDEA	XP_001462843_1_	44700	99	PEEDAQDEA	43962.3	95	PEEDAQDEA	38124.1	70	PEEDAQDEA	85.928	0
104	EEDAQDEAG	XP_001462843_1_	43440.8	95	EEDAQDEAG	44817.7	99	EEDAQDEAG	36283.3	60	EEDAQDEAG	80.442	0
105	EDAQDEAGG	XP_001462843_1_	45000.4	99	EDAQDEAGG	45384.2	99	EDAQDEAGG	38328.4	70	EDAQDEAGG	86.987	0
106	DAQDEAGGD	XP_001462843_1_	45087.6	99	DAQDEAGGD	45682.3	99	DAQDEAGGD	40828	85	DAQDEAGGD	93.848	0
107	AQDEAGGDG	XP_001462843_1_	37913.9	75	AQDEAGGDG	40418.4	80	AQDEAGGDG	32040.3	40	AQDEAGGDG	59.016	0
108	QDEAGGDGS	XP_001462843_1_	43338.9	95	QDEAGGDGS	43902.4	95	QDEAGGDGS	36068.8	60	QDEAGGDGS	79.535	0
109	DEAGGDGSH	XP_001462843_1_	45133.5	99	DEAGGDGSH	41968.4	90	DEAGGDGSH	32120.1	40	DEAGGDGSH	64.918	0
110	EAGGDGSHV	XP_001462843_1_	31649.2	55	EAGGDGSHV	41391.6	85	EAGGDGSHV	27237.1	27	EAGGDGSHV	44.787	0
111	AGGDGSHVG	XP_001462843_1_	42547.2	95	AGGDGSHVG	39765.6	80	AGGDGSHVG	31244.3	37	AGGDGSHVG	59.936	0
112	GGDGSHVGA	XP_001462843_1_	30933.2	49	GGDGSHVGA	35992.4	60	GGDGSHVGA	31774.5	39	GGDGSHVGA	47.835	0
113	GDGSHVGAV	XP_001462843_1_	30769.7	49	GDGSHVGAV	34110.2	55	GDGSHVGAV	28449.8	29	GDGSHVGAV	41.055	0
114	DGSHVGAVP	XP_001462843_1_	39873.2	85	DGSHVGAVP	41187.9	85	DGSHVGAVP	37622.1	65	DGSHVGAVP	77.093	0
115	GSHVGAVPA	XP_001462843_1_	17810.4	24	GSHVGAVPA	25039.5	27	GSHVGAVPA	21003.7	16	GSHVGAVPA	21.246	0
116	SHVGAVPAE	XP_001462843_1_	39203.3	80	SHVGAVPAE	39786.6	80	SHVGAVPAE	25271.7	23	SHVGAVPAE	43.81	0
117	HVGAVPAEV	XP_001462843_1_	957	4	HVGAVPAEV	20036.7	19	HVGAVPAEV	10778	7.5	HVGAVPAEV	6.881	0
118	VGAVPAEVA	XP_001462843_1_	32600.9	55	VGAVPAEVA	36256.2	65	VGAVPAEVA	24853	22	VGAVPAEVA	37.965	0
119	GAVPAEVAK	XP_001462843_1_	36166.9	70	GAVPAEVAK	4944.6	5	GAVPAEVAK	26173.6	24	GAVPAEVAK	11.721	0
120	AVPAEVAKT	XP_001462843_1_	21519.9	30	AVPAEVAKT	35525.8	60	AVPAEVAKT	31812	39	AVPAEVAKT	39.661	0
121	VPAEVAKTT	XP_001462843_1_	34554.9	60	VPAEVAKTT	41193.2	85	VPAEVAKTT	1478.3	2.5	VPAEVAKTT	7.002	0
122	PAEVAKTTR	XP_001462843_1_	42860	95	PAEVAKTTR	35757.9	60	PAEVAKTTR	32514.6	42	PAEVAKTTR	58.821	0
123	AEVAKTTRP	XP_001462843_1_	42368.5	95	AEVAKTTRP	33202.8	49	AEVAKTTRP	32082.6	40	AEVAKTTRP	53.634	0
124	EVAKTTRPH	XP_001462843_1_	41152.7	90	EVAKTTRPH	20699.1	19	EVAKTTRPH	12390.5	8.5	EVAKTTRPH	16.539	0
125	VAKTTRPHG	XP_001462843_1_	43378.8	95	VAKTTRPHG	37948.8	70	VAKTTRPHG	32401.8	41	VAKTTRPHG	60.973	0
126	AKTTRPHGL	XP_001462843_1_	34060.1	60	AKTTRPHGL	37711	70	AKTTRPHGL	22991.1	19	AKTTRPHGL	35.892	0
127	KTTRPHGLH	XP_001462843_1_	43861.1	99	KTTRPHGLH	1495.3	2.5	KTTRPHGLH	21154.9	16	KTTRPHGLH	6.348	0
128	TTRPHGLHK	XP_001462843_1_	37048.5	70	TTRPHGLHK	67.6	0.4	TTRPHGLHK	20623.6	16	TTRPHGLHK	1.164	1
129	TRPHGLHKA	XP_001462843_1_	37058.9	70	TRPHGLHKA	42161.8	90	TRPHGLHKA	31697.2	39	TRPHGLHKA	58.78	0
130	RPHGLHKAK	XP_001462843_1_	39790.9	85	RPHGLHKAK	7240.8	6.5	RPHGLHKAK	291.6	0.9	RPHGLHKAK	2.35	1
131	PHGLHKAKK	XP_001462843_1_	45499.8	99	PHGLHKAKK	27021.3	31	PHGLHKAKK	35467	55	PHGLHKAKK	49.553	0
132	HGLHKAKKK	XP_001462843_1_	44353.6	99	HGLHKAKKK	3820.9	4.5	HGLHKAKKK	36077.4	60	HGLHKAKKK	12.049	0
133	GLHKAKKKH	XP_001462843_1_	41680.1	90	GLHKAKKKH	15253.5	13	GLHKAKKKH	31484.3	38	GLHKAKKKH	26.235	0
134	LHKAKKKHS	XP_001462843_1_	45501.7	99	LHKAKKKHS	42798.8	95	LHKAKKKHS	35836.9	60	LHKAKKKHS	80.442	0
135	HKAKKKHSN	XP_001462843_1_	46741.8	99	HKAKKKHSN	42989.1	95	HKAKKKHSN	31461.8	38	HKAKKKHSN	63.907	0
136	KAKKKHSNH	XP_001462843_1_	44660.8	99	KAKKKHSNH	8887.5	8	KAKKKHSNH	22621	18	KAKKKHSNH	15.735	0
137	AKKKHSNHA	XP_001462843_1_	42133.1	90	AKKKHSNHA	40322.7	80	AKKKHSNHA	27573.9	27	AKKKHSNHA	49.466	0
138	KKKHSNHAK	XP_001462843_1_	44976	99	KKKHSNHAK	12088.3	10	KKKHSNHAK	29096.3	31	KKKHSNHAK	21.073	0
139	KKHSNHAKE	XP_001462843_1_	44493	99	KKHSNHAKE	40939.5	85	KKHSNHAKE	29932	33	KKHSNHAKE	57.506	0
140	KHSNHAKEA	XP_001462843_1_	40758.3	85	KHSNHAKEA	36231.5	65	KHSNHAKEA	27329.2	27	KHSNHAKEA	46.739	0
141	HSNHAKEAK	XP_001462843_1_	42561.5	95	HSNHAKEAK	1498	2.5	HSNHAKEAK	31545.3	38	HSNHAKEAK	6.867	0
142	SNHAKEAKA	XP_001462843_1_	39429.6	80	SNHAKEAKA	39840.5	80	SNHAKEAKA	29536	32	SNHAKEAKA	53.333	0
143	NHAKEAKAA	XP_001462843_1_	42194.6	95	NHAKEAKAA	42520.5	90	NHAKEAKAA	29117.4	31	NHAKEAKAA	55.663	0
144	HAKEAKAAE	XP_001462843_1_	42880.4	95	HAKEAKAAE	36860.2	65	HAKEAKAAE	19719.3	15	HAKEAKAAE	32.405	0
145	AKEAKAAET	XP_001462843_1_	39772	85	AKEAKAAET	43014.2	95	AKEAKAAET	27893.8	28	AKEAKAAET	51.719	0
146	KEAKAAETV	XP_001462843_1_	23956.9	34	KEAKAAETV	31638.6	43	KEAKAAETV	20917.1	16	KEAKAAETV	26.049	0
147	EAKAAETVE	XP_001462843_1_	43792.8	99	EAKAAETVE	40998.4	85	EAKAAETVE	29500.8	32	EAKAAETVE	56.48	0
148	AKAAETVEK	XP_001462843_1_	40232.1	85	AKAAETVEK	14995	13	AKAAETVEK	25923.1	24	AKAAETVEK	23.014	0
149	KAAETVEKP	XP_001462843_1_	31275.1	50	KAAETVEKP	35061.1	60	KAAETVEKP	32757.8	43	KAAETVEKP	50.065	0
150	AAETVEKPA	XP_001462843_1_	29555.5	46	AAETVEKPA	38291.5	70	AAETVEKPA	18905.7	14	AAETVEKPA	27.919	0
151	AETVEKPAA	XP_001462843_1_	41619.3	90	AETVEKPAA	37889.3	70	AETVEKPAA	30050.1	34	AETVEKPAA	54.736	0
152	ETVEKPAAP	XP_001462843_1_	39150.8	80	ETVEKPAAP	38813.8	75	ETVEKPAAP	33942.4	47	ETVEKPAAP	63.681	0
153	TVEKPAAPR	XP_001462843_1_	36932.1	70	TVEKPAAPR	8807.4	7.5	TVEKPAAPR	23759.4	20	TVEKPAAPR	15.181	0
154	VEKPAAPRK	XP_001462843_1_	41287.8	90	VEKPAAPRK	7285.6	6.5	VEKPAAPRK	33833.5	47	VEKPAAPRK	16.109	0
155	EKPAAPRKK	XP_001462843_1_	43981.3	99	EKPAAPRKK	35160.6	60	EKPAAPRKK	35402.2	55	EKPAAPRKK	66.742	0
156	KPAAPRKKK	XP_001462843_1_	45486.5	99	KPAAPRKKK	4660.8	5	KPAAPRKKK	1454.5	2	KPAAPRKKK	4.225	1
157	PAAPRKKKP	XP_001462843_1_	46786.3	99	PAAPRKKKP	43543.4	95	PAAPRKKKP	36337.1	60	PAAPRKKKP	80.442	0
158	AAPRKKKPM	XP_001462843_1_	40529.2	85	AAPRKKKPM	36308	65	AAPRKKKPM	6032.6	5	AAPRKKKPM	13.207	0
159	APRKKKPMY	XP_001462843_1_	40908.5	90	APRKKKPMY	19273.8	18	APRKKKPMY	802.2	1.5	APRKKKPMY	4.091	1
160	PRKKKPMYK	XP_001462843_1_	42465.8	95	PRKKKPMYK	22656.8	22	PRKKKPMYK	37039.3	65	PRKKKPMYK	42.037	0
161	RKKKPMYKV	XP_001462843_1_	32704	55	RKKKPMYKV	32638.3	47	RKKKPMYKV	20198.3	15	RKKKPMYKV	28.269	0
162	KKKPMYKVN	XP_001462843_1_	43288.8	95	KKKPMYKVN	41998.3	90	KKKPMYKVN	30873.7	36	KKKPMYKVN	60.71	0
163	KKPMYKVNI	XP_001462843_1_	30464.6	48	KKPMYKVNI	34398.6	55	KKPMYKVNI	32410.2	41	KKPMYKVNI	47.315	0
164	KPMYKVNID	XP_001462843_1_	40435.4	85	KPMYKVNID	38247.6	70	KPMYKVNID	2695.8	3	KPMYKVNID	8.348	0
165	PMYKVNIDN	XP_001462843_1_	31280.9	50	PMYKVNIDN	28467	34	PMYKVNIDN	35857.1	60	PMYKVNIDN	45.401	0
166	MYKVNIDNV	XP_001462843_1_	22493.1	31	MYKVNIDNV	33887	55	MYKVNIDNV	34241.1	48	MYKVNIDNV	42.092	0
167	YKVNIDNVE	XP_001462843_1_	39451.8	80	YKVNIDNVE	44665.2	99	YKVNIDNVE	28526.2	30	YKVNIDNVE	53.634	0
168	KVNIDNVER	XP_001462843_1_	33278.4	60	KVNIDNVER	5374.4	5.5	KVNIDNVER	33014.4	44	KVNIDNVER	13.562	0
169	VNIDNVERH	XP_001462843_1_	39093.6	80	VNIDNVERH	40822.3	85	VNIDNVERH	33630.9	46	VNIDNVERH	65.212	0
170	NIDNVERHP	XP_001462843_1_	34317.2	60	NIDNVERHP	38135.3	70	NIDNVERHP	38634.5	75	NIDNVERHP	67.742	0
171	IDNVERHPP	XP_001462843_1_	42230.7	95	IDNVERHPP	39622.5	80	IDNVERHPP	40050.1	80	IDNVERHPP	84.444	0
172	DNVERHPPV	XP_001462843_1_	36778.1	70	DNVERHPPV	38932.4	75	DNVERHPPV	33656	46	DNVERHPPV	60.78	0
173	NVERHPPVP	XP_001462843_1_	42170	95	NVERHPPVP	35731.6	60	NVERHPPVP	35428.3	55	NVERHPPVP	66.116	0
174	VERHPPVPE	XP_001462843_1_	39028.6	80	VERHPPVPE	34770.9	55	VERHPPVPE	27224.1	27	VERHPPVPE	44.301	0
175	ERHPPVPEG	XP_001462843_1_	41003.3	90	ERHPPVPEG	44268.8	99	ERHPPVPEG	34407.2	49	ERHPPVPEG	72.08	0
176	RHPPVPEGV	XP_001462843_1_	22135.8	31	RHPPVPEGV	34626.8	55	RHPPVPEGV	25676.3	23	RHPPVPEGV	31.943	0
177	HPPVPEGVN	XP_001462843_1_	44977	99	HPPVPEGVN	40338.4	80	HPPVPEGVN	16213.2	12	HPPVPEGVN	28.319	0
178	PPVPEGVNT	XP_001462843_1_	42644	95	PPVPEGVNT	44190.3	99	PPVPEGVNT	22228	18	PPVPEGVNT	39.379	0
179	PVPEGVNTP	XP_001462843_1_	39323.1	80	PVPEGVNTP	41427.8	85	PVPEGVNTP	38441	70	PVPEGVNTP	77.82	0
180	VPEGVNTPR	XP_001462843_1_	37044.5	70	VPEGVNTPR	30659	40	VPEGVNTPR	8432.8	6	VPEGVNTPR	14.566	0
181	PEGVNTPRS	XP_001462843_1_	45054	99	PEGVNTPRS	44183.6	99	PEGVNTPRS	39328.2	75	PEGVNTPRS	89.458	0
182	EGVNTPRSV	XP_001462843_1_	36682.4	70	EGVNTPRSV	40379	80	EGVNTPRSV	29206.7	31	EGVNTPRSV	50.81	0
183	GVNTPRSVA	XP_001462843_1_	34026.6	60	GVNTPRSVA	16243.7	14	GVNTPRSVA	5818.7	5	GVNTPRSVA	10.413	0
184	VNTPRSVAL	XP_001462843_1_	28942.8	44	VNTPRSVAL	31143.8	42	VNTPRSVAL	7873.3	6	VNTPRSVAL	14.071	0
185	NTPRSVALC	XP_001462843_1_	29372.5	45	NTPRSVALC	33165.5	49	NTPRSVALC	34991.7	55	NTPRSVALC	49.332	0
186	TPRSVALCK	XP_001462843_1_	32730.2	55	TPRSVALCK	5710.4	5.5	TPRSVALCK	6478.4	5	TPRSVALCK	7.5	0
187	PRSVALCKE	XP_001462843_1_	39729.8	85	PRSVALCKE	42816.9	95	PRSVALCKE	35455.5	55	PRSVALCKE	74.124	0
188	RSVALCKEH	XP_001462843_1_	33926.9	60	RSVALCKEH	18618.7	17	RSVALCKEH	25039.2	22	RSVALCKEH	24.805	0
189	SVALCKEHG	XP_001462843_1_	31803.4	55	SVALCKEHG	36664.1	65	SVALCKEHG	29179.9	31	SVALCKEHG	45.576	0
190	VALCKEHGV	XP_001462843_1_	3708.6	8	VALCKEHGV	34993.6	60	VALCKEHGV	28241.2	29	VALCKEHGV	17.031	0
191	ALCKEHGVN	XP_001462843_1_	37271.3	75	ALCKEHGVN	28456.8	34	ALCKEHGVN	35317.7	55	ALCKEHGVN	49.239	0
192	LCKEHGVNP	XP_001462843_1_	38503.4	80	LCKEHGVNP	40628	85	LCKEHGVNP	39277.6	75	LCKEHGVNP	79.791	0
193	CKEHGVNPS	XP_001462843_1_	38171.6	75	CKEHGVNPS	43920.5	95	CKEHGVNPS	32346.8	41	CKEHGVNPS	62.176	0
194	KEHGVNPSE	XP_001462843_1_	40218.6	85	KEHGVNPSE	34133.9	55	KEHGVNPSE	27352.3	27	KEHGVNPSE	44.787	0
195	EHGVNPSEL	XP_001462843_1_	39202.9	80	EHGVNPSEL	40432.8	85	EHGVNPSEL	27385.7	27	EHGVNPSEL	48.938	0
196	HGVNPSELA	XP_001462843_1_	34525.4	60	HGVNPSELA	34599.8	55	HGVNPSELA	29044.7	31	HGVNPSELA	44.705	0
197	GVNPSELAR	XP_001462843_1_	33985.7	60	GVNPSELAR	2636.1	3.5	GVNPSELAR	29616.3	33	GVNPSELAR	9.018	0
198	VNPSELARY	XP_001462843_1_	34400.8	60	VNPSELARY	30301.8	39	VNPSELARY	34839.5	55	VNPSELARY	49.595	0
199	NPSELARYD	XP_001462843_1_	39535.2	80	NPSELARYD	41754.1	90	NPSELARYD	20971.5	16	NPSELARYD	34.839	0
200	PSELARYDR	XP_001462843_1_	41701.7	90	PSELARYDR	37242.3	70	PSELARYDR	36365	60	PSELARYDR	71.321	0
201	SELARYDRK	XP_001462843_1_	40771.1	85	SELARYDRK	7268.2	6.5	SELARYDRK	33542.2	46	SELARYDRK	16.013	0
202	ELARYDRKH	XP_001462843_1_	41597.6	90	ELARYDRKH	32333.2	46	ELARYDRKH	31547.7	38	ELARYDRKH	50.705	0
203	LARYDRKHF	XP_001462843_1_	37955.4	75	LARYDRKHF	32491.3	46	LARYDRKHF	4290.5	4	LARYDRKHF	10.524	0
204	ARYDRKHFK	XP_001462843_1_	42456.1	95	ARYDRKHFK	3871.9	4.5	ARYDRKHFK	28148.2	29	ARYDRKHFK	11.226	0
205	RYDRKHFKG	XP_001462843_1_	42053.4	90	RYDRKHFKG	35287.1	60	RYDRKHFKG	34097.7	48	RYDRKHFKG	61.714	0
206	YDRKHFKGA	XP_001462843_1_	35730.9	65	YDRKHFKGA	36727.6	65	YDRKHFKGA	23780.8	20	YDRKHFKGA	37.143	0
207	DRKHFKGAG	XP_001462843_1_	45210.7	99	DRKHFKGAG	45287.1	99	DRKHFKGAG	37682.4	65	DRKHFKGAG	84.301	0
208	RKHFKGAGV	XP_001462843_1_	27886	42	RKHFKGAGV	31351.4	42	RKHFKGAGV	14404.1	10	RKHFKGAGV	20.323	0
209	KHFKGAGVS	XP_001462843_1_	40291.8	85	KHFKGAGVS	32567.7	46	KHFKGAGVS	24217.8	21	KHFKGAGVS	36.981	0
210	HFKGAGVSD	XP_001462843_1_	41299	90	HFKGAGVSD	36210.7	65	HFKGAGVSD	30595	35	HFKGAGVSD	54.479	0
211	FKGAGVSDE	XP_001462843_1_	39244.1	80	FKGAGVSDE	43762.5	95	FKGAGVSDE	30969.1	37	FKGAGVSDE	59.936	0
212	KGAGVSDEV	XP_001462843_1_	11941.8	17	KGAGVSDEV	33503.8	50	KGAGVSDEV	17549.3	13	KGAGVSDEV	19.262	0
213	GAGVSDEVA	XP_001462843_1_	31756.6	55	GAGVSDEVA	42098	90	GAGVSDEVA	30275.9	34	GAGVSDEVA	51.103	0
214	AGVSDEVAE	XP_001462843_1_	41589.1	90	AGVSDEVAE	40987.4	85	AGVSDEVAE	32507.5	42	AGVSDEVAE	64.26	0
215	GVSDEVAEL	XP_001462843_1_	535.7	3	GVSDEVAEL	29736.4	38	GVSDEVAEL	18121.4	13	GVSDEVAEL	6.872	0
216	VSDEVAELR	XP_001462843_1_	26580.9	39	VSDEVAELR	18581.3	17	VSDEVAELR	32756.1	43	VSDEVAELR	27.85	0
217	SDEVAELRY	XP_001462843_1_	33952.7	60	SDEVAELRY	28941.2	35	SDEVAELRY	34297.9	49	SDEVAELRY	45.699	0
218	DEVAELRYQ	XP_001462843_1_	38106	75	DEVAELRYQ	42968.6	95	DEVAELRYQ	36044.6	60	DEVAELRYQ	74.026	0
219	EVAELRYQS	XP_001462843_1_	35826.9	65	EVAELRYQS	40136	80	EVAELRYQS	28923.1	31	EVAELRYQS	49.881	0
220	VAELRYQSY	XP_001462843_1_	30087.5	47	VAELRYQSY	21882.4	21	VAELRYQSY	24967.6	22	VAELRYQSY	26.235	0
221	AELRYQSYE	XP_001462843_1_	43368.9	95	AELRYQSYE	31989.4	44	AELRYQSYE	31802	39	AELRYQSYE	50.938	0
222	ELRYQSYEK	XP_001462843_1_	34237.8	60	ELRYQSYEK	1808.2	3	ELRYQSYEK	31196.7	37	ELRYQSYEK	7.957	0
223	LRYQSYEKR	XP_001462843_1_	38164.6	75	LRYQSYEKR	31192.3	42	LRYQSYEKR	35261.9	55	LRYQSYEKR	54.225	0
224	RYQSYEKRR	XP_001462843_1_	42918.9	95	RYQSYEKRR	26867.4	30	RYQSYEKRR	34863.2	55	RYQSYEKRR	48.355	0
225	YQSYEKRRC	XP_001462843_1_	37171.8	70	YQSYEKRRC	38368.7	75	YQSYEKRRC	38293.6	70	YQSYEKRRC	71.591	0
226	QSYEKRRCA	XP_001462843_1_	35987.7	70	QSYEKRRCA	29679.8	37	QSYEKRRCA	24257.6	21	QSYEKRRCA	33.734	0
227	SYEKRRCAR	XP_001462843_1_	41717.5	90	SYEKRRCAR	28164	33	SYEKRRCAR	26025.4	24	SYEKRRCAR	36.109	0
228	YEKRRCARM	XP_001462843_1_	31847.5	55	YEKRRCARM	35048.6	60	YEKRRCARM	21776.4	17	YEKRRCARM	32.027	0
229	EKRRCARMA	XP_001462843_1_	38878.5	80	EKRRCARMA	42640.7	90	EKRRCARMA	24673	22	EKRRCARMA	43.437	0
230	KRRCARMAQ	XP_001462843_1_	39424.5	80	KRRCARMAQ	34329.8	55	KRRCARMAQ	11276.2	8	KRRCARMAQ	19.27	0
231	RRCARMAQL	XP_001462843_1_	23603.4	33	RRCARMAQL	28008.4	33	RRCARMAQL	14989.2	11	RRCARMAQL	19.8	0
232	RCARMAQLK	XP_001462843_1_	36899.7	70	RCARMAQLK	1119.7	2.5	RCARMAQLK	28741.5	30	RCARMAQLK	6.702	0
233	CARMAQLKP	XP_001462843_1_	35104.7	65	CARMAQLKP	28069.7	33	CARMAQLKP	30627.2	35	CARMAQLKP	40.399	0
234	ARMAQLKPA	XP_001462843_1_	25651.8	37	ARMAQLKPA	36358.3	65	ARMAQLKPA	15205.9	11	ARMAQLKPA	22.502	0
235	RMAQLKPAY	XP_001462843_1_	21087.3	29	RMAQLKPAY	294.1	1	RMAQLKPAY	10814.3	7.5	RMAQLKPAY	2.569	1
236	MAQLKPAYK	XP_001462843_1_	27537.8	41	MAQLKPAYK	442.2	1.2	MAQLKPAYK	30605.6	35	MAQLKPAYK	3.385	1
237	AQLKPAYKE	XP_001462843_1_	36227.6	70	AQLKPAYKE	33226.6	49	AQLKPAYKE	32778.1	43	AQLKPAYKE	51.769	0
238	QLKPAYKES	XP_001462843_1_	33947.9	60	QLKPAYKES	35742.9	60	QLKPAYKES	32738	43	QLKPAYKES	53.014	0
239	LKPAYKESI	XP_001462843_1_	34251.5	60	LKPAYKESI	39370.8	80	LKPAYKESI	29787.6	33	LKPAYKESI	50.446	0
240	KPAYKESIK	XP_001462843_1_	44195.5	99	KPAYKESIK	7209.8	6.5	KPAYKESIK	5173.9	4.5	KPAYKESIK	7.769	0
241	PAYKESIKY	XP_001462843_1_	36494.7	70	PAYKESIKY	11589.4	9.5	PAYKESIKY	34418.3	49	PAYKESIKY	21.435	0
242	AYKESIKYD	XP_001462843_1_	40654.4	85	AYKESIKYD	41120.2	85	AYKESIKYD	35336.8	55	AYKESIKYD	71.923	0
243	YKESIKYDL	XP_001462843_1_	25751.1	37	YKESIKYDL	40186.4	80	YKESIKYDL	24156.3	21	YKESIKYDL	34.425	0
244	KESIKYDLE	XP_001462843_1_	39064.9	80	KESIKYDLE	35058.4	60	KESIKYDLE	36988.8	65	KESIKYDLE	67.338	0
245	ESIKYDLED	XP_001462843_1_	41450.3	90	ESIKYDLED	42250.4	90	ESIKYDLED	34735.2	55	ESIKYDLED	74.25	0
246	SIKYDLEDA	XP_001462843_1_	20482.8	28	SIKYDLEDA	38194.3	70	SIKYDLEDA	29967	34	SIKYDLEDA	37.778	0
247	IKYDLEDAV	XP_001462843_1_	11904.3	17	IKYDLEDAV	38097.7	70	IKYDLEDAV	26405.4	25	IKYDLEDAV	26.523	0
248	KYDLEDAVS	XP_001462843_1_	37361.3	75	KYDLEDAVS	40188.6	80	KYDLEDAVS	32756.8	43	KYDLEDAVS	61.113	0
249	YDLEDAVSV	XP_001462843_1_	1956.8	6	YDLEDAVSV	36926.9	65	YDLEDAVSV	30823.3	36	YDLEDAVSV	14.297	0
250	DLEDAVSVS	XP_001462843_1_	31205.8	50	DLEDAVSVS	40952.8	85	DLEDAVSVS	35450.9	55	DLEDAVSVS	60.064	0
251	LEDAVSVSA	XP_001462843_1_	19668	27	LEDAVSVSA	30485.3	40	LEDAVSVSA	24377.9	21	LEDAVSVSA	27.358	0
252	EDAVSVSAA	XP_001462843_1_	36722.9	70	EDAVSVSAA	40127.3	80	EDAVSVSAA	27765.8	28	EDAVSVSAA	48	0
253	DAVSVSAAK	XP_001462843_1_	34100.3	60	DAVSVSAAK	12372.8	11	DAVSVSAAK	28426.1	29	DAVSVSAAK	21.118	0
254	AVSVSAAKN	XP_001462843_1_	38703.9	80	AVSVSAAKN	26754.3	30	AVSVSAAKN	33486.8	45	AVSVSAAKN	44.082	0
255	VSVSAAKNK	XP_001462843_1_	40702.8	85	VSVSAAKNK	2132.5	3	VSVSAAKNK	33866.4	47	VSVSAAKNK	8.188	0
256	SVSAAKNKA	XP_001462843_1_	27458.7	41	SVSAAKNKA	25909.9	28	SVSAAKNKA	16697.2	12	SVSAAKNKA	20.915	0
257	VSAAKNKAQ	XP_001462843_1_	43189.6	95	VSAAKNKAQ	35291.7	60	VSAAKNKAQ	22619.5	18	VSAAKNKAQ	36.254	0
258	SAAKNKAQA	XP_001462843_1_	32795.5	55	SAAKNKAQA	36187.6	65	SAAKNKAQA	6325.7	5	SAAKNKAQA	12.844	0
259	AAKNKAQAA	XP_001462843_1_	34917.2	65	AAKNKAQAA	34665	55	AAKNKAQAA	8928.9	6.5	AAKNKAQAA	16.007	0
260	AKNKAQAAE	XP_001462843_1_	43809.4	99	AKNKAQAAE	38985.9	75	AKNKAQAAE	29361	32	AKNKAQAAE	54.86	0
261	KNKAQAAEE	XP_001462843_1_	42955.2	95	KNKAQAAEE	38886.1	75	KNKAQAAEE	32202.3	41	KNKAQAAEE	62.176	0
262	NKAQAAEEA	XP_001462843_1_	37247.9	75	NKAQAAEEA	43723.7	95	NKAQAAEEA	28780.4	30	NKAQAAEEA	52.454	0
263	KAQAAEEAL	XP_001462843_1_	15117.7	21	KAQAAEEAL	31877.4	44	KAQAAEEAL	2123.3	2.5	KAQAAEEAL	6.378	0
264	AQAAEEALA	XP_001462843_1_	5897.6	11	AQAAEEALA	30426.7	40	AQAAEEALA	26258.1	24	AQAAEEALA	19.038	0
265	QAAEEALAR	XP_001462843_1_	33858.8	60	QAAEEALAR	13804.4	12	QAAEEALAR	28437.5	29	QAAEEALAR	22.308	0
266	AAEEALARP	XP_001462843_1_	30535.2	48	AAEEALARP	35714.6	60	AAEEALARP	31366.6	38	AAEEALARP	47.01	0
267	AEEALARPA	XP_001462843_1_	32063.2	55	AEEALARPA	36354.8	65	AEEALARPA	21327.5	17	AEEALARPA	32.471	0
268	EEALARPAA	XP_001462843_1_	41448.5	90	EEALARPAA	36292.3	65	EEALARPAA	21539.2	17	EEALARPAA	35.162	0
269	EALARPAAA	XP_001462843_1_	27437.9	41	EALARPAAA	36684	65	EALARPAAA	16867.6	12	EALARPAAA	24.369	0
270	ALARPAAAV	XP_001462843_1_	182.2	1.6	ALARPAAAV	8291.2	7.5	ALARPAAAV	624.5	1.3	ALARPAAAV	1.964	2
271	LARPAAAVQ	XP_001462843_1_	34796.5	65	LARPAAAVQ	31341.5	42	LARPAAAVQ	5298.3	4.5	LARPAAAVQ	11.476	0
272	ARPAAAVQA	XP_001462843_1_	33312.9	60	ARPAAAVQA	38823	75	ARPAAAVQA	28968.2	31	ARPAAAVQA	48.187	0
273	RPAAAVQAA	XP_001462843_1_	28095.8	42	RPAAAVQAA	29615	37	RPAAAVQAA	14.1	0.06	RPAAAVQAA	0.179	1
274	PAAAVQAAA	XP_001462843_1_	30877.7	49	PAAAVQAAA	34760	55	PAAAVQAAA	17977.7	13	PAAAVQAAA	25.971	0
275	AAAVQAAAP	XP_001462843_1_	35487	65	AAAVQAAAP	31428.8	43	AAAVQAAAP	21854	17	AAAVQAAAP	30.781	0
276	AAVQAAAPP	XP_001462843_1_	30827.3	49	AAVQAAAPP	33146.8	48	AAVQAAAPP	21942.2	17	AAVQAAAPP	29.981	0
277	AVQAAAPPP	XP_001462843_1_	29697.1	46	AVQAAAPPP	24334.7	25	AVQAAAPPP	24593.3	21	AVQAAAPPP	27.433	0
278	VQAAAPPPK	XP_001462843_1_	28570.7	43	VQAAAPPPK	554.5	1.4	VQAAAPPPK	23691.9	20	VQAAAPPPK	3.809	1
279	QAAAPPPKL	XP_001462843_1_	15230.1	21	QAAAPPPKL	27820.5	33	QAAAPPPKL	8010.1	6	QAAAPPPKL	12.265	0
280	AAAPPPKLL	XP_001462843_1_	17488.5	24	AAAPPPKLL	23961.6	25	AAAPPPKLL	2337.1	3	AAAPPPKLL	7.229	0
281	AAPPPKLLD	XP_001462843_1_	40242.1	85	AAPPPKLLD	32683.9	47	AAPPPKLLD	29434.8	32	AAPPPKLLD	46.663	0
282	APPPKLLDE	XP_001462843_1_	37411.1	75	APPPKLLDE	38724	75	APPPKLLDE	14746.9	10	APPPKLLDE	23.684	0
283	PPPKLLDEE	XP_001462843_1_	40842.6	85	PPPKLLDEE	45144.7	99	PPPKLLDEE	29414.4	32	PPPKLLDEE	56.48	0
284	PPKLLDEEA	XP_001462843_1_	38657.5	80	PPKLLDEEA	44541.1	99	PPKLLDEEA	21789.4	17	PPKLLDEEA	36.844	0
285	PKLLDEEAE	XP_001462843_1_	43808	99	PKLLDEEAE	46372.5	99	PKLLDEEAE	36202.5	60	PKLLDEEAE	81.37	0
286	KLLDEEAEM	XP_001462843_1_	56.2	0.7	KLLDEEAEM	26298.5	29	KLLDEEAEM	18491.4	14	KLLDEEAEM	1.955	1
287	LLDEEAEMQ	XP_001462843_1_	16399	23	LLDEEAEMQ	39102.1	75	LLDEEAEMQ	35378.5	55	LLDEEAEMQ	40.004	0
288	LDEEAEMQR	XP_001462843_1_	39259	80	LDEEAEMQR	33762.5	55	LDEEAEMQR	37482	65	LDEEAEMQR	65.123	0
289	DEEAEMQRQ	XP_001462843_1_	41054.8	90	DEEAEMQRQ	45183.8	99	DEEAEMQRQ	39604.5	80	DEEAEMQRQ	88.989	0
290	EEAEMQRQF	XP_001462843_1_	40613.4	85	EEAEMQRQF	37594.5	70	EEAEMQRQF	27658.2	27	EEAEMQRQF	47.553	0
291	EAEMQRQFE	XP_001462843_1_	42646.3	95	EAEMQRQFE	43277.5	95	EAEMQRQFE	32776.3	43	EAEMQRQFE	67.707	0
292	AEMQRQFEA	XP_001462843_1_	18847.9	26	AEMQRQFEA	30612.2	40	AEMQRQFEA	19789.6	15	AEMQRQFEA	23.054	0
293	EMQRQFEAQ	XP_001462843_1_	33836.4	60	EMQRQFEAQ	39117.8	75	EMQRQFEAQ	30918.5	36	EMQRQFEAQ	51.923	0
294	MQRQFEAQH	XP_001462843_1_	29635.5	46	MQRQFEAQH	20282.6	19	MQRQFEAQH	26419.7	25	MQRQFEAQH	26.23	0
295	QRQFEAQHQ	XP_001462843_1_	40677.7	85	QRQFEAQHQ	45223.4	99	QRQFEAQHQ	37039.7	65	QRQFEAQHQ	80.536	0
296	RQFEAQHQR	XP_001462843_1_	28376	43	RQFEAQHQR	2656	3.5	RQFEAQHQR	27351.1	27	RQFEAQHQR	8.67	0
297	QFEAQHQRL	XP_001462843_1_	37142	70	QFEAQHQRL	33636	50	QFEAQHQRL	29848.2	33	QFEAQHQRL	46.448	0
298	FEAQHQRLL	XP_001462843_1_	27473.8	41	FEAQHQRLL	27605.3	32	FEAQHQRLL	17347.7	13	FEAQHQRLL	22.631	0
299	EAQHQRLLE	XP_001462843_1_	41970.6	90	EAQHQRLLE	38200.5	70	EAQHQRLLE	31463.2	38	EAQHQRLLE	58.013	0
300	AQHQRLLEQ	XP_001462843_1_	24890.4	35	AQHQRLLEQ	27193.2	31	AQHQRLLEQ	21926.8	17	AQHQRLLEQ	25.072	0
301	QHQRLLEQE	XP_001462843_1_	37519.3	75	QHQRLLEQE	43422	95	QHQRLLEQE	33735.1	46	QHQRLLEQE	65.791	0
302	HQRLLEQER	XP_001462843_1_	33952.7	60	HQRLLEQER	20563.6	19	HQRLLEQER	27764.6	28	HQRLLEQER	28.568	0
303	QRLLEQERR	XP_001462843_1_	41536.9	90	QRLLEQERR	39411.3	80	QRLLEQERR	37592.4	65	QRLLEQERR	76.932	0
304	RLLEQERRK	XP_001462843_1_	30630.5	48	RLLEQERRK	156.9	0.6	RLLEQERRK	30395.4	35	RLLEQERRK	1.748	1
305	LLEQERRKT	XP_001462843_1_	35008.4	65	LLEQERRKT	40019.3	80	LLEQERRKT	30140.6	34	LLEQERRKT	52.359	0
306	LEQERRKTV	XP_001462843_1_	35134.7	65	LEQERRKTV	37491.7	70	LEQERRKTV	22662.2	18	LEQERRKTV	35.201	0
307	EQERRKTVA	XP_001462843_1_	42452.9	95	EQERRKTVA	40355.9	80	EQERRKTVA	27735.5	28	EQERRKTVA	51.072	0
308	QERRKTVAS	XP_001462843_1_	41185.2	90	QERRKTVAS	36100	60	QERRKTVAS	25388.7	23	QERRKTVAS	42.102	0
309	ERRKTVASG	XP_001462843_1_	39593.8	80	ERRKTVASG	43783.8	95	ERRKTVASG	30056.9	34	ERRKTVASG	57.21	0
310	RRKTVASGY	XP_001462843_1_	35104.7	65	RRKTVASGY	19872.4	18	RRKTVASGY	24182.9	21	RRKTVASGY	25.304	0
311	RKTVASGYN	XP_001462843_1_	43055.2	95	RKTVASGYN	36967.6	65	RKTVASGYN	30201.7	34	RKTVASGYN	54.227	0
312	KTVASGYNS	XP_001462843_1_	29399.5	45	KTVASGYNS	26850	30	KTVASGYNS	29821.1	33	KTVASGYNS	34.941	0
313	TVASGYNSD	XP_001462843_1_	41576.9	90	TVASGYNSD	32552.9	46	TVASGYNSD	23597.8	20	TVASGYNSD	36.21	0
314	VASGYNSDG	XP_001462843_1_	40105.2	85	VASGYNSDG	40245.1	80	VASGYNSDG	31794.4	39	VASGYNSDG	60.113	0
315	ASGYNSDGR	XP_001462843_1_	41514.9	90	ASGYNSDGR	20345	19	ASGYNSDGR	35097.1	55	ASGYNSDGR	36.619	0
316	SGYNSDGRR	XP_001462843_1_	42458.4	95	SGYNSDGRR	12972.7	11	SGYNSDGRR	32321.3	41	SGYNSDGRR	23.843	0
317	GYNSDGRRR	XP_001462843_1_	43076.2	95	GYNSDGRRR	31205.5	42	GYNSDGRRR	37314	65	GYNSDGRRR	60.337	0
318	YNSDGRRRS	XP_001462843_1_	43692.5	95	YNSDGRRRS	41319.1	85	YNSDGRRRS	30784.3	36	YNSDGRRRS	59.918	0
319	NSDGRRRSP	XP_001462843_1_	43420.1	95	NSDGRRRSP	39287.4	75	NSDGRRRSP	31818.9	39	NSDGRRRSP	60.605	0
320	SDGRRRSPP	XP_001462843_1_	45612.1	99	SDGRRRSPP	40316.6	80	SDGRRRSPP	31036.8	37	SDGRRRSPP	60.45	0
321	DGRRRSPPR	XP_001462843_1_	43426.7	95	DGRRRSPPR	30868.7	41	DGRRRSPPR	33886.2	47	DGRRRSPPR	53.387	0
322	GRRRSPPRA	XP_001462843_1_	42149.5	90	GRRRSPPRA	40202.9	80	GRRRSPPRA	30602	35	GRRRSPPRA	57.49	0
323	RRRSPPRAG	XP_001462843_1_	42088.4	90	RRRSPPRAG	38001	70	RRRSPPRAG	17770	13	RRRSPPRAG	29.32	0
324	RRSPPRAGH	XP_001462843_1_	42590.9	95	RRSPPRAGH	26825.6	30	RRSPPRAGH	19066.6	14	RRSPPRAGH	26.022	0
325	RSPPRAGHF	XP_001462843_1_	34598.3	65	RSPPRAGHF	19765.7	18	RSPPRAGHF	17669.5	13	RSPPRAGHF	20.289	0
326	SPPRAGHFY	XP_001462843_1_	37572.9	75	SPPRAGHFY	26837.8	30	SPPRAGHFY	8575.6	6.5	SPPRAGHFY	14.962	0
327	PPRAGHFYG	XP_001462843_1_	41554.9	90	PPRAGHFYG	38251.8	70	PPRAGHFYG	12132	8.5	PPRAGHFYG	20.973	0
328	PRAGHFYGA	XP_001462843_1_	37491.7	75	PRAGHFYGA	42579.4	90	PRAGHFYGA	31564.4	38	PRAGHFYGA	59.101	0
329	RAGHFYGAS	XP_001462843_1_	33356.2	60	RAGHFYGAS	28667.3	35	RAGHFYGAS	19583.6	15	RAGHFYGAS	26.809	0
330	AGHFYGASV	XP_001462843_1_	14856.4	21	AGHFYGASV	26174.7	29	AGHFYGASV	6835	5.5	AGHFYGASV	11.367	0
331	GHFYGASVR	XP_001462843_1_	37706.1	75	GHFYGASVR	12371.5	11	GHFYGASVR	27253	27	GHFYGASVR	21.235	0
332	HFYGASVRS	XP_001462843_1_	30659.3	48	HFYGASVRS	20976.4	20	HFYGASVRS	31174.8	37	HFYGASVRS	30.656	0
333	FYGASVRSV	XP_001462843_1_	10589.7	16	FYGASVRSV	33628	50	FYGASVRSV	22439.4	18	FYGASVRSV	21.73	0
334	YGASVRSVG	XP_001462843_1_	39569	80	YGASVRSVG	38104.7	70	YGASVRSVG	19314.7	14	YGASVRSVG	30.545	0
335	GASVRSVGS	XP_001462843_1_	34848.5	65	GASVRSVGS	33751.9	55	GASVRSVGS	32565.3	42	GASVRSVGS	52.287	0
336	ASVRSVGSS	XP_001462843_1_	39172.8	80	ASVRSVGSS	35224.5	60	ASVRSVGSS	26910.5	26	ASVRSVGSS	44.36	0
337	SVRSVGSSK	XP_001462843_1_	34792	65	SVRSVGSSK	44.3	0.25	SVRSVGSSK	3800.9	3.5	SVRSVGSSK	0.697	1
338	VRSVGSSKS	XP_001462843_1_	43389.6	95	VRSVGSSKS	42327.7	90	VRSVGSSKS	32485.7	42	VRSVGSSKS	66.011	0
339	RSVGSSKSP	XP_001462843_1_	41850	90	RSVGSSKSP	28597.9	35	RSVGSSKSP	28405.2	29	RSVGSSKSP	40.45	0
340	SVGSSKSPG	XP_001462843_1_	39496.7	80	SVGSSKSPG	34365.9	55	SVGSSKSPG	19896.3	15	SVGSSKSPG	30.817	0
341	VGSSKSPGR	XP_001462843_1_	42181.4	95	VGSSKSPGR	14298.9	12	VGSSKSPGR	36246.8	60	VGSSKSPGR	27.143	0
342	GSSKSPGRH	XP_001462843_1_	43111.6	95	GSSKSPGRH	12706.3	11	GSSKSPGRH	34450	49	GSSKSPGRH	24.622	0
343	SSKSPGRHS	XP_001462843_1_	42526	95	SSKSPGRHS	35776.5	60	SSKSPGRHS	30008.5	34	SSKSPGRHS	52.999	0
344	SKSPGRHSM	XP_001462843_1_	36204.1	70	SKSPGRHSM	36981.6	65	SKSPGRHSM	2409.6	3	SKSPGRHSM	8.264	0
345	KSPGRHSMN	XP_001462843_1_	43707.2	95	KSPGRHSMN	29716.1	38	KSPGRHSMN	32810	43	KSPGRHSMN	49.919	0
346	SPGRHSMNT	XP_001462843_1_	40672.8	85	SPGRHSMNT	37622.5	70	SPGRHSMNT	710.8	1.4	SPGRHSMNT	4.052	1
347	PGRHSMNTS	XP_001462843_1_	43243.8	95	PGRHSMNTS	42563.7	90	PGRHSMNTS	33701.6	46	PGRHSMNTS	69.162	0
348	GRHSMNTSV	XP_001462843_1_	27723.5	41	GRHSMNTSV	36758.7	65	GRHSMNTSV	21016	16	GRHSMNTSV	29.333	0
349	RHSMNTSVG	XP_001462843_1_	41769.5	90	RHSMNTSVG	33422.7	50	RHSMNTSVG	21404	17	RHSMNTSVG	33.358	0
350	HSMNTSVGA	XP_001462843_1_	10693.8	16	HSMNTSVGA	14411.2	12	HSMNTSVGA	15788.2	11	HSMNTSVGA	12.672	0
351	SMNTSVGAR	XP_001462843_1_	27148.2	40	SMNTSVGAR	231.3	0.8	SMNTSVGAR	27545	27	SMNTSVGAR	2.287	1
352	MNTSVGARP	XP_001462843_1_	36465.9	70	MNTSVGARP	36846.3	65	MNTSVGARP	33911.9	47	MNTSVGARP	58.885	0
353	NTSVGARPT	XP_001462843_1_	33167.6	60	NTSVGARPT	33570.6	50	NTSVGARPT	20620.5	16	NTSVGARPT	30.252	0
354	TSVGARPTV	XP_001462843_1_	19783.4	27	TSVGARPTV	30064.7	38	TSVGARPTV	15604.3	11	TSVGARPTV	19.447	0
355	SVGARPTVD	XP_001462843_1_	40824.1	85	SVGARPTVD	31787.2	44	SVGARPTVD	24339.1	21	SVGARPTVD	36.536	0
356	VGARPTVDQ	XP_001462843_1_	41513.1	90	VGARPTVDQ	36615.7	65	VGARPTVDQ	24811.9	22	VGARPTVDQ	41.695	0
357	GARPTVDQP	XP_001462843_1_	36771.4	70	GARPTVDQP	37941	70	GARPTVDQP	31575.4	39	GARPTVDQP	55.338	0
358	ARPTVDQPY	XP_001462843_1_	34793.1	65	ARPTVDQPY	36474.2	65	ARPTVDQPY	27812.1	28	ARPTVDQPY	45.124	0
359	RPTVDQPYS	XP_001462843_1_	42395.1	95	RPTVDQPYS	35776.5	60	RPTVDQPYS	15356.7	11	RPTVDQPYS	25.402	0
360	PTVDQPYSA	XP_001462843_1_	28615.5	43	PTVDQPYSA	40319.7	80	PTVDQPYSA	35280.6	55	PTVDQPYSA	55.62	0
361	TVDQPYSAA	XP_001462843_1_	17606.9	24	TVDQPYSAA	25484.5	28	TVDQPYSAA	9781.3	7	TVDQPYSAA	13.622	0
362	VDQPYSAAK	XP_001462843_1_	38216.6	75	VDQPYSAAK	8014.6	7	VDQPYSAAK	29520	32	VDQPYSAAK	16.005	0
363	DQPYSAAKI	XP_001462843_1_	32361.2	55	DQPYSAAKI	38642.4	75	DQPYSAAKI	38680.5	75	DQPYSAAKI	66.892	0
364	QPYSAAKIY	XP_001462843_1_	34875.3	65	QPYSAAKIY	19611.6	18	QPYSAAKIY	8136.6	6	QPYSAAKIY	12.626	0
365	PYSAAKIYS	XP_001462843_1_	41815.2	90	PYSAAKIYS	37403.8	70	PYSAAKIYS	36059.4	60	PYSAAKIYS	71.321	0
366	YSAAKIYSA	XP_001462843_1_	286.5	2	YSAAKIYSA	27755	32	YSAAKIYSA	18940.1	14	YSAAKIYSA	4.978	1
367	SAAKIYSAS	XP_001462843_1_	31738.1	55	SAAKIYSAS	31711.6	44	SAAKIYSAS	10471.8	7.5	SAAKIYSAS	17.217	0
368	AAKIYSASI	XP_001462843_1_	15331.8	21	AAKIYSASI	25888	28	AAKIYSASI	3504.5	3.5	AAKIYSASI	8.129	0
369	AKIYSASIV	XP_001462843_1_	24678.6	35	AKIYSASIV	33926.9	55	AKIYSASIV	19766.5	15	AKIYSASIV	26.45	0
370	KIYSASIVE	XP_001462843_1_	21186.1	29	KIYSASIVE	4121.8	4.5	KIYSASIVE	19748.1	15	KIYSASIVE	9.277	0
371	IYSASIVES	XP_001462843_1_	28604.7	43	IYSASIVES	33430.3	50	IYSASIVES	34107.3	48	IYSASIVES	46.81	0
372	YSASIVESR	XP_001462843_1_	23908.2	34	YSASIVESR	14279	12	YSASIVESR	26410.3	25	YSASIVESR	19.641	0
373	SASIVESRP	XP_001462843_1_	35101.3	65	SASIVESRP	35273	60	SASIVESRP	33529.9	46	SASIVESRP	55.772	0
374	ASIVESRPL	XP_001462843_1_	18470	25	ASIVESRPL	28599.7	35	ASIVESRPL	9201.2	6.5	ASIVESRPL	13.488	0
375	SIVESRPLT	XP_001462843_1_	12408	18	SIVESRPLT	27976.6	33	SIVESRPLT	19816.2	15	SIVESRPLT	19.669	0
376	IVESRPLTQ	XP_001462843_1_	30705.8	49	IVESRPLTQ	28395.6	34	IVESRPLTQ	24372.1	21	IVESRPLTQ	30.789	0
377	VESRPLTQS	XP_001462843_1_	39600.2	80	VESRPLTQS	35785	60	VESRPLTQS	33008	44	VESRPLTQS	57.81	0
378	ESRPLTQSE	XP_001462843_1_	38841.5	80	ESRPLTQSE	40067	80	ESRPLTQSE	23572.5	20	ESRPLTQSE	40	0
379	SRPLTQSEV	XP_001462843_1_	31068.4	49	SRPLTQSEV	37995.6	70	SRPLTQSEV	27711.8	28	SRPLTQSEV	42.609	0
380	RPLTQSEVI	XP_001462843_1_	32970.1	55	RPLTQSEVI	29675.9	37	RPLTQSEVI	113.9	0.5	RPLTQSEVI	1.467	1
381	PLTQSEVIM	XP_001462843_1_	22573.6	31	PLTQSEVIM	33675.7	50	PLTQSEVIM	28002.4	28	PLTQSEVIM	34.102	0
382	LTQSEVIMI	XP_001462843_1_	3327.3	7.5	LTQSEVIMI	23746.3	24	LTQSEVIMI	27609.1	27	LTQSEVIMI	14.148	0
383	TQSEVIMID	XP_001462843_1_	22812.5	32	TQSEVIMID	32954.4	48	TQSEVIMID	28967.2	31	TQSEVIMID	35.57	0
384	QSEVIMIDE	XP_001462843_1_	30541.8	48	QSEVIMIDE	36672.8	65	QSEVIMIDE	30897.8	36	QSEVIMIDE	46.878	0
385	SEVIMIDEI	XP_001462843_1_	15595.7	22	SEVIMIDEI	35268.8	60	SEVIMIDEI	30067.3	34	SEVIMIDEI	32.775	0
386	EVIMIDEIN	XP_001462843_1_	33707.4	60	EVIMIDEIN	41654.8	90	EVIMIDEIN	33202.1	44	EVIMIDEIN	59.4	0
387	VIMIDEINE	XP_001462843_1_	27001.7	40	VIMIDEINE	30478.4	40	VIMIDEINE	32044.5	40	VIMIDEINE	40	0
388	IMIDEINER	XP_001462843_1_	6937.5	12	IMIDEINER	8508.9	7.5	IMIDEINER	34768.3	55	IMIDEINER	12.774	0
389	MIDEINERE	XP_001462843_1_	22477.3	31	MIDEINERE	35323.8	60	MIDEINERE	33359.5	45	MIDEINERE	42.166	0
390	IDEINEREA	XP_001462843_1_	39402.4	80	IDEINEREA	42965.4	95	IDEINEREA	37612.4	65	IDEINEREA	78.103	0
391	DEINEREAH	XP_001462843_1_	44580.2	99	DEINEREAH	43533.9	95	DEINEREAH	35252	55	DEINEREAH	77.301	0
392	EINEREAHR	XP_001462843_1_	39005.3	80	EINEREAHR	19468.5	18	EINEREAHR	37868.8	70	EINEREAHR	36.434	0
393	INEREAHRI	XP_001462843_1_	37606.3	75	INEREAHRI	40032.8	80	INEREAHRI	36694.7	60	INEREAHRI	70.588	0
394	NEREAHRID	XP_001462843_1_	44456.9	99	NEREAHRID	41676.5	90	NEREAHRID	31057.6	37	NEREAHRID	62.19	0
395	EREAHRIDT	XP_001462843_1_	43339.8	95	EREAHRIDT	44054.2	99	EREAHRIDT	30512.1	35	EREAHRIDT	60.977	0
396	REAHRIDTQ	XP_001462843_1_	39759.5	85	REAHRIDTQ	35995.1	60	REAHRIDTQ	24540.9	21	REAHRIDTQ	39.448	0
397	EAHRIDTQE	XP_001462843_1_	41888.5	90	EAHRIDTQE	43124.2	95	EAHRIDTQE	30581.8	35	EAHRIDTQE	59.75	0
398	AHRIDTQER	XP_001462843_1_	39325.7	80	AHRIDTQER	30762.7	41	AHRIDTQER	25440.4	23	AHRIDTQER	37.328	0
399	HRIDTQERA	XP_001462843_1_	38227	75	HRIDTQERA	40726.1	85	HRIDTQERA	31490.8	38	HRIDTQERA	58.35	0
400	RIDTQERAF	XP_001462843_1_	30134.8	47	RIDTQERAF	19948.7	18	RIDTQERAF	7084.6	5.5	RIDTQERAF	11.599	0
401	IDTQERAFV	XP_001462843_1_	29690.4	46	IDTQERAFV	33826.1	55	IDTQERAFV	33479.9	45	IDTQERAFV	48.276	0
402	DTQERAFVI	XP_001462843_1_	21044.7	29	DTQERAFVI	34946.3	55	DTQERAFVI	31429.1	38	DTQERAFVI	37.984	0
403	TQERAFVIQ	XP_001462843_1_	32564.6	55	TQERAFVIQ	35721.2	60	TQERAFVIQ	25603	23	TQERAFVIQ	38.301	0
404	QERAFVIQE	XP_001462843_1_	31625.6	55	QERAFVIQE	33825.8	55	QERAFVIQE	29374.1	32	QERAFVIQE	44.37	0
405	ERAFVIQEN	XP_001462843_1_	38007.1	75	ERAFVIQEN	43578.2	95	ERAFVIQEN	32633	42	ERAFVIQEN	62.934	0
406	RAFVIQENK	XP_001462843_1_	28087.6	42	RAFVIQENK	228.8	0.8	RAFVIQENK	27433.2	27	RAFVIQENK	2.289	1
407	AFVIQENKQ	XP_001462843_1_	41571.1	90	AFVIQENKQ	38640.7	75	AFVIQENKQ	34923.2	55	AFVIQENKQ	70.379	0
408	FVIQENKQL	XP_001462843_1_	5427.5	10	FVIQENKQL	33562.2	50	FVIQENKQL	11782.9	8	FVIQENKQL	12.245	0
409	VIQENKQLM	XP_001462843_1_	13615	19	VIQENKQLM	30626.2	40	VIQENKQLM	13706	9.5	VIQENKQLM	16.403	0
410	IQENKQLMH	XP_001462843_1_	35011.8	65	IQENKQLMH	19498	18	IQENKQLMH	34010.4	48	IQENKQLMH	32.689	0
411	QENKQLMHV	XP_001462843_1_	23481.4	33	QENKQLMHV	27169.7	31	QENKQLMHV	33523.4	46	QENKQLMHV	35.587	0
412	ENKQLMHVE	XP_001462843_1_	39931.1	85	ENKQLMHVE	42865.5	95	ENKQLMHVE	33612.4	46	ENKQLMHVE	68.135	0
413	NKQLMHVER	XP_001462843_1_	37067	70	NKQLMHVER	35084.2	60	NKQLMHVER	32582.9	42	NKQLMHVER	54.783	0
414	KQLMHVERE	XP_001462843_1_	26189.2	38	KQLMHVERE	33362.7	49	KQLMHVERE	31905.4	40	KQLMHVERE	41.827	0
415	QLMHVEREL	XP_001462843_1_	237.7	1.8	QLMHVEREL	23199.3	23	QLMHVEREL	8281.9	6	QLMHVEREL	3.918	1
416	LMHVERELI	XP_001462843_1_	4537.5	9	LMHVERELI	23714.5	24	LMHVERELI	25325.1	23	LMHVERELI	15.286	0
417	MHVERELIR	XP_001462843_1_	34561.6	60	MHVERELIR	23541.4	24	MHVERELIR	30306.1	35	MHVERELIR	34.521	0
418	HVERELIRE	XP_001462843_1_	35432.5	65	HVERELIRE	33065.2	48	HVERELIRE	34050.2	48	HVERELIRE	52.584	0
419	VERELIRER	XP_001462843_1_	35411.8	65	VERELIRER	26086	29	VERELIRER	27519.4	27	VERELIRER	34.521	0
420	ERELIRERL	XP_001462843_1_	32742.3	55	ERELIRERL	40112.1	80	ERELIRERL	27394.6	27	ERELIRERL	44.301	0
421	RELIRERLA	XP_001462843_1_	32677.5	55	RELIRERLA	29567.9	37	RELIRERLA	24428.3	21	RELIRERLA	32.318	0
422	ELIRERLAC	XP_001462843_1_	26648	39	ELIRERLAC	31114.8	42	ELIRERLAC	29585.8	32	ELIRERLAC	37.174	0
423	LIRERLACV	XP_001462843_1_	984.1	4	LIRERLACV	18143.6	16	LIRERLACV	4410.5	4	LIRERLACV	5.333	0
424	IRERLACVR	XP_001462843_1_	36023.9	70	IRERLACVR	33707.8	55	IRERLACVR	30638.4	36	IRERLACVR	49.796	0
425	RERLACVRV	XP_001462843_1_	20828.1	29	RERLACVRV	19799.3	18	RERLACVRV	17518.2	13	RERLACVRV	17.968	0
426	ERLACVRVQ	XP_001462843_1_	35455.5	65	ERLACVRVQ	43184	95	ERLACVRVQ	25996.1	24	ERLACVRVQ	44.393	0
427	RLACVRVQK	XP_001462843_1_	18948.5	26	RLACVRVQK	33.7	0.15	RLACVRVQK	18957.6	14	RLACVRVQK	0.443	1
428	LACVRVQKN	XP_001462843_1_	36143	70	LACVRVQKN	39685.2	80	LACVRVQKN	38799.1	75	LACVRVQKN	74.777	0
429	ACVRVQKNA	XP_001462843_1_	35753.3	65	ACVRVQKNA	38852.4	75	ACVRVQKNA	34524.6	50	ACVRVQKNA	61.579	0
430	CVRVQKNAE	XP_001462843_1_	40284.3	85	CVRVQKNAE	33487.5	50	CVRVQKNAE	17583.3	13	CVRVQKNAE	27.602	0
431	VRVQKNAED	XP_001462843_1_	44425.2	99	VRVQKNAED	44994	99	VRVQKNAED	34300.1	49	VRVQKNAED	73.873	0
432	RVQKNAEDR	XP_001462843_1_	38571	80	RVQKNAEDR	15344.8	13	RVQKNAEDR	31277.8	38	RVQKNAEDR	25.92	0
433	VQKNAEDRE	XP_001462843_1_	42712.8	95	VQKNAEDRE	42945.4	95	VQKNAEDRE	36835.9	65	VQKNAEDRE	82.333	0
434	QKNAEDREK	XP_001462843_1_	44470.9	99	QKNAEDREK	34367	55	QKNAEDREK	36028.6	60	QKNAEDREK	66.742	0
435	KNAEDREKM	XP_001462843_1_	38745.8	80	KNAEDREKM	40230.3	80	KNAEDREKM	19026.2	14	KNAEDREKM	31.111	0
436	NAEDREKMQ	XP_001462843_1_	43769.1	99	NAEDREKMQ	44779.4	99	NAEDREKMQ	33408.2	45	NAEDREKMQ	70.714	0
437	AEDREKMQQ	XP_001462843_1_	42977	95	AEDREKMQQ	40251.2	80	AEDREKMQQ	34145	48	AEDREKMQQ	68.4	0
438	EDREKMQQK	XP_001462843_1_	41034.4	90	EDREKMQQK	24615.9	26	EDREKMQQK	35869.1	60	EDREKMQQK	45.29	0
439	DREKMQQKM	XP_001462843_1_	42632.9	95	DREKMQQKM	43631.1	95	DREKMQQKM	33800.5	47	DREKMQQKM	70.873	0
440	REKMQQKMH	XP_001462843_1_	43359.5	95	REKMQQKMH	28729.7	35	REKMQQKMH	31498.3	38	REKMQQKMH	45.862	0
441	EKMQQKMHK	XP_001462843_1_	43920	99	EKMQQKMHK	21860.7	21	EKMQQKMHK	31358.5	38	EKMQQKMHK	35.699	0
442	KMQQKMHKR	XP_001462843_1_	28524.7	43	KMQQKMHKR	836.8	1.8	KMQQKMHKR	33751.2	46	KMQQKMHKR	4.995	1
443	MQQKMHKRN	XP_001462843_1_	41777.6	90	MQQKMHKRN	37604.6	70	MQQKMHKRN	35660.6	55	MQQKMHKRN	68.841	0
444	QQKMHKRNE	XP_001462843_1_	43972.3	99	QQKMHKRNE	40424.9	85	QQKMHKRNE	33699	46	QQKMHKRNE	68.8	0
445	QKMHKRNEA	XP_001462843_1_	40905.9	90	QKMHKRNEA	42059.3	90	QKMHKRNEA	19632	15	QKMHKRNEA	33.75	0
446	KMHKRNEAR	XP_001462843_1_	29915.5	46	KMHKRNEAR	782.9	1.7	KMHKRNEAR	24480.2	21	KMHKRNEAR	4.562	1
447	MHKRNEARQ	XP_001462843_1_	44091.9	99	MHKRNEARQ	42433.2	90	MHKRNEARQ	32708.3	42	MHKRNEARQ	66.635	0
448	HKRNEARQN	XP_001462843_1_	44882.7	99	HKRNEARQN	44079.5	99	HKRNEARQN	35056.1	55	HKRNEARQN	78.158	0
449	KRNEARQNV	XP_001462843_1_	32075	55	KRNEARQNV	36683.6	65	KRNEARQNV	26347.2	25	KRNEARQNV	40.779	0
450	RNEARQNVA	XP_001462843_1_	40990	90	RNEARQNVA	33953.4	55	RNEARQNVA	20805.6	16	RNEARQNVA	32.682	0
451	NEARQNVAA	XP_001462843_1_	38908.8	80	NEARQNVAA	37205.6	65	NEARQNVAA	26561.9	25	NEARQNVAA	44.193	0
452	EARQNVAAE	XP_001462843_1_	38098.9	75	EARQNVAAE	41300.8	85	EARQNVAAE	20308.7	15	EARQNVAAE	32.692	0
453	ARQNVAAER	XP_001462843_1_	36561.1	70	ARQNVAAER	34582.9	55	ARQNVAAER	28887.1	31	ARQNVAAER	46.35	0
454	RQNVAAERR	XP_001462843_1_	33079.1	55	RQNVAAERR	9184.7	8	RQNVAAERR	33186.7	44	RQNVAAERR	18.082	0
455	QNVAAERRK	XP_001462843_1_	44201.7	99	QNVAAERRK	21225.8	20	QNVAAERRK	34316.1	49	QNVAAERRK	37.263	0
456	NVAAERRKK	XP_001462843_1_	44532.5	99	NVAAERRKK	2858.3	4	NVAAERRKK	27878.1	28	NVAAERRKK	10.141	0
457	VAAERRKKL	XP_001462843_1_	35563.9	65	VAAERRKKL	35146.5	60	VAAERRKKL	1668.3	2.5	VAAERRKKL	6.944	0
458	AAERRKKLE	XP_001462843_1_	45405.8	99	AAERRKKLE	40325.8	80	AAERRKKLE	29245.6	31	AAERRKKLE	54.686	0
459	AERRKKLEA	XP_001462843_1_	40520	85	AERRKKLEA	32198.4	45	AERRKKLEA	18761.9	14	AERRKKLEA	28.459	0
460	ERRKKLEAE	XP_001462843_1_	39577.1	80	ERRKKLEAE	44214.2	99	ERRKKLEAE	30620.2	35	ERRKKLEAE	58.625	0
461	RRKKLEAER	XP_001462843_1_	40790.5	85	RRKKLEAER	33467.9	50	RRKKLEAER	29287.4	32	RRKKLEAER	47.608	0
462	RKKLEAERQ	XP_001462843_1_	39523.2	80	RKKLEAERQ	43814.6	95	RKKLEAERQ	33225.1	44	RKKLEAERQ	65.569	0
463	KKLEAERQA	XP_001462843_1_	37496.2	75	KKLEAERQA	42090.2	90	KKLEAERQA	27506.9	27	KKLEAERQA	48.795	0
464	KLEAERQAR	XP_001462843_1_	33415.5	60	KLEAERQAR	7967.4	7	KLEAERQAR	27304.7	27	KLEAERQAR	15.262	0
465	LEAERQARI	XP_001462843_1_	29283.9	45	LEAERQARI	32017.8	45	LEAERQARI	26898.5	26	LEAERQARI	36.186	0
466	EAERQARIQ	XP_001462843_1_	43433.7	95	EAERQARIQ	44620.8	99	EAERQARIQ	31587.7	39	EAERQARIQ	64.839	0
467	AERQARIQD	XP_001462843_1_	41780.8	90	AERQARIQD	35037.5	60	AERQARIQD	25548	23	AERQARIQD	42.102	0
468	ERQARIQDS	XP_001462843_1_	41445.8	90	ERQARIQDS	45858.6	99	ERQARIQDS	36329.3	60	ERQARIQDS	79.2	0
469	RQARIQDSI	XP_001462843_1_	7893.8	13	RQARIQDSI	24094.7	25	RQARIQDSI	16431.1	12	RQARIQDSI	14.981	0
470	QARIQDSIA	XP_001462843_1_	36801.6	70	QARIQDSIA	38907.1	75	QARIQDSIA	15214.2	11	QARIQDSIA	25.31	0
471	ARIQDSIAE	XP_001462843_1_	38626.9	80	ARIQDSIAE	39920.7	80	ARIQDSIAE	26845.3	26	ARIQDSIAE	47.273	0
472	RIQDSIAEK	XP_001462843_1_	23786.4	33	RIQDSIAEK	299.3	1	RIQDSIAEK	23790.3	20	RIQDSIAEK	2.777	1
473	IQDSIAEKA	XP_001462843_1_	6900.3	12	IQDSIAEKA	35829.6	60	IQDSIAEKA	32755.7	43	IQDSIAEKA	24.34	0
474	QDSIAEKAV	XP_001462843_1_	35741.7	65	QDSIAEKAV	36260.1	65	QDSIAEKAV	34087	48	QDSIAEKAV	58.137	0
475	DSIAEKAVR	XP_001462843_1_	43422.4	95	DSIAEKAVR	31279.5	42	DSIAEKAVR	34729.2	55	DSIAEKAVR	57.124	0
476	SIAEKAVRC	XP_001462843_1_	16127.1	22	SIAEKAVRC	25552.4	28	SIAEKAVRC	29743.8	33	SIAEKAVRC	26.913	0
477	IAEKAVRCH	XP_001462843_1_	36439.1	70	IAEKAVRCH	33567.3	50	IAEKAVRCH	29004.9	31	IAEKAVRCH	45.083	0
478	AEKAVRCHA	XP_001462843_1_	34750.6	65	AEKAVRCHA	31574.3	43	AEKAVRCHA	24495.8	21	AEKAVRCHA	34.779	0
479	EKAVRCHAA	XP_001462843_1_	35523.9	65	EKAVRCHAA	42347.4	90	EKAVRCHAA	26125.5	24	EKAVRCHAA	44.013	0
480	KAVRCHAAN	XP_001462843_1_	38767.2	80	KAVRCHAAN	28997.7	36	KAVRCHAAN	18174.8	13	KAVRCHAAN	25.597	0
481	AVRCHAANP	XP_001462843_1_	35535.4	65	AVRCHAANP	19073	17	AVRCHAANP	22998.3	19	AVRCHAANP	23.652	0
482	VRCHAANPY	XP_001462843_1_	34256.3	60	VRCHAANPY	30467.9	40	VRCHAANPY	28916.2	31	VRCHAANPY	40.582	0
483	RCHAANPYA	XP_001462843_1_	17287.5	24	RCHAANPYA	24824.5	26	RCHAANPYA	25024.9	22	RCHAANPYA	23.889	0
484	CHAANPYAS	XP_001462843_1_	38107.2	75	CHAANPYAS	40309.6	80	CHAANPYAS	29492.2	32	CHAANPYAS	52.555	0
485	HAANPYASL	XP_001462843_1_	12728.9	18	HAANPYASL	20768.2	20	HAANPYASL	137.3	0.6	HAANPYASL	1.693	1
486	AANPYASLM	XP_001462843_1_	14207.5	20	AANPYASLM	16738.7	15	AANPYASLM	3958.8	4	AANPYASLM	8.182	0
487	ANPYASLML	XP_001462843_1_	23417.9	33	ANPYASLML	28305.7	34	ANPYASLML	19089.1	14	ANPYASLML	22.876	0
488	NPYASLMLR	XP_001462843_1_	25859.2	37	NPYASLMLR	5414.5	5.5	NPYASLMLR	12176.2	8.5	NPYASLMLR	9.189	0
489	PYASLMLRQ	XP_001462843_1_	36525.9	70	PYASLMLRQ	37216.9	65	PYASLMLRQ	29838.5	33	PYASLMLRQ	50.022	0
490	YASLMLRQM	XP_001462843_1_	10170.3	15	YASLMLRQM	29044.4	36	YASLMLRQM	2416.9	3	YASLMLRQM	7.013	0
491	ASLMLRQMS	XP_001462843_1_	29079.7	44	ASLMLRQMS	33600	50	ASLMLRQMS	23558.2	20	ASLMLRQMS	32.353	0
492	SLMLRQMSG	XP_001462843_1_	3618.2	8	SLMLRQMSG	10979.2	9.5	SLMLRQMSG	15288.6	11	SLMLRQMSG	9.341	0
493	LMLRQMSGF	XP_001462843_1_	8067.5	13	LMLRQMSGF	8319.6	7.5	LMLRQMSGF	16726.5	12	LMLRQMSGF	10.218	0
494	MLRQMSGFS	XP_001462843_1_	14455	20	MLRQMSGFS	12289.1	11	MLRQMSGFS	14781.9	10	MLRQMSGFS	12.453	0
495	LRQMSGFST	XP_001462843_1_	31297.5	50	LRQMSGFST	42512.7	90	LRQMSGFST	26330.4	25	LRQMSGFST	42.188	0
496	RQMSGFSTR	XP_001462843_1_	22617.8	31	RQMSGFSTR	291.4	1	RQMSGFSTR	16128.8	11	RQMSGFSTR	2.671	1
497	QMSGFSTRR	XP_001462843_1_	23547	33	QMSGFSTRR	408.8	1.2	QMSGFSTRR	32477.3	42	QMSGFSTRR	3.38	1
498	MSGFSTRRT	XP_001462843_1_	34612.5	65	MSGFSTRRT	30516.7	40	MSGFSTRRT	26326.1	25	MSGFSTRRT	37.321	0
499	SGFSTRRTS	XP_001462843_1_	38788.2	80	SGFSTRRTS	37643.3	70	SGFSTRRTS	22222.4	18	SGFSTRRTS	36.434	0
500	GFSTRRTSS	XP_001462843_1_	43454.9	95	GFSTRRTSS	33788.8	55	GFSTRRTSS	30619.5	35	GFSTRRTSS	52.375	0
501	FSTRRTSSS	XP_001462843_1_	38183.1	75	FSTRRTSSS	34594.5	55	FSTRRTSSS	22596.1	18	FSTRRTSSS	34.455	0
502	STRRTSSSF	XP_001462843_1_	34924	65	STRRTSSSF	11646.5	10	STRRTSSSF	109.5	0.5	STRRTSSSF	1.418	1
503	TRRTSSSFP	XP_001462843_1_	43178.8	95	TRRTSSSFP	38098.1	70	TRRTSSSFP	30095.7	34	TRRTSSSFP	55.326	0
504	RRTSSSFPS	XP_001462843_1_	37849.2	75	RRTSSSFPS	34881.7	55	RRTSSSFPS	24014.3	20	RRTSSSFPS	36.803	0
505	RTSSSFPSQ	XP_001462843_1_	32229.1	55	RTSSSFPSQ	10444.5	9	RTSSSFPSQ	15956	11	RTSSSFPSQ	13.624	0
506	TSSSFPSQG	XP_001462843_1_	37320.9	75	TSSSFPSQG	34197.5	55	TSSSFPSQG	35350.2	55	TSSSFPSQG	60.366	0
507	SSSFPSQGA	XP_001462843_1_	26053	38	SSSFPSQGA	24835	26	SSSFPSQGA	24670.3	22	SSSFPSQGA	27.215	0
508	SSFPSQGAD	XP_001462843_1_	41622.4	90	SSFPSQGAD	31291.4	42	SSFPSQGAD	24573.8	21	SSFPSQGAD	36.346	0
509	SFPSQGADV	XP_001462843_1_	28098	42	SFPSQGADV	37000.5	65	SFPSQGADV	30460.9	35	SFPSQGADV	44.27	0
510	FPSQGADVS	XP_001462843_1_	38022.8	75	FPSQGADVS	40117.3	80	FPSQGADVS	6286.1	5	FPSQGADVS	13.284	0
511	PSQGADVSA	XP_001462843_1_	36733.6	70	PSQGADVSA	41732.9	90	PSQGADVSA	33288.4	45	PSQGADVSA	63	0
512	SQGADVSAS	XP_001462843_1_	25547.7	37	SQGADVSAS	39671.9	80	SQGADVSAS	27379.5	27	SQGADVSAS	39.183	0
513	QGADVSASQ	XP_001462843_1_	38518.4	80	QGADVSASQ	38260.1	70	QGADVSASQ	23431.1	20	QGADVSASQ	39.07	0
514	GADVSASQE	XP_001462843_1_	40106	85	GADVSASQE	39848.7	80	GADVSASQE	33999.7	47	GADVSASQE	65.874	0
515	ADVSASQEQ	XP_001462843_1_	43199.8	95	ADVSASQEQ	40747.2	85	ADVSASQEQ	30984.1	37	ADVSASQEQ	60.83	0
516	DVSASQEQS	XP_001462843_1_	42692.9	95	DVSASQEQS	40872.2	85	DVSASQEQS	40376	85	DVSASQEQS	88.091	0
517	VSASQEQSS	XP_001462843_1_	41064.6	90	VSASQEQSS	40656.5	85	VSASQEQSS	32101	40	VSASQEQSS	62.662	0
518	SASQEQSSE	XP_001462843_1_	43822.7	99	SASQEQSSE	39123.3	75	SASQEQSSE	31139.4	37	SASQEQSSE	59.451	0
519	ASQEQSSEA	XP_001462843_1_	23420.7	33	ASQEQSSEA	34815	55	ASQEQSSEA	22395.3	18	ASQEQSSEA	28.835	0
520	SQEQSSEAE	XP_001462843_1_	37875.4	75	SQEQSSEAE	42131.7	90	SQEQSSEAE	30320.5	35	SQEQSSEAE	56.587	0
0	MEYEQVEYG	XP_001463239_1_	25061.2	36	MEYEQVEYG	35047.4	60	MEYEQVEYG	37034.9	65	MEYEQVEYG	50.143	0
1	EYEQVEYGR	XP_001463239_1_	37765.7	75	EYEQVEYGR	39374.2	80	EYEQVEYGR	35845.5	60	EYEQVEYGR	70.588	0
2	YEQVEYGRR	XP_001463239_1_	38325.5	75	YEQVEYGRR	33195.3	49	YEQVEYGRR	39453.1	80	YEQVEYGRR	64.877	0
3	EQVEYGRRV	XP_001463239_1_	19338.8	26	EQVEYGRRV	38530.5	75	EQVEYGRRV	30187.3	34	EQVEYGRRV	36.943	0
4	QVEYGRRVV	XP_001463239_1_	31562.7	55	QVEYGRRVV	28705.2	35	QVEYGRRVV	4232.3	4	QVEYGRRVV	10.109	0
5	VEYGRRVVT	XP_001463239_1_	35905.6	65	VEYGRRVVT	29818.2	38	VEYGRRVVT	18394.2	13	VEYGRRVVT	25.29	0
6	EYGRRVVTE	XP_001463239_1_	39358	80	EYGRRVVTE	42194.6	90	EYGRRVVTE	33849.2	47	EYGRRVVTE	66.833	0
7	YGRRVVTEA	XP_001463239_1_	22883.4	32	YGRRVVTEA	35056.9	60	YGRRVVTEA	11218.7	8	YGRRVVTEA	17.349	0
8	GRRVVTEAI	XP_001463239_1_	25341.8	36	GRRVVTEAI	34434.4	55	GRRVVTEAI	15386.3	11	GRRVVTEAI	21.919	0
9	RRVVTEAII	XP_001463239_1_	27851	42	RRVVTEAII	31868.5	44	RRVVTEAII	23438.5	20	RRVVTEAII	31.076	0
10	RVVTEAIIS	XP_001463239_1_	26993.6	40	RVVTEAIIS	24848.2	26	RVVTEAIIS	29150.5	31	RVVTEAIIS	31.342	0
11	VVTEAIISQ	XP_001463239_1_	20699.1	28	VVTEAIISQ	24909	26	VVTEAIISQ	23012.3	19	VVTEAIISQ	23.658	0
12	VTEAIISQD	XP_001463239_1_	34135	60	VTEAIISQD	36217.4	65	VTEAIISQD	29680.7	33	VTEAIISQD	48.112	0
13	TEAIISQDI	XP_001463239_1_	29011.1	44	TEAIISQDI	35033	60	TEAIISQDI	26682.3	25	TEAIISQDI	37.786	0
14	EAIISQDIN	XP_001463239_1_	42944	95	EAIISQDIN	42725.3	95	EAIISQDIN	37130.4	65	EAIISQDIN	82.333	0
15	AIISQDIND	XP_001463239_1_	33809	60	AIISQDIND	31729.8	44	AIISQDIND	33541.9	46	AIISQDIND	49.073	0
16	IISQDINDY	XP_001463239_1_	27149.4	40	IISQDINDY	12263.8	11	IISQDINDY	33857.3	47	IISQDINDY	21.868	0
17	ISQDINDYY	XP_001463239_1_	28753	44	ISQDINDYY	17071.6	15	ISQDINDYY	32078.5	40	ISQDINDYY	26.225	0
18	SQDINDYYD	XP_001463239_1_	30238.3	47	SQDINDYYD	42420.3	90	SQDINDYYD	35899	60	SQDINDYYD	61.157	0
19	QDINDYYDV	XP_001463239_1_	27277.2	40	QDINDYYDV	39578.8	80	QDINDYYDV	38954.7	75	QDINDYYDV	59.016	0
20	DINDYYDVL	XP_001463239_1_	22154.7	31	DINDYYDVL	32324.8	46	DINDYYDVL	34640.2	50	DINDYYDVL	40.542	0
21	INDYYDVLS	XP_001463239_1_	31582.2	55	INDYYDVLS	38661.6	75	INDYYDVLS	38263	70	INDYYDVLS	65.501	0
22	NDYYDVLSP	XP_001463239_1_	32444.6	55	NDYYDVLSP	35381.2	60	NDYYDVLSP	39737.1	80	NDYYDVLSP	63.36	0
23	DYYDVLSPQ	XP_001463239_1_	33007.3	55	DYYDVLSPQ	37419.6	70	DYYDVLSPQ	25774	24	DYYDVLSPQ	40.467	0
24	YYDVLSPQV	XP_001463239_1_	5082.7	10	YYDVLSPQV	32566	46	YYDVLSPQV	29782.7	33	YYDVLSPQV	19.731	0
25	YDVLSPQVL	XP_001463239_1_	20213.8	28	YDVLSPQVL	35632.4	60	YDVLSPQVL	23805.2	20	YDVLSPQVL	29.302	0
26	DVLSPQVLL	XP_001463239_1_	17808.1	24	DVLSPQVLL	22239.3	22	DVLSPQVLL	29121.5	31	DVLSPQVLL	25.13	0
27	VLSPQVLLV	XP_001463239_1_	16.1	0.25	VLSPQVLLV	5704.8	5.5	VLSPQVLLV	23644	20	VLSPQVLLV	0.709	1
28	LSPQVLLVT	XP_001463239_1_	14958.4	21	LSPQVLLVT	28772.9	35	LSPQVLLVT	25190.6	22	LSPQVLLVT	24.662	0
29	SPQVLLVTH	XP_001463239_1_	26970.5	40	SPQVLLVTH	30427.7	40	SPQVLLVTH	4971.5	4.5	SPQVLLVTH	11.02	0
30	PQVLLVTHF	XP_001463239_1_	17967.8	25	PQVLLVTHF	31917.1	44	PQVLLVTHF	30305.4	35	PQVLLVTHF	32.859	0
31	QVLLVTHFP	XP_001463239_1_	12938.7	19	QVLLVTHFP	16792.7	15	QVLLVTHFP	28933.4	31	QVLLVTHFP	19.795	0
32	VLLVTHFPY	XP_001463239_1_	5204.3	10	VLLVTHFPY	637	1.5	VLLVTHFPY	21773.3	17	VLLVTHFPY	3.634	1
33	LLVTHFPYP	XP_001463239_1_	2854.5	7	LLVTHFPYP	10330.2	9	LLVTHFPYP	36944.9	65	LLVTHFPYP	11.138	0
34	LVTHFPYPS	XP_001463239_1_	8464.7	14	LVTHFPYPS	30929.5	41	LVTHFPYPS	30519.7	35	LVTHFPYPS	24.118	0
35	VTHFPYPSA	XP_001463239_1_	13577.6	19	VTHFPYPSA	15567.8	13	VTHFPYPSA	19831.2	15	VTHFPYPSA	15.289	0
36	THFPYPSAS	XP_001463239_1_	37530.7	75	THFPYPSAS	37357.3	70	THFPYPSAS	23200.8	19	THFPYPSAS	37.383	0
37	HFPYPSASA	XP_001463239_1_	33008.3	55	HFPYPSASA	28034.5	33	HFPYPSASA	26889.8	26	HFPYPSASA	34.504	0
38	FPYPSASAD	XP_001463239_1_	37908.2	75	FPYPSASAD	37160.5	65	FPYPSASAD	912.9	1.6	FPYPSASAD	4.589	1
39	PYPSASADS	XP_001463239_1_	45165.7	99	PYPSASADS	44047.5	99	PYPSASADS	38371.2	70	PYPSASADS	86.987	0
40	YPSASADSN	XP_001463239_1_	41708.5	90	YPSASADSN	41543.7	90	YPSASADSN	9530.5	7	YPSASADSN	18.173	0
41	PSASADSNM	XP_001463239_1_	41363.8	90	PSASADSNM	39413	80	PSASADSNM	24667.9	22	PSASADSNM	43.437	0
42	SASADSNMQ	XP_001463239_1_	38692.6	80	SASADSNMQ	35819.5	60	SASADSNMQ	25457.8	23	SASADSNMQ	41.297	0
43	ASADSNMQA	XP_001463239_1_	11988.3	17	ASADSNMQA	23501.2	24	ASADSNMQA	19716.5	15	ASADSNMQA	17.947	0
44	SADSNMQAV	XP_001463239_1_	2477.8	6.5	SADSNMQAV	32158.7	45	SADSNMQAV	5074.5	4.5	SADSNMQAV	7.532	0
45	ADSNMQAVH	XP_001463239_1_	42402.4	95	ADSNMQAVH	26291.1	29	ADSNMQAVH	31007.6	37	ADSNMQAVH	41.646	0
46	DSNMQAVHR	XP_001463239_1_	37047.7	70	DSNMQAVHR	25442.1	27	DSNMQAVHR	41955.6	90	DSNMQAVHR	48.051	0
47	SNMQAVHRW	XP_001463239_1_	32677.9	55	SNMQAVHRW	35279.1	60	SNMQAVHRW	19923.7	15	SNMQAVHRW	29.552	0
48	NMQAVHRWV	XP_001463239_1_	1215.8	4.5	NMQAVHRWV	22073.6	21	NMQAVHRWV	20488.1	16	NMQAVHRWV	9.027	0
49	MQAVHRWVQ	XP_001463239_1_	25985.4	38	MQAVHRWVQ	27410.6	32	MQAVHRWVQ	20255.6	15	MQAVHRWVQ	24.148	0
50	QAVHRWVQM	XP_001463239_1_	21809.6	30	QAVHRWVQM	29550.7	37	QAVHRWVQM	9446.4	7	QAVHRWVQM	14.763	0
51	AVHRWVQMS	XP_001463239_1_	23595.2	33	AVHRWVQMS	26047.9	29	AVHRWVQMS	24159.7	21	AVHRWVQMS	26.689	0
52	VHRWVQMSE	XP_001463239_1_	35588.5	65	VHRWVQMSE	27820	33	VHRWVQMSE	22355.6	18	VHRWVQMSE	29.632	0
53	HRWVQMSER	XP_001463239_1_	35134.3	65	HRWVQMSER	27946	33	HRWVQMSER	28167.7	29	HRWVQMSER	37.42	0
54	RWVQMSERQ	XP_001463239_1_	37601.4	75	RWVQMSERQ	39758.2	80	RWVQMSERQ	28433.4	29	RWVQMSERQ	49.738	0
55	WVQMSERQH	XP_001463239_1_	38999	80	WVQMSERQH	34579.2	55	WVQMSERQH	26872.6	26	WVQMSERQH	43.388	0
56	VQMSERQHI	XP_001463239_1_	5760.7	11	VQMSERQHI	32407.1	46	VQMSERQHI	23762	20	VQMSERQHI	18.445	0
57	QMSERQHIA	XP_001463239_1_	3476.9	8	QMSERQHIA	23844.7	24	QMSERQHIA	28404.8	29	QMSERQHIA	14.914	0
58	MSERQHIAA	XP_001463239_1_	27127.7	40	MSERQHIAA	27950.3	33	MSERQHIAA	21111.5	16	MSERQHIAA	25.466	0
59	SERQHIAAV	XP_001463239_1_	21194.8	29	SERQHIAAV	27033	31	SERQHIAAV	4048.1	4	SERQHIAAV	9.471	0
60	ERQHIAAVD	XP_001463239_1_	41563.4	90	ERQHIAAVD	44545.5	99	ERQHIAAVD	32755	43	ERQHIAAVD	67.464	0
61	RQHIAAVDA	XP_001463239_1_	16927.2	23	RQHIAAVDA	24610	26	RQHIAAVDA	24680.2	22	RQHIAAVDA	23.549	0
62	QHIAAVDAA	XP_001463239_1_	29609.6	46	QHIAAVDAA	37354	70	QHIAAVDAA	24262.4	21	QHIAAVDAA	35.866	0
63	HIAAVDAAS	XP_001463239_1_	17619.1	24	HIAAVDAAS	25982.6	28	HIAAVDAAS	15776.8	11	HIAAVDAAS	17.826	0
64	IAAVDAASA	XP_001463239_1_	15787.5	22	IAAVDAASA	34201.9	55	IAAVDAASA	13186.1	9	IAAVDAASA	17.168	0
65	AAVDAASAA	XP_001463239_1_	18318.2	25	AAVDAASAA	32579	46	AAVDAASAA	6052	5	AAVDAASAA	11.462	0
66	AVDAASAAA	XP_001463239_1_	3755.5	8	AVDAASAAA	20002.7	19	AVDAASAAA	4497.2	4	AVDAASAAA	7.015	0
67	VDAASAAAA	XP_001463239_1_	31773.5	55	VDAASAAAA	35146.9	60	VDAASAAAA	20618.9	16	VDAASAAAA	30.817	0
68	DAASAAAAA	XP_001463239_1_	33373.6	60	DAASAAAAA	37950.8	70	DAASAAAAA	19673.1	15	DAASAAAAA	30.732	0
69	AASAAAAAA	XP_001463239_1_	14736.9	21	AASAAAAAA	24275.8	25	AASAAAAAA	3006.9	3.5	AASAAAAAA	8.036	0
70	ASAAAAAAA	XP_001463239_1_	16205.5	22	ASAAAAAAA	20867.1	20	ASAAAAAAA	6179.9	5	ASAAAAAAA	10.154	0
71	SAAAAAAAA	XP_001463239_1_	12067.7	18	SAAAAAAAA	26824.7	30	SAAAAAAAA	1018.9	1.7	SAAAAAAAA	4.431	1
72	AAAAAAAAA	XP_001463239_1_	12251.3	18	AAAAAAAAA	24419.3	25	AAAAAAAAA	980	1.7	AAAAAAAAA	4.387	1
73	AAAAAAAAA	XP_001463239_1_	12251.3	18	AAAAAAAAA	24419.3	25	AAAAAAAAA	980	1.7	AAAAAAAAA	4.387	1
74	AAAAAAAAS	XP_001463239_1_	29987.4	47	AAAAAAAAS	29631.3	37	AAAAAAAAS	7819.4	6	AAAAAAAAS	13.955	0
75	AAAAAAASS	XP_001463239_1_	30901.4	49	AAAAAAASS	30298.9	39	AAAAAAASS	10580.1	7.5	AAAAAAASS	16.724	0
76	AAAAAASSA	XP_001463239_1_	18810.9	26	AAAAAASSA	24181.6	25	AAAAAASSA	1441.1	2	AAAAAASSA	5.186	1
77	AAAAASSAA	XP_001463239_1_	17558.8	24	AAAAASSAA	22097.3	22	AAAAASSAA	566.2	1.2	AAAAASSAA	3.259	1
78	AAAASSAAA	XP_001463239_1_	12111.1	18	AAAASSAAA	22648	22	AAAASSAAA	942.8	1.6	AAAASSAAA	4.132	1
79	AAASSAAAG	XP_001463239_1_	35068.6	65	AAASSAAAG	32746.5	47	AAASSAAAG	12750	9	AAASSAAAG	20.302	0
80	AASSAAAGG	XP_001463239_1_	35587.3	65	AASSAAAGG	33123.9	48	AASSAAAGG	28355.4	29	AASSAAAGG	42.432	0
81	ASSAAAGGR	XP_001463239_1_	39046.7	80	ASSAAAGGR	3462.1	4	ASSAAAGGR	29027.8	31	ASSAAAGGR	10.178	0
82	SSAAAGGRG	XP_001463239_1_	42166.8	90	SSAAAGGRG	34248.6	55	SSAAAGGRG	24722.1	22	SSAAAGGRG	40.135	0
83	SAAAGGRGS	XP_001463239_1_	39325.3	80	SAAAGGRGS	36141.1	65	SAAAGGRGS	14185.5	10	SAAAGGRGS	23.459	0
84	AAAGGRGSV	XP_001463239_1_	20250.1	28	AAAGGRGSV	25814.5	28	AAAGGRGSV	45.8	0.25	AAAGGRGSV	0.737	1
85	AAGGRGSVN	XP_001463239_1_	43067.8	95	AAGGRGSVN	35678.7	60	AAGGRGSVN	22128.4	18	AAGGRGSVN	36.254	0
86	AGGRGSVNI	XP_001463239_1_	31685.6	55	AGGRGSVNI	30485	40	AGGRGSVNI	26105.2	24	AGGRGSVNI	35.357	0
87	GGRGSVNIN	XP_001463239_1_	40758.3	85	GGRGSVNIN	40760.5	85	GGRGSVNIN	32751.5	43	GGRGSVNIN	64.123	0
88	GRGSVNINT	XP_001463239_1_	34522.8	60	GRGSVNINT	41496.1	90	GRGSVNINT	32558.2	42	GRGSVNINT	58.154	0
89	RGSVNINTG	XP_001463239_1_	35631.3	65	RGSVNINTG	35897.5	60	RGSVNINTG	30778.3	36	RGSVNINTG	50.143	0
90	GSVNINTGN	XP_001463239_1_	41044.2	90	GSVNINTGN	36104.7	60	GSVNINTGN	32892.1	43	GSVNINTGN	58.785	0
91	SVNINTGNQ	XP_001463239_1_	38059.4	75	SVNINTGNQ	27623.8	32	SVNINTGNQ	21203.7	16	SVNINTGNQ	28.016	0
92	VNINTGNQL	XP_001463239_1_	31773.8	55	VNINTGNQL	37392.8	70	VNINTGNQL	15801.4	11	VNINTGNQL	24.316	0
93	NINTGNQLS	XP_001463239_1_	31815.1	55	NINTGNQLS	30907.1	41	NINTGNQLS	35635.1	55	NINTGNQLS	49.38	0
94	INTGNQLSA	XP_001463239_1_	33427.4	60	INTGNQLSA	34469.7	55	INTGNQLSA	27913.7	28	INTGNQLSA	42.515	0
95	NTGNQLSAA	XP_001463239_1_	19934.7	27	NTGNQLSAA	31909.2	44	NTGNQLSAA	21077	16	NTGNQLSAA	24.537	0
96	TGNQLSAAA	XP_001463239_1_	29820.1	46	TGNQLSAAA	34938.4	55	TGNQLSAAA	20653.7	16	TGNQLSAAA	29.291	0
97	GNQLSAAAA	XP_001463239_1_	30484	48	GNQLSAAAA	38487.2	75	GNQLSAAAA	25223.3	22	GNQLSAAAA	37.678	0
98	NQLSAAAAA	XP_001463239_1_	5324.1	10	NQLSAAAAA	32227.3	45	NQLSAAAAA	22188.8	18	NQLSAAAAA	16.875	0
99	QLSAAAAAP	XP_001463239_1_	18793.8	26	QLSAAAAAP	17975.6	16	QLSAAAAAP	29496.7	32	QLSAAAAAP	22.691	0
100	LSAAAAAPA	XP_001463239_1_	9685.9	15	LSAAAAAPA	23627.9	24	LSAAAAAPA	9026.4	6.5	LSAAAAAPA	11.443	0
101	SAAAAAPAP	XP_001463239_1_	35739	65	SAAAAAPAP	28977.9	36	SAAAAAPAP	19183.5	14	SAAAAAPAP	26.18	0
102	AAAAAPAPT	XP_001463239_1_	15431.2	21	AAAAAPAPT	29511	37	AAAAAPAPT	3557.9	3.5	AAAAAPAPT	8.325	0
103	AAAAPAPTA	XP_001463239_1_	14246.3	20	AAAAPAPTA	22638.2	22	AAAAPAPTA	5766	5	AAAAPAPTA	10.154	0
104	AAAPAPTAG	XP_001463239_1_	34707.4	65	AAAPAPTAG	32441.1	46	AAAPAPTAG	12797.8	9	AAAPAPTAG	20.238	0
105	AAPAPTAGA	XP_001463239_1_	17999.5	25	AAPAPTAGA	28767.3	35	AAPAPTAGA	14903.9	11	AAPAPTAGA	18.811	0
106	APAPTAGAC	XP_001463239_1_	39453.1	80	APAPTAGAC	34065.6	55	APAPTAGAC	41.9	0.25	APAPTAGAC	0.744	1
107	PAPTAGACS	XP_001463239_1_	43897.7	99	PAPTAGACS	43428.1	95	PAPTAGACS	37670.6	65	PAPTAGACS	83.306	0
108	APTAGACSA	XP_001463239_1_	34115.4	60	APTAGACSA	33147.2	48	APTAGACSA	198.6	0.7	APTAGACSA	2.046	1
109	PTAGACSAR	XP_001463239_1_	39796.1	85	PTAGACSAR	16900.6	15	PTAGACSAR	28693	30	PTAGACSAR	26.842	0
110	TAGACSARS	XP_001463239_1_	33739.9	60	TAGACSARS	36372.1	65	TAGACSARS	27884.1	28	TAGACSARS	44.27	0
111	AGACSARSQ	XP_001463239_1_	41597.2	90	AGACSARSQ	38789	75	AGACSARSQ	23060.4	19	AGACSARSQ	38.923	0
112	GACSARSQK	XP_001463239_1_	43127	95	GACSARSQK	1923.1	3	GACSARSQK	29006.7	31	GACSARSQK	7.976	0
113	ACSARSQKR	XP_001463239_1_	41587.3	90	ACSARSQKR	19302.6	18	ACSARSQKR	36152.8	60	ACSARSQKR	36	0
114	CSARSQKRR	XP_001463239_1_	44445.4	99	CSARSQKRR	10149.7	8.5	CSARSQKRR	35741.7	55	CSARSQKRR	20.558	0
115	SARSQKRRA	XP_001463239_1_	42373.1	95	SARSQKRRA	34712.3	55	SARSQKRRA	4381.1	4	SARSQKRRA	10.764	0
116	ARSQKRRAR	XP_001463239_1_	44129.1	99	ARSQKRRAR	32445	46	ARSQKRRAR	27523	27	ARSQKRRAR	43.556	0
117	RSQKRRARE	XP_001463239_1_	43834.1	99	RSQKRRARE	28897.1	35	RSQKRRARE	22965	19	RSQKRRARE	32.857	0
118	SQKRRAREL	XP_001463239_1_	31722.9	55	SQKRRAREL	33333.1	49	SQKRRAREL	12579.2	8.5	SQKRRAREL	19.202	0
119	QKRRARELL	XP_001463239_1_	38662.5	80	QKRRARELL	35823.4	60	QKRRARELL	11997.1	8.5	QKRRARELL	20.434	0
120	KRRARELLQ	XP_001463239_1_	37834.4	75	KRRARELLQ	33763.6	55	KRRARELLQ	22020.9	18	KRRARELLQ	34.455	0
121	RRARELLQR	XP_001463239_1_	36622.1	70	RRARELLQR	21421.6	20	RRARELLQR	28229.6	29	RRARELLQR	30.374	0
122	RARELLQRQ	XP_001463239_1_	31416.2	50	RARELLQRQ	28869.6	35	RARELLQRQ	11593.5	8	RARELLQRQ	17.284	0
123	ARELLQRQE	XP_001463239_1_	40563.8	85	ARELLQRQE	42864.6	95	ARELLQRQE	30948	36	ARELLQRQE	59.918	0
124	RELLQRQEQ	XP_001463239_1_	42220.7	95	RELLQRQEQ	37998.5	70	RELLQRQEQ	22924.8	19	RELLQRQEQ	38.738	0
125	ELLQRQEQW	XP_001463239_1_	28195.4	42	ELLQRQEQW	35149.2	60	ELLQRQEQW	33350.1	45	ELLQRQEQW	47.848	0
126	LLQRQEQWR	XP_001463239_1_	32983	55	LLQRQEQWR	13835.1	12	LLQRQEQWR	37793.5	70	LLQRQEQWR	25.907	0
127	LQRQEQWRI	XP_001463239_1_	12484.2	18	LQRQEQWRI	31860.5	44	LQRQEQWRI	33048.4	44	LQRQEQWRI	29.7	0
128	QRQEQWRIT	XP_001463239_1_	40817.4	85	QRQEQWRIT	44542.1	99	QRQEQWRIT	31686.9	39	QRQEQWRIT	63.149	0
129	RQEQWRITQ	XP_001463239_1_	30387.9	48	RQEQWRITQ	29933.3	38	RQEQWRITQ	21311.6	17	RQEQWRITQ	28.309	0
130	QEQWRITQQ	XP_001463239_1_	37533.1	75	QEQWRITQQ	38563.5	75	QEQWRITQQ	31831.3	39	QEQWRITQQ	57.353	0
131	EQWRITQQQ	XP_001463239_1_	32823.8	55	EQWRITQQQ	41182.1	85	EQWRITQQQ	25527.8	23	EQWRITQQQ	40.858	0
132	QWRITQQQR	XP_001463239_1_	38870.9	80	QWRITQQQR	28632.6	35	QWRITQQQR	33888.4	47	QWRITQQQR	48.117	0
133	WRITQQQRY	XP_001463239_1_	41931.6	90	WRITQQQRY	34641	55	WRITQQQRY	34013	48	WRITQQQRY	59.849	0
134	RITQQQRYD	XP_001463239_1_	42584	95	RITQQQRYD	26436.3	29	RITQQQRYD	31137.4	37	RITQQQRYD	41.646	0
135	ITQQQRYDS	XP_001463239_1_	39101.3	80	ITQQQRYDS	40052.3	80	ITQQQRYDS	33629.8	46	ITQQQRYDS	64.186	0
136	TQQQRYDSF	XP_001463239_1_	31307.6	50	TQQQRYDSF	33821	55	TQQQRYDSF	25560.4	23	TQQQRYDSF	36.738	0
137	QQQRYDSFR	XP_001463239_1_	37928.3	75	QQQRYDSFR	19387.6	18	QQQRYDSFR	33223.3	44	QQQRYDSFR	32.745	0
138	QQRYDSFRK	XP_001463239_1_	35677.5	65	QQRYDSFRK	1935.1	3	QQRYDSFRK	30791.3	36	QQRYDSFRK	7.968	0
139	QRYDSFRKL	XP_001463239_1_	32476.9	55	QRYDSFRKL	35160.6	60	QRYDSFRKL	21882.2	17	QRYDSFRKL	32.027	0
140	RYDSFRKLR	XP_001463239_1_	37498.6	75	RYDSFRKLR	13855.6	12	RYDSFRKLR	28603.5	30	RYDSFRKLR	23.077	0
141	YDSFRKLRE	XP_001463239_1_	40219.9	85	YDSFRKLRE	36089.1	60	YDSFRKLRE	36923.3	65	YDSFRKLRE	68.468	0
142	DSFRKLREL	XP_001463239_1_	29086.3	44	DSFRKLREL	34485.8	55	DSFRKLREL	28497.5	30	DSFRKLREL	40.408	0
143	SFRKLRELH	XP_001463239_1_	35969.8	70	SFRKLRELH	24588.2	26	SFRKLRELH	22784.1	19	SFRKLRELH	28.469	0
144	FRKLRELHH	XP_001463239_1_	34695	65	FRKLRELHH	37713.4	70	FRKLRELHH	33743.9	46	FRKLRELHH	58.355	0
145	RKLRELHHS	XP_001463239_1_	38127.8	75	RKLRELHHS	41501.9	90	RKLRELHHS	33550.6	46	RKLRELHHS	64.958	0
146	KLRELHHSC	XP_001463239_1_	8255.8	13	KLRELHHSC	16706.3	15	KLRELHHSC	9873.5	7	KLRELHHSC	10.473	0
147	LRELHHSCV	XP_001463239_1_	33863.5	60	LRELHHSCV	34501.5	55	LRELHHSCV	27581.1	27	LRELHHSCV	41.733	0
148	RELHHSCVA	XP_001463239_1_	33718.7	60	RELHHSCVA	21735	21	RELHHSCVA	18836.5	14	RELHHSCVA	22.105	0
149	ELHHSCVAD	XP_001463239_1_	29245.9	45	ELHHSCVAD	33972.5	55	ELHHSCVAD	34677.4	50	ELHHSCVAD	49.666	0
150	LHHSCVADE	XP_001463239_1_	35850.1	65	LHHSCVADE	40658.7	85	LHHSCVADE	29607	32	LHHSCVADE	51.37	0
151	HHSCVADEG	XP_001463239_1_	38371.2	75	HHSCVADEG	41672.9	90	HHSCVADEG	36423.3	60	HHSCVADEG	72.973	0
152	HSCVADEGD	XP_001463239_1_	40548.5	85	HSCVADEGD	42001.1	90	HSCVADEGD	37607.9	65	HSCVADEGD	78.41	0
153	SCVADEGDG	XP_001463239_1_	43684.9	95	SCVADEGDG	45527.8	99	SCVADEGDG	38897.4	75	SCVADEGDG	88.338	0
154	CVADEGDGD	XP_001463239_1_	42381.3	95	CVADEGDGD	42270.5	90	CVADEGDGD	34944.8	55	CVADEGDGD	75.34	0
155	VADEGDGDN	XP_001463239_1_	42875.8	95	VADEGDGDN	43901.9	95	VADEGDGDN	35289.4	55	VADEGDGDN	76.463	0
156	ADEGDGDND	XP_001463239_1_	44858.4	99	ADEGDGDND	45379.8	99	ADEGDGDND	38873	75	ADEGDGDND	89.458	0
157	DEGDGDNDV	XP_001463239_1_	40345.8	85	DEGDGDNDV	43744.5	95	DEGDGDNDV	38289.9	70	DEGDGDNDV	82.019	0
158	EGDGDNDVG	XP_001463239_1_	44699	99	EGDGDNDVG	45319	99	EGDGDNDVG	36887.3	65	EGDGDNDVG	84.301	0
159	GDGDNDVGG	XP_001463239_1_	42329.1	95	GDGDNDVGG	44506	99	GDGDNDVGG	39528.8	80	GDGDNDVGG	90.56	0
160	DGDNDVGGT	XP_001463239_1_	41353.1	90	DGDNDVGGT	45200	99	DGDNDVGGT	39515.9	80	DGDNDVGGT	88.989	0
161	GDNDVGGTG	XP_001463239_1_	41386.2	90	GDNDVGGTG	41503.2	90	GDNDVGGTG	35606.6	55	GDNDVGGTG	74.25	0
162	DNDVGGTGS	XP_001463239_1_	42711.8	95	DNDVGGTGS	43510.4	95	DNDVGGTGS	37579	65	DNDVGGTGS	82.333	0
163	NDVGGTGST	XP_001463239_1_	42631	95	NDVGGTGST	40930.6	85	NDVGGTGST	27651.9	27	NDVGGTGST	50.566	0
164	DVGGTGSTD	XP_001463239_1_	43157.8	95	DVGGTGSTD	42283.7	90	DVGGTGSTD	33629.8	46	DVGGTGSTD	69.162	0
165	VGGTGSTDG	XP_001463239_1_	43573.5	95	VGGTGSTDG	41776.3	90	VGGTGSTDG	36253.8	60	VGGTGSTDG	78.321	0
166	GGTGSTDGA	XP_001463239_1_	38451	80	GGTGSTDGA	40609	85	GGTGSTDGA	30782.6	36	GGTGSTDGA	57.645	0
167	GTGSTDGAA	XP_001463239_1_	28795.4	44	GTGSTDGAA	34592.3	55	GTGSTDGAA	20872.1	16	GTGSTDGAA	29.011	0
168	TGSTDGAAR	XP_001463239_1_	41377.2	90	TGSTDGAAR	25807.7	28	TGSTDGAAR	31247.7	37	TGSTDGAAR	40.622	0
169	GSTDGAARD	XP_001463239_1_	43469.4	95	GSTDGAARD	38821.3	75	GSTDGAARD	35449	55	GSTDGAARD	71.358	0
170	STDGAARDG	XP_001463239_1_	39119.9	80	STDGAARDG	38878.1	75	STDGAARDG	32026.4	40	STDGAARDG	59.016	0
171	TDGAARDGK	XP_001463239_1_	44568.2	99	TDGAARDGK	22234	22	TDGAARDGK	32886.1	43	TDGAARDGK	38.066	0
172	DGAARDGKE	XP_001463239_1_	46175.7	99	DGAARDGKE	45239.6	99	DGAARDGKE	36589.6	60	DGAARDGKE	81.37	0
173	GAARDGKED	XP_001463239_1_	45997.2	99	GAARDGKED	43805.2	95	GAARDGKED	29888.3	33	GAARDGKED	58.904	0
174	AARDGKEDA	XP_001463239_1_	37555.4	75	AARDGKEDA	38421	75	AARDGKEDA	12181.2	8.5	AARDGKEDA	20.788	0
175	ARDGKEDAA	XP_001463239_1_	38560.5	80	ARDGKEDAA	43090.6	95	ARDGKEDAA	30756	36	ARDGKEDAA	59.05	0
176	RDGKEDAAA	XP_001463239_1_	38094.8	75	RDGKEDAAA	40558.6	85	RDGKEDAAA	29961.8	34	RDGKEDAAA	55.036	0
177	DGKEDAAAA	XP_001463239_1_	39721.3	85	DGKEDAAAA	44296.5	99	DGKEDAAAA	34854.2	55	DGKEDAAAA	74.911	0
178	GKEDAAAAS	XP_001463239_1_	40997.1	90	GKEDAAAAS	43775.8	95	GKEDAAAAS	31094.3	37	GKEDAAAAS	61.647	0
179	KEDAAAASE	XP_001463239_1_	38932	80	KEDAAAASE	33814.8	55	KEDAAAASE	28319.5	29	KEDAAAASE	46.037	0
180	EDAAAASEQ	XP_001463239_1_	43924.3	99	EDAAAASEQ	42408.4	90	EDAAAASEQ	29877	33	EDAAAASEQ	58.235	0
181	DAAAASEQC	XP_001463239_1_	40438.1	85	DAAAASEQC	40961.6	85	DAAAASEQC	35437.1	55	DAAAASEQC	71.923	0
182	AAAASEQCA	XP_001463239_1_	26084.6	38	AAAASEQCA	35980.7	60	AAAASEQCA	18715	14	AAAASEQCA	26.221	0
183	AAASEQCAA	XP_001463239_1_	19493	27	AAASEQCAA	30279.9	39	AAASEQCAA	14073	9.5	AAASEQCAA	17.863	0
184	AASEQCAAD	XP_001463239_1_	35780.8	65	AASEQCAAD	36393	65	AASEQCAAD	28395.9	29	AASEQCAAD	45.976	0
185	ASEQCAADG	XP_001463239_1_	35496.6	65	ASEQCAADG	40986.5	85	ASEQCAADG	33817.4	47	ASEQCAADG	61.95	0
186	SEQCAADGR	XP_001463239_1_	39234.3	80	SEQCAADGR	35163.2	60	SEQCAADGR	36631.6	60	SEQCAADGR	65.455	0
187	EQCAADGRG	XP_001463239_1_	42481.4	95	EQCAADGRG	42240.8	90	EQCAADGRG	35936	60	EQCAADGRG	78.321	0
188	QCAADGRGA	XP_001463239_1_	38332.2	75	QCAADGRGA	41918.9	90	QCAADGRGA	29308.7	32	QCAADGRGA	53.865	0
189	CAADGRGAP	XP_001463239_1_	42620.9	95	CAADGRGAP	34812.7	55	CAADGRGAP	17050.1	12	CAADGRGAP	26.776	0
190	AADGRGAPA	XP_001463239_1_	15321.7	21	AADGRGAPA	32253.9	45	AADGRGAPA	2771.4	3	AADGRGAPA	7.441	0
191	ADGRGAPAA	XP_001463239_1_	37736.7	75	ADGRGAPAA	36537	65	ADGRGAPAA	28354.8	29	ADGRGAPAA	47.468	0
192	DGRGAPAAP	XP_001463239_1_	40769.3	85	DGRGAPAAP	41195	85	DGRGAPAAP	34851.9	55	DGRGAPAAP	71.923	0
193	GRGAPAAPQ	XP_001463239_1_	39993.4	85	GRGAPAAPQ	41060.2	85	GRGAPAAPQ	25848.3	24	GRGAPAAPQ	46.015	0
194	RGAPAAPQP	XP_001463239_1_	41526.2	90	RGAPAAPQP	29564.4	37	RGAPAAPQP	28069.7	28	RGAPAAPQP	40.622	0
195	GAPAAPQPQ	XP_001463239_1_	38244.3	75	GAPAAPQPQ	39403.6	80	GAPAAPQPQ	28126.9	29	GAPAAPQPQ	49.738	0
196	APAAPQPQR	XP_001463239_1_	43366.6	95	APAAPQPQR	17081	15	APAAPQPQR	6768.6	5.5	APAAPQPQR	11.583	0
197	PAAPQPQRQ	XP_001463239_1_	44305.7	99	PAAPQPQRQ	43456.3	95	PAAPQPQRQ	33993.8	47	PAAPQPQRQ	71.592	0
198	AAPQPQRQQ	XP_001463239_1_	43843.5	99	AAPQPQRQQ	39158.8	75	AAPQPQRQQ	29816.3	33	AAPQPQRQQ	55.827	0
199	APQPQRQQT	XP_001463239_1_	43604.2	95	APQPQRQQT	42209.3	90	APQPQRQQT	241	0.8	APQPQRQQT	2.359	1
200	PQPQRQQTR	XP_001463239_1_	43939	99	PQPQRQQTR	37311.6	70	PQPQRQQTR	38337.6	70	PQPQRQQTR	77.575	0
201	QPQRQQTRT	XP_001463239_1_	45419.6	99	QPQRQQTRT	41498.3	90	QPQRQQTRT	11695.9	8	QPQRQQTRT	20.518	0
202	PQRQQTRTD	XP_001463239_1_	44393.9	99	PQRQQTRTD	42502.5	90	PQRQQTRTD	31406	38	PQRQQTRTD	63.121	0
203	QRQQTRTDK	XP_001463239_1_	43910	99	QRQQTRTDK	30745.4	40	QRQQTRTDK	30198.1	34	QRQQTRTDK	46.502	0
204	RQQTRTDKQ	XP_001463239_1_	39932	85	RQQTRTDKQ	34896	55	RQQTRTDKQ	27327.4	27	RQQTRTDKQ	44.787	0
205	QQTRTDKQR	XP_001463239_1_	43464.3	95	QQTRTDKQR	34258.9	55	QQTRTDKQR	34622.3	50	QQTRTDKQR	61.591	0
206	QTRTDKQRL	XP_001463239_1_	37681.6	75	QTRTDKQRL	32427.1	46	QTRTDKQRL	13472.6	9.5	QTRTDKQRL	21.377	0
207	TRTDKQRLG	XP_001463239_1_	45906.2	99	TRTDKQRLG	43337	95	TRTDKQRLG	34439.2	49	TRTDKQRLG	73.107	0
208	RTDKQRLGQ	XP_001463239_1_	38066	75	RTDKQRLGQ	19277.8	18	RTDKQRLGQ	21323.8	17	RTDKQRLGQ	23.49	0
209	TDKQRLGQT	XP_001463239_1_	41438.2	90	TDKQRLGQT	41692.7	90	TDKQRLGQT	32268.5	41	TDKQRLGQT	64.36	0
210	DKQRLGQTF	XP_001463239_1_	36847.8	70	DKQRLGQTF	41978.3	90	DKQRLGQTF	30866.7	36	DKQRLGQTF	56.418	0
211	KQRLGQTFA	XP_001463239_1_	14346.2	20	KQRLGQTFA	12927.2	11	KQRLGQTFA	16580	12	KQRLGQTFA	13.378	0
212	QRLGQTFAK	XP_001463239_1_	37461.7	75	QRLGQTFAK	13826.7	12	QRLGQTFAK	24969.4	22	QRLGQTFAK	21.109	0
213	RLGQTFAKA	XP_001463239_1_	1642.6	5.5	RLGQTFAKA	11567.9	9.5	RLGQTFAKA	16725.6	12	RLGQTFAKA	8.099	0
214	LGQTFAKAT	XP_001463239_1_	34150.9	60	LGQTFAKAT	40082.2	80	LGQTFAKAT	32237.8	41	LGQTFAKAT	56.015	0
215	GQTFAKATS	XP_001463239_1_	35855.6	65	GQTFAKATS	34400.1	55	GQTFAKATS	30832.3	36	GQTFAKATS	48.904	0
216	QTFAKATSA	XP_001463239_1_	9667.3	15	QTFAKATSA	15460.7	13	QTFAKATSA	19797.3	15	QTFAKATSA	14.268	0
217	TFAKATSAR	XP_001463239_1_	41147.8	90	TFAKATSAR	8393.5	7.5	TFAKATSAR	21382.5	17	TFAKATSAR	14.759	0
218	FAKATSARD	XP_001463239_1_	37943.9	75	FAKATSARD	36586.1	65	FAKATSARD	29305.8	32	FAKATSARD	50.027	0
219	AKATSARDH	XP_001463239_1_	43764.9	99	AKATSARDH	39580.9	80	AKATSARDH	28232	29	AKATSARDH	52.554	0
220	KATSARDHT	XP_001463239_1_	40442.4	85	KATSARDHT	36837.5	65	KATSARDHT	22052.4	18	KATSARDHT	36.274	0
221	ATSARDHTS	XP_001463239_1_	33799.8	60	ATSARDHTS	33799.8	55	ATSARDHTS	26544.9	25	ATSARDHTS	40.081	0
222	TSARDHTSN	XP_001463239_1_	45235.7	99	TSARDHTSN	36550.4	65	TSARDHTSN	29624.6	33	TSARDHTSN	53.774	0
223	SARDHTSNG	XP_001463239_1_	41651.2	90	SARDHTSNG	33700.9	55	SARDHTSNG	12953.3	9	SARDHTSNG	21.367	0
224	ARDHTSNGG	XP_001463239_1_	42047.9	90	ARDHTSNGG	41785.7	90	ARDHTSNGG	33782.6	47	ARDHTSNGG	68.967	0
225	RDHTSNGGG	XP_001463239_1_	44540.2	99	RDHTSNGGG	37471.4	70	RDHTSNGGG	34992.8	55	RDHTSNGGG	70.475	0
226	DHTSNGGGS	XP_001463239_1_	45742.1	99	DHTSNGGGS	44848.2	99	DHTSNGGGS	36735.6	60	DHTSNGGGS	81.37	0
227	HTSNGGGSA	XP_001463239_1_	31209.9	50	HTSNGGGSA	20058.9	19	HTSNGGGSA	4503.4	4	HTSNGGGSA	9.299	0
228	TSNGGGSAA	XP_001463239_1_	31356.1	50	TSNGGGSAA	26773.1	30	TSNGGGSAA	11067.7	7.5	TSNGGGSAA	16.071	0
229	SNGGGSAAA	XP_001463239_1_	30287.1	47	SNGGGSAAA	37111.5	65	SNGGGSAAA	16006.3	11	SNGGGSAAA	23.516	0
230	NGGGSAAAA	XP_001463239_1_	33718	60	NGGGSAAAA	39964.4	80	NGGGSAAAA	25544.9	23	NGGGSAAAA	41.297	0
231	GGGSAAAAA	XP_001463239_1_	32429.9	55	GGGSAAAAA	36532.2	65	GGGSAAAAA	25157.4	22	GGGSAAAAA	37.965	0
232	GGSAAAAAA	XP_001463239_1_	30331	48	GGSAAAAAA	31621.5	43	GGSAAAAAA	21808.7	17	GGSAAAAAA	29.151	0
233	GSAAAAAAA	XP_001463239_1_	19091.8	26	GSAAAAAAA	24188.2	25	GSAAAAAAA	13271.3	9	GSAAAAAAA	15.825	0
234	SAAAAAAAR	XP_001463239_1_	33783	60	SAAAAAAAR	4997.2	5	SAAAAAAAR	13047.6	9	SAAAAAAAR	9.153	0
235	AAAAAAARA	XP_001463239_1_	17710.7	24	AAAAAAARA	25575.9	28	AAAAAAARA	8091.7	6	AAAAAAARA	12.293	0
236	AAAAAARAA	XP_001463239_1_	25262.7	36	AAAAAARAA	27593.9	32	AAAAAARAA	797.2	1.5	AAAAAARAA	4.134	1
237	AAAAARAAD	XP_001463239_1_	41990.2	90	AAAAARAAD	31900.2	44	AAAAARAAD	5061	4.5	AAAAARAAD	11.716	0
238	AAAARAADG	XP_001463239_1_	38479.7	80	AAAARAADG	36023.2	60	AAAARAADG	21665	17	AAAARAADG	34.095	0
239	AAARAADGV	XP_001463239_1_	15175.2	21	AAARAADGV	32206.8	45	AAARAADGV	11475.7	8	AAARAADGV	15.397	0
240	AARAADGVH	XP_001463239_1_	40707.2	85	AARAADGVH	23622.3	24	AARAADGVH	6506.8	5	AARAADGVH	11.838	0
241	ARAADGVHW	XP_001463239_1_	35804.4	65	ARAADGVHW	38210.4	70	ARAADGVHW	24479.6	21	ARAADGVHW	38.815	0
242	RAADGVHWF	XP_001463239_1_	17288.8	24	RAADGVHWF	19240	18	RAADGVHWF	3320.8	3.5	RAADGVHWF	7.834	0
243	AADGVHWFQ	XP_001463239_1_	21046.2	29	AADGVHWFQ	29322.3	36	AADGVHWFQ	25917.2	24	AADGVHWFQ	28.866	0
244	ADGVHWFQQ	XP_001463239_1_	34940.2	65	ADGVHWFQQ	38224.5	70	ADGVHWFQQ	33230.5	44	ADGVHWFQQ	57.255	0
245	DGVHWFQQQ	XP_001463239_1_	38010.8	75	DGVHWFQQQ	43788.1	95	DGVHWFQQQ	38652.8	75	DGVHWFQQQ	80.66	0
246	GVHWFQQQQ	XP_001463239_1_	33437.2	60	GVHWFQQQQ	25272.8	27	GVHWFQQQQ	30344.1	35	GVHWFQQQQ	36.463	0
247	VHWFQQQQV	XP_001463239_1_	23064.4	32	VHWFQQQQV	32912.4	48	VHWFQQQQV	31068.4	37	VHWFQQQQV	37.922	0
248	HWFQQQQVR	XP_001463239_1_	40834.6	85	HWFQQQQVR	20352.2	19	HWFQQQQVR	32254.6	41	HWFQQQQVR	33.789	0
249	WFQQQQVRV	XP_001463239_1_	21607.9	30	WFQQQQVRV	32419	46	WFQQQQVRV	35439.8	55	WFQQQQVRV	40.953	0
250	FQQQQVRVQ	XP_001463239_1_	30044.6	47	FQQQQVRVQ	40253.4	80	FQQQQVRVQ	28810	30	FQQQQVRVQ	44.703	0
251	QQQQVRVQL	XP_001463239_1_	16386.9	23	QQQQVRVQL	30513.7	40	QQQQVRVQL	17397.7	13	QQQQVRVQL	20.633	0
252	QQQVRVQLQ	XP_001463239_1_	29380.4	45	QQQVRVQLQ	37888.1	70	QQQVRVQLQ	29459	32	QQQVRVQLQ	44.275	0
253	QQVRVQLQP	XP_001463239_1_	31031.8	49	QQVRVQLQP	30557.6	40	QQVRVQLQP	34488.4	50	QQVRVQLQP	45.866	0
254	QVRVQLQPP	XP_001463239_1_	31674.3	55	QVRVQLQPP	29390.3	37	QVRVQLQPP	23744.3	20	QVRVQLQPP	31.51	0
255	VRVQLQPPE	XP_001463239_1_	41970.6	90	VRVQLQPPE	42116.6	90	VRVQLQPPE	28931.8	31	VRVQLQPPE	55.066	0
256	RVQLQPPEQ	XP_001463239_1_	35533.1	65	RVQLQPPEQ	27996	33	RVQLQPPEQ	23082.4	19	RVQLQPPEQ	30.513	0
257	VQLQPPEQR	XP_001463239_1_	33499.4	60	VQLQPPEQR	21193.2	20	VQLQPPEQR	34298.6	49	VQLQPPEQR	34.453	0
258	QLQPPEQRT	XP_001463239_1_	18246	25	QLQPPEQRT	36843.5	65	QLQPPEQRT	33569.1	46	QLQPPEQRT	38.899	0
259	LQPPEQRTR	XP_001463239_1_	40107.3	85	LQPPEQRTR	29057.9	36	LQPPEQRTR	35419.1	55	LQPPEQRTR	51.971	0
260	QPPEQRTRS	XP_001463239_1_	45411.7	99	QPPEQRTRS	43505.2	95	QPPEQRTRS	21212.2	16	QPPEQRTRS	36.089	0
261	PPEQRTRSS	XP_001463239_1_	44858.9	99	PPEQRTRSS	44665.7	99	PPEQRTRSS	10338.8	7.5	PPEQRTRSS	19.539	0
262	PEQRTRSST	XP_001463239_1_	46145.8	99	PEQRTRSST	43199.8	95	PEQRTRSST	31357.8	38	PEQRTRSST	63.907	0
263	EQRTRSSTF	XP_001463239_1_	35540.4	65	EQRTRSSTF	29024.6	36	EQRTRSSTF	15884	11	EQRTRSSTF	22.376	0
264	QRTRSSTFL	XP_001463239_1_	37592.4	75	QRTRSSTFL	34725.8	55	QRTRSSTFL	24246.3	21	QRTRSSTFL	37.91	0
265	RTRSSTFLS	XP_001463239_1_	26590.9	39	RTRSSTFLS	7699.2	7	RTRSSTFLS	11597.4	8	RTRSSTFLS	10.222	0
266	TRSSTFLSS	XP_001463239_1_	34158.3	60	TRSSTFLSS	36934.9	65	TRSSTFLSS	28295.6	29	TRSSTFLSS	45.09	0
267	RSSTFLSSD	XP_001463239_1_	33784.8	60	RSSTFLSSD	21298.7	20	RSSTFLSSD	28664.8	30	RSSTFLSSD	30	0
268	SSTFLSSDV	XP_001463239_1_	18551.9	25	SSTFLSSDV	27516.1	32	SSTFLSSDV	21957.4	17	SSTFLSSDV	23.064	0
269	STFLSSDVS	XP_001463239_1_	24194.2	34	STFLSSDVS	30567.6	40	STFLSSDVS	24412.5	21	STFLSSDVS	29.403	0
270	TFLSSDVSA	XP_001463239_1_	21197.5	29	TFLSSDVSA	35102	60	TFLSSDVSA	27963	28	TFLSSDVSA	34.537	0
271	FLSSDVSAV	XP_001463239_1_	4.7	0.025	FLSSDVSAV	19830.8	18	FLSSDVSAV	12432.8	8.5	FLSSDVSAV	0.075	1
272	LSSDVSAVS	XP_001463239_1_	26612.2	39	LSSDVSAVS	31678.4	43	LSSDVSAVS	27408.5	27	LSSDVSAVS	34.911	0
273	SSDVSAVSA	XP_001463239_1_	19334.4	26	SSDVSAVSA	30767.3	41	SSDVSAVSA	25005.4	22	SSDVSAVSA	27.699	0
274	SDVSAVSAA	XP_001463239_1_	30285.4	47	SDVSAVSAA	37027.3	65	SDVSAVSAA	22276.6	18	SDVSAVSAA	32.532	0
275	DVSAVSAAA	XP_001463239_1_	20047.1	27	DVSAVSAAA	29105.5	36	DVSAVSAAA	21519.4	17	DVSAVSAAA	24.264	0
276	VSAVSAAAA	XP_001463239_1_	20101	28	VSAVSAAAA	27169.1	31	VSAVSAAAA	13595.1	9.5	VSAVSAAAA	17.317	0
277	SAVSAAAAA	XP_001463239_1_	15340.8	21	SAVSAAAAA	32021.3	45	SAVSAAAAA	4005.6	4	SAVSAAAAA	9.38	0
278	AVSAAAAAA	XP_001463239_1_	6170.2	11	AVSAAAAAA	15405.1	13	AVSAAAAAA	2154.9	2.5	AVSAAAAAA	5.283	0
279	VSAAAAAAA	XP_001463239_1_	16651.8	23	VSAAAAAAA	23833.8	24	VSAAAAAAA	9472.8	7	VSAAAAAAA	13.158	0
280	SAAAAAAAA	XP_001463239_1_	12067.7	18	SAAAAAAAA	26824.7	30	SAAAAAAAA	1018.9	1.7	SAAAAAAAA	4.431	1
281	AAAAAAAAA	XP_001463239_1_	12251.3	18	AAAAAAAAA	24419.3	25	AAAAAAAAA	980	1.7	AAAAAAAAA	4.387	1
282	AAAAAAAAT	XP_001463239_1_	22678.1	32	AAAAAAAAT	29039.4	36	AAAAAAAAT	1773.8	2.5	AAAAAAAAT	6.536	0
283	AAAAAAATA	XP_001463239_1_	11980.4	17	AAAAAAATA	25752.5	28	AAAAAAATA	3721.6	3.5	AAAAAAATA	7.89	0
284	AAAAAATAA	XP_001463239_1_	15317.9	21	AAAAAATAA	23490	24	AAAAAATAA	1272.5	1.9	AAAAAATAA	4.873	1
285	AAAAATAAQ	XP_001463239_1_	34319.4	60	AAAAATAAQ	24719.5	26	AAAAATAAQ	2791.3	3	AAAAATAAQ	7.723	0
286	AAAATAAQK	XP_001463239_1_	35009.1	65	AAAATAAQK	402.3	1.2	AAAATAAQK	19842.6	15	AAAATAAQK	3.277	1
287	AAATAAQKR	XP_001463239_1_	40043.6	85	AAATAAQKR	10773.1	9	AAATAAQKR	29616.9	33	AAATAAQKR	19.585	0
288	AATAAQKRP	XP_001463239_1_	44509.4	99	AATAAQKRP	34172.7	55	AATAAQKRP	34757.8	55	AATAAQKRP	64.565	0
289	ATAAQKRPA	XP_001463239_1_	28676.3	43	ATAAQKRPA	24784.3	26	ATAAQKRPA	4656	4	ATAAQKRPA	9.624	0
290	TAAQKRPAS	XP_001463239_1_	42206.5	95	TAAQKRPAS	37889.3	70	TAAQKRPAS	14212.7	10	TAAQKRPAS	24.036	0
291	AAQKRPASR	XP_001463239_1_	38301.1	75	AAQKRPASR	10830.9	9	AAQKRPASR	24878.6	22	AAQKRPASR	17.658	0
292	AQKRPASRG	XP_001463239_1_	42258.6	95	AQKRPASRG	33840.8	55	AQKRPASRG	33264.3	45	AQKRPASRG	58.904	0
293	QKRPASRGN	XP_001463239_1_	44239.5	99	QKRPASRGN	42218.4	90	QKRPASRGN	28796.3	30	QKRPASRGN	55	0
294	KRPASRGNP	XP_001463239_1_	45515.5	99	KRPASRGNP	41600.8	90	KRPASRGNP	33486.4	45	KRPASRGNP	69.07	0
295	RPASRGNPI	XP_001463239_1_	33618.2	60	RPASRGNPI	29205.1	36	RPASRGNPI	3.6	0.01	RPASRGNPI	0.03	1
296	PASRGNPIA	XP_001463239_1_	41366	90	PASRGNPIA	39193.2	75	PASRGNPIA	30761	36	PASRGNPIA	57.447	0
297	ASRGNPIAY	XP_001463239_1_	30489.6	48	ASRGNPIAY	1816.2	3	ASRGNPIAY	15355.4	11	ASRGNPIAY	6.74	0
298	SRGNPIAYE	XP_001463239_1_	37356.4	75	SRGNPIAYE	41164.7	85	SRGNPIAYE	30420.7	35	SRGNPIAYE	55.898	0
299	RGNPIAYED	XP_001463239_1_	37331	75	RGNPIAYED	35401.5	60	RGNPIAYED	31105.4	37	RGNPIAYED	52.607	0
300	GNPIAYEDA	XP_001463239_1_	36492.7	70	GNPIAYEDA	41775.8	90	GNPIAYEDA	39416	75	GNPIAYEDA	77.459	0
301	NPIAYEDAV	XP_001463239_1_	26685.8	39	NPIAYEDAV	36592	65	NPIAYEDAV	985.5	1.7	NPIAYEDAV	4.767	1
302	PIAYEDAVT	XP_001463239_1_	38974.1	80	PIAYEDAVT	41682.3	90	PIAYEDAVT	33475.2	45	PIAYEDAVT	65.455	0
303	IAYEDAVTI	XP_001463239_1_	1173.1	4.5	IAYEDAVTI	22468.3	22	IAYEDAVTI	18321.3	13	IAYEDAVTI	8.706	0
304	AYEDAVTIT	XP_001463239_1_	35628.2	65	AYEDAVTIT	39073.3	75	AYEDAVTIT	26400.9	25	AYEDAVTIT	43.657	0
305	YEDAVTITE	XP_001463239_1_	27225	40	YEDAVTITE	33642.6	50	YEDAVTITE	24447.4	21	YEDAVTITE	32.391	0
306	EDAVTITEG	XP_001463239_1_	39224.1	80	EDAVTITEG	42210.6	90	EDAVTITEG	34940.2	55	EDAVTITEG	71.782	0
307	DAVTITEGK	XP_001463239_1_	36149.7	70	DAVTITEGK	21861.1	21	DAVTITEGK	33738.8	46	DAVTITEGK	35.866	0
308	AVTITEGKL	XP_001463239_1_	26753.1	39	AVTITEGKL	26242.2	29	AVTITEGKL	11096.7	7.5	AVTITEGKL	15.507	0
309	VTITEGKLL	XP_001463239_1_	21067.2	29	VTITEGKLL	28275.8	34	VTITEGKLL	22191.2	18	VTITEGKLL	25.115	0
310	TITEGKLLV	XP_001463239_1_	639.4	3.5	TITEGKLLV	16187.2	14	TITEGKLLV	19531.8	15	TITEGKLLV	7.079	0
311	ITEGKLLVS	XP_001463239_1_	24253.7	34	ITEGKLLVS	29023.1	36	ITEGKLLVS	28391.3	29	ITEGKLLVS	32.725	0
312	TEGKLLVSY	XP_001463239_1_	30190.6	47	TEGKLLVSY	18395.6	17	TEGKLLVSY	26314.7	25	TEGKLLVSY	24.979	0
313	EGKLLVSYR	XP_001463239_1_	33683.7	60	EGKLLVSYR	27233.8	31	EGKLLVSYR	33065.2	44	EGKLLVSYR	41.869	0
314	GKLLVSYRF	XP_001463239_1_	18065.1	25	GKLLVSYRF	32816.4	47	GKLLVSYRF	27307	27	GKLLVSYRF	30.515	0
315	KLLVSYRFF	XP_001463239_1_	5744.1	11	KLLVSYRFF	5201.5	5.5	KLLVSYRFF	20366.8	15	KLLVSYRFF	8.839	0
316	LLVSYRFFQ	XP_001463239_1_	5122.8	10	LLVSYRFFQ	11242.1	9.5	LLVSYRFFQ	22455.2	18	LLVSYRFFQ	11.502	0
317	LVSYRFFQL	XP_001463239_1_	795.3	3.5	LVSYRFFQL	13404.8	11	LVSYRFFQL	3993.3	4	LVSYRFFQL	4.788	0
318	VSYRFFQLL	XP_001463239_1_	4422.6	9	VSYRFFQLL	9156.2	8	VSYRFFQLL	18983.4	14	VSYRFFQLL	9.755	0
319	SYRFFQLLH	XP_001463239_1_	26850.5	39	SYRFFQLLH	8772.8	7.5	SYRFFQLLH	23672.2	20	SYRFFQLLH	14.356	0
320	YRFFQLLHW	XP_001463239_1_	14824.6	21	YRFFQLLHW	29026.8	36	YRFFQLLHW	28222	29	YRFFQLLHW	27.303	0
321	RFFQLLHWI	XP_001463239_1_	2673.3	7	RFFQLLHWI	16449.1	14	RFFQLLHWI	22821.6	19	RFFQLLHWI	11.239	0
322	FFQLLHWIV	XP_001463239_1_	2766.7	7	FFQLLHWIV	26596.7	30	FFQLLHWIV	31059	37	FFQLLHWIV	14.763	0
323	FQLLHWIVS	XP_001463239_1_	5085.5	10	FQLLHWIVS	25210.5	27	FQLLHWIVS	27720.8	28	FQLLHWIVS	17.366	0
324	QLLHWIVSS	XP_001463239_1_	561.9	3	QLLHWIVSS	18874.9	17	QLLHWIVSS	32967.3	43	QLLHWIVSS	7.222	0
325	LLHWIVSSD	XP_001463239_1_	12712.4	18	LLHWIVSSD	21753.8	21	LLHWIVSSD	26038.3	24	LLHWIVSSD	20.712	0
326	LHWIVSSDG	XP_001463239_1_	28654.3	43	LHWIVSSDG	39791.4	80	LHWIVSSDG	30219	34	LHWIVSSDG	46.035	0
327	HWIVSSDGK	XP_001463239_1_	39572	80	HWIVSSDGK	13964.3	12	HWIVSSDGK	33033.3	44	HWIVSSDGK	25.304	0
328	WIVSSDGKT	XP_001463239_1_	31949.6	55	WIVSSDGKT	40071.8	80	WIVSSDGKT	27365.9	27	WIVSSDGKT	44.301	0
329	IVSSDGKTA	XP_001463239_1_	25436.3	36	IVSSDGKTA	33271.5	49	IVSSDGKTA	17473.1	13	IVSSDGKTA	23.979	0
330	VSSDGKTAP	XP_001463239_1_	41422.5	90	VSSDGKTAP	31827.1	44	VSSDGKTAP	30167.4	34	VSSDGKTAP	47.431	0
331	SSDGKTAPP	XP_001463239_1_	33412.9	60	SSDGKTAPP	31074.8	42	SSDGKTAPP	28035.4	28	SSDGKTAPP	39.375	0
332	SDGKTAPPA	XP_001463239_1_	34710	65	SDGKTAPPA	38082.5	70	SDGKTAPPA	29344.8	32	SDGKTAPPA	49.245	0
333	DGKTAPPAH	XP_001463239_1_	42173.6	95	DGKTAPPAH	39716.5	80	DGKTAPPAH	37635.2	65	DGKTAPPAH	78.103	0
334	GKTAPPAHI	XP_001463239_1_	32236.8	55	GKTAPPAHI	36546.1	65	GKTAPPAHI	30056.3	34	GKTAPPAHI	47.636	0
335	KTAPPAHIA	XP_001463239_1_	13775	19	KTAPPAHIA	13275.8	11	KTAPPAHIA	7844.8	6	KTAPPAHIA	9.671	0
336	TAPPAHIAP	XP_001463239_1_	37393.7	75	TAPPAHIAP	33041.2	48	TAPPAHIAP	27936.1	28	TAPPAHIAP	42.93	0
337	APPAHIAPI	XP_001463239_1_	18255	25	APPAHIAPI	28453.8	34	APPAHIAPI	90	0.4	APPAHIAPI	1.168	1
338	PPAHIAPIE	XP_001463239_1_	43141.5	95	PPAHIAPIE	42667.5	95	PPAHIAPIE	20034.8	15	PPAHIAPIE	34.2	0
339	PAHIAPIEV	XP_001463239_1_	21795.5	30	PAHIAPIEV	34857.9	55	PAHIAPIEV	29550	32	PAHIAPIEV	36.247	0
340	AHIAPIEVD	XP_001463239_1_	38281.6	75	AHIAPIEVD	37089.8	65	AHIAPIEVD	29600.3	32	AHIAPIEVD	50.027	0
341	HIAPIEVDL	XP_001463239_1_	3825.4	8.5	HIAPIEVDL	19867.1	18	HIAPIEVDL	7480.5	5.5	HIAPIEVDL	8.45	0
342	IAPIEVDLQ	XP_001463239_1_	29518.7	45	IAPIEVDLQ	40826.7	85	IAPIEVDLQ	37191.9	65	IAPIEVDLQ	60.764	0
343	APIEVDLQL	XP_001463239_1_	12843	18	APIEVDLQL	31564.8	43	APIEVDLQL	158.5	0.6	APIEVDLQL	1.719	1
344	PIEVDLQLR	XP_001463239_1_	33349.7	60	PIEVDLQLR	30470.2	40	PIEVDLQLR	36527.9	60	PIEVDLQLR	51.429	0
345	IEVDLQLRK	XP_001463239_1_	35449.8	65	IEVDLQLRK	5198.5	5.5	IEVDLQLRK	34648.9	50	IEVDLQLRK	13.812	0
346	EVDLQLRKD	XP_001463239_1_	39638.8	85	EVDLQLRKD	40750.3	85	EVDLQLRKD	35372.7	55	EVDLQLRKD	71.923	0
347	VDLQLRKDI	XP_001463239_1_	37523.4	75	VDLQLRKDI	38365.4	75	VDLQLRKDI	30299.9	35	VDLQLRKDI	54.31	0
348	DLQLRKDIL	XP_001463239_1_	22501.9	31	DLQLRKDIL	35473.2	60	DLQLRKDIL	31415.2	38	DLQLRKDIL	39.872	0
349	LQLRKDILQ	XP_001463239_1_	27707	41	LQLRKDILQ	33275.1	49	LQLRKDILQ	29108.3	31	LQLRKDILQ	38.932	0
350	QLRKDILQE	XP_001463239_1_	27699.5	41	QLRKDILQE	25411.5	27	QLRKDILQE	29577.2	32	QLRKDILQE	32.37	0
351	LRKDILQEA	XP_001463239_1_	29755.7	46	LRKDILQEA	41894.4	90	LRKDILQEA	26697.6	25	LRKDILQEA	41.18	0
352	RKDILQEAE	XP_001463239_1_	37112.7	70	RKDILQEAE	40564.7	85	RKDILQEAE	28713.5	30	RKDILQEAE	50.519	0
353	KDILQEAEV	XP_001463239_1_	21462.2	30	KDILQEAEV	33168.7	49	KDILQEAEV	31542.9	38	KDILQEAEV	37.473	0
354	DILQEAEVL	XP_001463239_1_	22624.4	31	DILQEAEVL	37449.9	70	DILQEAEVL	33248.5	44	DILQEAEVL	43.308	0
355	ILQEAEVLA	XP_001463239_1_	170.2	1.5	ILQEAEVLA	22604.4	22	ILQEAEVLA	30455	35	ILQEAEVLA	4.05	1
356	LQEAEVLAP	XP_001463239_1_	25113.9	36	LQEAEVLAP	34963.3	60	LQEAEVLAP	33653.5	46	LQEAEVLAP	45.328	0
357	QEAEVLAPP	XP_001463239_1_	27248.6	40	QEAEVLAPP	34220.8	55	QEAEVLAPP	26396.3	25	QEAEVLAPP	36.066	0
358	EAEVLAPPP	XP_001463239_1_	36059.8	70	EAEVLAPPP	41010	85	EAEVLAPPP	33753	46	EAEVLAPPP	62.775	0
359	AEVLAPPPA	XP_001463239_1_	26460.6	39	AEVLAPPPA	32337	46	AEVLAPPPA	23755.8	20	AEVLAPPPA	30.807	0
360	EVLAPPPAP	XP_001463239_1_	38169.5	75	EVLAPPPAP	30330.4	39	EVLAPPPAP	32296.8	41	EVLAPPPAP	47.345	0
361	VLAPPPAPT	XP_001463239_1_	807.8	3.5	VLAPPPAPT	18549.5	17	VLAPPPAPT	9325.2	6.5	VLAPPPAPT	6.019	0
362	LAPPPAPTT	XP_001463239_1_	26678.8	39	LAPPPAPTT	36565.9	65	LAPPPAPTT	24859.2	22	LAPPPAPTT	34.69	0
363	APPPAPTTV	XP_001463239_1_	24875.6	35	APPPAPTTV	33471.2	50	APPPAPTTV	617	1.3	APPPAPTTV	3.668	1
364	PPPAPTTVQ	XP_001463239_1_	43746.9	95	PPPAPTTVQ	41446.2	85	PPPAPTTVQ	12821.3	9	PPPAPTTVQ	22.488	0
365	PPAPTTVQE	XP_001463239_1_	42238.5	95	PPAPTTVQE	40541.5	85	PPAPTTVQE	13209	9	PPAPTTVQE	22.488	0
366	PAPTTVQEA	XP_001463239_1_	36227.6	70	PAPTTVQEA	43278.9	95	PAPTTVQEA	36689.1	60	PAPTTVQEA	72.326	0
367	APTTVQEAY	XP_001463239_1_	34891.1	65	APTTVQEAY	24847.4	26	APTTVQEAY	6457.9	5	APTTVQEAY	11.818	0
368	PTTVQEAYS	XP_001463239_1_	42635.7	95	PTTVQEAYS	41088.6	85	PTTVQEAYS	38634	75	PTTVQEAYS	84.212	0
369	TTVQEAYSQ	XP_001463239_1_	36543.7	70	TTVQEAYSQ	39747.9	80	TTVQEAYSQ	30854.7	36	TTVQEAYSQ	54.982	0
370	TVQEAYSQL	XP_001463239_1_	9148	14	TVQEAYSQL	27766.4	32	TVQEAYSQL	6430	5	TVQEAYSQL	9.912	0
371	VQEAYSQLG	XP_001463239_1_	29424.6	45	VQEAYSQLG	37824.6	70	VQEAYSQLG	32311.5	41	VQEAYSQLG	49.263	0
372	QEAYSQLGQ	XP_001463239_1_	41795.3	90	QEAYSQLGQ	34645.9	55	QEAYSQLGQ	31064	37	QEAYSQLGQ	53.267	0
373	EAYSQLGQQ	XP_001463239_1_	38797.8	80	EAYSQLGQQ	35749.4	60	EAYSQLGQQ	26513.9	25	EAYSQLGQQ	43.373	0
374	AYSQLGQQF	XP_001463239_1_	31657.5	55	AYSQLGQQF	32996.2	48	AYSQLGQQF	21054.9	16	AYSQLGQQF	29.552	0
375	YSQLGQQFT	XP_001463239_1_	19795.6	27	YSQLGQQFT	34425.8	55	YSQLGQQFT	30682.2	36	YSQLGQQFT	36.146	0
376	SQLGQQFTE	XP_001463239_1_	28408.2	43	SQLGQQFTE	33648.8	50	SQLGQQFTE	28780.4	30	SQLGQQFTE	39.17	0
377	QLGQQFTER	XP_001463239_1_	25893.1	37	QLGQQFTER	7252.7	6.5	QLGQQFTER	32417.2	41	QLGQQFTER	14.615	0
378	LGQQFTERN	XP_001463239_1_	36639.1	70	LGQQFTERN	41873.1	90	LGQQFTERN	39036.6	75	LGQQFTERN	77.459	0
379	GQQFTERNQ	XP_001463239_1_	39351.7	80	GQQFTERNQ	39725.5	80	GQQFTERNQ	34481	50	GQQFTERNQ	66.667	0
380	QQFTERNQP	XP_001463239_1_	39142.3	80	QQFTERNQP	37574.9	70	QQFTERNQP	34570.2	50	QQFTERNQP	64.122	0
381	QFTERNQPL	XP_001463239_1_	26434.3	38	QFTERNQPL	33394.9	49	QFTERNQPL	19058.3	14	QFTERNQPL	25.391	0
382	FTERNQPLS	XP_001463239_1_	32705.4	55	FTERNQPLS	35054.6	60	FTERNQPLS	34898.3	55	FTERNQPLS	56.571	0
383	TERNQPLSC	XP_001463239_1_	39499.7	80	TERNQPLSC	34023.6	55	TERNQPLSC	29831.4	33	TERNQPLSC	49.193	0
384	ERNQPLSCV	XP_001463239_1_	33955.6	60	ERNQPLSCV	37027.3	65	ERNQPLSCV	30977.4	37	ERNQPLSCV	50.78	0
385	RNQPLSCVR	XP_001463239_1_	36641.5	70	RNQPLSCVR	16213.2	14	RNQPLSCVR	24080.6	21	RNQPLSCVR	22.5	0
386	NQPLSCVRT	XP_001463239_1_	22513.1	31	NQPLSCVRT	37690.6	70	NQPLSCVRT	36572.2	60	NQPLSCVRT	47.461	0
387	QPLSCVRTV	XP_001463239_1_	17245.9	24	QPLSCVRTV	33773.5	55	QPLSCVRTV	431.9	1.1	QPLSCVRTV	3.096	1
388	PLSCVRTVW	XP_001463239_1_	26644.2	39	PLSCVRTVW	25061.5	27	PLSCVRTVW	24148.7	21	PLSCVRTVW	27.199	0
389	LSCVRTVWG	XP_001463239_1_	28153.3	42	LSCVRTVWG	30082.3	39	LSCVRTVWG	35033	55	LSCVRTVWG	44.357	0
390	SCVRTVWGT	XP_001463239_1_	16964.2	23	SCVRTVWGT	41659.8	90	SCVRTVWGT	36323.4	60	SCVRTVWGT	42.102	0
391	CVRTVWGTD	XP_001463239_1_	32696.2	55	CVRTVWGTD	29574.6	37	CVRTVWGTD	18590.1	14	CVRTVWGTD	25.721	0
392	VRTVWGTDH	XP_001463239_1_	39117.3	80	VRTVWGTDH	40436.7	85	VRTVWGTDH	29333.1	32	VRTVWGTDH	54.04	0
393	RTVWGTDHL	XP_001463239_1_	6943.2	12	RTVWGTDHL	19393	18	RTVWGTDHL	5061	4.5	RTVWGTDHL	8.308	0
394	TVWGTDHLL	XP_001463239_1_	563.1	3	TVWGTDHLL	25464.6	27	TVWGTDHLL	8414.9	6	TVWGTDHLL	5.586	0
395	VWGTDHLLF	XP_001463239_1_	28465.2	43	VWGTDHLLF	26272.6	29	VWGTDHLLF	29789.8	33	VWGTDHLLF	34.075	0
396	WGTDHLLFE	XP_001463239_1_	32063.9	55	WGTDHLLFE	33442.2	50	WGTDHLLFE	30638.4	36	WGTDHLLFE	45.482	0
397	GTDHLLFED	XP_001463239_1_	24623.9	35	GTDHLLFED	34971.6	60	GTDHLLFED	32723.1	42	GTDHLLFED	43.448	0
398	TDHLLFEDK	XP_001463239_1_	32498.7	55	TDHLLFEDK	19876.3	18	TDHLLFEDK	34472.4	49	TDHLLFEDK	31.866	0
399	DHLLFEDKI	XP_001463239_1_	33419.8	60	DHLLFEDKI	39257.7	75	DHLLFEDKI	40178.1	80	DHLLFEDKI	70.588	0
400	HLLFEDKIF	XP_001463239_1_	20276.6	28	HLLFEDKIF	23782.6	24	HLLFEDKIF	26625.8	25	HLLFEDKIF	25.558	0
401	LLFEDKIFF	XP_001463239_1_	487.4	3	LLFEDKIFF	8449.4	7.5	LLFEDKIFF	23663.5	20	LLFEDKIFF	5.806	0
402	LFEDKIFFD	XP_001463239_1_	31486	55	LFEDKIFFD	37075.8	65	LFEDKIFFD	37122.4	65	LFEDKIFFD	61.286	0
403	FEDKIFFDD	XP_001463239_1_	29468.6	45	FEDKIFFDD	39646.5	80	FEDKIFFDD	35555.8	55	FEDKIFFDD	56.706	0
404	EDKIFFDDG	XP_001463239_1_	36893.3	70	EDKIFFDDG	43940.9	95	EDKIFFDDG	41879.4	90	EDKIFFDDG	83.512	0
405	DKIFFDDGL	XP_001463239_1_	32300.7	55	DKIFFDDGL	40582.7	85	DKIFFDDGL	36558.7	60	DKIFFDDGL	64.359	0
406	KIFFDDGLI	XP_001463239_1_	2154.2	6	KIFFDDGLI	13017.9	11	KIFFDDGLI	23632	20	KIFFDDGLI	9.754	0
407	IFFDDGLIV	XP_001463239_1_	2834.1	7	IFFDDGLIV	23997.1	25	IFFDDGLIV	27363.5	27	IFFDDGLIV	13.643	0
408	FFDDGLIVT	XP_001463239_1_	4392.7	9	FFDDGLIVT	29031.9	36	FFDDGLIVT	27973.9	28	FFDDGLIVT	17.182	0
409	FDDGLIVTI	XP_001463239_1_	4623.1	9	FDDGLIVTI	30297.2	39	FDDGLIVTI	30104.1	34	FDDGLIVTI	18.054	0
410	DDGLIVTIH	XP_001463239_1_	33138.6	60	DDGLIVTIH	38955.6	75	DDGLIVTIH	33476.3	45	DDGLIVTIH	57.447	0
411	DGLIVTIHR	XP_001463239_1_	26191.2	38	DGLIVTIHR	26066.8	29	DGLIVTIHR	34208.2	48	DGLIVTIHR	36.75	0
412	GLIVTIHRR	XP_001463239_1_	9700.9	15	GLIVTIHRR	3151.3	4	GLIVTIHRR	34246	49	GLIVTIHRR	8.9	0
413	LIVTIHRRM	XP_001463239_1_	17328.7	24	LIVTIHRRM	20174.7	19	LIVTIHRRM	10141	7	LIVTIHRRM	12.65	0
414	IVTIHRRML	XP_001463239_1_	22631	31	IVTIHRRML	19586	18	IVTIHRRML	797.9	1.5	IVTIHRRML	3.976	1
415	VTIHRRMLT	XP_001463239_1_	24720.8	35	VTIHRRMLT	15679.2	14	VTIHRRMLT	15552.7	11	VTIHRRMLT	15.714	0
416	TIHRRMLTV	XP_001463239_1_	1606.8	5.5	TIHRRMLTV	9002	8	TIHRRMLTV	4475.4	4	TIHRRMLTV	5.388	0
417	IHRRMLTVP	XP_001463239_1_	36054.8	70	IHRRMLTVP	31271.4	42	IHRRMLTVP	23417.4	19	IHRRMLTVP	33.066	0
418	HRRMLTVPE	XP_001463239_1_	33398.1	60	HRRMLTVPE	36359.9	65	HRRMLTVPE	17918.9	13	HRRMLTVPE	27.529	0
419	RRMLTVPEV	XP_001463239_1_	4714.2	9.5	RRMLTVPEV	28142.4	33	RRMLTVPEV	16806.4	12	RRMLTVPEV	13.705	0
420	RMLTVPEVL	XP_001463239_1_	131.4	1.3	RMLTVPEVL	11726.8	10	RMLTVPEVL	11507.9	8	RMLTVPEVL	3.017	1
421	MLTVPEVLT	XP_001463239_1_	3932.9	8.5	MLTVPEVLT	18494	17	MLTVPEVLT	30966.7	37	MLTVPEVLT	14.742	0
422	LTVPEVLTR	XP_001463239_1_	24371.3	34	LTVPEVLTR	6573.1	6	LTVPEVLTR	29590	32	LTVPEVLTR	13.197	0
423	TVPEVLTRA	XP_001463239_1_	3473.5	8	TVPEVLTRA	28643.1	35	TVPEVLTRA	24458.2	21	TVPEVLTRA	14.911	0
424	VPEVLTRAA	XP_001463239_1_	31408.1	50	VPEVLTRAA	38120.8	70	VPEVLTRAA	146.3	0.6	VPEVLTRAA	1.764	1
425	PEVLTRAAP	XP_001463239_1_	41518.9	90	PEVLTRAAP	40044.9	80	PEVLTRAAP	32418	41	PEVLTRAAP	62.498	0
426	EVLTRAAPA	XP_001463239_1_	18971.1	26	EVLTRAAPA	30470.2	40	EVLTRAAPA	17159.5	12	EVLTRAAPA	20.437	0
427	VLTRAAPAA	XP_001463239_1_	1729.3	5.5	VLTRAAPAA	20968.7	20	VLTRAAPAA	18395.8	13	VLTRAAPAA	9.717	0
428	LTRAAPAAS	XP_001463239_1_	31824.4	55	LTRAAPAAS	25684.1	28	LTRAAPAAS	10497	7.5	LTRAAPAAS	16.023	0
429	TRAAPAASS	XP_001463239_1_	41580.1	90	TRAAPAASS	41249	85	TRAAPAASS	24454.5	21	TRAAPAASS	42.556	0
430	RAAPAASSS	XP_001463239_1_	36036.8	70	RAAPAASSS	24538.2	26	RAAPAASSS	3736.5	3.5	RAAPAASSS	8.864	0
431	AAPAASSSP	XP_001463239_1_	40506.4	85	AAPAASSSP	32188.3	45	AAPAASSSP	27300.8	27	AAPAASSSP	42.239	0
432	APAASSSPK	XP_001463239_1_	42035.6	90	APAASSSPK	3123.8	4	APAASSSPK	429	1.1	APAASSSPK	2.564	1
433	PAASSSPKT	XP_001463239_1_	43037.5	95	PAASSSPKT	41193.2	85	PAASSSPKT	32528.3	42	PAASSSPKT	65.075	0
434	AASSSPKTL	XP_001463239_1_	21985.7	30	AASSSPKTL	30399.7	39	AASSSPKTL	4559.4	4	AASSSPKTL	9.71	0
435	ASSSPKTLR	XP_001463239_1_	41794.8	90	ASSSPKTLR	887	1.8	ASSSPKTLR	29424.3	32	ASSSPKTLR	5.017	1
436	SSSPKTLRE	XP_001463239_1_	38062.7	75	SSSPKTLRE	22160	22	SSSPKTLRE	29247.8	31	SSSPKTLRE	32.95	0
437	SSPKTLREL	XP_001463239_1_	21673.9	30	SSPKTLREL	32923.1	48	SSPKTLREL	13856.6	9.5	SSPKTLREL	18.817	0
438	SPKTLRELP	XP_001463239_1_	40072.6	85	SPKTLRELP	39636.3	80	SPKTLRELP	18118.1	13	SPKTLRELP	29.648	0
439	PKTLRELPP	XP_001463239_1_	41712.6	90	PKTLRELPP	43141	95	PKTLRELPP	37467.4	65	PKTLRELPP	81.033	0
440	KTLRELPPA	XP_001463239_1_	513.8	3	KTLRELPPA	18137.5	16	KTLRELPPA	19691.4	15	KTLRELPPA	6.486	0
441	TLRELPPAP	XP_001463239_1_	19288.8	26	TLRELPPAP	23634.8	24	TLRELPPAP	26962.3	26	TLRELPPAP	25.297	0
442	LRELPPAPL	XP_001463239_1_	26169.6	38	LRELPPAPL	34838.7	55	LRELPPAPL	15713.4	11	LRELPPAPL	22.155	0
443	RELPPAPLS	XP_001463239_1_	37762	75	RELPPAPLS	25825.6	28	RELPPAPLS	27396.4	27	RELPPAPLS	34.849	0
444	ELPPAPLSS	XP_001463239_1_	22788.5	32	ELPPAPLSS	34327.2	55	ELPPAPLSS	33632	46	ELPPAPLSS	42.152	0
445	LPPAPLSSP	XP_001463239_1_	38174.1	75	LPPAPLSSP	35513.9	60	LPPAPLSSP	7636.3	6	LPPAPLSSP	15.254	0
446	PPAPLSSPQ	XP_001463239_1_	42476.8	95	PPAPLSSPQ	41875.4	90	PPAPLSSPQ	3950.9	4	PPAPLSSPQ	11.044	0
447	PAPLSSPQT	XP_001463239_1_	42844.7	95	PAPLSSPQT	42956.5	95	PAPLSSPQT	37403.8	65	PAPLSSPQT	82.333	0
448	APLSSPQTR	XP_001463239_1_	39554	80	APLSSPQTR	27247.7	31	APLSSPQTR	13324.7	9	APLSSPQTR	19.247	0
449	PLSSPQTRL	XP_001463239_1_	17652.9	24	PLSSPQTRL	23558	24	PLSSPQTRL	29705.2	33	PLSSPQTRL	26.4	0
450	LSSPQTRLS	XP_001463239_1_	37705.3	75	LSSPQTRLS	30389.5	39	LSSPQTRLS	28469.8	29	LSSPQTRLS	40.84	0
451	SSPQTRLSE	XP_001463239_1_	39200	80	SSPQTRLSE	35175	60	SSPQTRLSE	27647.1	27	SSPQTRLSE	45.315	0
452	SPQTRLSEK	XP_001463239_1_	39051.4	80	SPQTRLSEK	11763.4	10	SPQTRLSEK	4377.2	4	SPQTRLSEK	8.276	0
453	PQTRLSEKG	XP_001463239_1_	43306.5	95	PQTRLSEKG	44405	99	PQTRLSEKG	38518.4	70	PQTRLSEKG	85.928	0
454	QTRLSEKGS	XP_001463239_1_	41831.9	90	QTRLSEKGS	39007.9	75	QTRLSEKGS	30212.5	34	QTRLSEKGS	55.704	0
455	TRLSEKGSA	XP_001463239_1_	43647.6	95	TRLSEKGSA	43584.8	95	TRLSEKGSA	27177.6	26	TRLSEKGSA	50.408	0
456	RLSEKGSAA	XP_001463239_1_	1784.3	5.5	RLSEKGSAA	10100.3	8.5	RLSEKGSAA	2393.6	3	RLSEKGSAA	4.741	0
457	LSEKGSAAS	XP_001463239_1_	37258.4	75	LSEKGSAAS	37137.6	65	LSEKGSAAS	25365.1	23	LSEKGSAAS	41.553	0
458	SEKGSAASL	XP_001463239_1_	32430.2	55	SEKGSAASL	34228.9	55	SEKGSAASL	10987.4	7.5	SEKGSAASL	17.679	0
459	EKGSAASLP	XP_001463239_1_	43561.2	95	EKGSAASLP	43080.4	95	EKGSAASLP	35603.9	55	EKGSAASLP	76.463	0
460	KGSAASLPT	XP_001463239_1_	27997.8	42	KGSAASLPT	22222.9	22	KGSAASLPT	15768.9	11	KGSAASLPT	18.73	0
461	GSAASLPTG	XP_001463239_1_	31658.1	55	GSAASLPTG	31339.5	42	GSAASLPTG	29799.2	33	GSAASLPTG	41.497	0
462	SAASLPTGK	XP_001463239_1_	35108.9	65	SAASLPTGK	511.4	1.3	SAASLPTGK	23612.3	20	SAASLPTGK	3.594	1
463	AASLPTGKG	XP_001463239_1_	40456.9	85	AASLPTGKG	31971.1	44	AASLPTGKG	24560.6	21	AASLPTGKG	36.536	0
464	ASLPTGKGG	XP_001463239_1_	40115.6	85	ASLPTGKGG	37460.5	70	ASLPTGKGG	29273.5	32	ASLPTGKGG	52.356	0
465	SLPTGKGGL	XP_001463239_1_	7703.4	13	SLPTGKGGL	25803.3	28	SLPTGKGGL	17407.3	13	SLPTGKGGL	15.826	0
466	LPTGKGGLT	XP_001463239_1_	41906.2	90	LPTGKGGLT	39374.7	80	LPTGKGGLT	1000.6	1.7	LPTGKGGLT	4.903	1
467	PTGKGGLTR	XP_001463239_1_	40335.8	85	PTGKGGLTR	17589.8	16	PTGKGGLTR	32834.1	43	PTGKGGLTR	30.763	0
468	TGKGGLTRK	XP_001463239_1_	40259.5	85	TGKGGLTRK	3349	4	TGKGGLTRK	29759.2	33	TGKGGLTRK	10.272	0
469	GKGGLTRKR	XP_001463239_1_	40949.7	90	GKGGLTRKR	36970.4	65	GKGGLTRKR	32007.7	40	GKGGLTRKR	58.257	0
470	KGGLTRKRE	XP_001463239_1_	43634.4	95	KGGLTRKRE	40009.4	80	KGGLTRKRE	31193	37	KGGLTRKRE	59.936	0
471	GGLTRKREQ	XP_001463239_1_	45457.9	99	GGLTRKREQ	41860.9	90	GGLTRKREQ	30658.3	36	GGLTRKREQ	61.237	0
472	GLTRKREQH	XP_001463239_1_	40624	85	GLTRKREQH	21409.4	20	GLTRKREQH	31570.6	38	GLTRKREQH	34.06	0
473	LTRKREQHL	XP_001463239_1_	29450.4	45	LTRKREQHL	29463.8	37	LTRKREQHL	4330.5	4	LTRKREQHL	10.025	0
474	TRKREQHLS	XP_001463239_1_	46034.1	99	TRKREQHLS	44267.8	99	TRKREQHLS	35671.4	55	TRKREQHLS	78.158	0
475	RKREQHLSA	XP_001463239_1_	35647.1	65	RKREQHLSA	31802.3	44	RKREQHLSA	5647.1	4.5	RKREQHLSA	11.524	0
476	KREQHLSAA	XP_001463239_1_	33748.3	60	KREQHLSAA	38120	70	KREQHLSAA	18184.9	13	KREQHLSAA	27.81	0
477	REQHLSAAR	XP_001463239_1_	36980.4	70	REQHLSAAR	13054.4	11	REQHLSAAR	24665.2	22	REQHLSAAR	19.914	0
478	EQHLSAARS	XP_001463239_1_	33440.1	60	EQHLSAARS	40438.5	85	EQHLSAARS	33722.7	46	EQHLSAARS	59.796	0
479	QHLSAARSE	XP_001463239_1_	42759.5	95	QHLSAARSE	40701	85	QHLSAARSE	28938.7	31	QHLSAARSE	54.996	0
480	HLSAARSEQ	XP_001463239_1_	34203.4	60	HLSAARSEQ	15700.3	14	HLSAARSEQ	13929.7	9.5	HLSAARSEQ	15.515	0
481	LSAARSEQV	XP_001463239_1_	12359.5	18	LSAARSEQV	29828.8	38	LSAARSEQV	19130.4	14	LSAARSEQV	19.569	0
482	SAARSEQVY	XP_001463239_1_	40204.2	85	SAARSEQVY	16434.7	14	SAARSEQVY	19515.5	15	SAARSEQVY	20.019	0
483	AARSEQVYH	XP_001463239_1_	38024.8	75	AARSEQVYH	10499.6	9	AARSEQVYH	25092.4	22	AARSEQVYH	17.658	0
484	ARSEQVYHA	XP_001463239_1_	23356.4	33	ARSEQVYHA	40835.1	85	ARSEQVYHA	34565.7	50	ARSEQVYHA	48.334	0
485	RSEQVYHAV	XP_001463239_1_	12371.5	18	RSEQVYHAV	25371.4	27	RSEQVYHAV	8319.9	6	RSEQVYHAV	11.571	0
486	SEQVYHAVE	XP_001463239_1_	39297.6	80	SEQVYHAVE	37195.5	65	SEQVYHAVE	28395	29	SEQVYHAVE	48.102	0
487	EQVYHAVEA	XP_001463239_1_	21499.9	30	EQVYHAVEA	36591.6	65	EQVYHAVEA	31361.5	38	EQVYHAVEA	39.982	0
488	QVYHAVEAF	XP_001463239_1_	17073.8	23	QVYHAVEAF	13685	12	QVYHAVEAF	11535.6	8	QVYHAVEAF	11.914	0
489	VYHAVEAFY	XP_001463239_1_	25298.8	36	VYHAVEAFY	11161.7	9.5	VYHAVEAFY	25938.2	24	VYHAVEAFY	17.172	0
490	YHAVEAFYG	XP_001463239_1_	27462.6	41	YHAVEAFYG	40215.5	80	YHAVEAFYG	35343.3	55	YHAVEAFYG	54.474	0
491	HAVEAFYGM	XP_001463239_1_	5397.9	10	HAVEAFYGM	27622.6	32	HAVEAFYGM	8710.4	6.5	HAVEAFYGM	10.523	0
492	AVEAFYGMT	XP_001463239_1_	21561.4	30	AVEAFYGMT	27418.3	32	AVEAFYGMT	22483.4	18	AVEAFYGMT	24.971	0
493	VEAFYGMTA	XP_001463239_1_	22241.4	31	VEAFYGMTA	25305.9	27	VEAFYGMTA	20319.9	15	VEAFYGMTA	22.065	0
494	EAFYGMTAT	XP_001463239_1_	25235.1	36	EAFYGMTAT	31899.2	44	EAFYGMTAT	18724.4	14	EAFYGMTAT	24.604	0
495	AFYGMTATR	XP_001463239_1_	27587.6	41	AFYGMTATR	1846.2	3	AFYGMTATR	22225.1	18	AFYGMTATR	7.259	0
496	FYGMTATRV	XP_001463239_1_	9471.2	15	FYGMTATRV	32111.5	45	FYGMTATRV	29417.6	32	FYGMTATRV	24.971	0
497	YGMTATRVD	XP_001463239_1_	41554	90	YGMTATRVD	37174.6	65	YGMTATRVD	19901.7	15	YGMTATRVD	32.202	0
498	GMTATRVDA	XP_001463239_1_	11955.5	17	GMTATRVDA	22856.5	23	GMTATRVDA	22469	18	GMTATRVDA	19.005	0
499	MTATRVDAC	XP_001463239_1_	20730.5	28	MTATRVDAC	26583.2	30	MTATRVDAC	23117.9	19	MTATRVDAC	24.655	0
500	TATRVDACS	XP_001463239_1_	38476.3	80	TATRVDACS	42136.2	90	TATRVDACS	29417.6	32	TATRVDACS	54.684	0
501	ATRVDACSN	XP_001463239_1_	38381.1	75	ATRVDACSN	31120.9	42	ATRVDACSN	26027	24	ATRVDACSN	38.066	0
502	TRVDACSNA	XP_001463239_1_	35530.8	65	TRVDACSNA	42696.1	95	TRVDACSNA	29204.5	31	TRVDACSNA	51.574	0
503	RVDACSNAW	XP_001463239_1_	23694	33	RVDACSNAW	15281.1	13	RVDACSNAW	4533.8	4	RVDACSNAW	8.398	0
504	VDACSNAWA	XP_001463239_1_	32037.5	55	VDACSNAWA	37014.5	65	VDACSNAWA	32167.8	40	VDACSNAWA	51.224	0
505	DACSNAWAL	XP_001463239_1_	21613	30	DACSNAWAL	37503.1	70	DACSNAWAL	32053.1	40	DACSNAWAL	41.311	0
506	ACSNAWALL	XP_001463239_1_	9040.6	14	ACSNAWALL	26501.3	30	ACSNAWALL	18907.2	14	ACSNAWALL	17.027	0
507	CSNAWALLD	XP_001463239_1_	29135.4	45	CSNAWALLD	22322.7	22	CSNAWALLD	35065.6	55	CSNAWALLD	34.941	0
508	SNAWALLDF	XP_001463239_1_	23248.3	32	SNAWALLDF	24365	25	SNAWALLDF	15179.3	11	SNAWALLDF	18.5	0
509	NAWALLDFS	XP_001463239_1_	11138.1	17	NAWALLDFS	35783.1	60	NAWALLDFS	27900.7	28	NAWALLDFS	26.977	0
510	AWALLDFSF	XP_001463239_1_	16817.4	23	AWALLDFSF	28853.1	35	AWALLDFSF	20477.5	16	AWALLDFSF	22.297	0
511	WALLDFSFV	XP_001463239_1_	948.3	4	WALLDFSFV	26121	29	WALLDFSFV	18508.4	14	WALLDFSFV	8.429	0
512	ALLDFSFVK	XP_001463239_1_	1693.2	5.5	ALLDFSFVK	23.4	0.1	ALLDFSFVK	26069.9	24	ALLDFSFVK	0.293	1
513	LLDFSFVKA	XP_001463239_1_	400.3	2.5	LLDFSFVKA	13541	12	LLDFSFVKA	29094.1	31	LLDFSFVKA	5.819	0
514	LDFSFVKAT	XP_001463239_1_	24477	35	LDFSFVKAT	36275	65	LDFSFVKAT	31177.5	37	LDFSFVKAT	42.264	0
515	DFSFVKATE	XP_001463239_1_	38908.4	80	DFSFVKATE	37128.4	65	DFSFVKATE	34788.2	55	DFSFVKATE	65.123	0
516	FSFVKATEP	XP_001463239_1_	21282.6	29	FSFVKATEP	29722.5	38	FSFVKATEP	33655.7	46	FSFVKATEP	36.347	0
517	SFVKATEPS	XP_001463239_1_	34679.3	65	SFVKATEPS	37714.7	70	SFVKATEPS	26857.8	26	SFVKATEPS	44.032	0
518	FVKATEPSM	XP_001463239_1_	7246.7	12	FVKATEPSM	26792.5	30	FVKATEPSM	3773.2	3.5	FVKATEPSM	7.456	0
519	VKATEPSML	XP_001463239_1_	32210.6	55	VKATEPSML	38664.1	75	VKATEPSML	23237	19	VKATEPSML	35.652	0
520	KATEPSMLL	XP_001463239_1_	4169	8.5	KATEPSMLL	12057.6	10	KATEPSMLL	3016.3	3.5	KATEPSMLL	5.96	0
521	ATEPSMLLR	XP_001463239_1_	28738.7	44	ATEPSMLLR	1793.9	3	ATEPSMLLR	25324.8	23	ATEPSMLLR	7.509	0
522	TEPSMLLRL	XP_001463239_1_	22725.8	32	TEPSMLLRL	29389.9	37	TEPSMLLRL	24693	22	TEPSMLLRL	28.921	0
523	EPSMLLRLT	XP_001463239_1_	30525.6	48	EPSMLLRLT	37363.7	70	EPSMLLRLT	11242.9	8	EPSMLLRLT	18.736	0
524	PSMLLRLTP	XP_001463239_1_	32255.3	55	PSMLLRLTP	31900.2	44	PSMLLRLTP	27933.4	28	PSMLLRLTP	39.153	0
525	SMLLRLTPV	XP_001463239_1_	8.3	0.09	SMLLRLTPV	9403.5	8	SMLLRLTPV	7199.3	5.5	SMLLRLTPV	0.263	1
526	MLLRLTPVS	XP_001463239_1_	909.2	4	MLLRLTPVS	14349.6	12	MLLRLTPVS	23635.1	20	MLLRLTPVS	7.826	0
527	LLRLTPVSG	XP_001463239_1_	15398.6	21	LLRLTPVSG	23206.3	23	LLRLTPVSG	23040.4	19	LLRLTPVSG	20.873	0
528	LRLTPVSGH	XP_001463239_1_	38312.2	75	LRLTPVSGH	31812.3	44	LRLTPVSGH	28375.3	29	LRLTPVSGH	42.527	0
529	RLTPVSGHV	XP_001463239_1_	338.4	2.5	RLTPVSGHV	8819.4	7.5	RLTPVSGHV	11285.4	8	RLTPVSGHV	4.557	0
530	LTPVSGHVH	XP_001463239_1_	37940.6	75	LTPVSGHVH	25358.8	27	LTPVSGHVH	26799.5	26	LTPVSGHVH	33.772	0
531	TPVSGHVHV	XP_001463239_1_	26935.2	39	TPVSGHVHV	31920.9	44	TPVSGHVHV	935.4	1.6	TPVSGHVHV	4.455	1
532	PVSGHVHVN	XP_001463239_1_	42899.9	95	PVSGHVHVN	36755.9	65	PVSGHVHVN	36335.5	60	PVSGHVHVN	70.46	0
533	VSGHVHVNR	XP_001463239_1_	34547	60	VSGHVHVNR	4835.9	5	VSGHVHVNR	33982.4	47	VSGHVHVNR	12.608	0
534	SGHVHVNRL	XP_001463239_1_	25545.8	37	SGHVHVNRL	31801	44	SGHVHVNRL	16878.2	12	SGHVHVNRL	22.542	0
535	GHVHVNRLP	XP_001463239_1_	40266.5	85	GHVHVNRLP	37017.3	65	GHVHVNRLP	33694.7	46	GHVHVNRLP	61.364	0
536	HVHVNRLPR	XP_001463239_1_	32471	55	HVHVNRLPR	1736.9	3	HVHVNRLPR	12927.9	9	HVHVNRLPR	6.485	0
537	VHVNRLPRA	XP_001463239_1_	32465.3	55	VHVNRLPRA	36469.4	65	VHVNRLPRA	29266.8	32	VHVNRLPRA	46.285	0
538	HVNRLPRAA	XP_001463239_1_	25789.3	37	HVNRLPRAA	20361.9	19	HVNRLPRAA	5273.6	4.5	HVNRLPRAA	9.938	0
539	VNRLPRAAA	XP_001463239_1_	35406.4	65	VNRLPRAAA	31751.8	44	VNRLPRAAA	2244	3	VNRLPRAAA	8.077	0
540	NRLPRAAAD	XP_001463239_1_	42154	90	NRLPRAAAD	43775.3	95	NRLPRAAAD	28900.9	31	NRLPRAAAD	55.663	0
541	RLPRAAADP	XP_001463239_1_	29235.5	45	RLPRAAADP	24957.3	26	RLPRAAADP	34292.7	49	RLPRAAADP	36.995	0
542	LPRAAADPR	XP_001463239_1_	36982.8	70	LPRAAADPR	27808.2	33	LPRAAADPR	1365.6	2	LPRAAADPR	5.509	1
543	PRAAADPRL	XP_001463239_1_	42632.9	95	PRAAADPRL	41108.6	85	PRAAADPRL	29101.1	31	PRAAADPRL	54.996	0
544	RAAADPRLS	XP_001463239_1_	36343.8	70	RAAADPRLS	29694.9	37	RAAADPRLS	20983	16	RAAADPRLS	28.898	0
545	AAADPRLSQ	XP_001463239_1_	38050.4	75	AAADPRLSQ	25391.2	27	AAADPRLSQ	3895	4	AAADPRLSQ	9.988	0
546	AADPRLSQG	XP_001463239_1_	33795.4	60	AADPRLSQG	36229.5	65	AADPRLSQG	26016.3	24	AADPRLSQG	40.696	0
547	ADPRLSQGI	XP_001463239_1_	34996.6	65	ADPRLSQGI	37336.6	70	ADPRLSQGI	33588	46	ADPRLSQGI	58.355	0
548	DPRLSQGIF	XP_001463239_1_	37287.4	75	DPRLSQGIF	34399.7	55	DPRLSQGIF	1105.4	1.8	DPRLSQGIF	5.11	1
549	PRLSQGIFL	XP_001463239_1_	32203.7	55	PRLSQGIFL	37394.9	70	PRLSQGIFL	29594.2	32	PRLSQGIFL	47.083	0
550	RLSQGIFLN	XP_001463239_1_	7849.4	13	RLSQGIFLN	7250.1	6.5	RLSQGIFLN	29379.5	32	RLSQGIFLN	11.45	0
551	LSQGIFLNQ	XP_001463239_1_	24760.7	35	LSQGIFLNQ	25365.1	27	LSQGIFLNQ	26921.2	26	LSQGIFLNQ	28.827	0
552	SQGIFLNQE	XP_001463239_1_	23049.2	32	SQGIFLNQE	36083.6	60	SQGIFLNQE	31739.4	39	SQGIFLNQE	40.784	0
553	QGIFLNQEN	XP_001463239_1_	41620.6	90	QGIFLNQEN	40950.6	85	QGIFLNQEN	34431.4	49	QGIFLNQEN	69.31	0
554	GIFLNQEND	XP_001463239_1_	34332.4	60	GIFLNQEND	34711.2	55	GIFLNQEND	36571.4	60	GIFLNQEND	58.235	0
555	IFLNQENDP	XP_001463239_1_	41850	90	IFLNQENDP	40822.3	85	IFLNQENDP	42396.5	95	IFLNQENDP	89.815	0
556	FLNQENDPT	XP_001463239_1_	641.6	3.5	FLNQENDPT	36803.2	65	FLNQENDPT	33104.9	44	FLNQENDPT	9.264	0
557	LNQENDPTK	XP_001463239_1_	41869.9	90	LNQENDPTK	29617.2	37	LNQENDPTK	34213	48	LNQENDPTK	50.872	0
558	NQENDPTKP	XP_001463239_1_	40379	85	NQENDPTKP	42903.1	95	NQENDPTKP	38003	70	NQENDPTKP	82.019	0
559	QENDPTKPQ	XP_001463239_1_	42302.5	95	QENDPTKPQ	38506.3	75	QENDPTKPQ	28928.1	31	QENDPTKPQ	53.459	0
560	ENDPTKPQQ	XP_001463239_1_	44357.5	99	ENDPTKPQQ	43520.3	95	ENDPTKPQQ	33908.6	47	ENDPTKPQQ	71.592	0
561	NDPTKPQQS	XP_001463239_1_	44168.7	99	NDPTKPQQS	44934.7	99	NDPTKPQQS	42319.9	95	NDPTKPQQS	97.63	0
562	DPTKPQQSG	XP_001463239_1_	46224.7	99	DPTKPQQSG	43722.3	95	DPTKPQQSG	26245.6	24	DPTKPQQSG	48.159	0
563	PTKPQQSGS	XP_001463239_1_	45853.6	99	PTKPQQSGS	40775	85	PTKPQQSGS	36337.1	60	PTKPQQSGS	77.857	0
564	TKPQQSGSS	XP_001463239_1_	45439.7	99	TKPQQSGSS	45081.8	99	TKPQQSGSS	33288.4	45	TKPQQSGSS	70.714	0
565	KPQQSGSSR	XP_001463239_1_	41617.4	90	KPQQSGSSR	26074.7	29	KPQQSGSSR	850.4	1.5	KPQQSGSSR	4.212	1
566	PQQSGSSRT	XP_001463239_1_	41644.5	90	PQQSGSSRT	41190.5	85	PQQSGSSRT	34345.8	49	PQQSGSSRT	69.31	0
567	QQSGSSRTL	XP_001463239_1_	17241.6	24	QQSGSSRTL	30055.3	38	QQSGSSRTL	17278.4	12	QQSGSSRTL	19.826	0
568	QSGSSRTLI	XP_001463239_1_	32201.6	55	QSGSSRTLI	25347.5	27	QSGSSRTLI	21911.8	17	QSGSSRTLI	26.306	0
569	SGSSRTLIK	XP_001463239_1_	37011.7	70	SGSSRTLIK	675.6	1.6	SGSSRTLIK	26607.3	25	SGSSRTLIK	4.416	1
570	GSSRTLIKA	XP_001463239_1_	21225.3	29	GSSRTLIKA	21366.3	20	GSSRTLIKA	30274	34	GSSRTLIKA	26.34	0
571	SSRTLIKAR	XP_001463239_1_	34070.1	60	SSRTLIKAR	6644.1	6.5	SSRTLIKAR	22776	19	SSRTLIKAR	13.444	0
572	SRTLIKARN	XP_001463239_1_	41297.2	90	SRTLIKARN	42165.4	90	SRTLIKARN	31001.9	37	SRTLIKARN	60.915	0
573	RTLIKARNK	XP_001463239_1_	35536.2	65	RTLIKARNK	57.8	0.3	RTLIKARNK	28723.8	30	RTLIKARNK	0.887	1
574	TLIKARNKY	XP_001463239_1_	31751.8	55	TLIKARNKY	4500.6	5	TLIKARNKY	23661.2	20	TLIKARNKY	11.186	0
575	LIKARNKYG	XP_001463239_1_	39138.5	80	LIKARNKYG	32583.2	46	LIKARNKYG	31500.3	38	LIKARNKYG	49.542	0
576	IKARNKYGE	XP_001463239_1_	45035.9	99	IKARNKYGE	43870.1	95	IKARNKYGE	34162.3	48	IKARNKYGE	72.358	0
577	KARNKYGEE	XP_001463239_1_	42892.9	95	KARNKYGEE	31271.1	42	KARNKYGEE	16974.1	12	KARNKYGEE	25.495	0
578	ARNKYGEEE	XP_001463239_1_	41924.3	90	ARNKYGEEE	43473.2	95	ARNKYGEEE	34110.2	48	ARNKYGEEE	70.637	0
579	RNKYGEEEA	XP_001463239_1_	41259.7	90	RNKYGEEEA	39483.4	80	RNKYGEEEA	29052.3	31	RNKYGEEEA	53.697	0
580	NKYGEEEAY	XP_001463239_1_	38009.6	75	NKYGEEEAY	37854.9	70	NKYGEEEAY	32432	41	NKYGEEEAY	57.682	0
581	KYGEEEAYE	XP_001463239_1_	40616.1	85	KYGEEEAYE	41314.2	85	KYGEEEAYE	35927	60	KYGEEEAYE	74.634	0
582	YGEEEAYEF	XP_001463239_1_	27004.4	40	YGEEEAYEF	40594.1	85	YGEEEAYEF	30871.7	36	YGEEEAYEF	46.481	0
583	GEEEAYEFQ	XP_001463239_1_	37632.7	75	GEEEAYEFQ	41242.7	85	GEEEAYEFQ	35969	60	GEEEAYEFQ	71.831	0
584	EEEAYEFQT	XP_001463239_1_	39284	80	EEEAYEFQT	43049.6	95	EEEAYEFQT	35879.6	60	EEEAYEFQT	75.58	0
585	EEAYEFQTQ	XP_001463239_1_	40036.7	85	EEAYEFQTQ	43234	95	EEAYEFQTQ	33416.2	45	EEAYEFQTQ	67.396	0
586	EAYEFQTQR	XP_001463239_1_	36612.2	70	EAYEFQTQR	11107.2	9.5	EAYEFQTQR	32744.8	43	EAYEFQTQR	21.008	0
587	AYEFQTQRH	XP_001463239_1_	40548.5	85	AYEFQTQRH	33680.4	50	AYEFQTQRH	30219.3	34	AYEFQTQRH	49.038	0
588	YEFQTQRHC	XP_001463239_1_	31200.8	50	YEFQTQRHC	35460.5	60	YEFQTQRHC	34914.2	55	YEFQTQRHC	54.696	0
589	EFQTQRHCF	XP_001463239_1_	41376.3	90	EFQTQRHCF	34446.3	55	EFQTQRHCF	31805.8	39	EFQTQRHCF	54.611	0
590	FQTQRHCFS	XP_001463239_1_	20753.2	28	FQTQRHCFS	31218.3	42	FQTQRHCFS	32449.2	41	FQTQRHCFS	35.751	0
591	QTQRHCFSF	XP_001463239_1_	23527.7	33	QTQRHCFSF	19678.2	18	QTQRHCFSF	18720.1	14	QTQRHCFSF	19.073	0
592	TQRHCFSFY	XP_001463239_1_	25773.1	37	TQRHCFSFY	848.6	1.8	TQRHCFSFY	20299.9	15	TQRHCFSFY	4.621	1
593	QRHCFSFYE	XP_001463239_1_	29989.3	47	QRHCFSFYE	39042.9	75	QRHCFSFYE	33182.7	44	QRHCFSFYE	52.322	0
594	RHCFSFYED	XP_001463239_1_	36062.5	70	RHCFSFYED	34087.4	55	RHCFSFYED	34213.4	48	RHCFSFYED	56.284	0
595	HCFSFYEDG	XP_001463239_1_	27005.3	40	HCFSFYEDG	41026.4	85	HCFSFYEDG	39743.2	80	HCFSFYEDG	60.896	0
596	CFSFYEDGS	XP_001463239_1_	37350.4	75	CFSFYEDGS	38087	70	CFSFYEDGS	39897.8	80	CFSFYEDGS	74.777	0
597	FSFYEDGSG	XP_001463239_1_	32634.7	55	FSFYEDGSG	40821.4	85	FSFYEDGSG	35497.7	55	FSFYEDGSG	62.333	0
598	SFYEDGSGR	XP_001463239_1_	37386.8	75	SFYEDGSGR	12402.5	11	SFYEDGSGR	29241.2	31	SFYEDGSGR	21.978	0
599	FYEDGSGRG	XP_001463239_1_	41887.1	90	FYEDGSGRG	41270.4	85	FYEDGSGRG	35250.9	55	FYEDGSGRG	73.068	0
600	YEDGSGRGA	XP_001463239_1_	32816.4	55	YEDGSGRGA	39919.4	80	YEDGSGRGA	26725.3	25	YEDGSGRGA	42.444	0
601	EDGSGRGAG	XP_001463239_1_	46151.2	99	EDGSGRGAG	43602.3	95	EDGSGRGAG	33354.1	45	EDGSGRGAG	70.012	0
602	DGSGRGAGG	XP_001463239_1_	43469.9	95	DGSGRGAGG	43934.2	95	DGSGRGAGG	37913.5	70	DGSGRGAGG	84.894	0
603	GSGRGAGGD	XP_001463239_1_	44706.3	99	GSGRGAGGD	39807.7	80	GSGRGAGGD	35399.9	55	GSGRGAGGD	73.56	0
604	SGRGAGGDA	XP_001463239_1_	40640.7	85	SGRGAGGDA	39073.3	75	SGRGAGGDA	7582.7	6	SGRGAGGDA	15.644	0
605	GRGAGGDAG	XP_001463239_1_	43425.3	95	GRGAGGDAG	44146.8	99	GRGAGGDAG	32206.1	41	GRGAGGDAG	66.641	0
606	RGAGGDAGA	XP_001463239_1_	28025.7	42	RGAGGDAGA	33627.3	50	RGAGGDAGA	17101.3	12	RGAGGDAGA	23.596	0
607	GAGGDAGAP	XP_001463239_1_	41194.5	90	GAGGDAGAP	39976.9	80	GAGGDAGAP	33054.8	44	GAGGDAGAP	64.741	0
608	AGGDAGAPQ	XP_001463239_1_	39975.2	85	AGGDAGAPQ	38667.1	75	AGGDAGAPQ	22807.5	19	AGGDAGAPQ	38.595	0
609	GGDAGAPQR	XP_001463239_1_	40462.1	85	GGDAGAPQR	23167.7	23	GGDAGAPQR	35693.4	55	GGDAGAPQR	40.858	0
610	GDAGAPQRN	XP_001463239_1_	44657	99	GDAGAPQRN	41550.9	90	GDAGAPQRN	38593.1	70	GDAGAPQRN	84.512	0
611	DAGAPQRNG	XP_001463239_1_	45151.1	99	DAGAPQRNG	42905	95	DAGAPQRNG	40575.7	85	DAGAPQRNG	92.615	0
612	AGAPQRNGN	XP_001463239_1_	45507.6	99	AGAPQRNGN	39295.9	75	AGAPQRNGN	29236.4	31	AGAPQRNGN	53.867	0
613	GAPQRNGNR	XP_001463239_1_	44080.4	99	GAPQRNGNR	25486.4	28	GAPQRNGNR	36152.8	60	GAPQRNGNR	48.014	0
614	APQRNGNRA	XP_001463239_1_	41736.1	90	APQRNGNRA	40830.7	85	APQRNGNRA	243.8	0.8	APQRNGNRA	2.357	1
615	PQRNGNRAL	XP_001463239_1_	38445.1	80	PQRNGNRAL	35227.2	60	PQRNGNRAL	11333	8	PQRNGNRAL	19.459	0
616	QRNGNRALG	XP_001463239_1_	43316.9	95	QRNGNRALG	41825.6	90	QRNGNRALG	31758.7	39	QRNGNRALG	63.454	0
617	RNGNRALGG	XP_001463239_1_	39193.2	80	RNGNRALGG	34529.1	55	RNGNRALGG	32886.4	43	RNGNRALGG	55.62	0
618	NGNRALGGD	XP_001463239_1_	42423.1	95	NGNRALGGD	41012.2	85	NGNRALGGD	36236.2	60	NGNRALGGD	77.007	0
619	GNRALGGDG	XP_001463239_1_	41780.3	90	GNRALGGDG	42133.9	90	GNRALGGDG	29212.1	31	GNRALGGDG	55.066	0
620	NRALGGDGG	XP_001463239_1_	42375.8	95	NRALGGDGG	44409.8	99	NRALGGDGG	33031.6	44	NRALGGDGG	69.197	0
621	RALGGDGGA	XP_001463239_1_	23097.4	32	RALGGDGGA	31732.6	44	RALGGDGGA	10184.9	7	RALGGDGGA	15.241	0
622	ALGGDGGAG	XP_001463239_1_	29017.4	44	ALGGDGGAG	35673.3	60	ALGGDGGAG	25429.1	23	ALGGDGGAG	36.2	0
623	LGGDGGAGA	XP_001463239_1_	30361.2	48	LGGDGGAGA	39405.3	80	LGGDGGAGA	26182.7	24	LGGDGGAGA	40	0
624	GGDGGAGAA	XP_001463239_1_	34800.7	65	GGDGGAGAA	36820.7	65	GGDGGAGAA	24019.7	20	GGDGGAGAA	37.143	0
625	GDGGAGAAR	XP_001463239_1_	40926.2	90	GDGGAGAAR	28878	35	GDGGAGAAR	32382.9	41	GDGGAGAAR	46.822	0
626	DGGAGAARY	XP_001463239_1_	37929.9	75	DGGAGAARY	32795.8	47	DGGAGAARY	35525	55	DGGAGAARY	56.827	0
627	GGAGAARYD	XP_001463239_1_	42967.7	95	GGAGAARYD	38933.6	75	GGAGAARYD	33367.8	45	GGAGAARYD	65.102	0
628	GAGAARYDA	XP_001463239_1_	32347.2	55	GAGAARYDA	37592	70	GAGAARYDA	23177	19	GAGAARYDA	35.253	0
629	AGAARYDAS	XP_001463239_1_	41007.8	90	AGAARYDAS	38509.7	75	AGAARYDAS	26096.4	24	AGAARYDAS	45.378	0
630	GAARYDASC	XP_001463239_1_	33764.4	60	GAARYDASC	37022.1	65	GAARYDASC	23673.2	20	GAARYDASC	36.562	0
631	AARYDASCV	XP_001463239_1_	25437.9	36	AARYDASCV	29211.8	36	AARYDASCV	3507.4	3.5	AARYDASCV	8.791	0
632	ARYDASCVR	XP_001463239_1_	37467.4	75	ARYDASCVR	18324.5	16	ARYDASCVR	24578.9	21	ARYDASCVR	24.301	0
633	RYDASCVRV	XP_001463239_1_	14911.2	21	RYDASCVRV	20693.3	19	RYDASCVRV	26982.2	26	RYDASCVRV	21.628	0
634	YDASCVRVS	XP_001463239_1_	32935.6	55	YDASCVRVS	39801.3	80	YDASCVRVS	29116.2	31	YDASCVRVS	47.665	0
635	DASCVRVSG	XP_001463239_1_	37042.9	70	DASCVRVSG	40636.7	85	DASCVRVSG	35022.8	55	DASCVRVSG	67.824	0
636	ASCVRVSGC	XP_001463239_1_	27576.6	41	ASCVRVSGC	29277	36	ASCVRVSGC	34235.6	48	ASCVRVSGC	41.095	0
637	SCVRVSGCH	XP_001463239_1_	38840.2	80	SCVRVSGCH	33937.6	55	SCVRVSGCH	29457.1	32	SCVRVSGCH	48.44	0
638	CVRVSGCHM	XP_001463239_1_	22371.5	31	CVRVSGCHM	21370.7	20	CVRVSGCHM	2943.9	3	CVRVSGCHM	7.219	0
639	VRVSGCHMQ	XP_001463239_1_	36738	70	VRVSGCHMQ	42392.3	90	VRVSGCHMQ	29693.3	33	VRVSGCHMQ	53.86	0
640	RVSGCHMQA	XP_001463239_1_	7729.2	13	RVSGCHMQA	6501.5	6	RVSGCHMQA	2251.5	3	RVSGCHMQA	5.2	0
641	VSGCHMQAK	XP_001463239_1_	35526.9	65	VSGCHMQAK	565.4	1.4	VSGCHMQAK	30180.8	34	VSGCHMQAK	3.952	1
642	SGCHMQAKM	XP_001463239_1_	34726.2	65	SGCHMQAKM	33755.6	55	SGCHMQAKM	25525	23	SGCHMQAKM	38.938	0
643	GCHMQAKMD	XP_001463239_1_	41324	90	GCHMQAKMD	43483.1	95	GCHMQAKMD	39979.5	80	GCHMQAKMD	87.88	0
644	CHMQAKMDQ	XP_001463239_1_	40548.9	85	CHMQAKMDQ	38619	75	CHMQAKMDQ	24448.1	21	CHMQAKMDQ	41.256	0
645	HMQAKMDQL	XP_001463239_1_	1842.8	5.5	HMQAKMDQL	21831.6	21	HMQAKMDQL	13695.1	9.5	HMQAKMDQL	8.963	0
646	MQAKMDQLV	XP_001463239_1_	211.5	1.7	MQAKMDQLV	28920.3	35	MQAKMDQLV	23544.7	20	MQAKMDQLV	4.499	1
647	QAKMDQLVP	XP_001463239_1_	39098.7	80	QAKMDQLVP	35458.6	60	QAKMDQLVP	35147.3	55	QAKMDQLVP	63.36	0
648	AKMDQLVPV	XP_001463239_1_	423.7	2.5	AKMDQLVPV	31072.4	42	AKMDQLVPV	11562.3	8	AKMDQLVPV	5.466	0
649	KMDQLVPVL	XP_001463239_1_	28.2	0.4	KMDQLVPVL	14952.4	13	KMDQLVPVL	13103.7	9	KMDQLVPVL	1.116	1
650	MDQLVPVLR	XP_001463239_1_	24659.9	35	MDQLVPVLR	14011	12	MDQLVPVLR	33165.8	44	MDQLVPVLR	22.283	0
651	DQLVPVLRR	XP_001463239_1_	28669.8	43	DQLVPVLRR	18203	16	DQLVPVLRR	36550.4	60	DQLVPVLRR	29.29	0
652	QLVPVLRRL	XP_001463239_1_	1374.9	5	QLVPVLRRL	19775.3	18	QLVPVLRRL	16126.4	11	QLVPVLRRL	8.659	0
653	LVPVLRRLV	XP_001463239_1_	11997	17	LVPVLRRLV	22816.9	23	LVPVLRRLV	17170.1	12	LVPVLRRLV	16.161	0
654	VPVLRRLVV	XP_001463239_1_	20887.4	29	VPVLRRLVV	26211.6	29	VPVLRRLVV	17.5	0.08	VPVLRRLVV	0.239	1
655	PVLRRLVVN	XP_001463239_1_	37392	75	PVLRRLVVN	33513.9	50	PVLRRLVVN	33519	46	PVLRRLVVN	54.474	0
656	VLRRLVVNC	XP_001463239_1_	8818.3	14	VLRRLVVNC	18235.7	16	VLRRLVVNC	28219.2	29	VLRRLVVNC	17.814	0
657	LRRLVVNCL	XP_001463239_1_	17458.8	24	LRRLVVNCL	31379.2	42	LRRLVVNCL	16342.5	12	LRRLVVNCL	20.16	0
658	RRLVVNCLL	XP_001463239_1_	12057.2	18	RRLVVNCLL	23174.7	23	RRLVVNCLL	18870.4	14	RRLVVNCLL	17.599	0
659	RLVVNCLLT	XP_001463239_1_	2813.7	7	RLVVNCLLT	12628	11	RLVVNCLLT	25259.7	23	RLVVNCLLT	10.821	0
660	LVVNCLLTL	XP_001463239_1_	247.9	1.8	LVVNCLLTL	12896.9	11	LVVNCLLTL	2930.7	3	LVVNCLLTL	3.062	1
661	VVNCLLTLH	XP_001463239_1_	21945	30	VVNCLLTLH	3010.5	4	VVNCLLTLH	25447.8	23	VVNCLLTLH	9.18	0
662	VNCLLTLHT	XP_001463239_1_	22967.5	32	VNCLLTLHT	33898.7	55	VNCLLTLHT	31932.3	40	VNCLLTLHT	40.305	0
663	NCLLTLHTL	XP_001463239_1_	4613.5	9	NCLLTLHTL	32305.2	46	NCLLTLHTL	25043.3	22	NCLLTLHTL	16.825	0
664	CLLTLHTLD	XP_001463239_1_	19729.1	27	CLLTLHTLD	19902.6	18	CLLTLHTLD	31707.5	39	CLLTLHTLD	25.373	0
665	LLTLHTLDL	XP_001463239_1_	757.8	3.5	LLTLHTLDL	13448.2	12	LLTLHTLDL	7593.3	6	LLTLHTLDL	5.6	0
666	LTLHTLDLT	XP_001463239_1_	8454.2	14	LTLHTLDLT	27738.8	32	LTLHTLDLT	27467.6	27	LTLHTLDLT	21.472	0
667	TLHTLDLTQ	XP_001463239_1_	18042	25	TLHTLDLTQ	25364.3	27	TLHTLDLTQ	24618.3	21	TLHTLDLTQ	24.066	0
668	LHTLDLTQN	XP_001463239_1_	38633.2	80	LHTLDLTQN	40031.5	80	LHTLDLTQN	34216.3	48	LHTLDLTQN	65.455	0
669	HTLDLTQNN	XP_001463239_1_	35611.6	65	HTLDLTQNN	30315.9	39	HTLDLTQNN	31348.7	38	HTLDLTQNN	44.549	0
670	TLDLTQNNI	XP_001463239_1_	1218.7	4.5	TLDLTQNNI	23300.7	23	TLDLTQNNI	29295.7	32	TLDLTQNNI	10.103	0
671	LDLTQNNIS	XP_001463239_1_	42772	95	LDLTQNNIS	41672.4	90	LDLTQNNIS	37568.9	65	LDLTQNNIS	81.033	0
672	DLTQNNISS	XP_001463239_1_	30491.6	48	DLTQNNISS	38960.6	75	DLTQNNISS	37945.1	70	DLTQNNISS	61.916	0
673	LTQNNISSL	XP_001463239_1_	5326.5	10	LTQNNISSL	26211.6	29	LTQNNISSL	3639.4	3.5	LTQNNISSL	7.14	0
674	TQNNISSLP	XP_001463239_1_	31610.6	55	TQNNISSLP	24188.2	25	TQNNISSLP	31370	38	TQNNISSLP	35.504	0
675	QNNISSLPD	XP_001463239_1_	38612.3	80	QNNISSLPD	36805.6	65	QNNISSLPD	34011.1	48	QNNISSLPD	61.579	0
676	NNISSLPDL	XP_001463239_1_	26750.5	39	NNISSLPDL	35492.7	60	NNISSLPDL	26530.3	25	NNISSLPDL	36.449	0
677	NISSLPDLS	XP_001463239_1_	25773.1	37	NISSLPDLS	34601.7	55	NISSLPDLS	35940.2	60	NISSLPDLS	48.484	0
678	ISSLPDLSL	XP_001463239_1_	12932.9	19	ISSLPDLSL	21800.2	21	ISSLPDLSL	11759.9	8	ISSLPDLSL	13.318	0
679	SSLPDLSLL	XP_001463239_1_	3138.5	7.5	SSLPDLSLL	21844.6	21	SSLPDLSLL	14382.4	10	SSLPDLSLL	10.678	0
680	SLPDLSLLP	XP_001463239_1_	5486.7	10	SLPDLSLLP	19466.2	18	SLPDLSLLP	32629.8	42	SLPDLSLLP	16.726	0
681	LPDLSLLPL	XP_001463239_1_	10903	16	LPDLSLLPL	25406	27	LPDLSLLPL	33.3	0.175	LPDLSLLPL	0.516	1
682	PDLSLLPLQ	XP_001463239_1_	37325.7	75	PDLSLLPLQ	40229	80	PDLSLLPLQ	33250.3	44	PDLSLLPLQ	61.778	0
683	DLSLLPLQS	XP_001463239_1_	19776.8	27	DLSLLPLQS	33697.9	55	DLSLLPLQS	38220.4	70	DLSLLPLQS	43.163	0
684	LSLLPLQSL	XP_001463239_1_	7757.4	13	LSLLPLQSL	23397.9	24	LSLLPLQSL	8996	6.5	LSLLPLQSL	11.012	0
685	SLLPLQSLR	XP_001463239_1_	12253.7	18	SLLPLQSLR	163.6	0.7	SLLPLQSLR	25792.1	24	SLLPLQSLR	1.966	1
686	LLPLQSLRL	XP_001463239_1_	1055	4	LLPLQSLRL	17406.7	15	LLPLQSLRL	23867.9	20	LLPLQSLRL	8.182	0
687	LPLQSLRLH	XP_001463239_1_	31658.5	55	LPLQSLRLH	28605	35	LPLQSLRLH	5121.8	4.5	LPLQSLRLH	11.153	0
688	PLQSLRLHG	XP_001463239_1_	30025.4	47	PLQSLRLHG	36340.2	65	PLQSLRLHG	35598.5	55	PLQSLRLHG	54.702	0
689	LQSLRLHGN	XP_001463239_1_	27614.5	41	LQSLRLHGN	32038.2	45	LQSLRLHGN	34257.5	49	LQSLRLHGN	44.762	0
690	QSLRLHGNA	XP_001463239_1_	35857.1	65	QSLRLHGNA	30491.6	40	QSLRLHGNA	27857.3	28	QSLRLHGNA	39.422	0
691	SLRLHGNAI	XP_001463239_1_	8046.5	13	SLRLHGNAI	16897.5	15	SLRLHGNAI	61.1	0.3	SLRLHGNAI	0.863	1
692	LRLHGNAIA	XP_001463239_1_	32267.8	55	LRLHGNAIA	39033.2	75	LRLHGNAIA	24378.7	21	LRLHGNAIA	37.91	0
693	RLHGNAIAD	XP_001463239_1_	23128.4	32	RLHGNAIAD	16058.3	14	RLHGNAIAD	17401.8	13	RLHGNAIAD	16.704	0
694	LHGNAIADW	XP_001463239_1_	34253	60	LHGNAIADW	36860.6	65	LHGNAIADW	28153	29	LHGNAIADW	45.09	0
695	HGNAIADWR	XP_001463239_1_	35828	65	HGNAIADWR	16190.2	14	HGNAIADWR	35029.2	55	HGNAIADWR	28.573	0
696	GNAIADWRV	XP_001463239_1_	17862.7	24	GNAIADWRV	37584.3	70	GNAIADWRV	34803.7	55	GNAIADWRV	40.467	0
697	NAIADWRVV	XP_001463239_1_	15441	21	NAIADWRVV	32843.4	47	NAIADWRVV	13140	9	NAIADWRVV	16.666	0
698	AIADWRVVE	XP_001463239_1_	31185.2	50	AIADWRVVE	22396.5	22	AIADWRVVE	16016.9	11	AIADWRVVE	19.186	0
699	IADWRVVEA	XP_001463239_1_	4944.3	9.5	IADWRVVEA	28607.5	35	IADWRVVEA	23111.4	19	IADWRVVEA	16.089	0
700	ADWRVVEAR	XP_001463239_1_	28299	43	ADWRVVEAR	24599.4	26	ADWRVVEAR	28909	31	ADWRVVEAR	31.923	0
701	DWRVVEARI	XP_001463239_1_	30053.4	47	DWRVVEARI	36389.4	65	DWRVVEARI	33609.5	46	DWRVVEARI	51.37	0
702	WRVVEARIA	XP_001463239_1_	32578	55	WRVVEARIA	42830.3	95	WRVVEARIA	30589.1	35	WRVVEARIA	52.375	0
703	RVVEARIAP	XP_001463239_1_	28773.9	44	RVVEARIAP	15841.4	14	RVVEARIAP	13036.2	9	RVVEARIAP	14.615	0
704	VVEARIAPL	XP_001463239_1_	2437.5	6.5	VVEARIAPL	21791.5	21	VVEARIAPL	1272.6	1.9	VVEARIAPL	4.122	1
705	VEARIAPLP	XP_001463239_1_	38073.4	75	VEARIAPLP	31867.8	44	VEARIAPLP	32599.1	42	VEARIAPLP	50.108	0
706	EARIAPLPY	XP_001463239_1_	28472.2	43	EARIAPLPY	15200.8	13	EARIAPLPY	17889.2	13	EARIAPLPY	16.939	0
707	ARIAPLPYL	XP_001463239_1_	9557.6	15	ARIAPLPYL	26547.8	30	ARIAPLPYL	18347.7	13	ARIAPLPYL	16.957	0
708	RIAPLPYLG	XP_001463239_1_	10599	16	RIAPLPYLG	17326.1	15	RIAPLPYLG	24436.5	21	RIAPLPYLG	16.97	0
709	IAPLPYLGV	XP_001463239_1_	7370.3	12	IAPLPYLGV	22945.7	23	IAPLPYLGV	26948.3	26	IAPLPYLGV	18.152	0
710	APLPYLGVL	XP_001463239_1_	18826.9	26	APLPYLGVL	26599.8	30	APLPYLGVL	11.2	0.05	APLPYLGVL	0.149	1
711	PLPYLGVLT	XP_001463239_1_	19277.1	26	PLPYLGVLT	34754.4	55	PLPYLGVLT	35275.7	55	PLPYLGVLT	40.093	0
712	LPYLGVLTL	XP_001463239_1_	7502.6	13	LPYLGVLTL	19470.6	18	LPYLGVLTL	31.7	0.15	LPYLGVLTL	0.441	1
713	PYLGVLTLH	XP_001463239_1_	30390.8	48	PYLGVLTLH	28776.1	35	PYLGVLTLH	27166.1	26	PYLGVLTLH	34.143	0
714	YLGVLTLHG	XP_001463239_1_	3482.4	8	YLGVLTLHG	26583.2	30	YLGVLTLHG	31498.3	38	YLGVLTLHG	16.247	0
715	LGVLTLHGN	XP_001463239_1_	30834.6	49	LGVLTLHGN	37040.5	65	LGVLTLHGN	34208.9	48	LGVLTLHGN	52.979	0
716	GVLTLHGNP	XP_001463239_1_	38046.2	75	GVLTLHGNP	24099.9	25	GVLTLHGNP	35691.1	55	GVLTLHGNP	41.949	0
717	VLTLHGNPI	XP_001463239_1_	1396.8	5	VLTLHGNPI	19521.2	18	VLTLHGNPI	5646.4	4.5	VLTLHGNPI	6.279	0
718	LTLHGNPIA	XP_001463239_1_	6580.2	12	LTLHGNPIA	25494.4	28	LTLHGNPIA	21922.5	17	LTLHGNPIA	16.866	0
719	TLHGNPIAE	XP_001463239_1_	22429.2	31	TLHGNPIAE	22099.2	22	TLHGNPIAE	25620.8	23	TLHGNPIAE	24.754	0
720	LHGNPIAED	XP_001463239_1_	40132.9	85	LHGNPIAED	41949.3	90	LHGNPIAED	34121	48	LHGNPIAED	68.636	0
721	HGNPIAEDT	XP_001463239_1_	35356.3	65	HGNPIAEDT	40585.8	85	HGNPIAEDT	33322	45	HGNPIAEDT	60.764	0
722	GNPIAEDTE	XP_001463239_1_	43198	95	GNPIAEDTE	44354.6	99	GNPIAEDTE	38873	75	GNPIAEDTE	88.338	0
723	NPIAEDTEI	XP_001463239_1_	35695.7	65	NPIAEDTEI	39280.6	75	NPIAEDTEI	4324.6	4	NPIAEDTEI	10.764	0
724	PIAEDTEIE	XP_001463239_1_	41793	90	PIAEDTEIE	42755.8	95	PIAEDTEIE	33083.4	44	PIAEDTEIE	67.621	0
725	IAEDTEIEA	XP_001463239_1_	14113.9	20	IAEDTEIEA	38338.8	75	IAEDTEIEA	27749.3	28	IAEDTEIEA	30.288	0
726	AEDTEIEAV	XP_001463239_1_	17778.8	24	AEDTEIEAV	34936.8	55	AEDTEIEAV	33288.4	45	AEDTEIEAV	36.554	0
727	EDTEIEAVA	XP_001463239_1_	38198.8	75	EDTEIEAVA	41987.4	90	EDTEIEAVA	32518.8	42	EDTEIEAVA	62.171	0
728	DTEIEAVAG	XP_001463239_1_	36038.4	70	DTEIEAVAG	42510.8	90	DTEIEAVAG	40057.5	80	DTEIEAVAG	79.162	0
729	TEIEAVAGN	XP_001463239_1_	38339.2	75	TEIEAVAGN	39708.8	80	TEIEAVAGN	31619.8	39	TEIEAVAGN	58.281	0
730	EIEAVAGNS	XP_001463239_1_	35558.5	65	EIEAVAGNS	39744.5	80	EIEAVAGNS	32666.5	42	EIEAVAGNS	58.034	0
731	IEAVAGNSS	XP_001463239_1_	39454	80	IEAVAGNSS	38547.2	75	IEAVAGNSS	29109.2	31	IEAVAGNSS	51.643	0
732	EAVAGNSSK	XP_001463239_1_	43815.1	99	EAVAGNSSK	8942.4	8	EAVAGNSSK	25437.9	23	EAVAGNSSK	16.799	0
733	AVAGNSSKT	XP_001463239_1_	27501.2	41	AVAGNSSKT	26771.1	30	AVAGNSSKT	9047.9	6.5	AVAGNSSKT	14.18	0
734	VAGNSSKTA	XP_001463239_1_	33039.1	55	VAGNSSKTA	37956.2	70	VAGNSSKTA	21143.2	16	VAGNSSKTA	31.59	0
735	AGNSSKTAA	XP_001463239_1_	39497.5	80	AGNSSKTAA	31545	43	AGNSSKTAA	17526	13	AGNSSKTAA	26.624	0
736	GNSSKTAAR	XP_001463239_1_	41756.8	90	GNSSKTAAR	17963.7	16	GNSSKTAAR	30955.3	37	GNSSKTAAR	29.81	0
737	NSSKTAARD	XP_001463239_1_	41852.7	90	NSSKTAARD	38223.2	70	NSSKTAARD	36875.8	65	NSSKTAARD	73.563	0
738	SSKTAARDA	XP_001463239_1_	39319.7	80	SSKTAARDA	37195.9	65	SSKTAARDA	27053.2	26	SSKTAARDA	45.217	0
739	SKTAARDAH	XP_001463239_1_	44310	99	SKTAARDAH	40555.1	85	SKTAARDAH	20739.3	16	SKTAARDAH	35.559	0
740	KTAARDAHC	XP_001463239_1_	27375	40	KTAARDAHC	25115.2	27	KTAARDAHC	25641	23	KTAARDAHC	28.432	0
741	TAARDAHCA	XP_001463239_1_	30950.6	49	TAARDAHCA	39080.5	75	TAARDAHCA	23072.4	19	TAARDAHCA	34.733	0
742	AARDAHCAG	XP_001463239_1_	39647	85	AARDAHCAG	32523.4	46	AARDAHCAG	9246.2	6.5	AARDAHCAG	16.013	0
743	ARDAHCAGT	XP_001463239_1_	33312.9	60	ARDAHCAGT	39471.1	80	ARDAHCAGT	28815	30	ARDAHCAGT	48	0
744	RDAHCAGTV	XP_001463239_1_	27564.1	41	RDAHCAGTV	27552.2	32	RDAHCAGTV	13896.9	9.5	RDAHCAGTV	18.645	0
745	DAHCAGTVG	XP_001463239_1_	40863.4	90	DAHCAGTVG	41337.9	85	DAHCAGTVG	33635.6	46	DAHCAGTVG	67.242	0
746	AHCAGTVGK	XP_001463239_1_	37833.2	75	AHCAGTVGK	5730.7	5.5	AHCAGTVGK	26780	26	AHCAGTVGK	12.842	0
747	HCAGTVGKA	XP_001463239_1_	31339.8	50	HCAGTVGKA	36578.1	65	HCAGTVGKA	27344.3	27	HCAGTVGKA	41.424	0
748	CAGTVGKAA	XP_001463239_1_	28424.8	43	CAGTVGKAA	37515.6	70	CAGTVGKAA	17047.7	12	CAGTVGKAA	24.819	0
749	AGTVGKAAK	XP_001463239_1_	42419.8	95	AGTVGKAAK	7052	6.5	AGTVGKAAK	24893.4	22	AGTVGKAAK	14.297	0
750	GTVGKAAKG	XP_001463239_1_	39409.2	80	GTVGKAAKG	36726	65	GTVGKAAKG	35245.5	55	GTVGKAAKG	65.123	0
751	TVGKAAKGS	XP_001463239_1_	41097.9	90	TVGKAAKGS	38485.9	75	TVGKAAKGS	31672.5	39	TVGKAAKGS	59.898	0
752	VGKAAKGSR	XP_001463239_1_	43788.1	99	VGKAAKGSR	22802.4	23	VGKAAKGSR	29493.2	32	VGKAAKGSR	35.365	0
753	GKAAKGSRA	XP_001463239_1_	41451.6	90	GKAAKGSRA	40820.5	85	GKAAKGSRA	24480.2	21	GKAAKGSRA	42.556	0
754	KAAKGSRAD	XP_001463239_1_	43888.6	99	KAAKGSRAD	32038.9	45	KAAKGSRAD	8084.9	6	KAAKGSRAD	15.076	0
755	AAKGSRADG	XP_001463239_1_	43511.3	95	AAKGSRADG	40308.3	80	AAKGSRADG	22908.7	19	AAKGSRADG	39.652	0
756	AKGSRADGD	XP_001463239_1_	44818.7	99	AKGSRADGD	44983.3	99	AKGSRADGD	36280.1	60	AKGSRADGD	81.37	0
757	KGSRADGDS	XP_001463239_1_	45021.3	99	KGSRADGDS	41683.2	90	KGSRADGDS	34844.4	55	KGSRADGDS	76.154	0
758	GSRADGDSN	XP_001463239_1_	43714.7	95	GSRADGDSN	40594.1	85	GSRADGDSN	31395.5	38	GSRADGDSN	61.72	0
759	SRADGDSNY	XP_001463239_1_	41916.6	90	SRADGDSNY	35938.3	60	SRADGDSNY	26143.3	24	SRADGDSNY	43.2	0
760	RADGDSNYW	XP_001463239_1_	29272.2	45	RADGDSNYW	28248.2	34	RADGDSNYW	20873.2	16	RADGDSNYW	26.285	0
761	ADGDSNYWK	XP_001463239_1_	42248.1	95	ADGDSNYWK	14882.5	13	ADGDSNYWK	37515.2	65	ADGDSNYWK	29.173	0
762	DGDSNYWKR	XP_001463239_1_	39454.4	80	DGDSNYWKR	39074.2	75	DGDSNYWKR	41928.4	90	DGDSNYWKR	81.203	0
763	GDSNYWKRL	XP_001463239_1_	35599.7	65	GDSNYWKRL	34678.9	55	GDSNYWKRL	34415	49	GDSNYWKRL	55.582	0
764	DSNYWKRLL	XP_001463239_1_	35547.3	65	DSNYWKRLL	31688.3	43	DSNYWKRLL	33999.3	47	DSNYWKRLL	50.069	0
765	SNYWKRLLA	XP_001463239_1_	22401.1	31	SNYWKRLLA	17233	15	SNYWKRLLA	17660.9	13	SNYWKRLLA	17.06	0
766	NYWKRLLAL	XP_001463239_1_	9697.4	15	NYWKRLLAL	27073.1	31	NYWKRLLAL	8252.4	6	NYWKRLLAL	11.296	0
767	YWKRLLALL	XP_001463239_1_	9309.2	15	YWKRLLALL	28682.5	35	YWKRLLALL	19702.2	15	YWKRLLALL	18.529	0
768	WKRLLALLL	XP_001463239_1_	13731	19	WKRLLALLL	28548.4	34	WKRLLALLL	8496	6	WKRLLALLL	12.062	0
769	KRLLALLLR	XP_001463239_1_	18868.1	26	KRLLALLLR	10596.1	9	KRLLALLLR	25873.5	24	KRLLALLLR	15.687	0
770	RLLALLLRS	XP_001463239_1_	916	4	RLLALLLRS	4669.4	5	RLLALLLRS	24646.8	21	RLLALLLRS	6.029	0
771	LLALLLRSP	XP_001463239_1_	8650	14	LLALLLRSP	18241.8	16	LLALLLRSP	27569.7	27	LLALLLRSP	17.547	0
772	LALLLRSPD	XP_001463239_1_	34731.8	65	LALLLRSPD	36146.2	65	LALLLRSPD	15163.5	11	LALLLRSPD	24.655	0
773	ALLLRSPDR	XP_001463239_1_	21623.8	30	ALLLRSPDR	1327.5	2.5	ALLLRSPDR	30747	36	ALLLRSPDR	6.506	0
774	LLLRSPDRV	XP_001463239_1_	152.5	1.4	LLLRSPDRV	25730.8	28	LLLRSPDRV	31338.8	38	LLLRSPDRV	3.864	1
775	LLRSPDRVA	XP_001463239_1_	19216.1	26	LLRSPDRVA	25067.7	27	LLRSPDRVA	5325.6	4.5	LLRSPDRVA	10.077	0
776	LRSPDRVAP	XP_001463239_1_	40949.2	90	LRSPDRVAP	40389.5	80	LRSPDRVAP	30346.5	35	LRSPDRVAP	57.49	0
777	RSPDRVAPL	XP_001463239_1_	5362.2	10	RSPDRVAPL	24408.8	25	RSPDRVAPL	5604.5	4.5	RSPDRVAPL	8.282	0
778	SPDRVAPLR	XP_001463239_1_	35894.8	65	SPDRVAPLR	22669.3	22	SPDRVAPLR	19324.1	14	SPDRVAPLR	22.681	0
779	PDRVAPLRQ	XP_001463239_1_	39393.8	80	PDRVAPLRQ	41061.5	85	PDRVAPLRQ	35763.7	55	PDRVAPLRQ	70.677	0
780	DRVAPLRQV	XP_001463239_1_	33025.8	55	DRVAPLRQV	39321	75	DRVAPLRQV	33048.4	44	DRVAPLRQV	55.307	0
781	RVAPLRQVD	XP_001463239_1_	40994.5	90	RVAPLRQVD	26062.8	29	RVAPLRQVD	6498.7	5	RVAPLRQVD	12.215	0
782	VAPLRQVDF	XP_001463239_1_	29854	46	VAPLRQVDF	29992	38	VAPLRQVDF	27140.6	26	VAPLRQVDF	34.675	0
783	APLRQVDFV	XP_001463239_1_	19319.9	26	APLRQVDFV	32995.5	48	APLRQVDFV	2711.8	3	APLRQVDFV	7.641	0
784	PLRQVDFVT	XP_001463239_1_	19435.3	27	PLRQVDFVT	36860.2	65	PLRQVDFVT	25357.7	23	PLRQVDFVT	31.283	0
785	LRQVDFVTL	XP_001463239_1_	19167.5	26	LRQVDFVTL	34653.7	55	LRQVDFVTL	22801.1	19	LRQVDFVTL	27.454	0
786	RQVDFVTLT	XP_001463239_1_	1107.6	4.5	RQVDFVTLT	23724.7	24	RQVDFVTLT	24487.6	21	RQVDFVTLT	9.631	0
787	QVDFVTLTG	XP_001463239_1_	18039.3	25	QVDFVTLTG	23428.1	24	QVDFVTLTG	25551	23	QVDFVTLTG	23.972	0
788	VDFVTLTGQ	XP_001463239_1_	27674.3	41	VDFVTLTGQ	32534.3	46	VDFVTLTGQ	26637.9	25	VDFVTLTGQ	34.831	0
789	DFVTLTGQD	XP_001463239_1_	43176.5	95	DFVTLTGQD	42507.2	90	DFVTLTGQD	38773.5	75	DFVTLTGQD	85.786	0
790	FVTLTGQDY	XP_001463239_1_	25159.3	36	FVTLTGQDY	20146.1	19	FVTLTGQDY	25104.6	22	FVTLTGQDY	23.835	0
791	VTLTGQDYN	XP_001463239_1_	38501.3	80	VTLTGQDYN	29786	38	VTLTGQDYN	37392.8	65	VTLTGQDYN	55.35	0
792	TLTGQDYNM	XP_001463239_1_	1840	5.5	TLTGQDYNM	33432.1	50	TLTGQDYNM	23823.5	20	TLTGQDYNM	11.913	0
793	LTGQDYNMA	XP_001463239_1_	20114.9	28	LTGQDYNMA	35041	60	LTGQDYNMA	30254.6	34	LTGQDYNMA	36.678	0
794	TGQDYNMAG	XP_001463239_1_	38799.1	80	TGQDYNMAG	40502	85	TGQDYNMAG	30687.2	36	TGQDYNMAG	57.645	0
795	GQDYNMAGA	XP_001463239_1_	3762.6	8	GQDYNMAGA	32264.7	45	GQDYNMAGA	30283.5	34	GQDYNMAGA	16.984	0
796	QDYNMAGAY	XP_001463239_1_	36563.5	70	QDYNMAGAY	7843.9	7	QDYNMAGAY	26162.3	24	QDYNMAGAY	15.09	0
797	DYNMAGAYE	XP_001463239_1_	38573.9	80	DYNMAGAYE	40603.8	85	DYNMAGAYE	36559.5	60	DYNMAGAYE	73.293	0
798	YNMAGAYEM	XP_001463239_1_	2740.9	7	YNMAGAYEM	33758.9	55	YNMAGAYEM	5925.6	5	YNMAGAYEM	8.309	0
799	NMAGAYEMF	XP_001463239_1_	10317.1	16	NMAGAYEMF	21428.1	21	NMAGAYEMF	22024	18	NMAGAYEMF	18.108	0
800	MAGAYEMFT	XP_001463239_1_	6719.2	12	MAGAYEMFT	24607.6	26	MAGAYEMFT	25941.9	24	MAGAYEMFT	18.353	0
801	AGAYEMFTR	XP_001463239_1_	31780.3	55	AGAYEMFTR	12956.8	11	AGAYEMFTR	30908.5	36	AGAYEMFTR	21.919	0
802	GAYEMFTRG	XP_001463239_1_	23298.4	33	GAYEMFTRG	27236.5	31	GAYEMFTRG	28579.3	30	GAYEMFTRG	31.284	0
803	AYEMFTRGQ	XP_001463239_1_	34409	60	AYEMFTRGQ	38393.2	75	AYEMFTRGQ	26521.4	25	AYEMFTRGQ	42.857	0
804	YEMFTRGQT	XP_001463239_1_	36828.7	70	YEMFTRGQT	34059.4	55	YEMFTRGQT	17022.1	12	YEMFTRGQT	25.907	0
805	EMFTRGQTG	XP_001463239_1_	30484.7	48	EMFTRGQTG	35805.6	60	EMFTRGQTG	31232.2	37	EMFTRGQTG	46.492	0
806	MFTRGQTGL	XP_001463239_1_	24104.8	34	MFTRGQTGL	23882.4	24	MFTRGQTGL	21144.8	16	MFTRGQTGL	22.459	0
807	FTRGQTGLL	XP_001463239_1_	12343.4	18	FTRGQTGLL	18918.2	17	FTRGQTGLL	419.1	1	FTRGQTGLL	2.692	1
808	TRGQTGLLA	XP_001463239_1_	30525.3	48	TRGQTGLLA	38188.1	70	TRGQTGLLA	26276	25	TRGQTGLLA	39.937	0
809	RGQTGLLAK	XP_001463239_1_	31982.1	55	RGQTGLLAK	633.9	1.5	RGQTGLLAK	20595.5	16	RGQTGLLAK	4.014	1
810	GQTGLLAKA	XP_001463239_1_	5706.4	11	GQTGLLAKA	32371.7	46	GQTGLLAKA	27777.5	28	GQTGLLAKA	20.221	0
811	QTGLLAKAR	XP_001463239_1_	33384.7	60	QTGLLAKAR	16497.9	14	QTGLLAKAR	28532.7	30	QTGLLAKAR	24.706	0
812	TGLLAKARS	XP_001463239_1_	40750.8	85	TGLLAKARS	39441.6	80	TGLLAKARS	30751.3	36	TGLLAKARS	57.645	0
813	GLLAKARSM	XP_001463239_1_	2619.8	7	GLLAKARSM	16752.4	15	GLLAKARSM	7397.5	5.5	GLLAKARSM	7.666	0
814	LLAKARSMM	XP_001463239_1_	5373.2	10	LLAKARSMM	12596.3	11	LLAKARSMM	610.2	1.3	LLAKARSMM	3.125	1
815	LAKARSMMG	XP_001463239_1_	35578.5	65	LAKARSMMG	30036.1	38	LAKARSMMG	25082.1	22	LAKARSMMG	34.421	0
816	AKARSMMGS	XP_001463239_1_	38549.7	80	AKARSMMGS	37622.1	70	AKARSMMGS	25959.3	24	AKARSMMGS	43.826	0
817	KARSMMGSR	XP_001463239_1_	36732	70	KARSMMGSR	893.1	1.8	KARSMMGSR	6851.3	5.5	KARSMMGSR	3.991	1
818	ARSMMGSRT	XP_001463239_1_	39323.6	80	ARSMMGSRT	41177.1	85	ARSMMGSRT	25319.8	23	ARSMMGSRT	44.285	0
819	RSMMGSRTQ	XP_001463239_1_	36434.3	70	RSMMGSRTQ	19014.3	17	RSMMGSRTQ	7969	6	RSMMGSRTQ	12.512	0
820	SMMGSRTQT	XP_001463239_1_	4389.7	9	SMMGSRTQT	16405	14	SMMGSRTQT	4072.8	4	SMMGSRTQT	6.936	0
821	MMGSRTQTK	XP_001463239_1_	22459.6	31	MMGSRTQTK	32.1	0.15	MMGSRTQTK	24938.1	22	MMGSRTQTK	0.445	1
822	MGSRTQTKP	XP_001463239_1_	43966.1	99	MGSRTQTKP	31824.7	44	MGSRTQTKP	37342.3	65	MGSRTQTKP	62.224	0
823	GSRTQTKPA	XP_001463239_1_	38182.3	75	GSRTQTKPA	30421.7	40	GSRTQTKPA	13092	9	GSRTQTKPA	20.074	0
824	SRTQTKPAG	XP_001463239_1_	44751.8	99	SRTQTKPAG	43149.4	95	SRTQTKPAG	30748	36	SRTQTKPAG	61.977	0
825	RTQTKPAGA	XP_001463239_1_	16697.2	23	RTQTKPAGA	20521.8	19	RTQTKPAGA	21613.9	17	RTQTKPAGA	19.363	0
826	TQTKPAGAT	XP_001463239_1_	38065.2	75	TQTKPAGAT	35705	60	TQTKPAGAT	22329.4	18	TQTKPAGAT	35.065	0
827	QTKPAGATT	XP_001463239_1_	36463.9	70	QTKPAGATT	34112.5	55	QTKPAGATT	17743.1	13	QTKPAGATT	27.425	0
828	TKPAGATTS	XP_001463239_1_	42051.5	90	TKPAGATTS	43140.1	95	TKPAGATTS	29478.5	32	TKPAGATTS	56.724	0
829	KPAGATTSS	XP_001463239_1_	40286.9	85	KPAGATTSS	32757.8	47	KPAGATTSS	80.8	0.4	KPAGATTSS	1.184	1
830	PAGATTSSS	XP_001463239_1_	43344	95	PAGATTSSS	40814.8	85	PAGATTSSS	28719.8	30	PAGATTSSS	53.933	0
831	AGATTSSSS	XP_001463239_1_	42347.4	95	AGATTSSSS	34229.7	55	AGATTSSSS	23836.7	20	AGATTSSSS	38.116	0
832	GATTSSSSK	XP_001463239_1_	43471.8	95	GATTSSSSK	726.7	1.6	GATTSSSSK	27958.8	28	GATTSSSSK	4.469	1
833	ATTSSSSKS	XP_001463239_1_	40971.8	90	ATTSSSSKS	28037.8	33	ATTSSSSKS	28244.6	29	ATTSSSSKS	39.527	0
834	TTSSSSKSA	XP_001463239_1_	29643.2	46	TTSSSSKSA	27480.1	32	TTSSSSKSA	19357.8	14	TTSSSSKSA	24.112	0
835	TSSSSKSAH	XP_001463239_1_	44729.5	99	TSSSSKSAH	11594.4	9.5	TSSSSKSAH	23579.7	20	TSSSSKSAH	18.142	0
836	SSSSKSAHV	XP_001463239_1_	7865.9	13	SSSSKSAHV	22239.5	22	SSSSKSAHV	24190	21	SSSSKSAHV	17.647	0
837	SSSKSAHVV	XP_001463239_1_	16366.7	23	SSSKSAHVV	26150.7	29	SSSKSAHVV	15456.7	11	SSSKSAHVV	17.765	0
838	SSKSAHVVA	XP_001463239_1_	33596	60	SSKSAHVVA	25952.5	28	SSKSAHVVA	18351.1	13	SSKSAHVVA	23.201	0
839	SKSAHVVAG	XP_001463239_1_	35499.6	65	SKSAHVVAG	39451.4	80	SKSAHVVAG	27955.1	28	SKSAHVVAG	47.171	0
840	KSAHVVAGR	XP_001463239_1_	28669.8	43	KSAHVVAGR	576.5	1.4	KSAHVVAGR	25801.1	24	KSAHVVAGR	3.85	1
841	SAHVVAGRG	XP_001463239_1_	32454.8	55	SAHVVAGRG	37484.8	70	SAHVVAGRG	26548.4	25	SAHVVAGRG	41.398	0
0	MAHHQPTNV	XP_001463248_1_	4753.2	9.5	MAHHQPTNV	21416.1	20	MAHHQPTNV	18027.8	13	MAHHQPTNV	12.921	0
1	AHHQPTNVE	XP_001463248_1_	41421.6	90	AHHQPTNVE	36286.4	65	AHHQPTNVE	23578.1	20	AHHQPTNVE	39.218	0
2	HHQPTNVEV	XP_001463248_1_	25866.7	37	HHQPTNVEV	32163.6	45	HHQPTNVEV	20325.4	15	HHQPTNVEV	25.881	0
3	HQPTNVEVE	XP_001463248_1_	36773.4	70	HQPTNVEVE	40760.9	85	HQPTNVEVE	34105.8	48	HQPTNVEVE	63.988	0
4	QPTNVEVEN	XP_001463248_1_	41870.4	90	QPTNVEVEN	42005.6	90	QPTNVEVEN	24427.5	21	QPTNVEVEN	42.955	0
5	PTNVEVENK	XP_001463248_1_	38523.8	80	PTNVEVENK	17539.1	16	PTNVEVENK	42073.4	95	PTNVEVENK	35.077	0
6	TNVEVENKV	XP_001463248_1_	27314.7	40	TNVEVENKV	40054.8	80	TNVEVENKV	31287.7	38	TNVEVENKV	47.01	0
7	NVEVENKVA	XP_001463248_1_	37959.5	75	NVEVENKVA	40278.7	80	NVEVENKVA	29842.7	33	NVEVENKVA	53.441	0
8	VEVENKVAF	XP_001463248_1_	32575.5	55	VEVENKVAF	32642.9	47	VEVENKVAF	20811.9	16	VEVENKVAF	29.424	0
9	EVENKVAFF	XP_001463248_1_	27171.7	40	EVENKVAFF	28306.1	34	EVENKVAFF	27222.6	27	EVENKVAFF	32.805	0
10	VENKVAFFV	XP_001463248_1_	8270.2	13	VENKVAFFV	22041.2	21	VENKVAFFV	30192.8	34	VENKVAFFV	19.486	0
11	ENKVAFFVQ	XP_001463248_1_	35112.3	65	ENKVAFFVQ	39797.8	80	ENKVAFFVQ	29000.8	31	ENKVAFFVQ	49.881	0
12	NKVAFFVQL	XP_001463248_1_	13212	19	NKVAFFVQL	32432.3	46	NKVAFFVQL	25961.2	24	NKVAFFVQL	25.854	0
13	KVAFFVQLN	XP_001463248_1_	18637.4	25	KVAFFVQLN	11756.4	10	KVAFFVQLN	30348.1	35	KVAFFVQLN	17.797	0
14	VAFFVQLNA	XP_001463248_1_	3003	7.5	VAFFVQLNA	10308.1	9	VAFFVQLNA	23915.5	20	VAFFVQLNA	10.189	0
15	AFFVQLNAL	XP_001463248_1_	6802.1	12	AFFVQLNAL	20566.1	19	AFFVQLNAL	18250.3	13	AFFVQLNAL	14.092	0
16	FFVQLNALL	XP_001463248_1_	1990.9	6	FFVQLNALL	24610.3	26	FFVQLNALL	22331.4	18	FFVQLNALL	11.508	0
17	FVQLNALLT	XP_001463248_1_	5815.8	11	FVQLNALLT	25330.5	27	FVQLNALLT	22682.5	18	FVQLNALLT	16.349	0
18	VQLNALLTR	XP_001463248_1_	15397.5	21	VQLNALLTR	2399.2	3.5	VQLNALLTR	26038.3	24	VQLNALLTR	8	0
19	QLNALLTRI	XP_001463248_1_	296.8	2	QLNALLTRI	11909.7	10	QLNALLTRI	24304.2	21	QLNALLTRI	4.632	1
20	LNALLTRIS	XP_001463248_1_	33912.3	60	LNALLTRIS	38142.7	70	LNALLTRIS	24494.2	21	LNALLTRIS	38.182	0
21	NALLTRISS	XP_001463248_1_	28186.6	42	NALLTRISS	34439.6	55	NALLTRISS	20391	16	NALLTRISS	28.711	0
22	ALLTRISSV	XP_001463248_1_	11.1	0.15	ALLTRISSV	6302	6	ALLTRISSV	11096	7.5	ALLTRISSV	0.431	1
23	LLTRISSVV	XP_001463248_1_	238.7	1.8	LLTRISSVV	13664.3	12	LLTRISSVV	12230.2	8.5	LLTRISSVV	3.965	1
24	LTRISSVVS	XP_001463248_1_	28356	43	LTRISSVVS	24070.4	25	LTRISSVVS	17603.3	13	LTRISSVVS	21.401	0
25	TRISSVVSS	XP_001463248_1_	34659	65	TRISSVVSS	41980.2	90	TRISSVVSS	28841.5	30	TRISSVVSS	50.143	0
26	RISSVVSSD	XP_001463248_1_	28922.8	44	RISSVVSSD	16921.9	15	RISSVVSSD	19669.7	15	RISSVVSSD	19.223	0
27	ISSVVSSDA	XP_001463248_1_	23222.9	32	ISSVVSSDA	27777.2	32	ISSVVSSDA	26410.3	25	ISSVVSSDA	29.268	0
28	SSVVSSDAL	XP_001463248_1_	19961.2	27	SSVVSSDAL	32896.4	48	SSVVSSDAL	10517.7	7.5	SSVVSSDAL	15.69	0
29	SVVSSDALS	XP_001463248_1_	24755.3	35	SVVSSDALS	34407.2	55	SVVSSDALS	27113	26	SVVSSDALS	35.205	0
30	VVSSDALSS	XP_001463248_1_	24275.8	34	VVSSDALSS	27064.9	31	VVSSDALSS	28694.3	30	VVSSDALSS	31.578	0
31	VSSDALSSA	XP_001463248_1_	10537.7	16	VSSDALSSA	27473.3	32	VSSDALSSA	19294.4	14	VSSDALSSA	18.162	0
32	SSDALSSAQ	XP_001463248_1_	34738.6	65	SSDALSSAQ	31502	43	SSDALSSAQ	20430.1	16	SSDALSSAQ	29.662	0
33	SDALSSAQK	XP_001463248_1_	39399.4	80	SDALSSAQK	6112.9	6	SDALSSAQK	29703.2	33	SDALSSAQK	14.322	0
34	DALSSAQKA	XP_001463248_1_	38409	75	DALSSAQKA	42712.8	95	DALSSAQKA	35776.5	55	DALSSAQKA	71.358	0
35	ALSSAQKAK	XP_001463248_1_	32952.3	55	ALSSAQKAK	123.9	0.5	ALSSAQKAK	27427.8	27	ALSSAQKAK	1.46	1
36	LSSAQKAKL	XP_001463248_1_	29662.8	46	LSSAQKAKL	26814	30	LSSAQKAKL	18669.1	14	LSSAQKAKL	23.715	0
37	SSAQKAKLS	XP_001463248_1_	39872.8	85	SSAQKAKLS	36661.7	65	SSAQKAKLS	30682.2	36	SSAQKAKLS	54.618	0
38	SAQKAKLSD	XP_001463248_1_	41930.2	90	SAQKAKLSD	37885.2	70	SAQKAKLSD	20244.2	15	SAQKAKLSD	32.586	0
39	AQKAKLSDV	XP_001463248_1_	12150.2	18	AQKAKLSDV	27579.9	32	AQKAKLSDV	23832.3	20	AQKAKLSDV	21.929	0
40	QKAKLSDVR	XP_001463248_1_	41508.6	90	QKAKLSDVR	36864.6	65	QKAKLSDVR	29186.5	31	QKAKLSDVR	51.061	0
41	KAKLSDVRS	XP_001463248_1_	36974.4	70	KAKLSDVRS	37493.7	70	KAKLSDVRS	31884.3	40	KAKLSDVRS	56	0
42	AKLSDVRSA	XP_001463248_1_	32276.2	55	AKLSDVRSA	42287	90	AKLSDVRSA	24030.9	20	AKLSDVRSA	37.834	0
43	KLSDVRSAT	XP_001463248_1_	2357.3	6.5	KLSDVRSAT	14219.8	12	KLSDVRSAT	6771.1	5.5	KLSDVRSAT	7.16	0
44	LSDVRSATE	XP_001463248_1_	35704.2	65	LSDVRSATE	35482.8	60	LSDVRSATE	28777.9	30	LSDVRSATE	45.882	0
45	SDVRSATEA	XP_001463248_1_	39176.2	80	SDVRSATEA	39985.6	80	SDVRSATEA	28909.6	31	SDVRSATEA	52.394	0
46	DVRSATEAW	XP_001463248_1_	34694.3	65	DVRSATEAW	33504.5	50	DVRSATEAW	15639.3	11	DVRSATEAW	23.754	0
47	VRSATEAWL	XP_001463248_1_	27763.7	41	VRSATEAWL	34063.8	55	VRSATEAWL	24770.6	22	VRSATEAWL	34.081	0
48	RSATEAWLK	XP_001463248_1_	31489.7	55	RSATEAWLK	97	0.5	RSATEAWLK	32303.8	41	RSATEAWLK	1.469	1
49	SATEAWLKD	XP_001463248_1_	36901.3	70	SATEAWLKD	36584.1	65	SATEAWLKD	30184.7	34	SATEAWLKD	50.777	0
50	ATEAWLKDV	XP_001463248_1_	12268.5	18	ATEAWLKDV	29645.8	37	ATEAWLKDV	23652	20	ATEAWLKDV	22.627	0
51	TEAWLKDVG	XP_001463248_1_	43181.6	95	TEAWLKDVG	40438.1	85	TEAWLKDVG	31615.7	39	TEAWLKDVG	62.589	0
52	EAWLKDVGV	XP_001463248_1_	10176.3	15	EAWLKDVGV	36780.9	65	EAWLKDVGV	28896.2	31	EAWLKDVGV	26.245	0
53	AWLKDVGVI	XP_001463248_1_	23835.1	33	AWLKDVGVI	32527.2	46	AWLKDVGVI	25686.6	23	AWLKDVGVI	31.407	0
54	WLKDVGVIS	XP_001463248_1_	14020.4	20	WLKDVGVIS	33366.7	49	WLKDVGVIS	26393.4	25	WLKDVGVIS	27.172	0
55	LKDVGVISA	XP_001463248_1_	20526.1	28	LKDVGVISA	36413.1	65	LKDVGVISA	25835.7	24	LKDVGVISA	32.34	0
56	KDVGVISAP	XP_001463248_1_	31792.7	55	KDVGVISAP	32474.5	46	KDVGVISAP	30106.7	34	KDVGVISAP	43.27	0
57	DVGVISAPR	XP_001463248_1_	30892.4	49	DVGVISAPR	20540.7	19	DVGVISAPR	30232.1	34	DVGVISAPR	29.282	0
58	VGVISAPRP	XP_001463248_1_	38758	80	VGVISAPRP	38827.2	75	VGVISAPRP	39548.9	80	VGVISAPRP	78.261	0
59	GVISAPRPF	XP_001463248_1_	24021.8	34	GVISAPRPF	21738.9	21	GVISAPRPF	5357.8	4.5	GVISAPRPF	10.025	0
60	VISAPRPFI	XP_001463248_1_	3900.6	8.5	VISAPRPFI	8861.1	7.5	VISAPRPFI	11623.1	8	VISAPRPFI	7.979	0
61	ISAPRPFIA	XP_001463248_1_	11839.4	17	ISAPRPFIA	22847.3	23	ISAPRPFIA	21119.9	16	ISAPRPFIA	18.204	0
62	SAPRPFIAA	XP_001463248_1_	17031.3	23	SAPRPFIAA	27140.9	31	SAPRPFIAA	11865.2	8	SAPRPFIAA	14.945	0
63	APRPFIAAA	XP_001463248_1_	22062.9	30	APRPFIAAA	28723.5	35	APRPFIAAA	9.7	0.04	APRPFIAAA	0.12	1
64	PRPFIAAAP	XP_001463248_1_	38751.7	80	PRPFIAAAP	42920.8	95	PRPFIAAAP	35002.7	55	PRPFIAAAP	72.801	0
65	RPFIAAAPP	XP_001463248_1_	25953.4	38	RPFIAAAPP	25889.1	28	RPFIAAAPP	2989.5	3.5	RPFIAAAPP	8.627	0
66	PFIAAAPPP	XP_001463248_1_	41389.3	90	PFIAAAPPP	35769.9	60	PFIAAAPPP	35679.9	55	PFIAAAPPP	65.275	0
67	FIAAAPPPP	XP_001463248_1_	4679.4	9.5	FIAAAPPPP	22436.2	22	FIAAAPPPP	26000.9	24	FIAAAPPPP	15.594	0
68	IAAAPPPPP	XP_001463248_1_	30828	49	IAAAPPPPP	25502.1	28	IAAAPPPPP	25442.6	23	IAAAPPPPP	30.12	0
69	AAAPPPPPP	XP_001463248_1_	30950.6	49	AAAPPPPPP	26225.2	29	AAAPPPPPP	19802.9	15	AAAPPPPPP	24.68	0
70	AAPPPPPPP	XP_001463248_1_	34073	60	AAPPPPPPP	33488.2	50	AAPPPPPPP	30802	36	AAPPPPPPP	46.552	0
71	APPPPPPPT	XP_001463248_1_	32639	55	APPPPPPPT	37888.9	70	APPPPPPPT	1391.5	2	APPPPPPPT	5.634	1
72	PPPPPPPTP	XP_001463248_1_	43772.9	99	PPPPPPPTP	42637	90	PPPPPPPTP	30008.2	34	PPPPPPPTP	59.261	0
73	PPPPPPTPL	XP_001463248_1_	37708.9	75	PPPPPPTPL	37264	70	PPPPPPTPL	922.6	1.6	PPPPPPTPL	4.597	1
74	PPPPPTPLR	XP_001463248_1_	42861.8	95	PPPPPTPLR	32215.5	45	PPPPPTPLR	25077.7	22	PPPPPTPLR	38.362	0
75	PPPPTPLRS	XP_001463248_1_	41008.2	90	PPPPTPLRS	42354.7	90	PPPPTPLRS	29315.6	32	PPPPTPLRS	56.104	0
76	PPPTPLRSS	XP_001463248_1_	42739.1	95	PPPTPLRSS	42827.1	95	PPPTPLRSS	22001.9	17	PPPTPLRSS	37.558	0
77	PPTPLRSSV	XP_001463248_1_	41102.4	90	PPTPLRSSV	38152.2	70	PPTPLRSSV	232.4	0.8	PPTPLRSSV	2.352	1
78	PTPLRSSVT	XP_001463248_1_	42226.1	95	PTPLRSSVT	39338.9	75	PTPLRSSVT	30538.1	35	PTPLRSSVT	57.218	0
79	TPLRSSVTE	XP_001463248_1_	41412.2	90	TPLRSSVTE	39205	75	TPLRSSVTE	10430.8	7.5	TPLRSSVTE	19.014	0
80	PLRSSVTET	XP_001463248_1_	28828.4	44	PLRSSVTET	35583.1	60	PLRSSVTET	26148.7	24	PLRSSVTET	37.009	0
81	LRSSVTETP	XP_001463248_1_	34760	65	LRSSVTETP	40551.5	85	LRSSVTETP	31779.6	39	LRSSVTETP	56.829	0
82	RSSVTETPA	XP_001463248_1_	25127.7	36	RSSVTETPA	21386	20	RSSVTETPA	14460	10	RSSVTETPA	16.875	0
83	SSVTETPAA	XP_001463248_1_	20353.3	28	SSVTETPAA	33248.5	49	SSVTETPAA	22856.2	19	SSVTETPAA	27.585	0
84	SVTETPAAA	XP_001463248_1_	4276	9	SVTETPAAA	27951.8	33	SVTETPAAA	7470.7	5.5	SVTETPAAA	9.281	0
85	VTETPAAAA	XP_001463248_1_	24128.9	34	VTETPAAAA	28602.8	35	VTETPAAAA	15512.7	11	VTETPAAAA	20.149	0
86	TETPAAAAP	XP_001463248_1_	40874.4	90	TETPAAAAP	36997.2	65	TETPAAAAP	29651.9	33	TETPAAAAP	52.818	0
87	ETPAAAAPL	XP_001463248_1_	19846	27	ETPAAAAPL	30823.3	41	ETPAAAAPL	16071.9	11	ETPAAAAPL	19.693	0
88	TPAAAAPLS	XP_001463248_1_	40422.7	85	TPAAAAPLS	35832.3	60	TPAAAAPLS	8762.1	6.5	TPAAAAPLS	16.458	0
89	PAAAAPLSE	XP_001463248_1_	40351.5	85	PAAAAPLSE	36339.5	65	PAAAAPLSE	28649.3	30	PAAAAPLSE	49.601	0
90	AAAAPLSET	XP_001463248_1_	19478.8	27	AAAAPLSET	27406.5	32	AAAAPLSET	4050.8	4	AAAAPLSET	9.425	0
91	AAAPLSETV	XP_001463248_1_	1870.3	5.5	AAAPLSETV	29842.4	38	AAAPLSETV	6781.1	5.5	AAAPLSETV	7.693	0
92	AAPLSETVA	XP_001463248_1_	29922.3	46	AAPLSETVA	35149.9	60	AAPLSETVA	21227.8	17	AAPLSETVA	30.855	0
93	APLSETVAA	XP_001463248_1_	26054.6	38	APLSETVAA	33812.2	55	APLSETVAA	170.4	0.6	APLSETVAA	1.753	1
94	PLSETVAAS	XP_001463248_1_	15927.9	22	PLSETVAAS	35460.1	60	PLSETVAAS	33484.9	45	PLSETVAAS	35.569	0
95	LSETVAASK	XP_001463248_1_	31073.1	50	LSETVAASK	2281.2	3.5	LSETVAASK	29180.2	31	LSETVAASK	8.876	0
96	SETVAASKQ	XP_001463248_1_	41740.6	90	SETVAASKQ	40711.6	85	SETVAASKQ	29314.7	32	SETVAASKQ	55.426	0
97	ETVAASKQQ	XP_001463248_1_	43550.9	95	ETVAASKQQ	39255.1	75	ETVAASKQQ	29190.9	31	ETVAASKQQ	53.459	0
98	TVAASKQQD	XP_001463248_1_	44718.8	99	TVAASKQQD	37087.8	65	TVAASKQQD	26434.9	25	TVAASKQQD	45.812	0
99	VAASKQQDE	XP_001463248_1_	44587	99	VAASKQQDE	40638.5	85	VAASKQQDE	32937	43	VAASKQQDE	66.487	0
100	AASKQQDEE	XP_001463248_1_	44702.4	99	AASKQQDEE	39470.6	80	AASKQQDEE	34999.3	55	AASKQQDEE	73.56	0
101	ASKQQDEEQ	XP_001463248_1_	42547.2	95	ASKQQDEEQ	43749.7	95	ASKQQDEEQ	32638.3	42	ASKQQDEEQ	66.872	0
102	SKQQDEEQA	XP_001463248_1_	39361.4	80	SKQQDEEQA	45969.4	99	SKQQDEEQA	35079.6	55	SKQQDEEQA	73.56	0
103	KQQDEEQAE	XP_001463248_1_	37418.7	75	KQQDEEQAE	42509.5	90	KQQDEEQAE	34853.4	55	KQQDEEQAE	70.379	0
104	QQDEEQAEA	XP_001463248_1_	5539	11	QQDEEQAEA	39634.9	80	QQDEEQAEA	33458.5	45	QQDEEQAEA	23.879	0
105	QDEEQAEAA	XP_001463248_1_	37676.7	75	QDEEQAEAA	43761.1	95	QDEEQAEAA	35253.2	55	QDEEQAEAA	71.358	0
106	DEEQAEAAL	XP_001463248_1_	37124	70	DEEQAEAAL	38963.1	75	DEEQAEAAL	31365.6	38	DEEQAEAAL	55.623	0
107	EEQAEAALT	XP_001463248_1_	39620.8	80	EEQAEAALT	42115.3	90	EEQAEAALT	35327.6	55	EEQAEAALT	71.782	0
108	EQAEAALTQ	XP_001463248_1_	32044.5	55	EQAEAALTQ	36016.9	60	EQAEAALTQ	25914.9	24	EQAEAALTQ	39.208	0
109	QAEAALTQA	XP_001463248_1_	25854.7	37	QAEAALTQA	34629	55	QAEAALTQA	20225.4	15	QAEAALTQA	26.816	0
110	AEAALTQAP	XP_001463248_1_	37518.9	75	AEAALTQAP	32795.1	47	AEAALTQAP	24562.4	21	AEAALTQAP	36.483	0
111	EAALTQAPE	XP_001463248_1_	40108.6	85	EAALTQAPE	37361.3	70	EAALTQAPE	24254.5	21	EAALTQAPE	40.722	0
112	AALTQAPEA	XP_001463248_1_	11725.6	17	AALTQAPEA	31864.3	44	AALTQAPEA	22415.1	18	AALTQAPEA	21.881	0
113	ALTQAPEAP	XP_001463248_1_	22550.1	31	ALTQAPEAP	30911.8	41	ALTQAPEAP	33077	44	ALTQAPEAP	37.795	0
114	LTQAPEAPA	XP_001463248_1_	11129.7	16	LTQAPEAPA	28392.6	34	LTQAPEAPA	13203.4	9	LTQAPEAPA	14.777	0
115	TQAPEAPAA	XP_001463248_1_	4605.6	9	TQAPEAPAA	34799.9	55	TQAPEAPAA	23512.6	20	TQAPEAPAA	16.732	0
116	QAPEAPAAE	XP_001463248_1_	38594.8	80	QAPEAPAAE	40413.1	80	QAPEAPAAE	29946.6	33	QAPEAPAAE	54.247	0
117	APEAPAAEQ	XP_001463248_1_	39696.8	85	APEAPAAEQ	39909.1	80	APEAPAAEQ	1322	1.9	APEAPAAEQ	5.449	1
118	PEAPAAEQA	XP_001463248_1_	41372.8	90	PEAPAAEQA	42342.8	90	PEAPAAEQA	33762.2	47	PEAPAAEQA	68.967	0
119	EAPAAEQAT	XP_001463248_1_	41769.9	90	EAPAAEQAT	43246.6	95	EAPAAEQAT	30892.4	36	EAPAAEQAT	60.71	0
120	APAAEQATA	XP_001463248_1_	34636.1	65	APAAEQATA	35221.5	60	APAAEQATA	473.6	1.1	APAAEQATA	3.188	1
121	PAAEQATAT	XP_001463248_1_	41124.2	90	PAAEQATAT	41904.8	90	PAAEQATAT	25156.3	22	PAAEQATAT	44.328	0
122	AAEQATATT	XP_001463248_1_	30553.4	48	AAEQATATT	36468.7	65	AAEQATATT	8860.3	6.5	AAEQATATT	15.784	0
123	AEQATATTS	XP_001463248_1_	38135.7	75	AEQATATTS	36959.6	65	AEQATATTS	28548.4	30	AEQATATTS	48.347	0
124	EQATATTSS	XP_001463248_1_	37800	75	EQATATTSS	36885.3	65	EQATATTSS	26022	24	EQATATTSS	42.623	0
125	QATATTSSA	XP_001463248_1_	29134.1	45	QATATTSSA	30167.7	39	QATATTSSA	7824	6	QATATTSSA	13.984	0
126	ATATTSSAA	XP_001463248_1_	15521.4	22	ATATTSSAA	14301.3	12	ATATTSSAA	3238	3.5	ATATTSSAA	7.238	0
127	TATTSSAAD	XP_001463248_1_	43369.4	95	TATTSSAAD	38012.1	70	TATTSSAAD	25302.6	23	TATTSSAAD	43.93	0
128	ATTSSAADG	XP_001463248_1_	39676.6	85	ATTSSAADG	35149.2	60	ATTSSAADG	31884.7	40	ATTSSAADG	56.147	0
129	TTSSAADGP	XP_001463248_1_	39685.2	85	TTSSAADGP	33285.2	49	TTSSAADGP	35534.2	55	TTSSAADGP	59.577	0
130	TSSAADGPA	XP_001463248_1_	30836.6	49	TSSAADGPA	33445.1	50	TSSAADGPA	19484.3	15	TSSAADGPA	28.018	0
131	SSAADGPAR	XP_001463248_1_	39736.7	85	SSAADGPAR	9039.8	8	SSAADGPAR	24380	21	SSAADGPAR	16.27	0
132	SAADGPARA	XP_001463248_1_	8454.6	14	SAADGPARA	32130.6	45	SAADGPARA	14896	11	SAADGPARA	16.255	0
133	AADGPARAS	XP_001463248_1_	35918.8	65	AADGPARAS	36238.6	65	AADGPARAS	17810.2	13	AADGPARAS	27.857	0
134	ADGPARASA	XP_001463248_1_	38447.2	80	ADGPARASA	36580.9	65	ADGPARASA	19685.6	15	ADGPARASA	31.729	0
135	DGPARASAS	XP_001463248_1_	43991.3	99	DGPARASAS	44429.5	99	DGPARASAS	37086.6	65	DGPARASAS	84.301	0
136	GPARASASP	XP_001463248_1_	43546.6	95	GPARASASP	36507	65	GPARASASP	2909.1	3	GPARASASP	8.351	0
137	PARASASPA	XP_001463248_1_	39260.6	80	PARASASPA	36366.6	65	PARASASPA	8073.4	6	PARASASPA	15.42	0
138	ARASASPAT	XP_001463248_1_	39240.2	80	ARASASPAT	38212.1	70	ARASASPAT	18908.2	14	ARASASPAT	30.545	0
139	RASASPATP	XP_001463248_1_	34461.9	60	RASASPATP	20719.8	19	RASASPATP	23600.8	20	RASASPATP	25.147	0
140	ASASPATPG	XP_001463248_1_	37266	75	ASASPATPG	26748.2	30	ASASPATPG	20508.8	16	ASASPATPG	27.481	0
141	SASPATPGG	XP_001463248_1_	32230.8	55	SASPATPGG	34275.3	55	SASPATPGG	25122.8	22	SASPATPGG	36.667	0
142	ASPATPGGS	XP_001463248_1_	39471.1	80	ASPATPGGS	35882	60	ASPATPGGS	32317.4	41	ASPATPGGS	56.015	0
143	SPATPGGSS	XP_001463248_1_	43928.1	99	SPATPGGSS	39284.4	75	SPATPGGSS	67.1	0.3	SPATPGGSS	0.894	1
144	PATPGGSST	XP_001463248_1_	43910.5	99	PATPGGSST	41990.2	90	PATPGGSST	20525.8	16	PATPGGSST	35.837	0
145	ATPGGSSTA	XP_001463248_1_	16994.7	23	ATPGGSSTA	26626.1	30	ATPGGSSTA	17069.7	12	ATPGGSSTA	18.733	0
146	TPGGSSTAT	XP_001463248_1_	41275.7	90	TPGGSSTAT	40187.7	80	TPGGSSTAT	499.8	1.1	TPGGSSTAT	3.216	1
147	PGGSSTATA	XP_001463248_1_	40807.3	85	PGGSSTATA	41712.1	90	PGGSSTATA	30387.2	35	PGGSSTATA	58.312	0
148	GGSSTATAA	XP_001463248_1_	33768.7	60	GGSSTATAA	31871.6	44	GGSSTATAA	23559.2	20	GGSSTATAA	33.559	0
149	GSSTATAAV	XP_001463248_1_	7295.1	12	GSSTATAAV	19852.9	18	GSSTATAAV	13041.1	9	GSSTATAAV	12	0
150	SSTATAAVT	XP_001463248_1_	31061.7	49	SSTATAAVT	31852.3	44	SSTATAAVT	20397.2	16	SSTATAAVT	28.4	0
151	STATAAVTS	XP_001463248_1_	26738.9	39	STATAAVTS	25494.1	28	STATAAVTS	23799.8	20	STATAAVTS	26.941	0
152	TATAAVTST	XP_001463248_1_	28327.5	43	TATAAVTST	35034.1	60	TATAAVTST	15078.9	11	TATAAVTST	22.93	0
153	ATAAVTSTH	XP_001463248_1_	32260.8	55	ATAAVTSTH	1444	2.5	ATAAVTSTH	10518.7	7.5	ATAAVTSTH	5.44	0
154	TAAVTSTHE	XP_001463248_1_	40012.4	85	TAAVTSTHE	33834.9	55	TAAVTSTHE	24496.3	21	TAAVTSTHE	38.677	0
155	AAVTSTHER	XP_001463248_1_	39003.6	80	AAVTSTHER	12632.7	11	AAVTSTHER	25594.7	23	AAVTSTHER	20.424	0
156	AVTSTHERA	XP_001463248_1_	24739.8	35	AVTSTHERA	28676.9	35	AVTSTHERA	20128.2	15	AVTSTHERA	24.231	0
157	VTSTHERAD	XP_001463248_1_	44209.4	99	VTSTHERAD	35579.2	60	VTSTHERAD	31375.5	38	VTSTHERAD	56.515	0
158	TSTHERADA	XP_001463248_1_	40639.8	85	TSTHERADA	40410.9	80	TSTHERADA	28968.2	31	TSTHERADA	53.076	0
159	STHERADAR	XP_001463248_1_	36195.8	70	STHERADAR	10606.9	9	STHERADAR	26844.4	26	STHERADAR	18.308	0
160	THERADARK	XP_001463248_1_	43657.5	95	THERADARK	28033.3	33	THERADARK	31894	40	THERADARK	45.572	0
161	HERADARKL	XP_001463248_1_	38319.7	75	HERADARKL	33183.4	49	HERADARKL	11950.2	8.5	HERADARKL	19.817	0
162	ERADARKLV	XP_001463248_1_	41933.8	90	ERADARKLV	40061.4	80	ERADARKLV	25271.4	23	ERADARKLV	44.716	0
163	RADARKLVG	XP_001463248_1_	37133.6	70	RADARKLVG	27051.2	31	RADARKLVG	18738.1	14	RADARKLVG	25.43	0
164	ADARKLVGL	XP_001463248_1_	25379.9	36	ADARKLVGL	28154.3	33	ADARKLVGL	21126.5	16	ADARKLVGL	24.88	0
165	DARKLVGLV	XP_001463248_1_	25733.9	37	DARKLVGLV	33431.7	50	DARKLVGLV	21829.5	17	DARKLVGLV	28.342	0
166	ARKLVGLVS	XP_001463248_1_	29428.5	45	ARKLVGLVS	37819.3	70	ARKLVGLVS	23529.2	20	ARKLVGLVS	34.679	0
167	RKLVGLVSY	XP_001463248_1_	23169.4	32	RKLVGLVSY	14299.1	12	RKLVGLVSY	20402.5	16	RKLVGLVSY	16.941	0
168	KLVGLVSYL	XP_001463248_1_	11.7	0.15	KLVGLVSYL	6659.8	6.5	KLVGLVSYL	11958.9	8.5	KLVGLVSYL	0.432	1
169	LVGLVSYLR	XP_001463248_1_	15312.9	21	LVGLVSYLR	3096.3	4	LVGLVSYLR	29176.7	31	LVGLVSYLR	9.094	0
170	VGLVSYLRL	XP_001463248_1_	14089	20	VGLVSYLRL	25224.7	27	VGLVSYLRL	25300.7	23	VGLVSYLRL	22.986	0
171	GLVSYLRLL	XP_001463248_1_	104.8	1.1	GLVSYLRLL	14562	13	GLVSYLRLL	18574.4	14	GLVSYLRLL	2.837	1
172	LVSYLRLLF	XP_001463248_1_	14204.9	20	LVSYLRLLF	7400.4	6.5	LVSYLRLLF	6944.2	5.5	LVSYLRLLF	7.779	0
173	VSYLRLLFD	XP_001463248_1_	16667.6	23	VSYLRLLFD	11268.8	9.5	VSYLRLLFD	29101.1	31	VSYLRLLFD	16.575	0
174	SYLRLLFDS	XP_001463248_1_	23282.5	33	SYLRLLFDS	38131.5	70	SYLRLLFDS	30525.3	35	SYLRLLFDS	41.006	0
175	YLRLLFDSD	XP_001463248_1_	14884.8	21	YLRLLFDSD	31452.6	43	YLRLLFDSD	23447.1	20	YLRLLFDSD	24.819	0
176	LRLLFDSDV	XP_001463248_1_	18562.2	25	LRLLFDSDV	37704.9	70	LRLLFDSDV	31828.5	39	LRLLFDSDV	37.534	0
177	RLLFDSDVP	XP_001463248_1_	20307.2	28	RLLFDSDVP	19949.3	18	RLLFDSDVP	31894	40	RLLFDSDVP	25.802	0
178	LLFDSDVPE	XP_001463248_1_	3249	7.5	LLFDSDVPE	26902	30	LLFDSDVPE	25836.8	24	LLFDSDVPE	14.4	0
179	LFDSDVPER	XP_001463248_1_	34887.7	65	LFDSDVPER	26579.7	30	LFDSDVPER	36477.8	60	LFDSDVPER	45.882	0
180	FDSDVPERA	XP_001463248_1_	19052.6	26	FDSDVPERA	40105.2	80	FDSDVPERA	37039.7	65	FDSDVPERA	45.217	0
181	DSDVPERAK	XP_001463248_1_	41427.8	90	DSDVPERAK	22619.3	22	DSDVPERAK	37114.3	65	DSDVPERAK	41.695	0
182	SDVPERAKL	XP_001463248_1_	38784.8	80	SDVPERAKL	37573.7	70	SDVPERAKL	22948.1	19	SDVPERAKL	37.775	0
183	DVPERAKLQ	XP_001463248_1_	41649.4	90	DVPERAKLQ	42809.9	95	DVPERAKLQ	36603.5	60	DVPERAKLQ	78.321	0
184	VPERAKLQE	XP_001463248_1_	42317.6	95	VPERAKLQE	41033.1	85	VPERAKLQE	11880.6	8	VPERAKLQE	20.368	0
185	PERAKLQEF	XP_001463248_1_	36309.6	70	PERAKLQEF	35879.6	60	PERAKLQEF	26911.9	26	PERAKLQEF	43.219	0
186	ERAKLQEFG	XP_001463248_1_	43142.4	95	ERAKLQEFG	44189.3	99	ERAKLQEFG	35739	55	ERAKLQEFG	77.301	0
187	RAKLQEFGK	XP_001463248_1_	36867.4	70	RAKLQEFGK	1434	2.5	RAKLQEFGK	28987	31	RAKLQEFGK	6.718	0
188	AKLQEFGKS	XP_001463248_1_	41168.7	90	AKLQEFGKS	43510.4	95	AKLQEFGKS	34247.5	49	AKLQEFGKS	71.351	0
189	KLQEFGKSL	XP_001463248_1_	330.8	2.5	KLQEFGKSL	22915.6	23	KLQEFGKSL	3621	3.5	KLQEFGKSL	4.114	0
190	LQEFGKSLV	XP_001463248_1_	10084.6	15	LQEFGKSLV	25660.2	28	LQEFGKSLV	24744.6	22	LQEFGKSLV	20.293	0
191	QEFGKSLVR	XP_001463248_1_	33669.5	60	QEFGKSLVR	9255.7	8	QEFGKSLVR	28021.4	28	QEFGKSLVR	16.913	0
192	EFGKSLVRL	XP_001463248_1_	26859.3	39	EFGKSLVRL	31738.7	44	EFGKSLVRL	30940.9	36	EFGKSLVRL	39.398	0
193	FGKSLVRLL	XP_001463248_1_	18027.4	25	FGKSLVRLL	30883.4	41	FGKSLVRLL	18327.1	13	FGKSLVRLL	21.229	0
194	GKSLVRLLM	XP_001463248_1_	18996.2	26	GKSLVRLLM	25918.8	28	GKSLVRLLM	15313.2	11	GKSLVRLLM	18.172	0
195	KSLVRLLMV	XP_001463248_1_	2051.2	6	KSLVRLLMV	7832.2	7	KSLVRLLMV	18875.1	14	KSLVRLLMV	7.875	0
196	SLVRLLMVR	XP_001463248_1_	8920.4	14	SLVRLLMVR	560.6	1.4	SLVRLLMVR	23870.2	20	SLVRLLMVR	3.59	1
197	LVRLLMVRC	XP_001463248_1_	13098.4	19	LVRLLMVRC	18333.8	16	LVRLLMVRC	19687.3	15	LVRLLMVRC	16.502	0
198	VRLLMVRCC	XP_001463248_1_	23077.4	32	VRLLMVRCC	38442.2	75	VRLLMVRCC	32875.4	43	VRLLMVRCC	44.222	0
199	RLLMVRCCS	XP_001463248_1_	7739.2	13	RLLMVRCCS	13205.6	11	RLLMVRCCS	21868.7	17	RLLMVRCCS	13.236	0
200	LLMVRCCST	XP_001463248_1_	382.4	2.5	LLMVRCCST	16929.9	15	LLMVRCCST	17952.4	13	LLMVRCCST	5.519	0
201	LMVRCCSTI	XP_001463248_1_	232.1	1.8	LMVRCCSTI	14658.8	13	LMVRCCSTI	17844.6	13	LMVRCCSTI	4.229	1
202	MVRCCSTIM	XP_001463248_1_	9760	15	MVRCCSTIM	11480.3	9.5	MVRCCSTIM	154.3	0.6	MVRCCSTIM	1.632	1
203	VRCCSTIMA	XP_001463248_1_	23221.4	32	VRCCSTIMA	36086.4	60	VRCCSTIMA	29559.9	32	VRCCSTIMA	37.895	0
204	RCCSTIMAS	XP_001463248_1_	20662	28	RCCSTIMAS	25633.8	28	RCCSTIMAS	30637.1	36	RCCSTIMAS	30.24	0
205	CCSTIMASL	XP_001463248_1_	9402.2	15	CCSTIMASL	27649.5	32	CCSTIMASL	22239.5	18	CCSTIMASL	19.548	0
206	CSTIMASLQ	XP_001463248_1_	29316.9	45	CSTIMASLQ	30004.6	38	CSTIMASLQ	27640.8	27	CSTIMASLQ	35.057	0
207	STIMASLQH	XP_001463248_1_	27033.3	40	STIMASLQH	6604.5	6	STIMASLQH	19521.9	15	STIMASLQH	11.613	0
208	TIMASLQHV	XP_001463248_1_	18.1	0.25	TIMASLQHV	13657.6	12	TIMASLQHV	13324.5	9	TIMASLQHV	0.715	1
209	IMASLQHVV	XP_001463248_1_	19.3	0.25	IMASLQHVV	11324.6	9.5	IMASLQHVV	15335.3	11	IMASLQHVV	0.715	1
210	MASLQHVVH	XP_001463248_1_	32903.1	55	MASLQHVVH	11277.4	9.5	MASLQHVVH	20224.9	15	MASLQHVVH	15.78	0
211	ASLQHVVHH	XP_001463248_1_	29263.7	45	ASLQHVVHH	6988	6.5	ASLQHVVHH	28923.4	31	ASLQHVVHH	14.4	0
212	SLQHVVHHT	XP_001463248_1_	775.9	3.5	SLQHVVHHT	29621.7	37	SLQHVVHHT	29343.2	32	SLQHVVHHT	8.721	0
213	LQHVVHHTY	XP_001463248_1_	21612.8	30	LQHVVHHTY	11201.3	9.5	LQHVVHHTY	24384	21	LQHVVHHTY	16.11	0
214	QHVVHHTYI	XP_001463248_1_	33481.7	60	QHVVHHTYI	27695	32	QHVVHHTYI	26788.4	26	QHVVHHTYI	34.731	0
215	HVVHHTYIG	XP_001463248_1_	32055.9	55	HVVHHTYIG	28614.9	35	HVVHHTYIG	24975.9	22	HVVHHTYIG	32.535	0
216	VVHHTYIGT	XP_001463248_1_	15812	22	VVHHTYIGT	22287	22	VVHHTYIGT	24538.5	21	VVHHTYIGT	21.656	0
217	VHHTYIGTT	XP_001463248_1_	34819.5	65	VHHTYIGTT	36807.6	65	VHHTYIGTT	28465.2	29	VHHTYIGTT	45.976	0
218	HHTYIGTTT	XP_001463248_1_	38018.2	75	HHTYIGTTT	36080.9	60	HHTYIGTTT	21819.3	17	HHTYIGTTT	33.775	0
219	HTYIGTTTA	XP_001463248_1_	6932.5	12	HTYIGTTTA	6174	6	HTYIGTTTA	8714	6.5	HTYIGTTTA	7.429	0
220	TYIGTTTAA	XP_001463248_1_	28322	43	TYIGTTTAA	31669.8	43	TYIGTTTAA	15163	11	TYIGTTTAA	21.831	0
221	YIGTTTAAE	XP_001463248_1_	23994.5	34	YIGTTTAAE	27815.1	33	YIGTTTAAE	17468.6	13	YIGTTTAAE	21.956	0
222	IGTTTAAEE	XP_001463248_1_	40210.3	85	IGTTTAAEE	39246.2	75	IGTTTAAEE	34931.2	55	IGTTTAAEE	69.316	0
223	GTTTAAEEE	XP_001463248_1_	41090.8	90	GTTTAAEEE	37962.8	70	GTTTAAEEE	35382.7	55	GTTTAAEEE	68.841	0
224	TTTAAEEEG	XP_001463248_1_	41187.9	90	TTTAAEEEG	40457.3	85	TTTAAEEEG	33401	45	TTTAAEEEG	66.522	0
225	TTAAEEEGD	XP_001463248_1_	43438.4	95	TTAAEEEGD	42073.8	90	TTAAEEEGD	34274.9	49	TTAAEEEGD	71.351	0
226	TAAEEEGDA	XP_001463248_1_	35785.4	65	TAAEEEGDA	43334.2	95	TAAEEEGDA	27940.3	28	TAAEEEGDA	48.681	0
227	AAEEEGDAE	XP_001463248_1_	41127.3	90	AAEEEGDAE	44011.3	99	AAEEEGDAE	31123.9	37	AAEEEGDAE	62.19	0
228	AEEEGDAEA	XP_001463248_1_	31969	55	AEEEGDAEA	41145.5	85	AEEEGDAEA	28485.5	29	AEEEGDAEA	46.563	0
229	EEEGDAEAA	XP_001463248_1_	39265.3	80	EEEGDAEAA	44389.1	99	EEEGDAEAA	33857.6	47	EEEGDAEAA	68.372	0
230	EEGDAEAAL	XP_001463248_1_	36970.8	70	EEGDAEAAL	38898.3	75	EEGDAEAAL	26311.6	25	EEGDAEAAL	44.366	0
231	EGDAEAALS	XP_001463248_1_	39738.5	85	EGDAEAALS	42583.1	90	EGDAEAALS	36023.6	60	EGDAEAALS	75.868	0
232	GDAEAALSA	XP_001463248_1_	27259.5	40	GDAEAALSA	33792.9	55	GDAEAALSA	28201.2	29	GDAEAALSA	38.628	0
233	DAEAALSAL	XP_001463248_1_	27951.5	42	DAEAALSAL	34360.3	55	DAEAALSAL	12078.7	8.5	DAEAALSAL	18.792	0
234	AEAALSALF	XP_001463248_1_	23737.1	33	AEAALSALF	19796.3	18	AEAALSALF	16347.6	12	AEAALSALF	17.731	0
235	EAALSALFV	XP_001463248_1_	10778.7	16	EAALSALFV	23553.6	24	EAALSALFV	21407.7	17	EAALSALFV	18.406	0
236	AALSALFVQ	XP_001463248_1_	17733.5	24	AALSALFVQ	24889.9	26	AALSALFVQ	16336.8	12	AALSALFVQ	18.353	0
237	ALSALFVQL	XP_001463248_1_	70	0.8	ALSALFVQL	8056.9	7	ALSALFVQL	10517.9	7.5	ALSALFVQL	1.966	1
238	LSALFVQLA	XP_001463248_1_	5866.6	11	LSALFVQLA	21375.8	20	LSALFVQLA	26218.4	24	LSALFVQLA	16.432	0
239	SALFVQLAK	XP_001463248_1_	19883.8	27	SALFVQLAK	87.7	0.4	SALFVQLAK	18952.8	14	SALFVQLAK	1.15	1
240	ALFVQLAKE	XP_001463248_1_	10335.6	16	ALFVQLAKE	15755.4	14	ALFVQLAKE	28818.4	30	ALFVQLAKE	17.936	0
241	LFVQLAKEI	XP_001463248_1_	20525.8	28	LFVQLAKEI	33337.1	49	LFVQLAKEI	29341.3	32	LFVQLAKEI	34.336	0
242	FVQLAKEID	XP_001463248_1_	34461.5	60	FVQLAKEID	39984.7	80	FVQLAKEID	32164	40	FVQLAKEID	55.385	0
243	VQLAKEIDV	XP_001463248_1_	1277	4.5	VQLAKEIDV	29811.8	38	VQLAKEIDV	31301.9	38	VQLAKEIDV	10.915	0
244	QLAKEIDVA	XP_001463248_1_	3271.3	7.5	QLAKEIDVA	32240.3	45	QLAKEIDVA	29338.2	32	QLAKEIDVA	16.059	0
245	LAKEIDVAT	XP_001463248_1_	22732.4	32	LAKEIDVAT	39159.2	75	LAKEIDVAT	20847.7	16	LAKEIDVAT	28.016	0
246	AKEIDVATK	XP_001463248_1_	33855.5	60	AKEIDVATK	29396.6	37	AKEIDVATK	29355.6	32	AKEIDVATK	40.03	0
247	KEIDVATKA	XP_001463248_1_	25608.6	37	KEIDVATKA	31482.6	43	KEIDVATKA	25656.8	23	KEIDVATKA	31.996	0
248	EIDVATKAL	XP_001463248_1_	23858.1	34	EIDVATKAL	29565.4	37	EIDVATKAL	13665.8	9.5	EIDVATKAL	18.553	0
249	IDVATKALL	XP_001463248_1_	24240.3	34	IDVATKALL	28088.5	33	IDVATKALL	24480.4	21	IDVATKALL	27.95	0
250	DVATKALLG	XP_001463248_1_	35533.8	65	DVATKALLG	32670.4	47	DVATKALLG	37857.8	70	DVATKALLG	58.885	0
251	VATKALLGC	XP_001463248_1_	22764.1	32	VATKALLGC	29302.9	36	VATKALLGC	26860.4	26	VATKALLGC	30.773	0
252	ATKALLGCV	XP_001463248_1_	11400.3	17	ATKALLGCV	20008.8	19	ATKALLGCV	16385.5	12	ATKALLGCV	15.401	0
253	TKALLGCVR	XP_001463248_1_	33416.2	60	TKALLGCVR	28184.4	33	TKALLGCVR	23049.7	19	TKALLGCVR	30.12	0
254	KALLGCVRL	XP_001463248_1_	3891.5	8.5	KALLGCVRL	17669.3	16	KALLGCVRL	12452.1	8.5	KALLGCVRL	10.074	0
255	ALLGCVRLI	XP_001463248_1_	81.3	0.9	ALLGCVRLI	8734.5	7.5	ALLGCVRLI	17366.1	13	ALLGCVRLI	2.27	1
256	LLGCVRLIT	XP_001463248_1_	4795.2	9.5	LLGCVRLIT	20840.7	20	LLGCVRLIT	21552.1	17	LLGCVRLIT	14.013	0
257	LGCVRLITS	XP_001463248_1_	21002.6	29	LGCVRLITS	33570.9	50	LGCVRLITS	33106.7	44	LGCVRLITS	38.855	0
258	GCVRLITSS	XP_001463248_1_	28376	43	GCVRLITSS	40321.9	80	GCVRLITSS	34813.5	55	GCVRLITSS	55.62	0
259	CVRLITSSA	XP_001463248_1_	15611.2	22	CVRLITSSA	15825.3	14	CVRLITSSA	1210.1	1.9	CVRLITSSA	4.664	1
260	VRLITSSAV	XP_001463248_1_	17670.7	24	VRLITSSAV	33659.3	50	VRLITSSAV	19624.2	15	VRLITSSAV	23.377	0
261	RLITSSAVL	XP_001463248_1_	166.3	1.5	RLITSSAVL	6667.5	6.5	RLITSSAVL	1293.8	1.9	RLITSSAVL	2.227	2
262	LITSSAVLS	XP_001463248_1_	18992.5	26	LITSSAVLS	22429	22	LITSSAVLS	31534.4	38	LITSSAVLS	27.215	0
263	ITSSAVLSE	XP_001463248_1_	28071.2	42	ITSSAVLSE	18678.4	17	ITSSAVLSE	27740.9	28	ITSSAVLSE	25.349	0
264	TSSAVLSEA	XP_001463248_1_	11605.2	17	TSSAVLSEA	24180.6	25	TSSAVLSEA	19559.7	15	TSSAVLSEA	18.128	0
265	SSAVLSEAA	XP_001463248_1_	17567	24	SSAVLSEAA	33118.9	48	SSAVLSEAA	16687.5	12	SSAVLSEAA	20.571	0
266	SAVLSEAAS	XP_001463248_1_	31449.9	55	SAVLSEAAS	39280.2	75	SAVLSEAAS	20001.7	15	SAVLSEAAS	30.556	0
267	AVLSEAASA	XP_001463248_1_	3599.2	8	AVLSEAASA	25274.2	27	AVLSEAASA	12907.2	9	AVLSEAASA	10.983	0
268	VLSEAASAR	XP_001463248_1_	19821.5	27	VLSEAASAR	906.1	1.9	VLSEAASAR	26699.6	25	VLSEAASAR	4.972	1
269	LSEAASARF	XP_001463248_1_	29323.3	45	LSEAASARF	27726.5	32	LSEAASARF	19199.5	14	LSEAASARF	24.019	0
270	SEAASARFP	XP_001463248_1_	40433.3	85	SEAASARFP	32654.5	47	SEAASARFP	32086.8	40	SEAASARFP	51.687	0
271	EAASARFPV	XP_001463248_1_	12028.6	17	EAASARFPV	30880	41	EAASARFPV	5367.8	4.5	EAASARFPV	9.822	0
272	AASARFPVQ	XP_001463248_1_	34497.7	60	AASARFPVQ	24238.8	25	AASARFPVQ	15878.6	11	AASARFPVQ	20.329	0
273	ASARFPVQL	XP_001463248_1_	10493.1	16	ASARFPVQL	20641.7	19	ASARFPVQL	13891.2	9.5	ASARFPVQL	13.612	0
274	SARFPVQLC	XP_001463248_1_	26466.6	39	SARFPVQLC	25131	27	SARFPVQLC	15232.1	11	SARFPVQLC	19.533	0
275	ARFPVQLCV	XP_001463248_1_	6590.4	12	ARFPVQLCV	25772.9	28	ARFPVQLCV	22643	18	ARFPVQLCV	17.182	0
276	RFPVQLCVD	XP_001463248_1_	35672.1	65	RFPVQLCVD	32193.6	45	RFPVQLCVD	32226.7	41	RFPVQLCVD	48.389	0
277	FPVQLCVDV	XP_001463248_1_	7382.1	12	FPVQLCVDV	33471.9	50	FPVQLCVDV	2588.5	3	FPVQLCVDV	6.87	0
278	PVQLCVDVV	XP_001463248_1_	13256.8	19	PVQLCVDVV	34032.8	55	PVQLCVDVV	29705.8	33	PVQLCVDVV	29.669	0
279	VQLCVDVVK	XP_001463248_1_	18829.6	26	VQLCVDVVK	3007.4	4	VQLCVDVVK	28132.6	29	VQLCVDVVK	9.29	0
280	QLCVDVVKQ	XP_001463248_1_	20361.7	28	QLCVDVVKQ	30788.6	41	QLCVDVVKQ	35681	55	QLCVDVVKQ	38.321	0
281	LCVDVVKQT	XP_001463248_1_	23908	34	LCVDVVKQT	43113.9	95	LCVDVVKQT	35520.8	55	LCVDVVKQT	51.617	0
282	CVDVVKQTR	XP_001463248_1_	30045.5	47	CVDVVKQTR	14988.2	13	CVDVVKQTR	29910.6	33	CVDVVKQTR	23.346	0
283	VDVVKQTRR	XP_001463248_1_	43020.7	95	VDVVKQTRR	25519.3	28	VDVVKQTRR	38300.6	70	VDVVKQTRR	49.565	0
284	DVVKQTRRA	XP_001463248_1_	41030.4	90	DVVKQTRRA	39277.6	75	DVVKQTRRA	31853	39	DVVKQTRRA	59.898	0
285	VVKQTRRAQ	XP_001463248_1_	41536.9	90	VVKQTRRAQ	34250	55	VVKQTRRAQ	5062.1	4.5	VVKQTRRAQ	11.928	0
286	VKQTRRAQV	XP_001463248_1_	35442.8	65	VKQTRRAQV	38863.4	75	VKQTRRAQV	20344.1	15	VKQTRRAQV	31.452	0
287	KQTRRAQVY	XP_001463248_1_	35341.8	65	KQTRRAQVY	5733.7	5.5	KQTRRAQVY	26051.8	24	KQTRRAQVY	12.559	0
288	QTRRAQVYF	XP_001463248_1_	30900.4	49	QTRRAQVYF	11686.4	10	QTRRAQVYF	14623.6	10	QTRRAQVYF	13.611	0
289	TRRAQVYFQ	XP_001463248_1_	36064.1	70	TRRAQVYFQ	40303.5	80	TRRAQVYFQ	26279.2	25	TRRAQVYFQ	44.92	0
290	RRAQVYFQS	XP_001463248_1_	30337.3	48	RRAQVYFQS	36951.7	65	RRAQVYFQS	26264.1	25	RRAQVYFQS	39.361	0
291	RAQVYFQSR	XP_001463248_1_	30648.4	48	RAQVYFQSR	8087.9	7	RAQVYFQSR	23259.9	19	RAQVYFQSR	13.868	0
292	AQVYFQSRV	XP_001463248_1_	1176.6	4.5	AQVYFQSRV	23354.9	24	AQVYFQSRV	30840.6	36	AQVYFQSRV	10.286	0
293	QVYFQSRVE	XP_001463248_1_	38679.6	80	QVYFQSRVE	19219.9	18	QVYFQSRVE	23240.8	19	QVYFQSRVE	24.858	0
294	VYFQSRVER	XP_001463248_1_	35321.5	65	VYFQSRVER	15926	14	VYFQSRVER	26459.5	25	VYFQSRVER	23.657	0
295	YFQSRVERE	XP_001463248_1_	34430.6	60	YFQSRVERE	41829.2	90	YFQSRVERE	37535.1	65	YFQSRVERE	69.505	0
296	FQSRVEREE	XP_001463248_1_	34955.8	65	FQSRVEREE	39552.3	80	FQSRVEREE	32704.4	42	FQSRVEREE	58.034	0
297	QSRVEREEY	XP_001463248_1_	37022.9	70	QSRVEREEY	26306.8	29	QSRVEREEY	28114.7	29	QSRVEREEY	36.036	0
298	SRVEREEYH	XP_001463248_1_	40646	85	SRVEREEYH	43216.2	95	SRVEREEYH	31783.1	39	SRVEREEYH	62.589	0
299	RVEREEYHL	XP_001463248_1_	15954.8	22	RVEREEYHL	31373.8	42	RVEREEYHL	21233.1	17	RVEREEYHL	23.421	0
300	VEREEYHLL	XP_001463248_1_	28896.5	44	VEREEYHLL	31539.2	43	VEREEYHLL	24188.7	21	VEREEYHLL	32.051	0
301	EREEYHLLR	XP_001463248_1_	37905.3	75	EREEYHLLR	34252.6	55	EREEYHLLR	32436.5	41	EREEYHLLR	53.662	0
302	REEYHLLRT	XP_001463248_1_	32133	55	REEYHLLRT	29080.9	36	REEYHLLRT	28358.2	29	REEYHLLRT	37.294	0
303	EEYHLLRTF	XP_001463248_1_	30037.4	47	EEYHLLRTF	29100.4	36	EEYHLLRTF	24061.1	21	EEYHLLRTF	31.032	0
304	EYHLLRTFV	XP_001463248_1_	23618.5	33	EYHLLRTFV	29910	38	EYHLLRTFV	24353.1	21	EYHLLRTFV	28.78	0
305	YHLLRTFVT	XP_001463248_1_	15644.2	22	YHLLRTFVT	33048	48	YHLLRTFVT	20044.1	15	YHLLRTFVT	22.564	0
306	HLLRTFVTS	XP_001463248_1_	3299.6	7.5	HLLRTFVTS	12698.3	11	HLLRTFVTS	26042.2	24	HLLRTFVTS	11.282	0
307	LLRTFVTSS	XP_001463248_1_	6847.2	12	LLRTFVTSS	16431.6	14	LLRTFVTSS	21850.3	17	LLRTFVTSS	14.046	0
308	LRTFVTSSD	XP_001463248_1_	40699.2	85	LRTFVTSSD	41029.5	85	LRTFVTSSD	26969.6	26	LRTFVTSSD	48.394	0
309	RTFVTSSDT	XP_001463248_1_	24746	35	RTFVTSSDT	17145.2	15	RTFVTSSDT	17954.4	13	RTFVTSSDT	17.426	0
310	TFVTSSDTA	XP_001463248_1_	34026.6	60	TFVTSSDTA	37352.4	70	TFVTSSDTA	30810	36	TFVTSSDTA	51.081	0
311	FVTSSDTAA	XP_001463248_1_	3463.1	8	FVTSSDTAA	32374.1	46	FVTSSDTAA	10132.8	7	FVTSSDTAA	10.359	0
312	VTSSDTAAK	XP_001463248_1_	35724.3	65	VTSSDTAAK	433.6	1.2	VTSSDTAAK	23980.5	20	VTSSDTAAK	3.338	1
313	TSSDTAAKS	XP_001463248_1_	38144.8	75	TSSDTAAKS	35103.6	60	TSSDTAAKS	32943	43	TSSDTAAKS	56.332	0
314	SSDTAAKSA	XP_001463248_1_	31335.8	50	SSDTAAKSA	35338.7	60	SSDTAAKSA	26880.8	26	SSDTAAKSA	39.932	0
315	SDTAAKSAE	XP_001463248_1_	45571.2	99	SDTAAKSAE	40180.7	80	SDTAAKSAE	28320.8	29	SDTAAKSAE	52.554	0
316	DTAAKSAEG	XP_001463248_1_	42328.2	95	DTAAKSAEG	39245.8	75	DTAAKSAEG	33986.8	47	DTAAKSAEG	66.465	0
317	TAAKSAEGS	XP_001463248_1_	39454.4	80	TAAKSAEGS	40484.9	85	TAAKSAEGS	30113.9	34	TAAKSAEGS	55.89	0
318	AAKSAEGSL	XP_001463248_1_	34848.5	65	AAKSAEGSL	31485.6	43	AAKSAEGSL	793.4	1.5	AAKSAEGSL	4.253	1
319	AKSAEGSLE	XP_001463248_1_	43156.9	95	AKSAEGSLE	41033.5	85	AKSAEGSLE	30987.8	37	AKSAEGSLE	60.83	0
320	KSAEGSLED	XP_001463248_1_	36011.9	70	KSAEGSLED	26196	29	KSAEGSLED	25936.8	24	KSAEGSLED	33.173	0
321	SAEGSLEDV	XP_001463248_1_	14270.3	20	SAEGSLEDV	39259	75	SAEGSLEDV	22017.1	18	SAEGSLEDV	25.234	0
322	AEGSLEDVD	XP_001463248_1_	43896.7	99	AEGSLEDVD	42680.4	95	AEGSLEDVD	35969.8	60	AEGSLEDVD	80.442	0
323	EGSLEDVDA	XP_001463248_1_	38253	75	EGSLEDVDA	43861.1	95	EGSLEDVDA	38668.3	75	EGSLEDVDA	80.66	0
324	GSLEDVDAV	XP_001463248_1_	1574.4	5	GSLEDVDAV	36499.4	65	GSLEDVDAV	29306.7	32	GSLEDVDAV	12.164	0
325	SLEDVDAVH	XP_001463248_1_	21877.2	30	SLEDVDAVH	28792.9	35	SLEDVDAVH	24235.3	21	SLEDVDAVH	27.391	0
326	LEDVDAVHD	XP_001463248_1_	38095.7	75	LEDVDAVHD	41735.1	90	LEDVDAVHD	39911.7	80	LEDVDAVHD	81.203	0
327	EDVDAVHDA	XP_001463248_1_	39418.1	80	EDVDAVHDA	43823.6	95	EDVDAVHDA	37051.7	65	EDVDAVHDA	78.103	0
328	DVDAVHDAL	XP_001463248_1_	22785.6	32	DVDAVHDAL	31948.9	44	DVDAVHDAL	22390.7	18	DVDAVHDAL	27.389	0
329	VDAVHDALE	XP_001463248_1_	41483.9	90	VDAVHDALE	40255.2	80	VDAVHDALE	32495.6	42	VDAVHDALE	63.264	0
330	DAVHDALES	XP_001463248_1_	38820.9	80	DAVHDALES	43075.7	95	DAVHDALES	38805.8	75	DAVHDALES	82.509	0
331	AVHDALESV	XP_001463248_1_	192.5	1.6	AVHDALESV	23774.9	24	AVHDALESV	6872.8	5.5	AVHDALESV	3.536	1
332	VHDALESVS	XP_001463248_1_	39816.8	85	VHDALESVS	40625.8	85	VHDALESVS	29418.3	32	VHDALESVS	54.765	0
333	HDALESVSP	XP_001463248_1_	39509.9	80	HDALESVSP	36335.9	65	HDALESVSP	37544.5	65	HDALESVSP	69.333	0
334	DALESVSPE	XP_001463248_1_	37940.2	75	DALESVSPE	43052.4	95	DALESVSPE	31451.2	38	DALESVSPE	59.79	0
335	ALESVSPER	XP_001463248_1_	19063.1	26	ALESVSPER	5605.7	5.5	ALESVSPER	28416.8	29	ALESVSPER	11.776	0
336	LESVSPERV	XP_001463248_1_	26778.9	39	LESVSPERV	36236.6	65	LESVSPERV	36556.8	60	LESVSPERV	52	0
337	ESVSPERVA	XP_001463248_1_	41908.9	90	ESVSPERVA	39554	80	ESVSPERVA	29486.1	32	ESVSPERVA	54.684	0
338	SVSPERVAA	XP_001463248_1_	15433	21	SVSPERVAA	25404.1	27	SVSPERVAA	4377.2	4	SVSPERVAA	8.964	0
339	VSPERVAAH	XP_001463248_1_	32949.1	55	VSPERVAAH	25261.3	27	VSPERVAAH	27525	27	VSPERVAAH	32.518	0
340	SPERVAAHV	XP_001463248_1_	23686.3	33	SPERVAAHV	36292.3	65	SPERVAAHV	543	1.2	SPERVAAHV	3.413	1
341	PERVAAHVL	XP_001463248_1_	35202.5	65	PERVAAHVL	34306.8	55	PERVAAHVL	19965.5	15	PERVAAHVL	29.93	0
342	ERVAAHVLR	XP_001463248_1_	39234.7	80	ERVAAHVLR	28561.4	34	ERVAAHVLR	29483.3	32	ERVAAHVLR	41.005	0
343	RVAAHVLRR	XP_001463248_1_	27024.8	40	RVAAHVLRR	73.6	0.4	RVAAHVLRR	17296.9	12	RVAAHVLRR	1.15	1
344	VAAHVLRRV	XP_001463248_1_	6654.3	12	VAAHVLRRV	25795.2	28	VAAHVLRRV	10765.7	7.5	VAAHVLRRV	11.887	0
345	AAHVLRRVE	XP_001463248_1_	37852.8	75	AAHVLRRVE	34777.3	55	AAHVLRRVE	12800.6	9	AAHVLRRVE	21.034	0
346	AHVLRRVEA	XP_001463248_1_	32747.6	55	AHVLRRVEA	33785.5	55	AHVLRRVEA	18059.8	13	AHVLRRVEA	26.481	0
347	HVLRRVEAL	XP_001463248_1_	5701.9	11	HVLRRVEAL	21610.9	21	HVLRRVEAL	824.9	1.5	HVLRRVEAL	3.726	1
348	VLRRVEALR	XP_001463248_1_	21231.5	29	VLRRVEALR	886.3	1.8	VLRRVEALR	24549.1	21	VLRRVEALR	4.705	1
349	LRRVEALRR	XP_001463248_1_	34697.3	65	LRRVEALRR	30276.6	39	LRRVEALRR	32479.4	42	LRRVEALRR	46.271	0
350	RRVEALRRR	XP_001463248_1_	36576.9	70	RRVEALRRR	28037.2	33	RRVEALRRR	26852.6	26	RRVEALRRR	36.123	0
351	RVEALRRRW	XP_001463248_1_	34615.9	65	RVEALRRRW	22955.6	23	RVEALRRRW	6743.4	5.5	RVEALRRRW	12.465	0
352	VEALRRRWG	XP_001463248_1_	42278.7	95	VEALRRRWG	38026.1	70	VEALRRRWG	28955.3	31	VEALRRRWG	52.567	0
353	EALRRRWGP	XP_001463248_1_	41674.2	90	EALRRRWGP	40559.4	85	EALRRRWGP	34850.4	55	EALRRRWGP	73.068	0
354	ALRRRWGPS	XP_001463248_1_	26773.1	39	ALRRRWGPS	16241.3	14	ALRRRWGPS	3970.6	4	ALRRRWGPS	8.644	0
355	LRRRWGPSL	XP_001463248_1_	34179	60	LRRRWGPSL	34347.7	55	LRRRWGPSL	4612.9	4	LRRRWGPSL	10.532	0
356	RRRWGPSLV	XP_001463248_1_	28654.3	43	RRRWGPSLV	24113.5	25	RRRWGPSLV	9481.5	7	RRRWGPSLV	14.555	0
357	RRWGPSLVH	XP_001463248_1_	32329.7	55	RRWGPSLVH	17717.8	16	RRWGPSLVH	15481.5	11	RRWGPSLVH	17.483	0
358	RWGPSLVHS	XP_001463248_1_	29671.1	46	RWGPSLVHS	33317.3	49	RWGPSLVHS	30582.1	35	RWGPSLVHS	42.422	0
359	WGPSLVHSV	XP_001463248_1_	9598.9	15	WGPSLVHSV	37795.5	70	WGPSLVHSV	26709.4	25	WGPSLVHSV	24.803	0
360	GPSLVHSVR	XP_001463248_1_	36473.4	70	GPSLVHSVR	16853.9	15	GPSLVHSVR	9178.6	6.5	GPSLVHSVR	12.777	0
361	PSLVHSVRN	XP_001463248_1_	42049.3	90	PSLVHSVRN	38681.3	75	PSLVHSVRN	39113.9	75	PSLVHSVRN	79.412	0
362	SLVHSVRNI	XP_001463248_1_	1021.6	4	SLVHSVRNI	21534.3	21	SLVHSVRNI	22601.7	18	SLVHSVRNI	8.494	0
363	LVHSVRNIG	XP_001463248_1_	33159.4	60	LVHSVRNIG	31992.9	44	LVHSVRNIG	19158.8	14	LVHSVRNIG	27.07	0
364	VHSVRNIGD	XP_001463248_1_	41290	90	VHSVRNIGD	40007.2	80	VHSVRNIGD	34770.2	55	VHSVRNIGD	71.782	0
365	HSVRNIGDV	XP_001463248_1_	28096.1	42	HSVRNIGDV	31393.4	43	HSVRNIGDV	23727.8	20	HSVRNIGDV	30.907	0
366	SVRNIGDVI	XP_001463248_1_	22039.7	30	SVRNIGDVI	27067.9	31	SVRNIGDVI	607.1	1.3	SVRNIGDVI	3.594	1
367	VRNIGDVIE	XP_001463248_1_	38279.9	75	VRNIGDVIE	42441.9	90	VRNIGDVIE	32170.2	40	VRNIGDVIE	60.674	0
368	RNIGDVIEP	XP_001463248_1_	33110.3	60	RNIGDVIEP	34474.2	55	RNIGDVIEP	32412.7	41	RNIGDVIEP	50.643	0
369	NIGDVIEPS	XP_001463248_1_	10884.1	16	NIGDVIEPS	38375.7	75	NIGDVIEPS	31153.9	37	NIGDVIEPS	29.166	0
370	IGDVIEPSV	XP_001463248_1_	12175.1	18	IGDVIEPSV	32957.3	48	IGDVIEPSV	31474.4	38	IGDVIEPSV	29.21	0
371	GDVIEPSVK	XP_001463248_1_	41048.6	90	GDVIEPSVK	18551.7	17	GDVIEPSVK	36910.1	65	GDVIEPSVK	35.162	0
372	DVIEPSVKF	XP_001463248_1_	30651.4	48	DVIEPSVKF	28172.5	33	DVIEPSVKF	29435.1	32	DVIEPSVKF	36.414	0
373	VIEPSVKFL	XP_001463248_1_	9035.1	14	VIEPSVKFL	25513.2	28	VIEPSVKFL	16945.1	12	VIEPSVKFL	15.75	0
374	IEPSVKFLA	XP_001463248_1_	21646.9	30	IEPSVKFLA	31786.9	44	IEPSVKFLA	30854.7	36	IEPSVKFLA	35.783	0
375	EPSVKFLAT	XP_001463248_1_	32692	55	EPSVKFLAT	36427.3	65	EPSVKFLAT	3673.3	3.5	EPSVKFLAT	9.396	0
376	PSVKFLATV	XP_001463248_1_	11394.4	17	PSVKFLATV	32562.1	46	PSVKFLATV	30515	35	PSVKFLATV	27.489	0
377	SVKFLATVA	XP_001463248_1_	18545.1	25	SVKFLATVA	19761.2	18	SVKFLATVA	8736.6	6.5	SVKFLATVA	12.029	0
378	VKFLATVAA	XP_001463248_1_	12639.5	18	VKFLATVAA	31207.9	42	VKFLATVAA	17463.1	13	VKFLATVAA	19.195	0
379	KFLATVAAV	XP_001463248_1_	869.6	4	KFLATVAAV	15014	13	KFLATVAAV	15594.1	11	KFLATVAAV	7.18	0
380	FLATVAAVR	XP_001463248_1_	4362.2	9	FLATVAAVR	1077.7	2.5	FLATVAAVR	25921.9	24	FLATVAAVR	5.427	0
381	LATVAAVRA	XP_001463248_1_	20908	29	LATVAAVRA	30833.6	41	LATVAAVRA	25385.4	23	LATVAAVRA	29.311	0
382	ATVAAVRAE	XP_001463248_1_	33842.6	60	ATVAAVRAE	29093.8	36	ATVAAVRAE	19295.7	14	ATVAAVRAE	25.89	0
383	TVAAVRAEV	XP_001463248_1_	1266.2	4.5	TVAAVRAEV	18602.4	17	TVAAVRAEV	1783.9	2.5	TVAAVRAEV	4.405	0
384	VAAVRAEVA	XP_001463248_1_	24629.7	35	VAAVRAEVA	35174.3	60	VAAVRAEVA	14800	10	VAAVRAEVA	20.656	0
385	AAVRAEVAP	XP_001463248_1_	37689.8	75	AAVRAEVAP	34046.5	55	AAVRAEVAP	28358.5	29	AAVRAEVAP	45.456	0
386	AVRAEVAPA	XP_001463248_1_	9182.8	14	AVRAEVAPA	20941.3	20	AVRAEVAPA	1409.9	2	AVRAEVAPA	4.828	1
387	VRAEVAPAP	XP_001463248_1_	36027.1	70	VRAEVAPAP	41120.2	85	VRAEVAPAP	28484.3	29	VRAEVAPAP	49.56	0
388	RAEVAPAPL	XP_001463248_1_	15903.2	22	RAEVAPAPL	26481.5	30	RAEVAPAPL	419.4	1	RAEVAPAPL	2.781	1
389	AEVAPAPLV	XP_001463248_1_	20110.4	28	AEVAPAPLV	23992.7	25	AEVAPAPLV	26099.5	24	AEVAPAPLV	25.558	0
390	EVAPAPLVA	XP_001463248_1_	22000.7	30	EVAPAPLVA	25895.3	28	EVAPAPLVA	15493.6	11	EVAPAPLVA	18.755	0
391	VAPAPLVAL	XP_001463248_1_	8196.7	13	VAPAPLVAL	23399.7	24	VAPAPLVAL	3617.4	3.5	VAPAPLVAL	7.42	0
392	APAPLVALK	XP_001463248_1_	29481	45	APAPLVALK	4172.4	4.5	APAPLVALK	6187.8	5	APAPLVALK	6.75	0
393	PAPLVALKK	XP_001463248_1_	32817.5	55	PAPLVALKK	12200.3	10	PAPLVALKK	34627.5	50	PAPLVALKK	21.711	0
394	APLVALKKD	XP_001463248_1_	39489	80	APLVALKKD	40001.6	80	APLVALKKD	15736.7	11	APLVALKKD	25.882	0
395	PLVALKKDA	XP_001463248_1_	34220.4	60	PLVALKKDA	39942.8	80	PLVALKKDA	33656.4	46	PLVALKKDA	58.932	0
396	LVALKKDAA	XP_001463248_1_	25248.5	36	LVALKKDAA	30607.3	40	LVALKKDAA	9211.7	6.5	LVALKKDAA	14.519	0
397	VALKKDAAH	XP_001463248_1_	39056.4	80	VALKKDAAH	28886.8	35	VALKKDAAH	20185.4	15	VALKKDAAH	27.845	0
398	ALKKDAAHD	XP_001463248_1_	35122.2	65	ALKKDAAHD	34359.5	55	ALKKDAAHD	35358.2	55	ALKKDAAHD	57.973	0
399	LKKDAAHDL	XP_001463248_1_	36251.1	70	LKKDAAHDL	40729.2	85	LKKDAAHDL	22251.5	18	LKKDAAHDL	36.762	0
400	KKDAAHDLF	XP_001463248_1_	34550	60	KKDAAHDLF	30888.7	41	KKDAAHDLF	23300.2	19	KKDAAHDLF	32.021	0
401	KDAAHDLFS	XP_001463248_1_	35887.4	65	KDAAHDLFS	29056.7	36	KDAAHDLFS	32012.2	40	KDAAHDLFS	44.013	0
402	DAAHDLFSL	XP_001463248_1_	14844.2	21	DAAHDLFSL	36148.1	65	DAAHDLFSL	20145	15	DAAHDLFSL	23.136	0
403	AAHDLFSLC	XP_001463248_1_	17981.4	25	AAHDLFSLC	25341	27	AAHDLFSLC	21096.4	16	AAHDLFSLC	21.5	0
404	AHDLFSLCE	XP_001463248_1_	30152	47	AHDLFSLCE	33354.8	49	AHDLFSLCE	30094.7	34	AHDLFSLCE	42.196	0
405	HDLFSLCEP	XP_001463248_1_	31744.6	55	HDLFSLCEP	31267	42	HDLFSLCEP	36464.7	60	HDLFSLCEP	51.144	0
406	DLFSLCEPV	XP_001463248_1_	280.5	2	DLFSLCEPV	28540.4	34	DLFSLCEPV	31324.9	38	DLFSLCEPV	5.398	1
407	LFSLCEPVT	XP_001463248_1_	28021.4	42	LFSLCEPVT	29150.2	36	LFSLCEPVT	31922.7	40	LFSLCEPVT	39.171	0
408	FSLCEPVTV	XP_001463248_1_	139.6	1.3	FSLCEPVTV	30712.4	40	FSLCEPVTV	32995.8	43	FSLCEPVTV	3.67	1
409	SLCEPVTVA	XP_001463248_1_	445.4	3	SLCEPVTVA	16565	14	SLCEPVTVA	23147.4	19	SLCEPVTVA	6.559	0
410	LCEPVTVAT	XP_001463248_1_	23004.8	32	LCEPVTVAT	38153.4	70	LCEPVTVAT	23660.4	20	LCEPVTVAT	31.402	0
411	CEPVTVATT	XP_001463248_1_	25977	38	CEPVTVATT	39292.1	75	CEPVTVATT	32272	41	CEPVTVATT	46.846	0
412	EPVTVATTA	XP_001463248_1_	32779.1	55	EPVTVATTA	38831	75	EPVTVATTA	7900.2	6	EPVTVATTA	15.138	0
413	PVTVATTAA	XP_001463248_1_	34594.5	65	PVTVATTAA	32329	46	PVTVATTAA	17176	12	PVTVATTAA	24.905	0
414	VTVATTAAG	XP_001463248_1_	28037.5	42	VTVATTAAG	28262.3	34	VTVATTAAG	19539.2	15	VTVATTAAG	25.023	0
415	TVATTAAGG	XP_001463248_1_	33289.9	60	TVATTAAGG	30216	39	TVATTAAGG	27648.9	27	TVATTAAGG	37.81	0
416	VATTAAGGQ	XP_001463248_1_	41072.1	90	VATTAAGGQ	37189.9	65	VATTAAGGQ	26304.8	25	VATTAAGGQ	45.116	0
417	ATTAAGGQP	XP_001463248_1_	41966.5	90	ATTAAGGQP	28568.8	34	ATTAAGGQP	27605.6	27	ATTAAGGQP	38.68	0
418	TTAAGGQPC	XP_001463248_1_	31788.6	55	TTAAGGQPC	29396.9	37	TTAAGGQPC	13230.7	9	TTAAGGQPC	19.191	0
419	TAAGGQPCL	XP_001463248_1_	11895.7	17	TAAGGQPCL	28675.4	35	TAAGGQPCL	9767	7	TAAGGQPCL	13.029	0
420	AAGGQPCLA	XP_001463248_1_	18664.5	25	AAGGQPCLA	29501.5	37	AAGGQPCLA	25522.3	23	AAGGQPCLA	27.148	0
421	AGGQPCLAK	XP_001463248_1_	32778.8	55	AGGQPCLAK	2555	3.5	AGGQPCLAK	29152.7	31	AGGQPCLAK	8.924	0
422	GGQPCLAKS	XP_001463248_1_	34033.6	60	GGQPCLAKS	40122.1	80	GGQPCLAKS	32811.8	43	GGQPCLAKS	57.227	0
423	GQPCLAKSL	XP_001463248_1_	14157.3	20	GQPCLAKSL	35151.8	60	GQPCLAKSL	29283.9	32	GQPCLAKSL	30.638	0
424	QPCLAKSLS	XP_001463248_1_	40634.6	85	QPCLAKSLS	37292.7	70	QPCLAKSLS	18512.6	14	QPCLAKSLS	30.776	0
425	PCLAKSLST	XP_001463248_1_	36980	70	PCLAKSLST	40575.7	85	PCLAKSLST	36363.9	60	PCLAKSLST	70.23	0
426	CLAKSLSTC	XP_001463248_1_	5607.4	11	CLAKSLSTC	17929.5	16	CLAKSLSTC	24120.5	21	CLAKSLSTC	14.923	0
427	LAKSLSTCD	XP_001463248_1_	41315.5	90	LAKSLSTCD	38309.4	70	LAKSLSTCD	29903.8	33	LAKSLSTCD	53.86	0
428	AKSLSTCDS	XP_001463248_1_	39558.7	80	AKSLSTCDS	40619.6	85	AKSLSTCDS	29745.1	33	AKSLSTCDS	54.978	0
429	KSLSTCDSP	XP_001463248_1_	31401.3	50	KSLSTCDSP	30710.1	40	KSLSTCDSP	34732.6	55	KSLSTCDSP	47.482	0
430	SLSTCDSPS	XP_001463248_1_	6164.2	11	SLSTCDSPS	28373.5	34	SLSTCDSPS	24812.2	22	SLSTCDSPS	18.097	0
431	LSTCDSPSV	XP_001463248_1_	5026.9	9.5	LSTCDSPSV	33273	49	LSTCDSPSV	27775.4	28	LSTCDSPSV	18.589	0
432	STCDSPSVV	XP_001463248_1_	4229.9	9	STCDSPSVV	24762	26	STCDSPSVV	22256.8	18	STCDSPSVV	14.625	0
433	TCDSPSVVA	XP_001463248_1_	29215.6	45	TCDSPSVVA	35032.2	60	TCDSPSVVA	29915.1	33	TCDSPSVVA	43.358	0
434	CDSPSVVAA	XP_001463248_1_	27121.5	40	CDSPSVVAA	33764	55	CDSPSVVAA	29421.4	32	CDSPSVVAA	40.305	0
435	DSPSVVAAP	XP_001463248_1_	32744.8	55	DSPSVVAAP	41136.2	85	DSPSVVAAP	36879.8	65	DSPSVVAAP	66.18	0
436	SPSVVAAPV	XP_001463248_1_	11420.3	17	SPSVVAAPV	29246.9	36	SPSVVAAPV	27.1	0.125	SPSVVAAPV	0.371	1
437	PSVVAAPVS	XP_001463248_1_	41662	90	PSVVAAPVS	40576.1	85	PSVVAAPVS	35545	55	PSVVAAPVS	73.068	0
438	SVVAAPVSA	XP_001463248_1_	3888.3	8.5	SVVAAPVSA	21775.9	21	SVVAAPVSA	10667.1	7.5	SVVAAPVSA	10.047	0
439	VVAAPVSAS	XP_001463248_1_	25001.9	36	VVAAPVSAS	17879.9	16	VVAAPVSAS	9216	6.5	VVAAPVSAS	12.289	0
440	VAAPVSASS	XP_001463248_1_	23695	33	VAAPVSASS	32533.2	46	VAAPVSASS	13607	9.5	VAAPVSASS	19.071	0
441	AAPVSASSA	XP_001463248_1_	29175.5	45	AAPVSASSA	34970.9	60	AAPVSASSA	17180.7	12	AAPVSASSA	24.545	0
442	APVSASSAT	XP_001463248_1_	40405.3	85	APVSASSAT	36313.1	65	APVSASSAT	35.6	0.175	APVSASSAT	0.523	1
443	PVSASSATP	XP_001463248_1_	40985.1	90	PVSASSATP	32358	46	PVSASSATP	34549.7	50	PVSASSATP	56.764	0
444	VSASSATPL	XP_001463248_1_	8833.8	14	VSASSATPL	22676.6	22	VSASSATPL	2851.3	3	VSASSATPL	6.663	0
445	SASSATPLA	XP_001463248_1_	7408.6	13	SASSATPLA	22313	22	SASSATPLA	14888.1	11	SASSATPLA	14.066	0
446	ASSATPLAW	XP_001463248_1_	27246.5	40	ASSATPLAW	14206.1	12	ASSATPLAW	15838	11	ASSATPLAW	15.057	0
447	SSATPLAWR	XP_001463248_1_	31638.3	55	SSATPLAWR	1108.9	2.5	SSATPLAWR	26555.3	25	SSATPLAWR	6.548	0
448	SATPLAWRA	XP_001463248_1_	8611.6	14	SATPLAWRA	34975.4	60	SATPLAWRA	24424.1	21	SATPLAWRA	22.105	0
449	ATPLAWRAA	XP_001463248_1_	20339	28	ATPLAWRAA	27772.7	32	ATPLAWRAA	13222.9	9	ATPLAWRAA	16.847	0
450	TPLAWRAAA	XP_001463248_1_	30567.6	48	TPLAWRAAA	33064.1	48	TPLAWRAAA	31	0.15	TPLAWRAAA	0.447	1
451	PLAWRAAAG	XP_001463248_1_	29565.1	46	PLAWRAAAG	32887.8	48	PLAWRAAAG	30507.8	35	PLAWRAAAG	42.168	0
452	LAWRAAAGE	XP_001463248_1_	32168.1	55	LAWRAAAGE	34842.1	55	LAWRAAAGE	23240.2	19	LAWRAAAGE	33.71	0
453	AWRAAAGEV	XP_001463248_1_	28365.2	43	AWRAAAGEV	30464.6	40	AWRAAAGEV	8595.9	6.5	AWRAAAGEV	14.844	0
454	WRAAAGEVL	XP_001463248_1_	29294.7	45	WRAAAGEVL	37282.1	70	WRAAAGEVL	9947.1	7	WRAAAGEVL	16.726	0
455	RAAAGEVLI	XP_001463248_1_	6414.8	11	RAAAGEVLI	14464.7	12	RAAAGEVLI	5428.6	4.5	RAAAGEVLI	7.567	0
456	AAAGEVLIR	XP_001463248_1_	29386.5	45	AAAGEVLIR	8481.6	7.5	AAAGEVLIR	26552.1	25	AAAGEVLIR	15.341	0
457	AAGEVLIRL	XP_001463248_1_	2533.6	6.5	AAGEVLIRL	23349.1	24	AAGEVLIRL	11207.9	8	AAGEVLIRL	9.36	0
458	AGEVLIRLG	XP_001463248_1_	30014	47	AGEVLIRLG	38184.4	70	AGEVLIRLG	32189.7	41	AGEVLIRLG	50.04	0
459	GEVLIRLGS	XP_001463248_1_	29722.8	46	GEVLIRLGS	34289.7	55	GEVLIRLGS	28660.2	30	GEVLIRLGS	40.953	0
460	EVLIRLGSS	XP_001463248_1_	29486.1	45	EVLIRLGSS	34143.9	55	EVLIRLGSS	28778.9	30	EVLIRLGSS	40.685	0
461	VLIRLGSSF	XP_001463248_1_	8959	14	VLIRLGSSF	14605.6	13	VLIRLGSSF	5755.2	5	VLIRLGSSF	8.612	0
462	LIRLGSSFS	XP_001463248_1_	25750.3	37	LIRLGSSFS	15599.2	13	LIRLGSSFS	14024.7	9.5	LIRLGSSFS	14.339	0
463	IRLGSSFSA	XP_001463248_1_	16395.4	23	IRLGSSFSA	37772.6	70	IRLGSSFSA	24117.9	21	IRLGSSFSA	28.468	0
464	RLGSSFSAD	XP_001463248_1_	26099.2	38	RLGSSFSAD	16909.4	15	RLGSSFSAD	19405.6	14	RLGSSFSAD	18.247	0
465	LGSSFSADY	XP_001463248_1_	30840.3	49	LGSSFSADY	16505.6	14	LGSSFSADY	32079.5	40	LGSSFSADY	25.677	0
466	GSSFSADYL	XP_001463248_1_	15013.2	21	GSSFSADYL	25163.1	27	GSSFSADYL	29935.5	33	GSSFSADYL	26.096	0
467	SSFSADYLA	XP_001463248_1_	3114.9	7.5	SSFSADYLA	27548.9	32	SSFSADYLA	25764.5	23	SSFSADYLA	14.419	0
468	SFSADYLAA	XP_001463248_1_	18089.3	25	SFSADYLAA	25697.7	28	SFSADYLAA	24333.4	21	SFSADYLAA	24.324	0
469	FSADYLAAV	XP_001463248_1_	8.4	0.09	FSADYLAAV	24027	25	FSADYLAAV	8250.3	6	FSADYLAAV	0.265	1
470	SADYLAAVA	XP_001463248_1_	12513.8	18	SADYLAAVA	32277.6	45	SADYLAAVA	14330.1	10	SADYLAAVA	16.875	0
471	ADYLAAVAA	XP_001463248_1_	16395.9	23	ADYLAAVAA	24088.7	25	ADYLAAVAA	22230.4	18	ADYLAAVAA	21.577	0
472	DYLAAVAAC	XP_001463248_1_	29502.4	45	DYLAAVAAC	37161.7	65	DYLAAVAAC	33964.4	47	DYLAAVAAC	50.948	0
473	YLAAVAACC	XP_001463248_1_	525.4	3	YLAAVAACC	19449.3	18	YLAAVAACC	23762	20	YLAAVAACC	6.835	0
474	LAAVAACCG	XP_001463248_1_	31904	55	LAAVAACCG	35581.6	60	LAAVAACCG	29200.7	31	LAAVAACCG	44.705	0
475	AAVAACCGD	XP_001463248_1_	34735.9	65	AAVAACCGD	34781.8	55	AAVAACCGD	29779.2	33	AAVAACCGD	46.971	0
476	AVAACCGDS	XP_001463248_1_	28654.9	43	AVAACCGDS	29184.6	36	AVAACCGDS	22661.4	18	AVAACCGDS	28.145	0
477	VAACCGDSN	XP_001463248_1_	39148.2	80	VAACCGDSN	40298.7	80	VAACCGDSN	28997.3	31	VAACCGDSN	52.394	0
478	AACCGDSNE	XP_001463248_1_	41142.4	90	AACCGDSNE	38916.4	75	AACCGDSNE	34624.9	50	AACCGDSNE	67.5	0
479	ACCGDSNEG	XP_001463248_1_	39757.4	85	ACCGDSNEG	42297.9	90	ACCGDSNEG	37939.8	70	ACCGDSNEG	80.729	0
480	CCGDSNEGE	XP_001463248_1_	40963.9	90	CCGDSNEGE	44544.5	99	CCGDSNEGE	39390.9	75	CCGDSNEGE	86.842	0
481	CGDSNEGEL	XP_001463248_1_	35296.7	65	CGDSNEGEL	39254.7	75	CGDSNEGEL	26685.5	25	CGDSNEGEL	43.657	0
482	GDSNEGELL	XP_001463248_1_	35009.9	65	GDSNEGELL	38356.6	75	GDSNEGELL	34891.5	55	GDSNEGELL	63.966	0
483	DSNEGELLA	XP_001463248_1_	30294.9	47	DSNEGELLA	34570.6	55	DSNEGELLA	36980.9	65	DSNEGELLA	54.702	0
484	SNEGELLAT	XP_001463248_1_	31285	50	SNEGELLAT	40371.6	80	SNEGELLAT	27393.1	27	SNEGELLAT	43.142	0
485	NEGELLATR	XP_001463248_1_	31683.2	55	NEGELLATR	30389.8	39	NEGELLATR	30664.6	36	NEGELLATR	41.899	0
486	EGELLATRL	XP_001463248_1_	30351.4	48	EGELLATRL	37360.9	70	EGELLATRL	28088.5	29	EGELLATRL	43.102	0
487	GELLATRLL	XP_001463248_1_	19460.5	27	GELLATRLL	25349.2	27	GELLATRLL	20111.9	15	GELLATRLL	21.316	0
488	ELLATRLLT	XP_001463248_1_	10406.9	16	ELLATRLLT	20010.1	19	ELLATRLLT	23089.6	19	ELLATRLLT	17.882	0
489	LLATRLLTD	XP_001463248_1_	13757.7	19	LLATRLLTD	18084.2	16	LLATRLLTD	26603.6	25	LLATRLLTD	19.338	0
490	LATRLLTDM	XP_001463248_1_	21624	30	LATRLLTDM	30438.5	40	LATRLLTDM	8021.3	6	LATRLLTDM	13.333	0
491	ATRLLTDML	XP_001463248_1_	13186.9	19	ATRLLTDML	21385.3	20	ATRLLTDML	2038.2	2.5	ATRLLTDML	5.969	0
492	TRLLTDMLK	XP_001463248_1_	31561.3	55	TRLLTDMLK	11609.6	10	TRLLTDMLK	26463.8	25	TRLLTDMLK	18.966	0
493	RLLTDMLKC	XP_001463248_1_	2852	7	RLLTDMLKC	9377	8	RLLTDMLKC	30600.7	35	RLLTDMLKC	10.12	0
494	LLTDMLKCV	XP_001463248_1_	37.6	0.5	LLTDMLKCV	24885	26	LLTDMLKCV	26007.1	24	LLTDMLKCV	1.442	1
495	LTDMLKCVA	XP_001463248_1_	14103.8	20	LTDMLKCVA	26351.8	29	LTDMLKCVA	21530.4	17	LTDMLKCVA	20.934	0
496	TDMLKCVAA	XP_001463248_1_	19028.1	26	TDMLKCVAA	31487	43	TDMLKCVAA	25139.7	22	TDMLKCVAA	27.992	0
497	DMLKCVAAH	XP_001463248_1_	22403	31	DMLKCVAAH	18897.8	17	DMLKCVAAH	28848.1	30	DMLKCVAAH	24.113	0
498	MLKCVAAHD	XP_001463248_1_	17701.1	24	MLKCVAAHD	27317.9	31	MLKCVAAHD	34405.3	49	MLKCVAAHD	31.802	0
499	LKCVAAHDL	XP_001463248_1_	27552.2	41	LKCVAAHDL	38345	75	LKCVAAHDL	29435.8	32	LKCVAAHDL	43.495	0
500	KCVAAHDLP	XP_001463248_1_	38762.2	80	KCVAAHDLP	34696.1	55	KCVAAHDLP	36786.5	60	KCVAAHDLP	63.36	0
501	CVAAHDLPL	XP_001463248_1_	1014.8	4	CVAAHDLPL	16715.3	15	CVAAHDLPL	622.8	1.3	CVAAHDLPL	2.763	1
502	VAAHDLPLL	XP_001463248_1_	1438.3	5	VAAHDLPLL	24938.4	26	VAAHDLPLL	11407.5	8	VAAHDLPLL	8.254	0
503	AAHDLPLLR	XP_001463248_1_	27772.4	41	AAHDLPLLR	3793.3	4.5	AAHDLPLLR	27229.7	27	AAHDLPLLR	10.576	0
504	AHDLPLLRC	XP_001463248_1_	27158.8	40	AHDLPLLRC	28200.9	33	AHDLPLLRC	31403.7	38	AHDLPLLRC	36.756	0
505	HDLPLLRCV	XP_001463248_1_	18969.9	26	HDLPLLRCV	29881.8	38	HDLPLLRCV	26756	26	HDLPLLRCV	29.059	0
506	DLPLLRCVL	XP_001463248_1_	12340.2	18	DLPLLRCVL	28167	33	DLPLLRCVL	25515.4	23	DLPLLRCVL	23.195	0
507	LPLLRCVLL	XP_001463248_1_	9756.6	15	LPLLRCVLL	22944.4	23	LPLLRCVLL	504.3	1.1	LPLLRCVLL	2.943	1
508	PLLRCVLLD	XP_001463248_1_	18657.2	25	PLLRCVLLD	29904.1	38	PLLRCVLLD	35344.1	55	PLLRCVLLD	35.504	0
509	LLRCVLLDG	XP_001463248_1_	10578.5	16	LLRCVLLDG	21814.8	21	LLRCVLLDG	27172.9	26	LLRCVLLDG	20.191	0
510	LRCVLLDGR	XP_001463248_1_	29638.1	46	LRCVLLDGR	34068.2	55	LRCVLLDGR	33840.8	47	LRCVLLDGR	49.022	0
511	RCVLLDGRW	XP_001463248_1_	30185	47	RCVLLDGRW	35420.6	60	RCVLLDGRW	30031.2	34	RCVLLDGRW	44.54	0
512	CVLLDGRWY	XP_001463248_1_	24326.2	34	CVLLDGRWY	11867.8	10	CVLLDGRWY	26491	25	CVLLDGRWY	17.708	0
513	VLLDGRWYR	XP_001463248_1_	2153.1	6	VLLDGRWYR	522.4	1.4	VLLDGRWYR	30140	34	VLLDGRWYR	3.295	1
514	LLDGRWYRA	XP_001463248_1_	167.2	1.5	LLDGRWYRA	24084.5	25	LLDGRWYRA	28144.2	29	LLDGRWYRA	4.048	1
515	LDGRWYRAL	XP_001463248_1_	31777.6	55	LDGRWYRAL	33010.5	48	LDGRWYRAL	22352.4	18	LDGRWYRAL	31.722	0
516	DGRWYRALY	XP_001463248_1_	34482.4	60	DGRWYRALY	20152	19	DGRWYRALY	28321.7	29	DGRWYRALY	28.907	0
517	GRWYRALYG	XP_001463248_1_	26206.2	38	GRWYRALYG	38202.6	70	GRWYRALYG	34358	49	GRWYRALYG	49.173	0
518	RWYRALYGG	XP_001463248_1_	27696.2	41	RWYRALYGG	29242.8	36	RWYRALYGG	31271.1	38	RWYRALYGG	38.224	0
519	WYRALYGGI	XP_001463248_1_	28496.6	43	WYRALYGGI	29906.7	38	WYRALYGGI	17761.7	13	WYRALYGGI	23.716	0
520	YRALYGGIL	XP_001463248_1_	21306.8	29	YRALYGGIL	34559.8	55	YRALYGGIL	10316.9	7.5	YRALYGGIL	16.129	0
521	RALYGGILN	XP_001463248_1_	30727.7	49	RALYGGILN	18262.2	16	RALYGGILN	23267.2	19	RALYGGILN	22.134	0
522	ALYGGILNC	XP_001463248_1_	331.5	2.5	ALYGGILNC	2926.7	4	ALYGGILNC	27953.3	28	ALYGGILNC	4.375	0
523	LYGGILNCV	XP_001463248_1_	10321.7	16	LYGGILNCV	30118.8	39	LYGGILNCV	27461.1	27	LYGGILNCV	23.966	0
524	YGGILNCVS	XP_001463248_1_	27941.5	42	YGGILNCVS	39589.1	80	YGGILNCVS	30581.1	35	YGGILNCVS	46.239	0
525	GGILNCVSS	XP_001463248_1_	25687.4	37	GGILNCVSS	37402.6	70	GGILNCVSS	33963.3	47	GGILNCVSS	47.931	0
526	GILNCVSSS	XP_001463248_1_	8558.5	14	GILNCVSSS	24846.3	26	GILNCVSSS	26671	25	GILNCVSSS	20.015	0
527	ILNCVSSSQ	XP_001463248_1_	13499.3	19	ILNCVSSSQ	13583.5	12	ILNCVSSSQ	24587.4	21	ILNCVSSSQ	16.341	0
528	LNCVSSSQP	XP_001463248_1_	41093.9	90	LNCVSSSQP	38875.6	75	LNCVSSSQP	38950.1	75	LNCVSSSQP	79.412	0
529	NCVSSSQPA	XP_001463248_1_	29348	45	NCVSSSQPA	41080.6	85	NCVSSSQPA	29798.9	33	NCVSSSQPA	46.664	0
530	CVSSSQPAV	XP_001463248_1_	1657.5	5.5	CVSSSQPAV	17898.9	16	CVSSSQPAV	14939.9	11	CVSSSQPAV	8.949	0
531	VSSSQPAVL	XP_001463248_1_	18880.4	26	VSSSQPAVL	25254.5	27	VSSSQPAVL	16215.5	12	VSSSQPAVL	18.888	0
532	SSSQPAVLA	XP_001463248_1_	21209.5	29	SSSQPAVLA	19058.3	17	SSSQPAVLA	25273.3	23	SSSQPAVLA	21.932	0
533	SSQPAVLAA	XP_001463248_1_	13442.6	19	SSQPAVLAA	25252.5	27	SSQPAVLAA	11361.4	8	SSQPAVLAA	13.975	0
534	SQPAVLAAG	XP_001463248_1_	14476.7	20	SQPAVLAAG	34443.7	55	SQPAVLAAG	25359.1	23	SQPAVLAAG	26.867	0
535	QPAVLAAGL	XP_001463248_1_	24443.9	35	QPAVLAAGL	31972.1	44	QPAVLAAGL	172	0.6	QPAVLAAGL	1.746	1
536	PAVLAAGLD	XP_001463248_1_	40795.3	85	PAVLAAGLD	41239.6	85	PAVLAAGLD	34928.1	55	PAVLAAGLD	71.923	0
537	AVLAAGLDA	XP_001463248_1_	9949.3	15	AVLAAGLDA	19085.4	17	AVLAAGLDA	8276.8	6	AVLAAGLDA	10.268	0
538	VLAAGLDAL	XP_001463248_1_	28.9	0.4	VLAAGLDAL	17660.9	16	VLAAGLDAL	2769.8	3	VLAAGLDAL	1.036	1
539	LAAGLDALG	XP_001463248_1_	27475.3	41	LAAGLDALG	38339.2	75	LAAGLDALG	26932.6	26	LAAGLDALG	39.378	0
540	AAGLDALGL	XP_001463248_1_	13248.1	19	AAGLDALGL	29158.7	36	AAGLDALGL	11545.6	8	AAGLDALGL	14.605	0
541	AGLDALGLL	XP_001463248_1_	12708.6	18	AGLDALGLL	26141.6	29	AGLDALGLL	14051.7	9.5	AGLDALGLL	15.361	0
542	GLDALGLLT	XP_001463248_1_	1620.5	5.5	GLDALGLLT	17776.5	16	GLDALGLLT	26481	25	GLDALGLLT	10.552	0
543	LDALGLLTT	XP_001463248_1_	21267.1	29	LDALGLLTT	29706.5	37	LDALGLLTT	24383.2	21	LDALGLLTT	27.49	0
544	DALGLLTTA	XP_001463248_1_	17310.2	24	DALGLLTTA	37846.3	70	DALGLLTTA	24914.9	22	DALGLLTTA	29.584	0
545	ALGLLTTAC	XP_001463248_1_	4649.4	9	ALGLLTTAC	18619.5	17	ALGLLTTAC	18630	14	ALGLLTTAC	12.429	0
546	LGLLTTACP	XP_001463248_1_	28641.2	43	LGLLTTACP	32749	47	LGLLTTACP	31484.6	38	LGLLTTACP	42.344	0
547	GLLTTACPV	XP_001463248_1_	13.8	0.175	GLLTTACPV	11229.9	9.5	GLLTTACPV	20187.8	15	GLLTTACPV	0.51	1
548	LLTTACPVV	XP_001463248_1_	34.7	0.5	LLTTACPVV	15504.5	13	LLTTACPVV	26513.9	25	LLTTACPVV	1.417	1
549	LTTACPVVI	XP_001463248_1_	4739.5	9.5	LTTACPVVI	17481.3	15	LTTACPVVI	17319	13	LTTACPVVI	12.055	0
550	TTACPVVIG	XP_001463248_1_	29497.6	45	TTACPVVIG	29372.2	37	TTACPVVIG	28949.1	31	TTACPVVIG	36.807	0
551	TACPVVIGR	XP_001463248_1_	25142.1	36	TACPVVIGR	7558.3	7	TACPVVIGR	27762.5	28	TACPVVIGR	14.538	0
552	ACPVVIGRE	XP_001463248_1_	32170.2	55	ACPVVIGRE	39881.5	80	ACPVVIGRE	35308.9	55	ACPVVIGRE	61.395	0
553	CPVVIGREV	XP_001463248_1_	20996.7	29	CPVVIGREV	36198.6	65	CPVVIGREV	302.8	0.9	CPVVIGREV	2.584	1
554	PVVIGREVG	XP_001463248_1_	41470.5	90	PVVIGREVG	40715.5	85	PVVIGREVG	33099.9	44	PVVIGREVG	65.785	0
555	VVIGREVGL	XP_001463248_1_	3064.2	7.5	VVIGREVGL	23362.3	24	VVIGREVGL	10165.2	7	VVIGREVGL	9.438	0
556	VIGREVGLL	XP_001463248_1_	12000.9	17	VIGREVGLL	25014.3	27	VIGREVGLL	21654.7	17	VIGREVGLL	19.394	0
557	IGREVGLLY	XP_001463248_1_	22397.4	31	IGREVGLLY	5211.9	5.5	IGREVGLLY	21120.2	16	IGREVGLLY	10.847	0
558	GREVGLLYS	XP_001463248_1_	29258.3	45	GREVGLLYS	38468.8	75	GREVGLLYS	32039.3	40	GREVGLLYS	49.541	0
559	REVGLLYSN	XP_001463248_1_	31686.6	55	REVGLLYSN	33607.6	50	REVGLLYSN	29847.6	33	REVGLLYSN	43.805	0
560	EVGLLYSNV	XP_001463248_1_	16030.4	22	EVGLLYSNV	29718.7	38	EVGLLYSNV	30359.9	35	EVGLLYSNV	29.898	0
561	VGLLYSNVV	XP_001463248_1_	10624	16	VGLLYSNVV	28439.9	34	VGLLYSNVV	23119.9	19	VGLLYSNVV	20.755	0
562	GLLYSNVVL	XP_001463248_1_	117.1	1.2	GLLYSNVVL	13409.2	11	GLLYSNVVL	14306.5	10	GLLYSNVVL	2.929	1
563	LLYSNVVLR	XP_001463248_1_	4376.8	9	LLYSNVVLR	76	0.4	LLYSNVVLR	29183.3	31	LLYSNVVLR	1.135	1
564	LYSNVVLRL	XP_001463248_1_	11805.6	17	LYSNVVLRL	22660.7	22	LYSNVVLRL	22474.4	18	LYSNVVLRL	18.77	0
565	YSNVVLRLL	XP_001463248_1_	6158.6	11	YSNVVLRLL	20022.9	19	YSNVVLRLL	14223.6	10	YSNVVLRLL	12.318	0
566	SNVVLRLLE	XP_001463248_1_	31344.6	50	SNVVLRLLE	34578.8	55	SNVVLRLLE	24735.2	22	SNVVLRLLE	35.87	0
567	NVVLRLLES	XP_001463248_1_	15848.3	22	NVVLRLLES	29824.3	38	NVVLRLLES	27327.4	27	NVVLRLLES	27.572	0
568	VVLRLLESS	XP_001463248_1_	13710.5	19	VVLRLLESS	32502.3	46	VVLRLLESS	27028.9	26	VVLRLLESS	26.588	0
569	VLRLLESSN	XP_001463248_1_	27630.7	41	VLRLLESSN	25873.5	28	VLRLLESSN	24331	21	VLRLLESSN	27.849	0
570	LRLLESSNT	XP_001463248_1_	38362.9	75	LRLLESSNT	42404.3	90	LRLLESSNT	33189.5	44	LRLLESSNT	63.597	0
571	RLLESSNTP	XP_001463248_1_	8895.6	14	RLLESSNTP	14524.7	12	RLLESSNTP	27344.5	27	RLLESSNTP	15.641	0
572	LLESSNTPQ	XP_001463248_1_	24624.4	35	LLESSNTPQ	29844.7	38	LLESSNTPQ	20908.9	16	LLESSNTPQ	25.556	0
573	LESSNTPQY	XP_001463248_1_	38650.8	80	LESSNTPQY	18130.1	16	LESSNTPQY	29771.5	33	LESSNTPQY	28.489	0
574	ESSNTPQYV	XP_001463248_1_	19840.2	27	ESSNTPQYV	33405.3	49	ESSNTPQYV	33252.4	44	ESSNTPQYV	37.419	0
575	SSNTPQYVK	XP_001463248_1_	40585.3	85	SSNTPQYVK	118.7	0.5	SSNTPQYVK	34504.5	50	SSNTPQYVK	1.477	1
576	SNTPQYVKR	XP_001463248_1_	41236.5	90	SNTPQYVKR	26028.2	29	SNTPQYVKR	35932.5	60	SNTPQYVKR	48.185	0
577	NTPQYVKRT	XP_001463248_1_	35093.7	65	NTPQYVKRT	40390	80	NTPQYVKRT	37000.1	65	NTPQYVKRT	69.333	0
578	TPQYVKRTI	XP_001463248_1_	35902.5	65	TPQYVKRTI	35234.5	60	TPQYVKRTI	70.6	0.4	TPQYVKRTI	1.185	1
579	PQYVKRTIV	XP_001463248_1_	26108.8	38	PQYVKRTIV	29784	38	PQYVKRTIV	25368.9	23	PQYVKRTIV	31.214	0
580	QYVKRTIVL	XP_001463248_1_	24575.7	35	QYVKRTIVL	25989	29	QYVKRTIVL	15504.6	11	QYVKRTIVL	19.485	0
581	YVKRTIVLH	XP_001463248_1_	25108.1	36	YVKRTIVLH	5555.2	5.5	YVKRTIVLH	23165.9	19	YVKRTIVLH	11.44	0
582	VKRTIVLHF	XP_001463248_1_	23983.6	34	VKRTIVLHF	28414.1	34	VKRTIVLHF	17966.2	13	VKRTIVLHF	22.1	0
583	KRTIVLHFV	XP_001463248_1_	6825.8	12	KRTIVLHFV	26850	30	KRTIVLHFV	26373.4	25	KRTIVLHFV	19.149	0
584	RTIVLHFVT	XP_001463248_1_	10097.2	15	RTIVLHFVT	14840.5	13	RTIVLHFVT	15862.2	11	RTIVLHFVT	12.793	0
585	TIVLHFVTT	XP_001463248_1_	7361.2	12	TIVLHFVTT	20643.7	19	TIVLHFVTT	21185.8	16	TIVLHFVTT	15.116	0
586	IVLHFVTTF	XP_001463248_1_	4011.7	8.5	IVLHFVTTF	12064	10	IVLHFVTTF	14146.3	9.5	IVLHFVTTF	9.291	0
587	VLHFVTTFM	XP_001463248_1_	351.5	2.5	VLHFVTTFM	2932.6	4	VLHFVTTFM	8225.7	6	VLHFVTTFM	3.673	0
588	LHFVTTFMG	XP_001463248_1_	17455	24	LHFVTTFMG	32309	46	LHFVTTFMG	27183.2	26	LHFVTTFMG	29.45	0
589	HFVTTFMGS	XP_001463248_1_	26590.1	39	HFVTTFMGS	22911.9	23	HFVTTFMGS	32519.5	42	HFVTTFMGS	32.283	0
590	FVTTFMGSG	XP_001463248_1_	17004.3	23	FVTTFMGSG	28499.7	34	FVTTFMGSG	29255.4	32	FVTTFMGSG	28.807	0
591	VTTFMGSGS	XP_001463248_1_	36470.6	70	VTTFMGSGS	30641.7	40	VTTFMGSGS	25664.3	23	VTTFMGSGS	36.248	0
592	TTFMGSGST	XP_001463248_1_	22841.4	32	TTFMGSGST	23922.2	25	TTFMGSGST	16867.2	12	TTFMGSGST	19.407	0
593	TFMGSGSTL	XP_001463248_1_	18922.7	26	TFMGSGSTL	26472.4	30	TFMGSGSTL	3341.6	3.5	TFMGSGSTL	8.391	0
594	FMGSGSTLP	XP_001463248_1_	5425.7	10	FMGSGSTLP	17313.6	15	FMGSGSTLP	32007.4	40	FMGSGSTLP	15.652	0
595	MGSGSTLPA	XP_001463248_1_	13699.1	19	MGSGSTLPA	21312.3	20	MGSGSTLPA	11323.4	8	MGSGSTLPA	13.179	0
596	GSGSTLPAD	XP_001463248_1_	38366.2	75	GSGSTLPAD	36196.2	65	GSGSTLPAD	32683.9	42	GSGSTLPAD	57.113	0
597	SGSTLPADG	XP_001463248_1_	38742.9	80	SGSTLPADG	41488.9	85	SGSTLPADG	36763.4	60	SGSTLPADG	73.293	0
598	GSTLPADGG	XP_001463248_1_	40085.7	85	GSTLPADGG	39883.2	80	GSTLPADGG	37801.3	70	GSTLPADGG	77.82	0
599	STLPADGGG	XP_001463248_1_	37741.6	75	STLPADGGG	38364.1	75	STLPADGGG	27227.7	27	STLPADGGG	47.093	0
600	TLPADGGGG	XP_001463248_1_	34237.5	60	TLPADGGGG	39290.4	75	TLPADGGGG	33192.1	44	TLPADGGGG	56.897	0
601	LPADGGGGA	XP_001463248_1_	37646.2	75	LPADGGGGA	38519.7	75	LPADGGGGA	157.9	0.6	LPADGGGGA	1.772	1
602	PADGGGGAI	XP_001463248_1_	37362.9	75	PADGGGGAI	37564.4	70	PADGGGGAI	12897.9	9	PADGGGGAI	21.625	0
603	ADGGGGAIP	XP_001463248_1_	41380.4	90	ADGGGGAIP	39333.4	75	ADGGGGAIP	33670.2	46	ADGGGGAIP	64.958	0
604	DGGGGAIPL	XP_001463248_1_	29928.4	47	DGGGGAIPL	36806.4	65	DGGGGAIPL	27294.9	27	DGGGGAIPL	40.707	0
605	GGGGAIPLI	XP_001463248_1_	18997.8	26	GGGGAIPLI	29422.1	37	GGGGAIPLI	30277.6	34	GGGGAIPLI	31.612	0
606	GGGAIPLIL	XP_001463248_1_	18893.1	26	GGGAIPLIL	28373.8	34	GGGAIPLIL	22145.6	18	GGGAIPLIL	24.305	0
607	GGAIPLILH	XP_001463248_1_	27524.4	41	GGAIPLILH	12139.5	10	GGAIPLILH	26532.9	25	GGAIPLILH	18.249	0
608	GAIPLILHL	XP_001463248_1_	1074.4	4.5	GAIPLILHL	20858.5	20	GAIPLILHL	16057.8	11	GAIPLILHL	8.261	0
609	AIPLILHLY	XP_001463248_1_	11962.6	17	AIPLILHLY	4043.2	4.5	AIPLILHLY	24983.8	22	AIPLILHLY	9.188	0
610	IPLILHLYR	XP_001463248_1_	21643	30	IPLILHLYR	9018	8	IPLILHLYR	16229.7	12	IPLILHLYR	12.414	0
611	PLILHLYRL	XP_001463248_1_	1272.3	4.5	PLILHLYRL	23713.7	24	PLILHLYRL	29261.4	32	PLILHLYRL	10.165	0
612	LILHLYRLY	XP_001463248_1_	18406.2	25	LILHLYRLY	1489.1	2.5	LILHLYRLY	26077.8	24	LILHLYRLY	6.228	0
613	ILHLYRLYD	XP_001463248_1_	13571.6	19	ILHLYRLYD	14713.4	13	ILHLYRLYD	28016.6	28	ILHLYRLYD	18.152	0
614	LHLYRLYDL	XP_001463248_1_	14110.4	20	LHLYRLYDL	30645.4	40	LHLYRLYDL	26229.5	24	LHLYRLYDL	25.714	0
615	HLYRLYDLN	XP_001463248_1_	19604.8	27	HLYRLYDLN	11247.2	9.5	HLYRLYDLN	34252.6	49	HLYRLYDLN	18.438	0
616	LYRLYDLNV	XP_001463248_1_	17064.2	23	LYRLYDLNV	27859.4	33	LYRLYDLNV	24329.1	21	LYRLYDLNV	24.712	0
617	YRLYDLNVH	XP_001463248_1_	32338.4	55	YRLYDLNVH	37925.8	70	YRLYDLNVH	27341.3	27	YRLYDLNVH	43.163	0
618	RLYDLNVHA	XP_001463248_1_	17.2	0.25	RLYDLNVHA	3348.8	4	RLYDLNVHA	20261.3	15	RLYDLNVHA	0.695	1
619	LYDLNVHAH	XP_001463248_1_	31160.3	50	LYDLNVHAH	31585.3	43	LYDLNVHAH	27510.7	27	LYDLNVHAH	37.363	0
620	YDLNVHAHQ	XP_001463248_1_	33328.8	60	YDLNVHAHQ	38908	75	YDLNVHAHQ	30843.6	36	YDLNVHAHQ	51.923	0
621	DLNVHAHQL	XP_001463248_1_	15283.6	21	DLNVHAHQL	29438	37	DLNVHAHQL	33853.6	47	DLNVHAHQL	31.275	0
622	LNVHAHQLN	XP_001463248_1_	42602.5	95	LNVHAHQLN	38744.5	75	LNVHAHQLN	36112.9	60	LNVHAHQLN	74.026	0
623	NVHAHQLNI	XP_001463248_1_	9560.8	15	NVHAHQLNI	13215.3	11	NVHAHQLNI	15539.7	11	NVHAHQLNI	12.073	0
624	VHAHQLNIM	XP_001463248_1_	31186.3	50	VHAHQLNIM	32514.9	46	VHAHQLNIM	16484.5	12	VHAHQLNIM	23.986	0
625	HAHQLNIMQ	XP_001463248_1_	30337.9	48	HAHQLNIMQ	28757.1	35	HAHQLNIMQ	20689.3	16	HAHQLNIMQ	26.809	0
626	AHQLNIMQQ	XP_001463248_1_	32501.2	55	AHQLNIMQQ	37159.7	65	AHQLNIMQQ	26101.5	24	AHQLNIMQQ	39.876	0
627	HQLNIMQQL	XP_001463248_1_	1558.4	5	HQLNIMQQL	25262.1	27	HQLNIMQQL	18035	13	HQLNIMQQL	9.555	0
628	QLNIMQQLT	XP_001463248_1_	9421.9	15	QLNIMQQLT	24044.9	25	QLNIMQQLT	33388.7	45	QLNIMQQLT	23.276	0
629	LNIMQQLTS	XP_001463248_1_	34019.6	60	LNIMQQLTS	36138.3	65	LNIMQQLTS	33533.5	46	LNIMQQLTS	55.772	0
630	NIMQQLTSA	XP_001463248_1_	782.6	3.5	NIMQQLTSA	23324.1	24	NIMQQLTSA	7285.3	5.5	NIMQQLTSA	5.892	0
631	IMQQLTSAL	XP_001463248_1_	194.7	1.6	IMQQLTSAL	16657.4	15	IMQQLTSAL	610.2	1.3	IMQQLTSAL	2.054	2
632	MQQLTSALS	XP_001463248_1_	12928.9	19	MQQLTSALS	28371.4	34	MQQLTSALS	27099.2	26	MQQLTSALS	24.895	0
633	QQLTSALSR	XP_001463248_1_	28469.2	43	QQLTSALSR	3705	4.5	QQLTSALSR	30306.8	35	QQLTSALSR	10.947	0
[truncated: 114,730 more rows]
